# Supplementary material for: Analyzing the nexus between Chinese industrial policy and cross-border M&As
Source: PLoS One. 2024 May 2;19(5):e0299030. doi: 10.1371/journal.pone.0299030 (PMC11065231; doi:10.1371/journal.pone.0299030)
Supplement: S1 Data — (XLS) [file pone.0299030.s001.xls]

## Sheet: ma13
ma1
Date Announced	Date Effective	Date Effective/ Unconditional	Date Withdrawn	Acquiror Name	Acquiror CUSIP	Acquiror Primary SIC Code	Acquiror Primary SIC Code Description	Acquiror Nation	Acquiror State	Target Primary SIC Code	Target Primary SIC Code Description	Target Nation	Target State	% of Shares Acq.	% Owned After Trans- action	% sought	Status	Enterprise Value at Announcement ($mil)	Equity Value at Announcement ($mil)	Price Per Share	Value of Transaction ($mil)	Acquiror Primary Ticker Symbol	Acquiror Ticker Symbol	Acquiror Ultimate Parent Primary Ticker Symbol	Acquiror Ultimate Parent Ticker Symbol	Target Primary Ticker Symbol	Target Ticker Symbol	Target Ultimate Parent Primary Ticker Symbol	Target Ultimate Parent Ticker Symbol	Acquiror Full Name	Acquiror Primary Stock Exchange (Name)	Acquiror Ultimate Parent	Acquiror Ultimate Parent Nation	Target Name	Target Primary Stock Exchange (Name)	Target Ultimate Parent	Target Ultimate Parent Nation	Acq. Public Status	Status	Target Public Status	Acquiror Number of Employees	Number of Acquiror Advisors	Number of Bidders	Related Deal Number	Target Number of Employees	Offer Price to Target Stock Price Premium 1 Day Prior to Announcement	Offer Price to Target Stock Price Premium 1 Week Prior to Announcement	Offer Price to Target Stock Price Premium 4 Weeks Prior to Announcement	Master Deal Type
2013-12-31	2015-05-26	2015-05-26	-	Investor Group	46145M	6799	Investors, nec	China	Foreign	3312	Steel works, blast furnaces, and rolling mills	China	Foreign	50.845	75.799	50.845	Completed	11493.4	4758.95	0.29	4805.28	-	-	-	-	600010	600010	-	-	Investor Group	-	Investor Group	China	Inner Mongolia Baotou Steel Union Co Ltd	Shanghai	Peoples Republic of China	China	Priv.	C	Public	-	1	1	-	31764	-54.08	-54.08	-54.08	IMA
2013-12-31	-	-	-	Inner Mongolia Baotou Steel	63894R	3312	Steel works, blast furnaces, and rolling mills	China	Foreign	1011	Iron ores	China	Foreign	-	-	100	Pending	np	-	-	-	600010	600010	-	-	-	-	-	-	Inner Mongolia Baotou Steel Union Co Ltd	Shanghai	Peoples Republic of China	China	Baotou Iron&Steel Group Guyang Mining Co Ltd	-	Peoples Republic of China	China	Public	P	Sub.	31389	-	1	-	-	-	-	-	IMA
2013-12-31	-	-	-	Luxshare Precision Ind Co Ltd	0A5042	3678	Electronic connectors	China	Foreign	3663	Radio & TV broadcasting & communications equipment	China	Foreign	-	-	25	Pending	62.659	62.659	-	15.665	002475	002475	-	-	-	-	-	-	Luxshare Precision Industry Co Ltd	ShenzSME	Luxshare Ltd	Hong Kong	Boshuo Technoligy(Jiangxi) Co Ltd	-	Luxshare Ltd	Hong Kong	Public	P	Sub.	26028	-	1	-	-	-	-	-	IMA
2013-12-31	-	-	-	Jiusan Grain & Oil Ind Grp	8A1853	2079	Edible fats and oils, nec	China	Foreign	5153	Grain and field beans	China	Foreign	-	-	52	Pending	19.767	19.767	-	10.279	-	-	-	-	-	-	-	-	Jiusan Grain & Oil Industry Group Co Ltd	-	Heilongjiang Beidahuang State	China	Heilongjiang Beidahuang Hanfeng Agriculture Development Co Ltd	-	Heilongjiang Beidahuang State	China	Sub.	P	Sub.	-	-	1	-	-	-	-	-	IMA
2013-12-31	2015-01-04	2015-01-04	-	Hangzhou Cncr-It Co Ltd	41091J	3663	Radio & TV broadcasting & communications equipment	China	Foreign	7376	Computer facilities management services	China	Foreign	100	100	100	Completed	103.463	103.463	-	100.606	300250	300250	-	-	-	-	-	-	Hangzhou CNCR-IT Co Ltd	ShenzChNxt	Shanghai Xuanzhan Electronics	China	Shenzhen Board Technology Co Ltd	-	Shenzhen Board Tech Co Ltd	China	Public	C	Priv.	521	1	1	2597783100	-	-	-	-	IMA
2013-12-31	-	-	-	Yunnan Baiyao Group Co Ltd	98874M	2834	Pharmaceutical preparations	China	Foreign	2676	Sanitary paper products	China	Foreign	-	-	40	Pending	33.581	33.581	-	13.44	000538	000538	000538	000538	-	-	-	-	Yunnan Baiyao Group Co Ltd	Shenzhen	Yunnan Baiyao Group Co Ltd	China	Yunnan Baiyao Qingyitang Co Ltd	-	Yunnan Baiyao Qingyitang Co	China	Public	P	Priv.	5135	-	1	-	-	-	-	-	IMA
2013-12-31	-	-	-	Guangdong Jiaying Pharm Co Ltd	40184F	2834	Pharmaceutical preparations	China	Foreign	8731	Commercial physical and biological research	China	Foreign	-	-	45	Pending	2.478	2.478	-	1.115	002198	002198	002198	002198	-	-	-	-	Guangdong Jiaying Pharmaceutical Co Ltd	ShenzSME	Guangdong Jiaying Pharm Co Ltd	China	Guangdong Huaqing Yuan Biological Technology Co Ltd	-	Guangdong Huaqing Yuan Biotech	China	Public	P	Priv.	512	-	1	-	-	-	-	-	IMA
2013-12-31	-	-	2014-05-05	Shanxi Sanwei Group Co Ltd	81932E	2869	Industrial organic chemicals, nec	China	Foreign	1311	Crude petroleum and natural gas	China	Foreign	-	60	30	Withdrawn	np	-	-	0.496	000755	000755	000755	000755	-	-	000755	000755	Shanxi Sanwei Group Co Ltd	Shenzhen	Shanxi Sanwei Group Co Ltd	China	Sanwei Banghai Petroleum Chemical Engineering Co Ltd	-	Shanxi Sanwei Group Co Ltd	China	Public	W	Sub.	2920	-	1	-	-	-	-	-	IMA
2013-12-31	2014-04-17	2014-04-17	-	Yunnan Yunwei Co Ltd	98883W	2999	Products of petroleum and coal, nec	China	Foreign	2899	Chemicals and chemical preparations, nec	China	Foreign	67	67	67	Completed	5.502	5.502	-	3.687	600725	600725	600725	600725	-	-	-	-	Yunnan Yunwei Co Ltd	Shanghai	Yunnan Yunwei Co Ltd	China	Yunnan Dawei Hengyuan Chemical&Industry Co Ltd	-	Yunnan Coal Chem Ind Grp Co	China	Public	C	Sub.	3698	-	1	-	-	-	-	-	IMA
2013-12-31	-	-	-	Beijing Yuhe Ruili Chemical Co	8A1951	2899	Chemicals and chemical preparations, nec	China	Foreign	5099	Durable goods, nec	China	Foreign	-	-	51	Pending	9.134	9.134	-	4.658	-	-	-	-	-	-	600226	600226	Beijing Yuhe Ruili Chemical Co Ltd	-	Beijing Yuhe Ruili Chemical Co	China	Zhejiang Shenghua Biok Chemicals Import&Export Co Ltd	-	Zhejiang Shenghua Biok	China	Priv.	P	Sub.	-	-	1	-	-	-	-	-	IMA
2013-12-31	2014-04-02	2014-04-02	-	Jiangsu Akcome Science & Tech	7A9636	4911	Electric services	China	Foreign	4911	Electric services	China	Foreign	100	100	100	Completed	29.187	29.187	-	29.202	002610	002610	002610	002610	-	-	SOL	SOL	Jiangsu Akcome Science & Technology Co Ltd	ShenzSME	Jiangsu Akcome Science & Tech	China	Zhejiang Ruixu Investment Co Ltd	-	Renesola Power	United States	Public	C	Sub.	2217	-	1	-	-	-	-	-	IMA
2013-12-31	2014-01-23	2014-01-23	-	Guangxi Tanbai Expressway Co	39922V	1611	Highway and street construction	China	Foreign	7389	Business services, nec	China	Foreign	6.79	61.79	6.79	Completed	159.349	159.349	-	10.82	-	-	600368	600368	-	-	600368	600368	Guangxi Tanbai Expressway Co Ltd	-	Guangxi Wuzhou Commun Co Ltd	China	Nanning Lihe Small Credit Co Ltd	-	Guangxi Wuzhou Commun Co Ltd	China	Sub.	C	Sub.	-	-	1	-	-	-	-	-	IMA
2013-12-31	2014-03-30	2014-03-30	-	Chen Wei	8A5144	6799	Investors, nec	China	Foreign	2326	Men's and boys' work clothing	China	Foreign	100	100	100	Completed	14.07	14.07	-	14.07	-	-	-	-	-	-	-	-	Chen Wei	-	Chen Wei	China	Qingdao Daenong Textile Ltd	-	Daenong Corp	South Korea	Inv.	C	Sub.	-	-	1	-	-	-	-	-	IMA
2013-12-31	-	-	-	Great Group Holdings Ltd	39053F	2322	Men's and boys' underwear and nightwear	China	Foreign	6282	Investment advice	Hong Kong	Foreign	-	-	51	Pending	0.98	0.98	-	0.5	I5H	I5H	I5H	I5H	-	-	-	-	Great Group Holdings Ltd	Singapore	Great Group Holdings Ltd	China	Sinex Solutions Ltd	-	Sinex Solutions Ltd	Hong Kong	Public	P	Priv.	-	-	1	-	-	-	-	-	IMA
2013-12-31	2014-01-21	2014-01-21	-	Dongfeng Motor Group Co Ltd	257738	3711	Motor vehicles and passenger car bodies	China	Foreign	3711	Motor vehicles and passenger car bodies	China	Foreign	75	75	75	Completed	23.126	23.126	-	17.345	0489	0489 N/A	-	-	-	-	-	-	Dongfeng Motor Group Co Ltd	Hong Kong	Dongfeng Motor Corp	China	Shenzhen Dongfeng Automobile Co Ltd	-	Dongfeng Motor Corp	China	Public	C	Sub.	114365	-	1	-	-	-	-	-	IMA
2013-12-31	2013-12-31	2013-12-31	-	Investor Group	46145M	6799	Investors, nec	China	Foreign	6552	Land subdividers and developers, except cemeteries	China	Foreign	35	35	35	Completed	565.64	565.64	-	197.974	-	-	-	-	-	-	-	-	Investor Group	-	Investor Group	China	Beijing Jingtonggang Real Estate Development Co Ltd	-	Beijing Jingtonggang Re Dvlp	China	Priv.	C	Priv.	-	-	1	-	-	-	-	-	IMA
2013-12-31	-	-	-	Huawen Media Invest Grp Corp	44373X	2711	Newspapers: publishing, or publishing & printing	China	Foreign	7312	Outdoor advertising services	China	Foreign	-	-	25.02	Pending	np	-	-	-	000793	000793	000793	000793	863	863	863	863	HUAWEN MEDIA INVESTMENT GROUP CORP	Shenzhen	Huawen Media Invest Grp Corp	China	Branding China Group Ltd	Hong Kong	Branding China Group Ltd	China	Public	P	Public	10524	-	1	-	241	-	-	-	IMA
2013-12-31	-	-	-	Heilongjiang Beidahuang	42288W	0112	Rice	China	Foreign	3624	Carbon and graphite products	China	Foreign	-	-	100	Pending	49.556	49.556	-	49.556	600598	600598	-	-	-	-	-	-	Heilongjiang Beidahuang Agriculture Co Ltd	Shanghai	Heilongjiang Beidahuang State	China	Heilongjiang Baoquanling Agribusiness Sifang Mount Graphite Industry Co Ltd	-	Heilongjiang Baoquanling Agri	China	Public	P	Priv.	35674	-	1	-	-	-	-	-	IMA
2013-12-31	-	-	2014-01-09	Chen Guangbiao	8A2143	6799	Investors, nec	China	Foreign	2711	Newspapers: publishing, or publishing & printing	United States	New York	-	-	100	Dis Rumor	np	-	-	-	-	-	-	-	NYT	NYT	NYT	NYT	Chen Guangbiao	-	Chen Guangbiao	China	The New York Times Co	New York	The New York Times Co	United States	Inv.	DR	Public	-	-	1	-	3529	-	-	-	MA
2013-12-31	-	-	-	Shenyang Fangtian Co Ltd	51479K	6552	Land subdividers and developers, except cemeteries	China	Foreign	5984	Liquefied petroleum gas (bottled gas) dealers	China	Foreign	-	-	51	Pending	11.498	11.498	-	5.864	000558	000558	-	-	-	-	-	-	Lander Real Estate Co Ltd	Shenzhen	Lander Holdings Co Ltd	China	Zhejiang Rock Energy Corp Ltd	-	Zhejiang Rock Energy Corp Ltd	China	Public	P	Priv.	281	-	1	-	22	-	-	-	IMA
2013-12-31	2014-01-22	2014-01-22	-	ABA Chemicals Corp	01738H	2899	Chemicals and chemical preparations, nec	China	Foreign	2899	Chemicals and chemical preparations, nec	China	Foreign	63.5	63.5	63.5	Completed	13.007	13.007	-	8.259	300261	300261	-	-	-	-	-	-	ABA Chemicals Corp	ShenzChNxt	ABA Investment Co Ltd	China	Jiangsu Jiannong Plant Protection Co Ltd	-	Jiangsu Jiannong Agrochemical	China	Public	C	Sub.	447	1	1	-	-	-	-	-	IMA
2013-12-31	2013-12-31	2013-12-31	-	Tianjin Yansheng Coml &	8A1742	5099	Durable goods, nec	China	Foreign	7372	Prepackaged Software	China	Foreign	45	45	45	Completed	32.395	32.395	-	14.578	-	-	-	-	-	-	-	-	Tianjin Yansheng Commercial & Trading Co Ltd	-	Tianjin Yansheng Coml &	China	Shanghai Bosheng Jiayi Technology Co Ltd	-	Shanghai Bosheng Jiayi Tech	China	Priv.	C	Priv.	-	-	1	-	-	-	-	-	IMA
2013-12-31	2014-04-01	2014-04-01	-	Shenyang Shouyuan Invest Mnmt	8A2346	6799	Investors, nec	China	Foreign	6282	Investment advice	China	Foreign	100	100	100	Completed	241.917	241.917	-	241.917	-	-	-	-	-	-	600675	600675	Shenyang Shouyuan Investment Management Co Ltd	-	Shenyang Shouyuan Invest Mnmt	China	Shanghai Ruisi Asset Management Co Ltd	-	China Enterprise Co Ltd	China	Priv.	C	Sub.	-	-	1	-	-	-	-	-	IMA
2013-12-31	2013-12-31	2013-12-31	-	ICBC Credit Suisse Invest	2C8794	6282	Investment advice	China	Foreign	6799	Investors, nec	China	Foreign	-	-	-	Completed	np	-	-	-	-	-	1398	1398 601398	-	-	-	-	ICBC Credit Suisse Investment Management Co Ltd	-	Ind & Coml Bk of China Ltd	China	Shanghai Xinde Youxing Investment Partnership LP	-	Shanghai Xinde Youxing Invest	China	Sub.	C	Priv.	-	1	1	-	-	-	-	-	IMA
2013-12-31	2014-08-12	2014-08-12	-	Huang Ronghua	8A2238	6799	Investors, nec	China	Foreign	0811	Timber tracts	China	Foreign	100	100	100	Completed	4.544	4.544	-	4.544	-	-	-	-	-	-	600103	600103	Huang Ronghua	-	Huang Ronghua	China	Fujian Qingliu County Qingshan Forestry Co Ltd	-	Fujian Qingshan Paper Ind Co	China	Inv.	C	Sub.	-	-	1	-	-	-	-	-	IMA
2013-12-31	2014-01-07	2014-01-07	-	Jiangsu Sunshine Holdings	8A1741	2299	Textile goods, nec	China	Foreign	2299	Textile goods, nec	China	Foreign	20.06	20.06	20.06	Completed	np	-	-	-	-	-	-	-	-	-	-	-	Jiangsu Sunshine Holdings Group Co Ltd	-	Jiangsu Sunshine Holdings	China	Hubei Mailyard Group Co Ltd	-	Peoples Republic of China	China	Priv.	C	Sub.	-	-	1	-	-	-	-	-	IMA
2013-12-31	2014-12-31	2014-12-31	-	Sinopharm Industrial Invest	4A7135	6799	Investors, nec	China	Foreign	7352	Medical equipment rental and leasing	China	Foreign	40	40	40	Completed	82.594	82.594	-	32.07	-	-	-	-	-	-	-	-	Sinopharm Industrial Investment Co Ltd	-	China Natl Pharm Grp Corp	China	Sinopharm Holding Medical Investment Management Co Ltd	-	China Natl Pharm Grp Corp	China	Sub.	C	Sub.	-	-	1	-	-	-	-	-	IMA
2013-12-31	-	-	-	China Merchants Zhangzhou Dvlp	17376Y	3674	Semiconductors and related devices	China	Foreign	4911	Electric services	China	Foreign	-	-	100	Pending	1.652	1.652	-	1.652	-	-	EBOD	EBOD	-	-	EBOD	EBOD	China Merchants Zhangzhou Development Zone Trenda Solar Ltd	-	Renewable Energy Trade Board	Hong Kong	Changzhou Guangyu New Energy Co Ltd	-	Renewable Energy Trade Board	Hong Kong	Sub.	P	Sub.	-	-	1	-	-	-	-	-	IMA
2013-12-31	-	-	-	Chongqing Tiandi Pharm Co Ltd	16906E	2834	Pharmaceutical preparations	China	Foreign	2834	Pharmaceutical preparations	China	Foreign	-	-	11.44	Pending	72.198	72.198	-	8.259	-	-	000566	000566	-	-	000566	000566	Chongqing Tiandi Pharmaceutical Co Ltd	-	Hainan Haiyao Co Ltd	China	Yancheng Kaiyuan Medicine Chemistry Co Ltd	-	Hainan Haiyao Co Ltd	China	Sub.	P	Sub.	-	-	1	-	-	-	-	-	IMA
2013-12-31	2013-12-31	2013-12-31	-	Investor Group	46145M	6799	Investors, nec	China	Foreign	0781	Landscape counseling and planning	China	Foreign	51	51	51	Completed	0.862	0.862	-	0.439	-	-	-	-	-	-	000010	000010	Investor Group	-	Investor Group	China	Hefei Arboriculture Landscape Construction Co Ltd	-	Beijing Shenhuaxin Co Ltd	China	Priv.	C	Sub.	-	-	1	-	-	-	-	-	IMA
2013-12-31	2014-01-02	2014-01-02	-	Zhejiang Double Arrow Rubber	99247W	3535	Conveyors and conveying equipment	China	Foreign	6371	Pension, health, and welfare funds	China	Foreign	22	70	22	Completed	22.526	22.526	-	4.956	002381	002381	002381	002381	-	-	-	-	Zhejiang Double Arrow Rubber Co Ltd	ShenzSME	Zhejiang Double Arrow Rubber	China	Tongxiang Heji Pension Service Co Ltd	-	Tongxiang Heji Pension Svcs	China	Public	C	Priv.	1196	-	1	-	-	-	-	-	IMA
2013-12-31	2014-01-31	2014-01-31	-	Investor Group	46145M	6799	Investors, nec	China	Foreign	2043	Cereal breakfast foods	China	Foreign	100	100	100	Completed	57.816	57.816	-	57.816	-	-	-	-	-	-	-	-	Investor Group	-	Investor Group	China	Changsha Yingke Nutrition Products Co Ltd	-	Hunan AVA Dairy Co Ltd	China	Priv.	C	Sub.	-	-	1	-	-	-	-	-	IMA
2013-12-31	2014-06-23	2014-06-23	-	Nanfang Ventilator Co Ltd	63260A	3564	Industrial and commercial fans and blowers	China	Foreign	3317	Steel pipe and tubes	China	Foreign	100	100	100	Completed	346.93	346.93	-	346.93	300004	300004	300004	300004	-	-	-	-	Nanfang Ventilator Co Ltd	ShenzChNxt	Nanfang Ventilator Co Ltd	China	Zhongxing Energy Equipment Co Ltd	-	Zhongxing Energy Equip Co Ltd	China	Public	C	Priv.	693	1	1	2625734100	-	-	-	-	IMA
2013-12-31	2014-01-22	2014-01-22	-	ABA Chemicals Corp	01738H	2899	Chemicals and chemical preparations, nec	China	Foreign	2899	Chemicals and chemical preparations, nec	China	Foreign	11.5	75	11.5	Completed	71.821	71.821	-	8.259	300261	300261	-	-	-	-	-	-	ABA Chemicals Corp	ShenzChNxt	ABA Investment Co Ltd	China	Jiangsu Jiannong Plant Protection Co Ltd	-	Jiangsu Jiannong Agrochemical	China	Public	C	Sub.	447	1	1	-	-	-	-	-	IMA
2013-12-31	-	-	-	Fuchun Communications Co Ltd	70951V	4812	Radiotelephone communications	China	Foreign	4812	Radiotelephone communications	China	Foreign	-	-	100	Pending	7.268	7.268	-	7.268	300299	300299	300299	300299	-	-	-	-	Fuchun Communications Co Ltd	ShenzChNxt	Fuchun Communications Co Ltd	China	Beijing Tongchang Telecom Planning & Designing Institute Co Ltd	-	Beijing Holy Telecom Co Ltd	China	Public	P	Sub.	1209	-	1	-	-	-	-	-	IMA
2013-12-30	2013-12-30	2013-12-30	-	China Intl Marine Containers	Y1457J	3412	Metal shipping barrels, drums, kegs and pails	China	Foreign	7699	Repair shops and related services, nec	Hong Kong	Foreign	70	70	70	Completed	np	-	-	-	000039	000039 200039 2039	000039	000039 200039 2039	-	-	-	-	China International Marine Containers (Group) Co Ltd	Shenzhen	China Intl Marine Containers	China	Brigantine Services Ltd	-	AP Moller og Hustru Chastine	Denmark	Public	C	Sub.	58535	-	1	-	-	-	-	-	IMA
2013-12-30	-	-	-	Liaoning Shidai Wanheng Co	53009W	5099	Durable goods, nec	China	Foreign	0831	Forest nurseries and gathering of forest products	Gabon	Foreign	-	-	100	Pending	np	-	-	-	600241	600241	-	-	-	-	-	-	Liaoning Shidai Wanheng Co Ltd	Shanghai	Liaoning State-Owned Asts Op	China	Gabon Forestry Project Co	-	Peoples Republic of China	China	Public	P	Sub.	325	-	1	-	-	-	-	-	IMA
2013-12-30	2013-12-30	2013-12-30	-	Shutong Wang	8A2199	6799	Investors, nec	China	Foreign	6799	Investors, nec	China	Foreign	98	100	98	Completed	8.249	8.248	-	8.094	-	-	-	-	-	-	-	-	Shutong Wang	-	Shutong Wang	China	Xiamen Baixinhe Investment Co Ltd	-	Xiamen Baixinhe Invest Co Ltd	China	Inv.	C	Priv.	-	-	1	-	-	-	-	-	IMA
2013-12-30	2013-12-30	2013-12-30	-	Shutong Wang	8A2199	6799	Investors, nec	China	Foreign	6799	Investors, nec	China	Foreign	38.33	41.66	38.33	Completed	19.798	19.798	-	7.599	-	-	-	-	-	-	-	-	Shutong Wang	-	Shutong Wang	China	Xiamen Contemporary Investment Group Co Ltd	-	Xiamen Baixinhe Invest Co Ltd	China	Inv.	C	Sub.	-	-	1	-	-	-	-	-	IMA
2013-12-30	-	-	-	Harbin Gong Da High - Tech	41157J	8999	Services, nec	China	Foreign	8748	Business consulting services, nec	China	Foreign	-	-	64.22	Pending	15.674	15.674	-	10.066	600701	600701	600701	600701	-	-	-	-	Harbin Gong Da High -Tech Enterprise Development Co Ltd	Shanghai	Harbin Gong Da High - Tech	China	Haerbin Hongbo Production Co Ltd	-	HIT Group	China	Public	P	Sub.	1475	-	1	-	-	-	-	-	IMA
2013-12-30	2014-01-15	2014-01-15	-	Investor Group	46145M	6799	Investors, nec	China	Foreign	6141	Personal credit institutions	China	Foreign	86	86	86	Completed	17.264	17.264	-	14.847	-	-	-	-	-	-	-	-	Investor Group	-	Investor Group	China	Zibo Qiyuan Guarantee Co Ltd	-	Zibo Qiyuan Guarantee Co Ltd	China	Priv.	C	Priv.	-	-	1	-	-	-	-	-	IMA
2013-12-30	2013-12-30	2013-12-30	-	Shenzhen Honglianxing Storage	8A1888	4226	Special warehousing and storage, nec	China	Foreign	4226	Special warehousing and storage, nec	China	Foreign	46	46	46	Completed	633.581	633.581	-	291.447	-	-	-	-	-	-	-	-	Shenzhen Honglianxing Storage Co Ltd	-	Shenzhen Honglianxing Storage	China	Shenzhen Hengtong Industry Development Co Ltd	-	Shenzhen Urban Constr&Dvlp	China	Priv.	C	Sub.	-	-	1	-	-	-	-	-	IMA
2013-12-30	-	-	-	Hefei Haijing Packing Material	8A1768	2671	Packaging paper & plastics film,coated & laminated	China	Foreign	2671	Packaging paper & plastics film,coated & laminated	China	Foreign	-	-	35	Pending	4.914	4.914	-	1.72	-	-	1106	1106	-	-	1106	1106	Hefei Haijing Packing Materials Co Ltd	-	Sino Haijing Holdings Ltd	Hong Kong	Hefei Rongfeng Packing Materials Co Ltd	-	Sino Haijing Holdings Ltd	Hong Kong	Sub.	P	J.V.	-	1	1	-	-	-	-	-	IMA
2013-12-30	-	-	-	Beijing Yangguang Xunchi	8A1752	7521	Automobile parking	China	Foreign	6552	Land subdividers and developers, except cemeteries	China	Foreign	-	-	100	Pending	117.214	117.214	-	117.214	-	-	-	-	-	-	2868	2868	Beijing Yangguang Xunchi Investment Management Co Ltd	-	Yunnan Jiangdong RE Grp Ltd	China	Beijing Litong Shangyi Investment Co Ltd	-	Beijing Capital Land Ltd	China	Sub.	P	Sub.	-	-	1	-	-	-	-	-	IMA
2013-12-30	2013-12-30	2013-12-30	-	Shenzhen Fantasia RE Grp Ltd	84345W	6552	Land subdividers and developers, except cemeteries	China	Foreign	6552	Land subdividers and developers, except cemeteries	China	Foreign	81	81	81	Completed	162.933	162.933	-	131.976	-	-	-	-	-	-	-	-	Shenzhen Fantasia Real Estate Group Ltd	-	Ice Apex Ltd	China	Shenzhen Yonglihongying Investment Co Ltd	-	Shenzhen Yonglihongying Invest	China	Sub.	C	Priv.	-	-	1	-	-	-	-	-	IMA
2013-12-30	2013-12-30	2013-12-30	-	Shenzhen Xinheng East Trading	8A1969	5063	Electrical apparatus and equip	China	Foreign	5045	Computers and peripheral equipment and software	China	Foreign	90	90	90	Completed	15.02	15.02	-	13.518	-	-	-	-	-	-	600291	600291	Shenzhen Xinheng East Trading Co Ltd	-	Shenzhen Xinheng East Trading	China	Shanghai Yikai Guoteng Information Technology Co Ltd	-	Xishui Strong Year Co Ltd	China	Priv.	C	Sub.	-	-	1	-	-	-	-	-	IMA
2013-12-30	2013-12-30	2013-12-30	-	China Intl Marine Containers	Y1457J	3412	Metal shipping barrels, drums, kegs and pails	China	Foreign	3412	Metal shipping barrels, drums, kegs and pails	Hong Kong	Foreign	70	70	70	Completed	np	-	-	-	000039	000039 200039 2039	000039	000039 200039 2039	-	-	-	-	China International Marine Containers (Group) Co Ltd	Shenzhen	China Intl Marine Containers	China	Brigantine International Holdings Ltd	-	AP Moller og Hustru Chastine	Denmark	Public	C	Sub.	58535	-	1	-	-	-	-	-	IMA
2013-12-30	2014-12-12	2014-12-12	-	Hankore Envi Tech Grp Ltd	41090K	4953	Refuse systems	China	Foreign	4953	Refuse systems	China	Foreign	100	100	100	Completed	1893.95	1893.95	-	1837.74	B22	B22	B22	B22	-	-	0257	0257	HanKore Environment Tech Group Ltd	Singapore	Hankore Envi Tech Grp Ltd	China	China Everbright Water Investments Ltd	-	China Everbright Intl Ltd	Hong Kong	Public	C	Sub.	-	2	1	-	-	-	-	-	IMA
2013-12-30	2014-05-17	2014-05-17	-	Shantou Dongfeng Printing Co	81337Q	2754	Commercial printing	China	Foreign	2754	Commercial printing	China	Foreign	69	69	69	Completed	41.243	41.243	-	28.457	601515	601515	-	-	-	-	-	-	Shantou Dongfeng Printing Co Ltd	Shanghai	Hong Kong Tung Fung Invest Co	Hong Kong	Luliangfu Color Printing Co Ltd	-	Luliangfu Color Printing	China	Public	C	Priv.	1223	-	1	-	-	-	-	-	IMA
2013-12-30	2014-03-13	2014-03-13	-	Shanghai shengyu Junsheng	8A1981	6726	Investment offices, nec	China	Foreign	7389	Business services, nec	China	Foreign	5.106	5.106	5.106	Completed	951.077	950.816	2.158	48.551	-	-	-	-	002104	002104	002104	002104	Shanghai Shengyu Junsheng Investment Management Partnership LP	-	Hongyuan Electn Commerce Ind	China	Hengbao Co Ltd	ShenzSME	Hengbao Co Ltd	China	Sub.	C	Public	-	-	1	-	1022	-	-	-20.1	IMA
2013-12-30	2013-12-30	2013-12-30	-	INESA Info Solutions (Grp) Co	0A2565	7373	Computer integrated systems design	China	Foreign	7382	Security systems services	China	Foreign	40	40	40	Completed	np	-	-	-	-	-	-	-	-	-	-	-	INESA Information Solutions (Group) Co Ltd	-	INESA Info Solutions (Grp) Co	China	Shanghai Saijia Electric Technology Co Ltd	-	Shanghai Saijia Elec Tech	China	Priv.	C	Priv.	-	1	1	-	-	-	-	-	IMA
2013-12-28	2013-12-28	2013-12-28	-	Zhengzhou Nissan Auto Co Ltd	98999V	3711	Motor vehicles and passenger car bodies	China	Foreign	3714	Motor vehicle parts and accessories	China	Foreign	100	100	100	Completed	np	-	-	11.477	-	-	-	-	-	-	3422	3422	Zhengzhou Nissan Automobile Co Ltd	-	Dongfeng Motor Corp	China	Wuhan Marujun Automobile Parts Ltd-Manufacture Equipment	-	Marujun Co Ltd	Japan	J.V.	C	Sub.	-	-	1	-	-	-	-	-	IMA
2013-12-28	2013-12-28	2013-12-28	-	Wuxi New District Tech Finl	99519K	6799	Investors, nec	China	Foreign	4111	Local and suburban transit	China	Foreign	9.8	11.8	9.8	Completed	42.038	42.038	-	4.12	-	-	-	-	-	-	-	-	Wuxi New District Technology Financial Venture Investment Group Co Ltd	-	Wuxi New District Tech Finl	China	ZTE ITS Co Ltd	-	ZTE ITS Ltd	China	Priv.	C	Priv.	-	-	1	-	-	-	-	-	IMA
2013-12-28	-	-	-	Jiaozuo Wanfang Alum Mnfg Co	47747K	3334	Primary production of aluminum	China	Foreign	1099	Miscellaneous metal ores, nec	China	Foreign	-	-	20	Pending	320.787	320.787	-	64.157	000612	000612	000612	000612	-	-	-	-	Jiaozuo Wanfang Aluminum Manufacturing Co Ltd	Shenzhen	Jiaozuo Wanfang Alum Mnfg Co	China	China Rare Earth Co Ltd	-	Alum Corp Of China	China	Public	P	Sub.	4007	-	1	-	-	-	-	-	IMA
2013-12-28	-	-	-	Maanshan Iron & Steel Co Ltd	55403N	3321	Gray and ductile iron foundries	China	Foreign	5051	Metals service centers and offices	Hong Kong	Foreign	-	-	11	Pending	np	-	-	-	600808	323 600808	-	-	-	-	-	-	Maanshan Iron & Steel Co Ltd	Shanghai	Baosteel Group Corp	China	Masteel (Hong Kong) Co Ltd	-	Baosteel Group Corp	China	Public	P	Sub.	49797	-	1	-	-	-	-	-	IMA
2013-12-28	2013-12-31	2013-12-31	-	Yima Investment Group Co Ltd	8A1184	6799	Investors, nec	China	Foreign	4911	Electric services	China	Foreign	100	100	100	Completed	38.664	38.664	-	38.664	-	-	-	-	-	-	600133	600133	Yima Investment Group Co Ltd	-	Yima Investment Group Co Ltd	China	Yima Environmental Protection Electric Power Co Ltd	-	Wuhan E Lake High Tech Grp Co	China	Priv.	C	Sub.	-	-	1	-	-	-	-	-	IMA
2013-12-28	2014-03-05	2014-03-05	-	Lecron Energy Saving Materials	52100L	2821	Plastics materials and synthetic resins	China	Foreign	2821	Plastics materials and synthetic resins	China	Foreign	49	100	49	Completed	3.296	3.296	-	1.615	300343	300343	300343	300343	-	-	300343	300343	Lecron Energy Saving Materials Co Ltd	ShenzChNxt	Lecron Energy Saving Materials	China	Shandong Taisheng Jieneng New Material Co Ltd	-	Lecron Energy Saving Materials	China	Public	C	Sub.	108	-	1	-	-	-	-	-	IMA
2013-12-28	-	-	-	Jiangsu Intl Tr Corp Ltd	47737N	6733	Trusts, exc. educational, religious, & charitable	China	Foreign	6552	Land subdividers and developers, except cemeteries	China	Foreign	-	-	49.18	Pending	100.521	100.521	-	49.436	-	-	-	-	-	-	-	-	Jiangsu International Trust Corp Ltd	-	Jiangsu Guoxin Invest Grp Ltd	China	Huaian Zhongnan Jincheng Real Estate Co Ltd	-	Zhongnan Holding Group Co Ltd	China	Sub.	P	Sub.	-	-	1	-	-	-	-	-	IMA
2013-12-28	2013-12-28	2013-12-28	-	Sinotrans & Csc Hldg Co Ltd	82820T	4213	Trucking, except local	China	Foreign	6282	Investment advice	China	Foreign	5	5	5	Completed	39.121	39.121	-	1.956	-	-	-	-	-	-	-	-	Sinotrans & CSC Holdings Co Ltd	-	China Merchants Group Ltd	Hong Kong	Sinotrans & CSC Finance Co Ltd	-	China Merchants Group Ltd	Hong Kong	Sub.	C	Sub.	-	-	1	-	-	-	-	-	IMA
2013-12-28	2013-12-28	2013-12-28	-	Shenzhen Lingtong Renhe Invest	8A1167	6799	Investors, nec	China	Foreign	3651	Household audio and video equipment	China	Foreign	98.684	98.684	98.684	Completed	0.304	0.304	-	0.3	-	-	-	-	-	-	002188	002188	Shenzhen Lingtong Renhe Investment Co Ltd	-	Shenzhen Lingtong Renhe Invest	China	Shenzhen Lingjia Electric Audio Co Ltd	-	Zhejiang New Jialian	China	Priv.	C	J.V.	-	-	1	-	-	-	-	-	IMA
2013-12-28	2014-01-14	2014-01-14	-	Investor Group	46145M	6799	Investors, nec	China	Foreign	1611	Highway and street construction	China	Foreign	21	91	21	Completed	np	-	-	-	-	-	-	-	-	-	-	-	Investor Group	-	Investor Group	China	Guangdong Guangle Expressway Co Ltd	-	Guangdong Provincial Commun	China	Priv.	C	Sub.	-	-	1	-	-	-	-	-	IMA
2013-12-28	-	-	-	Huadian Energy Co Ltd	43332J	4911	Electric services	China	Foreign	5052	Coal and other minerals and ores	China	Foreign	-	-	100	Pending	10.037	10.037	-	10.037	900937	600726 900937	900937	600726 900937	-	-	-	-	Huadian Energy Co Ltd	Shanghai	Huadian Energy Co Ltd	China	Heilongjiang Longyuan Electric Fuel Co Ltd	-	China Huadian Corp Ltd	China	Public	P	Sub.	15391	-	1	-	-	-	-	-	IMA
2013-12-28	2013-12-28	2013-12-28	-	Chaohu Jinye Electrical Mach	8A1151	3365	Aluminum foundries	China	Foreign	3089	Plastics products, nec	China	Foreign	100	100	100	Completed	3.296	3.296	-	3.296	-	-	-	-	-	-	600318	600318	Chaohu Jinye Electrical Machinery Co Ltd	-	Chaohu Jinye Electrical Mach	China	Anhui Chaodong New Material Co Ltd	-	Anhui Chaodong Cement Co Ltd	China	Priv.	C	Sub.	-	-	1	-	-	-	-	-	IMA
2013-12-28	2014-06-16	2014-06-16	-	Dalian Port Corp Ltd	23599Q	4491	Marine cargo handling	China	Foreign	4491	Marine cargo handling	China	Foreign	3.923	19.084	3.923	Completed	1525.45	1171.34	0.57	44.741	-	-	-	-	900952	600190 900952	900952	600190 900952	Dalian Port Corp Ltd	-	Liaoning Ne Asia Ganghang	China	Jinzhou Port Co Ltd	Shanghai	Jinzhou Port Co Ltd	China	Sub.	C	Public	-	-	1	-	1732	-9.21	-4.31	-12.99	IMA
2013-12-27	-	-	-	Beijing Yuhe Ruili Chemical Co	8A1951	2899	Chemicals and chemical preparations, nec	China	Foreign	5099	Durable goods, nec	China	Foreign	-	-	65	Pending	np	-	-	-	-	-	-	-	-	-	600226	600226	Beijing Yuhe Ruili Chemical Co Ltd	-	Beijing Yuhe Ruili Chemical Co	China	Zhejiang Shenghua Biok Chemicals Import&Export Co Ltd	-	Zhejiang Shenghua Biok	China	Priv.	P	Sub.	-	-	1	-	-	-	-	-	IMA
2013-12-27	2013-12-27	2013-12-27	-	Baidu Netcom	8A2026	7375	Information retrieval services	China	Foreign	7375	Information retrieval services	China	Foreign	100	100	100	Completed	31.557	31.557	-	31.557	-	-	-	-	-	-	PWRD	PWRD	Beijing Baidu Netcom Science Technology Co Ltd	-	Baidu Netcom	China	Beijing Huanxiang Zongheng Chinese Literature Website Co Ltd	-	Perfect World Co Ltd	China	Priv.	C	Sub.	-	-	1	-	-	-	-	-	IMA
2013-12-27	-	-	-	Shanghai Step Electric Corp	82179P	3625	Relays and industrial controls	China	Foreign	3534	Elevators and moving stairways	China	Foreign	-	-	30	Pending	3.364	3.364	-	1.009	002527	002527	002527	002527	-	-	002527	002527	Shanghai Step Electric Corp	ShenzSME	Shanghai Step Electric Corp	China	Shanghai Step Elevator Component Co Ltd	-	Shanghai Step Electric Corp	China	Public	P	Sub.	1130	-	1	-	-	-	-	-	IMA
2013-12-27	2013-12-27	2013-12-27	-	Shirong Xia	8A1514	6799	Investors, nec	China	Foreign	1081	Metal mining services	Hong Kong	Foreign	100	100	100	Completed	np	-	-	-	-	-	-	-	-	-	-	-	Shirong Xia	-	Shirong Xia	China	Dickson Resources Ltd	-	Dickson Resources Ltd	Hong Kong	Inv.	C	Priv.	-	-	1	-	-	-	-	-	IMA
2013-12-27	2014-03-08	2014-03-08	-	Shenzhen Grandland Decoration	83859C	7389	Business services, nec	China	Foreign	0781	Landscape counseling and planning	China	Foreign	51	51	51	Completed	9.897	9.897	-	5.047	002482	002482	002482	002482	-	-	-	-	Shenzhen Grandland Decoration Group Co Ltd	ShenzSME	Shenzhen Grandland Decoration	China	Shenzhen Xinhuafeng Ecological Environment Development Co Ltd	-	Shenzhen Dongsheng Invest	China	Public	C	Sub.	1763	-	1	-	-	-	-	-	IMA
2013-12-27	-	-	-	Beijing Kangbo Hengzhi Tech Co	07639A	7373	Computer integrated systems design	China	Foreign	5051	Metals service centers and offices	China	Foreign	-	-	27.844	Pending	np	-	-	-	-	-	-	-	000693	000693	000693	000693	Beijing Kangbo Hengzhi Technology Co Ltd	-	Beijing Kangbo Hengzhi Tech Co	China	Chengdu Huaze Cobalt&Nickel Material Co Ltd	Shenzhen	Chengdu Huaze Cobalt&Nickel	China	Priv.	P	Public	-	-	1	-	16	-	-	-	IMA
2013-12-27	2014-04-11	2014-04-11	-	Jiangsu Kuangda Elec Power	5A4562	6799	Investors, nec	China	Foreign	5065	Electronic parts and equipment, nec	China	Foreign	100	100	100	Completed	1.236	1.236	-	1.209	-	-	002516	002516	-	-	-	-	Jiangsu Kuangda Electric Power Investment Co Ltd	-	Jiangsu Kuangda Auto Textile	China	Shidian Guoxin Yangguang Energy Co Ltd	-	Guoxin Yangguang Energy Co Ltd	China	Sub.	C	Sub.	-	-	1	-	-	-	-	-	IMA
2013-12-27	2014-02-01	2014-02-01	-	Investor Group	46145M	6799	Investors, nec	China	Foreign	2092	Prepared fresh or frozen fish and seafoods	China	Foreign	44.22	85.11	44.22	Completed	79.367	79.367	-	35.096	-	-	-	-	-	-	1332	1332	Investor Group	-	Investor Group	China	Shandong Sanfod Nissui Ltd	-	Nippon Suisan Kaisha Ltd	Japan	Priv.	C	J.V.	-	-	1	-	-	-	-	-	IMA
2013-12-27	2014-12-01	2014-12-01	-	Zhanjiang Huaxin RE Dvlp Co	8A1236	6552	Land subdividers and developers, except cemeteries	China	Foreign	6799	Investors, nec	China	Foreign	30	30	30	Completed	72.307	72.307	-	21.692	-	-	-	-	-	-	300094	300094	Zhanjiang Huaxin Real Estate Development Co Ltd	-	Zhanjiang Huaxin RE Dvlp Co	China	Zhanjiang Guofa Investment Development Co Ltd	-	Zhanjiang Guolian Aquatic	China	Priv.	C	Sub.	-	-	1	-	-	-	-	-	IMA
2013-12-27	-	-	-	Changjiang Huafei Hunan Co	15966P	2873	Nitrogenous fertilizers	China	Foreign	2873	Nitrogenous fertilizers	China	Foreign	-	-	100	Pending	np	-	-	22.531	-	-	JA9	JA9	-	-	-	-	Changjiang Huafei (Hunan) Co Ltd	-	Changjiang Fertilizer Holdings	China	Yueyang City Xinsheng Fuhefei Co Ltd-Production Assets	-	Yueyang City Xinsheng Fuhefei	China	Sub.	P	Sub.	-	-	1	-	-	-	-	-	IMA
2013-12-27	-	-	-	Gao Yanming	8A1141	6799	Investors, nec	China	Foreign	3523	Farm machinery and equipment	China	Foreign	-	-	100	Pending	0.33	0.33	-	0.33	-	-	-	-	-	-	DT2	DT2	Gao Yanming	-	Gao Yanming	China	Ever View International Ltd	-	China Oilfield Tech Svc Grp	China	Inv.	P	Sub.	-	-	1	-	-	-	-	-	IMA
2013-12-27	2013-12-27	2013-12-27	-	Beijing Zhengmei Fengye Auto	8A1125	5085	Industrial supplies	China	Foreign	5131	Piece goods, notions, and other dry goods	China	Foreign	100	100	100	Completed	2.637	2.637	-	2.637	-	-	8135	8135	-	-	-	-	Beijing Zhengmei Fengye Automobile Service Co Ltd	-	ZMFY Automobile Glass Svcs Ltd	China	Shenzhen Xinyida Automobile Glass Co Ltd	-	Shenzhen Xinyida Auto Glass	China	Sub.	C	Priv.	-	-	1	-	-	-	-	-	IMA
2013-12-27	-	-	-	Wuhan Kaidi Elec Power Co Ltd	48210W	4911	Electric services	China	Foreign	4911	Electric services	China	Foreign	-	-	100	Pending	np	-	-	-	000939	000939	000939	000939	-	-	-	-	Wuhan Kaidi Electric Power Co Ltd	Shenzhen	Wuhan Kaidi Elec Power Co Ltd	China	Pingle Kaidi Green Energy Development Co Ltd	-	Wuhan Huanke Investment Co Ltd	China	Public	P	Sub.	1879	-	1	-	-	-	-	-	IMA
2013-12-27	-	-	-	Wuhan Kaidi Elec Power Co Ltd	48210W	4911	Electric services	China	Foreign	4911	Electric services	China	Foreign	-	-	100	Pending	np	-	-	-	000939	000939	000939	000939	-	-	-	-	Wuhan Kaidi Electric Power Co Ltd	Shenzhen	Wuhan Kaidi Elec Power Co Ltd	China	Pubei Kaidi Green Energy Development Co Ltd	-	Wuhan Huanke Investment Co Ltd	China	Public	P	Sub.	1879	-	1	-	-	-	-	-	IMA
2013-12-27	-	-	-	Wuhan Kaidi Elec Power Co Ltd	48210W	4911	Electric services	China	Foreign	4911	Electric services	China	Foreign	-	-	100	Pending	34.131	34.131	-	34.131	000939	000939	000939	000939	-	-	-	-	Wuhan Kaidi Electric Power Co Ltd	Shenzhen	Wuhan Kaidi Elec Power Co Ltd	China	Beiliu Kaidi Green Energy Development Co Ltd	-	Wuhan Huanke Investment Co Ltd	China	Public	P	Sub.	1879	-	1	-	-	-	-	-	IMA
2013-12-27	2014-04-11	2014-04-11	-	Jiangsu Kuangda Elec Power	5A4562	6799	Investors, nec	China	Foreign	1796	Installation or erection of bldg. equipment, nec	China	Foreign	100	100	100	Completed	0.412	0.412	-	0.403	-	-	002516	002516	-	-	-	-	Jiangsu Kuangda Electric Power Investment Co Ltd	-	Jiangsu Kuangda Auto Textile	China	Shuyang Guoxin Sunshine Electric Power Co Ltd	-	Guoxin Yangguang Energy Co Ltd	China	Sub.	C	Sub.	-	-	1	-	-	-	-	-	IMA
2013-12-27	2013-12-27	2013-12-27	-	Shanghai Shangyong Shengji	8A0726	6799	Investors, nec	China	Foreign	6512	Operators of nonresidential buildings	China	Foreign	100	100	100	Completed	np	-	-	105.693	-	-	-	-	-	-	-	-	Shanghai Shangyong Shengji Investment Management LP	-	Shanghai Shangyong Shengji	China	Zhangjiang Integrated Circuit Industry Development Co Ltd-Building	-	Shanghai Zhangjiang (Grp) Co	China	Priv.	C	Sub.	-	-	1	-	-	-	-	-	IMA
2013-12-27	2013-12-27	2013-12-27	-	Lin Shiguo	8A1915	6799	Investors, nec	China	Foreign	6552	Land subdividers and developers, except cemeteries	China	Foreign	48.53	100	48.53	Completed	53.65	53.65	-	26.037	-	-	-	-	-	-	-	-	Lin Shiguo	-	Lin Shiguo	China	Jiangxi Hongdu Xinfu Property Co Ltd	-	Jiangxi Hongdu Xinfu Ppty Co	China	Inv.	C	Priv.	-	-	1	-	-	-	-	-	IMA
2013-12-27	2013-12-27	2013-12-27	-	China Salt Industry Co Ltd	8A0741	2899	Chemicals and chemical preparations, nec	China	Foreign	2899	Chemicals and chemical preparations, nec	China	Foreign	100	100	100	Completed	np	-	-	-	-	-	-	-	-	-	-	-	China Salt Industry Co Ltd	-	China National Salt Industry	China	CNSG Jilantai Salt Chemical (Group) Co Ltd	-	China National Salt Industry	China	Sub.	C	Sub.	-	-	1	-	-	-	-	-	IMA
2013-12-27	-	-	-	Hubei Xingfa Chem Grp Co Ltd	98408Q	2899	Chemicals and chemical preparations, nec	China	Foreign	2899	Chemicals and chemical preparations, nec	China	Foreign	-	-	51	Pending	np	-	-	-	600141	600141	600141	600141	-	-	-	-	Hubei Xingfa Chemicals Group Co Ltd	Shanghai	Hubei Xingfa Chem Grp Co Ltd	China	Hubei Shengtai Chemical&Industry Co Ltd	-	Zhejiang Ausun Hldg Grp Co	China	Public	P	Sub.	5833	-	1	-	-	-	-	-	IMA
2013-12-27	2013-12-27	2013-12-27	-	Shandong Haina Gear Axle Box	8A1605	3714	Motor vehicle parts and accessories	China	Foreign	3714	Motor vehicle parts and accessories	China	Foreign	100	100	100	Completed	np	-	-	6.262	-	-	-	-	-	-	1039	1039	Shandong Haina Gear Axle Box Ltd	-	Shandong Haina Gear Axle Box	China	Fujian Changfeng Gear Manufacturing Co Ltd-Assets	-	Changfeng Axle(China)Co Ltd	China	Priv.	C	Sub.	-	-	1	-	-	-	-	-	IMA
2013-12-27	-	-	-	Longyan Shengfeng Machinery	8A2004	3542	Machine tools, metal forming types	China	Foreign	3542	Machine tools, metal forming types	China	Foreign	-	-	40	Pending	12.359	12.359	-	4.944	-	-	-	-	-	-	-	-	Longyan Shengfeng Machinery Manufacturing Co Ltd	-	Fujian Changfeng Machinery	China	Changfeng Gear Manufacturing Co Ltd	-	Fujian Changfeng Machinery	China	Sub.	P	J.V.	-	-	1	-	-	-	-	-	IMA
2013-12-26	-	-	-	Henan Splendor Sci & Tech Co	42480K	3669	Communications equipment, nec	China	Foreign	3559	Special industry machinery, nec	China	Foreign	-	-	49.13	Pending	50.718	50.718	-	25.016	002296	002296	002296	002296	-	-	002296	002296	Henan Splendor Science & Technology Co Ltd	ShenzSME	Henan Splendor Sci & Tech Co	China	Beijing Guo Tie Lu Yang Technology Co Ltd	-	Henan Splendor Sci & Tech Co	China	Public	P	Sub.	628	-	1	-	-	-	-	-	IMA
2013-12-26	2014-04-17	2014-04-17	-	Shenzhen Hepalink Pharm Co Ltd	83839R	2834	Pharmaceutical preparations	China	Foreign	2834	Pharmaceutical preparations	United States	Wisconsin	100	100	100	Completed	np	-	-	548.5	002399	002399	002399	002399	-	-	ACAS	ACAS	Shenzhen Hepalink Pharmaceutical Co Ltd	ShenzSME	Shenzhen Hepalink Pharm Co Ltd	China	Scientific Protein Laboratories LLC	-	American Capital Ltd	United States	Public	C	Sub.	1009	2	1	-	-	-	-	-	MA
2013-12-26	2013-12-26	2013-12-26	-	Changchun Underground Space	8A0809	5039	Construction materials, nec	China	Foreign	8744	Facilities support management services	China	Foreign	33.33	73.33	33.33	Completed	7.053	7.053	-	2.351	-	-	-	-	-	-	-	-	Changchun Underground Space Development Corp	-	Changchun Underground Space	China	Changchun Chunhua Public Facilities Co Ltd	-	ChangchunChunhua	China	Priv.	C	Priv.	-	-	1	-	-	-	-	-	IMA
2013-12-26	2013-12-26	2013-12-26	-	Hebei Publishing&Media Group	6A6586	2731	Books: publishing, or publishing & printing	China	Foreign	2731	Books: publishing, or publishing & printing	China	Foreign	-	-	-	Completed	np	-	-	17.141	-	-	-	-	N/A	N/A	-	-	Hebei Publishing&Media Group Ltd	-	Hebei Publishing&Media Group	China	Beiyang Publishing&Media Corp Ltd	Shanghai	Hebei Publishing&Media Group	China	Priv.	C	Sub.	-	-	1	-	-	-	-	-	IMA
2013-12-26	-	-	-	Shanghai Construction Sijian	8A0810	1541	Industrial buildings and warehouses	China	Foreign	6799	Investors, nec	China	Foreign	-	-	100	Pending	np	-	-	-	-	-	-	-	-	-	-	-	Shanghai Construction Sijian Group Co Ltd	-	Shanghai Constr & Ind(Grp)Corp	China	Shanghai Sijian Industrial Co Ltd	-	Shanghai Constr & Ind(Grp)Corp	China	Sub.	P	Sub.	-	-	1	-	-	-	-	-	IMA
2013-12-26	2013-12-26	2013-12-26	-	Joyvio Group Co Ltd	8A0761	0171	Berry crops	China	Foreign	0831	Forest nurseries and gathering of forest products	China	Foreign	-	-	-	Completed	np	-	-	-	-	-	-	-	-	-	-	-	Joyvio Group Co Ltd	-	Legend Holdings Corp	China	Hangzhou Longguan Industrial Co Ltd	-	Hangzhou Longguan Ind Co Ltd	China	Sub.	C	Priv.	-	-	1	-	-	-	-	-	IMA
2013-12-26	-	-	-	Guangdong Shaoguan Yuejiang	8A0701	4911	Electric services	China	Foreign	4911	Electric services	China	Foreign	-	-	100	Pending	np	-	-	6.511	-	-	-	-	-	-	-	-	Guangdong Shaoguan Yuejiang Power Co Ltd	-	Guangdong Hengjian Invest	China	Shaoguan Power Plant(D)Ltd-Factory Assets	-	Guangdong Hengjian Invest	China	Sub.	P	Sub.	-	-	1	-	-	-	-	-	IMA
2013-12-26	2013-12-26	2013-12-26	-	Jilin Province Energy Transp	47727Q	4911	Electric services	China	Foreign	4911	Electric services	China	Foreign	21.36	81.36	21.36	Completed	308.287	308.287	-	65.85	-	-	-	-	-	-	-	-	Jilin Province Energy Transportation Corp	-	China Power Invest Corp	China	Tonghua Thermal Power Co Ltd	-	China Power Invest Corp	China	Sub.	C	Sub.	-	-	1	-	-	-	-	-	IMA
2013-12-26	2013-12-31	2013-12-31	-	Kingsignal Technology Co Ltd	49592Z	3357	Drawing and insulating of nonferrous wire	China	Foreign	3661	Telephone&telegraph apparatus	China	Foreign	9.5	9.5	9.5	Completed	11.636	11.636	-	1.105	300252	300252	300252	300252	-	-	002417	002417	Kingsignal Technology Co Ltd	ShenzChNxt	Kingsignal Technology Co Ltd	China	Xi'an Sunnada Haitian Antenna Co Ltd	-	Fujian Sunnada Commun Co Ltd	China	Public	C	Sub.	1083	-	1	-	-	-	-	-	IMA
2013-12-26	-	-	2014-09-25	Panda Fireworks Grp Co Ltd	69824Q	2899	Chemicals and chemical preparations, nec	China	Foreign	7812	Motion picture and video tape production	China	Foreign	-	-	100	Withdrawn	np	-	-	95.22	600599	600599	600599	600599	-	-	-	-	Panda Fireworks Group Co Ltd	Shanghai	Panda Fireworks Grp Co Ltd	China	Dongyang Huahai Shidai Pictures Media Co Ltd	-	Wanzai County Huahai Shidai	China	Public	W	Sub.	208	1	1	-	-	-	-	-	IMA
2013-12-26	2013-12-26	2013-12-26	-	Changde City Yuejin Rice Ind	8A0421	0723	Crop preparation services for market	China	Foreign	2836	Biological products, except diagnostic substances	China	Foreign	100	100	100	Completed	2.469	2.469	-	2.469	-	-	-	-	-	-	002173	002173	Changde City Yuejin Rice Industry Co Ltd	-	Changde City Yuejin Rice Ind	China	Changde Youde Biological Technology Co Ltd	-	Pure Pearl Group Co Ltd	China	Priv.	C	Sub.	-	-	1	-	-	-	-	-	IMA
2013-12-26	2013-12-26	2013-12-26	-	Shandong Iron&Steel Grp Intl	8A1960	5099	Durable goods, nec	China	Foreign	5099	Durable goods, nec	China	Foreign	80	80	80	Completed	18.109	18.109	-	14.487	-	-	-	-	-	-	-	-	Shandong Iron&Steel Group International Trade Co Ltd	-	Shandong Iron & Steel Grp Co	China	Jinan Steel International Trade Co Ltd	-	Shandong Iron & Steel Grp Co	China	Sub.	C	Sub.	-	-	1	-	-	-	-	-	IMA
2013-12-26	2016-01-20	2016-01-20	-	Guangzhou Donghua Enterprise	40102N	6552	Land subdividers and developers, except cemeteries	China	Foreign	6552	Land subdividers and developers, except cemeteries	China	Foreign	77	77	77	Completed	np	-	-	-	600393	600393	600393	600393	-	-	-	-	Guangzhou Donghua Enterprise Co Ltd	Shanghai	Guangzhou Donghua Enterprise	China	Hainan White Horse Swan Bay Garden Properties Ltd	-	Guangzhou Yuetai Group Co Ltd	China	Public	C	Sub.	1006	1	1	-	-	-	-	-	IMA
2013-12-26	-	-	-	Yeland Group Co Ltd	98546W	6552	Land subdividers and developers, except cemeteries	China	Foreign	6733	Trusts, exc. educational, religious, & charitable	China	Foreign	-	-	27.93	Pending	1626.21	1626.21	-	454.2	000616	000616	000616	000616	-	-	-	-	Yeland Group Co Ltd	Shenzhen	Yeland Group Co Ltd	China	Bohai International Trust Co Ltd	-	Hainan Airlines Co Ltd Labor	China	Public	P	Sub.	961	-	1	-	-	-	-	-	IMA
2013-12-26	2013-12-26	2013-12-26	-	Shenzhen Hanfang Huarui Equity	8A0392	6799	Investors, nec	China	Foreign	6552	Land subdividers and developers, except cemeteries	China	Foreign	35	35	35	Completed	204.605	204.605	-	71.612	-	-	-	-	-	-	000616	000616	Shenzhen Hanfang Huarui Equity Investment Enterprise (LP)	-	Shenzhen Hanfang Huarui Equity	China	Beijing Xihai Longhu Property Co Ltd	-	Yeland Group Co Ltd	China	Priv.	C	Sub.	-	-	1	-	-	-	-	-	IMA
2013-12-26	2016-01-20	2016-01-20	-	Guangzhou Donghua Enterprise	40102N	6552	Land subdividers and developers, except cemeteries	China	Foreign	6552	Land subdividers and developers, except cemeteries	China	Foreign	90	90	90	Completed	626.326	626.326	-	551.483	600393	600393	600393	600393	-	-	600393	600393	Guangzhou Donghua Enterprise Co Ltd	Shanghai	Guangzhou Donghua Enterprise	China	Huainan Renai Swan Harbor Properties Co Ltd	-	Guangzhou Donghua Enterprise	China	Public	C	Sub.	340	1	1	-	-	-	-	-	IMA
2013-12-26	2014-12-16	2014-12-16	-	Yuci Hydraulics Group Co Ltd	8A1666	3492	Fluid power valves and hose fittings	China	Foreign	3492	Fluid power valves and hose fittings	China	Foreign	40	40	40	Completed	4.771	4.771	-	1.908	-	-	-	-	-	-	-	-	Yuci Hydraulics Group Co Ltd	-	Yuci Hydraulics Group Co Ltd	China	Yuci Yuken Hydraulics Co Ltd	-	Yuci Hydraulics Co Ltd	China	Priv.	C	Sub.	-	-	1	-	-	-	-	-	IMA
2013-12-26	-	-	-	Tai Yuan Tianlong Group Co Ltd	88458X	3651	Household audio and video equipment	China	Foreign	8742	Management consulting services	China	Foreign	-	-	-	Pending	np	-	-	-	600234	600234	600234	600234	-	-	-	-	Tai Yuan Tianlong Group Co Ltd	Shanghai	Tai Yuan Tianlong Group Co Ltd	China	Yunnan Yangliping Enterprise Management Co Ltd	-	Yunnan Yangliping Entrp Mgmt	China	Public	P	Priv.	375	-	1	-	-	-	-	-	IMA
2013-12-26	2013-12-26	2013-12-26	-	Shanghai Sunac Greentown	81285F	6552	Land subdividers and developers, except cemeteries	China	Foreign	6552	Land subdividers and developers, except cemeteries	China	Foreign	11.18	60.18	11.18	Completed	75.834	75.834	-	291.222	-	-	3900	3900	-	-	-	-	Shanghai Sunac Greentown Investment Holding Co Ltd	-	Greentown China Holdings Ltd	China	Shanghai Haochuan Properties Co Ltd	-	Shanghai Haochuan Properties	China	Sub.	C	Priv.	-	-	1	-	-	-	-	-	IMA
2013-12-26	-	-	-	Phenix Optical Co Ltd	71734Y	3827	Optical instruments and lenses	China	Foreign	3691	Storage batteries	China	Foreign	-	-	25	Pending	18.292	18.292	-	4.573	600071	600071	600071	600071	-	-	-	-	Phenix Optical Co Ltd	Shanghai	Phenix Optical Co Ltd	China	Huizhou Hanpai Battery Technology Co Ltd	-	Huizhou Hanpai Battery Tech	China	Public	P	Priv.	6033	-	1	-	-	-	-	-	IMA
2013-12-26	-	-	-	Phenix Optical Co Ltd	71734Y	3827	Optical instruments and lenses	China	Foreign	3691	Storage batteries	China	Foreign	-	-	30	Pending	8.231	8.231	-	2.469	600071	600071	600071	600071	-	-	-	-	Phenix Optical Co Ltd	Shanghai	Phenix Optical Co Ltd	China	Huizhou Hanpai Battery Technology Co Ltd	-	Huizhou Hanpai Battery Tech	China	Public	P	Priv.	6033	-	1	-	-	-	-	-	IMA
2013-12-26	2013-12-26	2013-12-26	-	Chongqing Changan Auto Co Ltd	15888N	3711	Motor vehicles and passenger car bodies	China	Foreign	3711	Motor vehicles and passenger car bodies	China	Foreign	50	50	50	Completed	660.945	660.945	-	330.472	000625	000625 200625	000625	000625 200625	-	-	UG	UG	Chongqing Changan Automobile Co Ltd	Shenzhen	Chongqing Changan Auto Co Ltd	China	Changan PSA Automobiles Co Ltd	-	PSA Peugeot Citroen SA	France	Public	C	J.V.	15176	-	1	-	-	-	-	-	IMA
2013-12-26	2013-12-26	2013-12-26	-	Shandong Iron&Steel Grp Intl	8A1960	5099	Durable goods, nec	China	Foreign	5099	Durable goods, nec	China	Foreign	100	100	100	Completed	81.654	81.654	-	81.654	-	-	-	-	-	-	600022	600022	Shandong Iron&Steel Group International Trade Co Ltd	-	Shandong Iron & Steel Grp Co	China	Laiwu Steel International Trade Co Ltd	-	Shandong Iron & Steel Co Ltd	China	Sub.	C	Sub.	-	-	1	-	-	-	-	-	IMA
2013-12-26	2013-12-26	2013-12-26	-	China Longyuan Power Grp	17363J	4911	Electric services	China	Foreign	4911	Electric services	China	Foreign	100	100	100	Completed	np	-	-	-	00916	00916	-	-	-	-	-	-	China Longyuan Power Group Corp Ltd	Hong Kong	China Guodian Corp	China	Ningxia Tianjing Wind Power Generation Co Ltd	-	Ningxia Tianjing Wind Power	China	Public	C	Priv.	6269	-	1	-	-	-	-	-	IMA
2013-12-25	2014-04-21	2014-04-21	-	Chongqing Lummy Pharm Co Ltd	16842N	2834	Pharmaceutical preparations	China	Foreign	2834	Pharmaceutical preparations	China	Foreign	30	90	30	Completed	54.904	54.904	-	16.471	300006	300006	300006	300006	-	-	300006	300006	Chongqing Lummy Pharmaceutical Co Ltd	ShenzChNxt	Chongqing Lummy Pharm Co Ltd	China	Chengdu Jinxing Health Pharmaceutical Co Ltd	-	Chongqing Lummy Pharm Co Ltd	China	Public	C	J.V.	1937	-	1	-	-	-	-	-	IMA
2013-12-25	2013-12-25	2013-12-25	-	Long Yangying	8A1050	6799	Investors, nec	China	Foreign	6552	Land subdividers and developers, except cemeteries	China	Foreign	90	90	90	Completed	22.776	22.776	-	20.499	-	-	-	-	-	-	600549	600549	Long Yangying	-	Long Yangying	China	Chongqing Tengwangge Real Estate Development Co Ltd	-	Xiamen Tungsten Co Ltd	China	Inv.	C	Sub.	-	-	1	-	-	-	-	-	IMA
2013-12-25	2013-12-25	2013-12-25	-	V V Food & Beverage Co Ltd	98421P	2023	Dry, condensed, and evaporated dairy products	China	Foreign	2099	Food preparations, nec	China	Foreign	51	51	51	Completed	29.648	29.648	-	15.121	600300	600300	600300	600300	-	-	-	-	V V Food & Beverage Co Ltd	Shanghai	V V Food & Beverage Co Ltd	China	Hunan Yiqingyuan Tea Co Ltd	-	Hunan Yiqingyuan Tea Co Ltd	China	Public	C	Priv.	2700	-	1	-	-	-	-	-	IMA
2013-12-25	2014-03-01	2014-03-01	-	Zhuhai Zhongzhu Bldg	8A2504	5039	Construction materials, nec	China	Foreign	6552	Land subdividers and developers, except cemeteries	China	Foreign	100	100	100	Completed	4.395	4.395	-	4.395	-	-	600568	600568	-	-	-	-	Zhuhai Zhongzhu Building Materials Co Ltd	-	Zhong Zhu Holding Co Ltd	China	Zhuhai Shengjia Properties Co Ltd	-	Zhuhai Jinguyuan Investment Co	China	Sub.	C	Sub.	-	-	1	-	-	-	-	-	IMA
2013-12-25	2013-12-30	2013-12-30	-	Investor Group	46145M	6799	Investors, nec	China	Foreign	6799	Investors, nec	China	Foreign	80	80	80	Completed	23.268	23.268	-	18.614	-	-	-	-	-	-	000998	000998	Investor Group	-	Investor Group	China	Hunan Longbo Investment Co Ltd	-	Yuan Longping High-Tech	China	Priv.	C	Sub.	-	-	1	-	-	-	-	-	IMA
2013-12-25	2013-12-25	2013-12-25	-	Qianjiang Guangsheng Trading	8A0492	5099	Durable goods, nec	China	Foreign	6552	Land subdividers and developers, except cemeteries	China	Foreign	100	100	100	Completed	6.725	6.725	-	6.725	-	-	-	-	-	-	600568	600568	Qianjiang Guangsheng Trading Co Ltd	-	Qianjiang Guangsheng Trading	China	Hubei Zhongqian Real Estate Development Co Ltd	-	Zhong Zhu Holding Co Ltd	China	Priv.	C	Sub.	-	-	1	-	-	-	-	-	IMA
2013-12-25	-	-	2014-01-08	Wuhan Yujingtai RE Dvlp Co Ltd	8A0446	6552	Land subdividers and developers, except cemeteries	China	Foreign	5099	Durable goods, nec	China	Foreign	-	-	100	Withdrawn	np	-	-	16.713	-	-	-	-	-	-	000759	000759	Wuhan Yujingtai Real Estate Development Co Ltd	-	Wuhan Yujingtai RE Dvlp Co Ltd	China	Xiangyang Zhongxing Business Co Ltd	-	Zhongbai Holdings Group Co Ltd	China	Priv.	W	Sub.	-	-	1	-	-	-	-	-	IMA
2013-12-25	-	-	-	Beijing Ruifeng Sunshine	07646R	6799	Investors, nec	China	Foreign	6512	Operators of nonresidential buildings	China	Foreign	-	-	90	Pending	11.654	11.654	-	10.489	-	-	000608	000608	-	-	-	-	Beijing Ruifeng Sunshine Investment Co Ltd	-	Yang Guang Co Ltd	China	Tianjin Jinbei Sunshine New Life Shopping Square Co Ltd	-	Republic Of Singapore	Singapore	Sub.	P	Sub.	-	-	1	-	-	-	-	-	IMA
2013-12-25	2013-12-25	2013-12-25	-	Shaanxi Energy Group Co Ltd	8A0382	6799	Investors, nec	China	Foreign	6799	Investors, nec	China	Foreign	100	100	100	Completed	np	-	-	-	-	-	-	-	-	-	-	-	Shaanxi Energy Group Co Ltd	-	Shaanxi Energy Group Co Ltd	China	Shaanxi Provincial Investment Group Co-Assets	-	Shaanxi Provincial Invest Grp	China	Priv.	C	Sub.	-	-	1	-	-	-	-	-	IMA
2013-12-25	2013-12-25	2013-12-25	-	Gaoling Fund Lp	36653X	6726	Investment offices, nec	China	Foreign	2095	Roasted coffee	Vietnam	Foreign	23.327	23.327	-	Completed	nm	171.14	6.439	39.922	-	-	-	-	VCF	VCF	MSN	MSN	Gaoling Fund LP	-	HH SG Grp Hldg Ltd	China	Vinacafe Bien Hoa JSC	HoChiMinh	Masan Group Corp	Vietnam	Sub.	C	Public	-	-	1	-	716	0	0	2.07	IMA
2013-12-25	-	-	-	Tongling Nonferrous Metals	89024L	3366	Copper foundries	China	Foreign	6799	Investors, nec	China	Foreign	-	-	20	Pending	461.194	461.194	-	92.239	-	-	-	-	-	-	-	-	Tongling Nonferrous Metals Group Holding Co Ltd	-	Tongling Nonferrous Metals	China	China Railway Construction Tongguan Investment Co Ltd	-	China Railway Constr Grp Co	China	Priv.	P	Sub.	-	-	1	-	-	-	-	-	IMA
2013-12-25	-	-	-	Songz Automobile Air	82157R	3585	Refrigeration and heating equipment	China	Foreign	3585	Refrigeration and heating equipment	China	Foreign	-	-	50	Pending	21.413	21.413	-	10.706	002454	002454	002454	002454	-	-	000957	000957	Songz Automobile Air Conditioning Co Ltd	ShenzSME	Songz Automobile Air	China	Shandong Tongsheng Refrigeration Equipment Co Ltd	-	Zhongtong Bus Holding Co Ltd	China	Public	P	Sub.	1772	-	1	-	-	-	-	-	IMA
2013-12-25	2014-04-03	2014-04-03	-	Xiamen Huaxia Sitong Invest	8A0471	6282	Investment advice	China	Foreign	3575	Computer terminals	China	Foreign	7.985	7.985	7.985	Completed	367.4	315.409	0.603	25.187	-	-	-	-	600870	600870	600870	600870	Xiamen Huaxia Sitong Investment Management Co Ltd	-	Xiamen Huaxia Sitong Invest	China	Xiamen Overseas Chinese Electronic Co Ltd	Shanghai	Xiamen Overseas Chinese	China	Priv.	C	Public	-	-	1	-	2351	-19.03	-	-	IMA
2013-12-25	2013-12-25	2013-12-25	-	IRICO Group Corp	46287Q	3671	Electron tubes	China	Foreign	6733	Trusts, exc. educational, religious, & charitable	China	Foreign	5.01	5.01	5.01	Completed	806.51	806.51	-	40.406	-	-	-	-	-	-	-	-	IRICO Group Corp	-	IRICO Group Corp	China	Western Trust Co Ltd	-	Shaanxi Elec Power Constr	China	Priv.	C	Sub.	-	-	1	-	-	-	-	-	IMA
2013-12-25	2013-12-25	2013-12-25	-	Hualu Holdings Co Ltd	41891P	6799	Investors, nec	China	Foreign	4953	Refuse systems	China	Foreign	60	60	60	Completed	16.985	16.985	-	10.191	-	-	-	-	-	-	600789	600789	Hualu Holdings Co Ltd	-	Hualu Holdings Co Ltd	China	Shandong Lukang Zhonghe Environmental Protection Technology Co	-	Shandong Lukang Pharm Co Ltd	China	Priv.	C	Sub.	-	-	1	-	-	-	-	-	IMA
2013-12-25	2013-12-25	2013-12-25	-	Xianyang Zhongdian Irico Grp	8A0609	3679	Electronic components, nec	China	Foreign	3679	Electronic components, nec	China	Foreign	100	100	100	Completed	np	-	-	35.336	-	-	-	-	-	-	600707	600707	Xianyang Zhongdian IRICO Group Holdings Co Ltd	-	Xianyang Zhongdian Irico Grp	China	Irico Display Devices Co Ltd -Assets	-	IRICO Display Devices Co Ltd	China	Priv.	C	Sub.	-	-	1	-	-	-	-	-	IMA
2013-12-25	-	-	-	Leshan Electric Power Co Ltd	52681J	4911	Electric services	China	Foreign	4911	Electric services	China	Foreign	-	-	100	Pending	np	-	-	-	600644	600644	600644	600644	-	-	-	-	Leshan Electric Power Co Ltd	Shanghai	Leshan Electric Power Co Ltd	China	Leshan Chuanjian Electric Power Co Ltd	-	Leshan Chuanjian Elec Power	China	Public	P	Priv.	5571	-	1	-	-	-	-	-	IMA
2013-12-25	2014-02-14	2014-02-14	-	Foshan Electrical & Lighting	34898C	3641	Electric lamp bulbs and tubes	China	Foreign	3612	Power, distribution, and specialty transformers	China	Foreign	25	100	25	Completed	1.314	1.314	-	0.329	000541	000541	000541	000541	-	-	000541	000541	Foshan Electrical & Lighting Co Ltd	Shenzhen	Foshan Electrical & Lighting	China	Foshan Chansheng Electronic Ballasts Co Ltd	-	Foshan Electrical & Lighting	China	Public	C	J.V.	7657	-	1	-	-	-	-	-	IMA
2013-12-25	2013-12-25	2013-12-25	-	Shenzhen Bopengfa Electn Tech	8A0448	3861	Photographic equipment and supplies	China	Foreign	3577	Computer peripheral equipment, nec	China	Foreign	15.657	15.657	15.657	Completed	4.208	4.208	-	0.659	-	-	-	-	-	-	300028	300028	Shenzhen Bopengfa Electronic Technology Co Ltd	-	Shenzhen Bopengfa Electn Tech	China	Shenzhen Raysens Technology Co Ltd	-	Geeya	China	Priv.	C	Sub.	-	-	1	-	-	-	-	-	IMA
2013-12-24	-	-	-	Jiangyin Shenda Ppty Invest Co	47684A	6798	Real estate investment trusts	China	Foreign	6552	Land subdividers and developers, except cemeteries	China	Foreign	-	-	39	Pending	8.362	8.362	-	3.261	-	-	-	-	-	-	-	-	Jiangyin Shenda Property Investment Co Ltd	-	Shenda Group Co Ltd	China	Changzhou Yuyuan Real Estate Co Ltd	-	Shenda Group Co Ltd	China	Sub.	P	Sub.	-	-	1	-	-	-	-	-	IMA
2013-12-24	2015-02-02	2015-02-02	-	Zhanjinag Gangsheng Invest Co	5C9068	6799	Investors, nec	China	Foreign	3592	Carburetors, pistons, piston rings, and valves	China	Foreign	100	100	100	Completed	np	-	-	34.095	-	-	-	-	-	-	-	-	Zhanjinag Gangsheng Investment Co Ltd	-	Zhanjinag Gangsheng Invest Co	China	Zhanjiang Deni Auto Part Co Ltd-Assets	-	Dongfeng Motor Corp	China	Priv.	C	Sub.	-	-	1	-	-	-	-	-	IMA
2013-12-24	2013-12-24	2013-12-24	-	Yunnan Moma Properties Co Ltd	7A9987	6552	Land subdividers and developers, except cemeteries	China	Foreign	3674	Semiconductors and related devices	China	Foreign	76.97	76.97	76.97	Completed	10.657	10.657	-	8.203	-	-	-	-	-	-	600608	600608	Yunnan Moma Properties Co Ltd	-	Yunnan Moma Properties Co Ltd	China	Jiangsu IdeaBank Technology Co Ltd	-	Shanghai Broadband Tech Co Ltd	China	Priv.	C	Sub.	-	-	1	-	-	-	-	-	IMA
2013-12-24	-	-	-	Dongjiang Environmental Co Ltd	25886X	4953	Refuse systems	China	Foreign	4953	Refuse systems	China	Foreign	-	-	51	Pending	np	-	-	-	002672	002672 00895	002672	002672 00895	-	-	-	-	Dongjiang Environmental Co Ltd	ShenzSME	Dongjiang Environmental Co Ltd	China	Guangzhou Lvyou Industrial Waste Recycling Co Ltd	-	Guangzhou Lvyou Ind Waste	China	Public	P	Priv.	2530	-	1	-	-	-	-	-	IMA
2013-12-24	2014-02-28	2014-02-28	-	Wang Jingchun	8A0457	6799	Investors, nec	China	Foreign	2819	Industrial inorganic chemicals, nec	China	Foreign	20	20	20	Completed	np	-	-	-	-	-	-	-	-	-	-	-	Wang Jingchun	-	Wang Jingchun	China	Chongqing Kinglong Fine Strontium Chemical Co Ltd	-	Chongqing Kinglong Fine	China	Inv.	C	Priv.	-	-	1	-	-	-	-	-	IMA
2013-12-24	-	-	-	Taizhou Rongan Property Co Ltd	8A0316	6552	Land subdividers and developers, except cemeteries	China	Foreign	6552	Land subdividers and developers, except cemeteries	China	Foreign	-	-	30	Pending	8.236	8.236	-	2.471	-	-	-	-	-	-	-	-	Taizhou Rongan Property Co Ltd	-	Rongan Group Co Ltd	China	Taizhou Rongfang Construction Real Estate Development Co Ltd	-	Rongan Group Co Ltd	China	Sub.	P	Sub.	-	-	1	-	-	-	-	-	IMA
2013-12-24	-	-	-	Qingdao Tgood Electric Co	75723Q	3612	Power, distribution, and specialty transformers	China	Foreign	4911	Electric services	China	Foreign	-	-	15	Pending	45.768	45.768	-	6.865	300001	300001	300001	300001	-	-	-	-	Qingdao Tgood Electric Co Ltd	ShenzChNxt	Qingdao Tgood Electric Co	China	Liaoning Power Development Co Ltd	-	State Grid Corp Of China	China	Public	P	Sub.	822	-	1	-	-	-	-	-	IMA
2013-12-24	2014-05-17	2014-05-17	-	Zhangzidao Group Co Ltd	Y9897D	0913	Shellfish	China	Foreign	5146	Fish and seafoods	China	Foreign	100	100	100	Completed	46.15	46.15	-	46.15	002069	002069	002069	002069	-	-	-	-	Zhangzidao Group Co Ltd	ShenzSME	Zhangzidao Group Co Ltd	China	Dalian Xinzhong Sea Food Co Ltd	-	Hong Kong Tianhui Industry Co	Hong Kong	Public	C	Sub.	4421	-	1	-	-	-	-	-	IMA
2013-12-24	-	-	2014-04-17	Shanghai Shangju Enterprise Co	0A5444	6799	Investors, nec	China	Foreign	6799	Investors, nec	China	Foreign	-	-	100	Withdrawn	np	-	-	18.338	-	-	232	232	-	-	232	232	Shanghai Shangju Enterprise Co Ltd	-	AVIC Intl Hldg (HK) Ltd	Hong Kong	Shanghai Yunsheng International Trading Co Ltd	-	AVIC Intl Hldg (HK) Ltd	Hong Kong	Sub.	W	Priv.	-	1	1	-	-	-	-	-	IMA
2013-12-24	-	-	-	Baolilai Investment Co Ltd	06885E	5182	Wine and distilled alcoholic beverages	China	Foreign	5052	Coal and other minerals and ores	China	Foreign	-	-	100	Pending	9.883	9.883	-	9.883	000008	000008	-	-	-	-	-	-	Baolilai Investment Co Ltd Guangdong	Shenzhen	Shenzhen Baoan Baolilai Ind Co	China	Guangxi Chixin Mining Co Ltd	-	Guangxi Chixin Mining Co Ltd	China	Public	P	Priv.	1685	-	1	-	-	-	-	-	IMA
2013-12-24	2013-12-24	2013-12-24	-	Yunnan Metro Re Dvlp Co Ltd	99142N	6552	Land subdividers and developers, except cemeteries	China	Foreign	6799	Investors, nec	China	Foreign	100	100	100	Completed	36.915	36.915	-	36.915	600239	600239	600239	600239	-	-	-	-	Yunnan Metropolitan Real Estate Development Co Ltd	Shanghai	Yunnan Metro Re Dvlp Co Ltd	China	Shaanxi Purunda Investment Development Co Ltd	-	Shaanxi Guorun Ppty Co Ltd	China	Public	C	Sub.	433	-	1	-	-	-	-	-	IMA
2013-12-24	-	-	-	Huayi Brothers Media Corp	Y3743R	7812	Motion picture and video tape production	China	Foreign	7812	Motion picture and video tape production	China	Foreign	-	-	51	Pending	128.475	128.475	-	65.522	300027	300027	300027	300027	-	-	-	-	Huayi Brothers Media Corp	ShenzChNxt	Huayi Brothers Media Corp	China	Zhejiang Yongle Film &Television Co Ltd	-	Zhejiang Yongle Film &Televisi	China	Public	P	Priv.	923	-	1	-	-	-	-	-	IMA
2013-12-24	2013-12-24	2013-12-24	-	Shenzhen First Wave Networking	7A9154	7372	Prepackaged Software	China	Foreign	7375	Information retrieval services	China	Foreign	100	100	100	Completed	np	-	-	-	-	-	-	-	-	-	-	-	Shenzhen First Wave Networking Co Ltd	-	Shenzhen First Wave Networking	China	Shenzhen Lanhai Mengxiang Network Technology Co Ltd	-	Shenzhen Lanhai Mengxiang	China	Priv.	C	Priv.	-	-	1	-	-	-	-	-	IMA
2013-12-24	-	-	-	China Quanjude(Group)Co Ltd	16898M	5812	Eating places	China	Foreign	6799	Investors, nec	China	Foreign	-	-	15	Pending	24.792	24.792	-	3.719	002186	002186	002186	002186	-	-	002186	002186	China Quanjude(Group)Co Ltd	ShenzSME	China Quanjude(Group)Co Ltd	China	Xinjiang Quanjude Holdings Co Ltd	-	China Quanjude(Group)Co Ltd	China	Public	P	Sub.	5893	-	1	-	-	-	-	-	IMA
2013-12-24	-	-	-	Qingdao Hanhe Cable Co Ltd	76469J	3357	Drawing and insulating of nonferrous wire	China	Foreign	8711	Engineering services	China	Foreign	-	-	4	Pending	123.534	123.534	-	4.941	002498	002498	-	-	-	-	-	-	Qingdao Hanhe Cable Co Ltd	ShenzSME	Qingdao Hanhe Yuanda Invest	China	Fujian Yongfu Project Consultant Co Ltd	-	Fujian Yongfu Project	China	Public	P	Priv.	1747	-	1	-	-	-	-	-	IMA
2013-12-24	2014-07-30	2014-07-30	-	Investor Group	46145M	6799	Investors, nec	China	Foreign	7375	Information retrieval services	China	Foreign	32.45	100	32.45	Completed	10.504	104.778	2.85	34	-	-	-	-	NED	NED	NED	NED	Investor Group	-	Investor Group	China	Noah Education Holdings Ltd	New York	Noah Education Hldgs Ltd	China	Priv.	C	Public	-	-	1	-	-	26.7	24.47	18.34	IMA
2013-12-24	2015-01-31	2015-01-31	-	Wuwei Ronghua Ind & Trade Co	5C6841	2046	Wet corn milling	China	Foreign	2046	Wet corn milling	China	Foreign	100	100	100	Completed	np	-	-	31.856	-	-	-	-	-	-	600311	600311	Wuwei Ronghua Industry & Trade Co Ltd	-	Wuwei Ronghua Ind & Trade Co	China	Gansu Ronghua Industry Group Co Ltd-Assets	-	Gansu Ronghua Ind Grp Co Ltd	China	Priv.	C	Sub.	-	-	1	-	-	-	-	-	IMA
2013-12-24	2014-02-14	2014-02-14	-	Changchun Mengjia Axle Parts	8A0276	3751	Motorcycles, bicycles, and parts	China	Foreign	3714	Motor vehicle parts and accessories	China	Foreign	90	100	90	Completed	1.916	1.916	-	1.724	-	-	-	-	-	-	-	-	Changchun Mengjia Axle Parts Co Ltd	-	Changchun Mengjia Axle Parts	China	Changchun Shili Automotive Brake Parts Co Ltd	-	Zhejiang Shibao Hldg Grp Co	China	Priv.	C	Sub.	-	-	1	-	-	-	-	-	IMA
2013-12-24	-	-	-	Jiangyin Shenda Ppty Invest Co	47684A	6798	Real estate investment trusts	China	Foreign	6552	Land subdividers and developers, except cemeteries	China	Foreign	-	-	37.46	Pending	16.181	16.181	-	6.061	-	-	-	-	-	-	-	-	Jiangyin Shenda Property Investment Co Ltd	-	Shenda Group Co Ltd	China	Chengdu Yuyuan Real Estate Co Ltd	-	Shenda Group Co Ltd	China	Sub.	P	Sub.	-	-	1	-	-	-	-	-	IMA
2013-12-24	-	-	-	Tai Yuan Tianlong Group Co Ltd	88458X	3651	Household audio and video equipment	China	Foreign	7922	Theatrical producers & services	China	Foreign	-	-	-	Pending	np	-	-	-	600234	600234	600234	600234	-	-	-	-	Tai Yuan Tianlong Group Co Ltd	Shanghai	Tai Yuan Tianlong Group Co Ltd	China	Yunnan Yangliping Culture Communications Co Ltd	-	Yunnan Yangliping Culture	China	Public	P	Priv.	375	-	1	-	-	-	-	-	IMA
2013-12-24	-	-	-	Jiangyin Shenda Ppty Invest Co	47684A	6798	Real estate investment trusts	China	Foreign	6552	Land subdividers and developers, except cemeteries	China	Foreign	-	-	49	Pending	np	-	-	-	-	-	-	-	-	-	-	-	Jiangyin Shenda Property Investment Co Ltd	-	Shenda Group Co Ltd	China	Jiangyin Shenda Real Estate Co Ltd	-	Shenda Group Co Ltd	China	Sub.	P	Sub.	-	-	1	-	-	-	-	-	IMA
2013-12-23	-	-	-	China Carbon Graphite Group	17394P	3624	Carbon and graphite products	China	Foreign	3624	Carbon and graphite products	Hong Kong	Foreign	-	-	100	Pending	np	-	-	-	CHGI	CHGI	CHGI	CHGI	-	-	-	-	China Carbon Graphite Group Inc	OTC	China Carbon Graphite Group	China	Golden Ivy Ltd	-	Golden Ivy Ltd	Hong Kong	Public	P	Priv.	560	-	1	-	-	-	-	-	IMA
2013-12-23	-	-	-	All Access Zhisheng (Shenzhen)	8A0237	3661	Telephone&telegraph apparatus	China	Foreign	6799	Investors, nec	China	Foreign	-	-	3.32	Pending	np	-	-	-	-	-	-	-	-	-	0633	0633	All Access Zhisheng (Shenzhen) Investment Consultancy Co Ltd	-	Beijing Yuefeng Invest Co Ltd	China	Shenzhen City Changfei Investment Co Ltd	-	China All Access (Hldg) Ltd	Hong Kong	Sub.	P	Sub.	-	-	1	-	-	-	-	-	IMA
2013-12-23	2013-12-31	2013-12-31	-	China Shenhua Energy Co Ltd	17070V	1221	Bituminous coal and lignite surface mining	China	Foreign	4213	Trucking, except local	China	Foreign	100	100	100	Completed	8.251	8.251	-	8.251	1088	1088 601088	-	-	-	-	-	-	China Shenhua Energy Co Ltd	Hong Kong	Shenhua Group Corp Ltd	China	Shenhua Guohua Jiujiang Power Co Ltd	-	Shenhua Group Corp Ltd	China	Public	C	Sub.	89144	2	1	-	-	-	-	-	IMA
2013-12-23	2013-12-31	2013-12-31	-	China Shenhua Energy Co Ltd	17070V	1221	Bituminous coal and lignite surface mining	China	Foreign	1221	Bituminous coal and lignite surface mining	China	Foreign	100	100	100	Completed	1527.71	1527.71	-	1527.71	1088	1088 601088	-	-	-	-	-	-	China Shenhua Energy Co Ltd	Hong Kong	Shenhua Group Corp Ltd	China	Shenhua Baotou Coal Chemical Co Ltd	-	Shenhua Group Corp Ltd	China	Public	C	Sub.	89144	2	1	-	-	-	-	-	IMA
2013-12-23	2014-11-02	2014-11-02	-	Beijing Watertek Info Tech Co	07918E	7373	Computer integrated systems design	China	Foreign	7372	Prepackaged Software	China	Foreign	100	100	100	Completed	33.654	33.654	-	33.654	300324	300324	300324	300324	-	-	-	-	Beijing Watertek Information Technology Co Ltd	ShenzChNxt	Beijing Watertek Info Tech Co	China	CS&S Intelligent Technology Co Ltd	-	CS&S Intelligent Tech Co Ltd	China	Public	C	Priv.	503	1	1	-	-	-	-	-	IMA
2013-12-23	2013-12-23	2013-12-23	-	Tong Zhenming	8A0377	6799	Investors, nec	China	Foreign	2834	Pharmaceutical preparations	China	Foreign	9	49	9	Completed	np	-	-	-	-	-	-	-	-	-	002349	002349	Tong Zhenming	-	Tong Zhenming	China	Jiangsu Senxuan Pharmaceutical&Chemical Co Ltd	-	Jinghua Pharm Grp Co Ltd	China	Inv.	C	Sub.	-	-	1	-	-	-	-	-	IMA
2013-12-23	-	-	2014-05-09	Jiangsu Skyray Instr Co Ltd	47661W	3826	Laboratory analytical instruments	China	Foreign	3823	Process control instruments	China	Foreign	-	-	51	Withdrawn	np	-	-	243.67	300165	300165	300165	300165	-	-	-	-	Jiangsu Skyray Instrument Co Ltd	ShenzChNxt	Jiangsu Skyray Instr Co Ltd	China	Universtar Science&Technology (Shenzhen)Co Ltd	-	Samuel Holdings Ltd	Hong Kong	Public	W	J.V.	822	1	1	-	-	-	-	-	IMA
2013-12-23	2013-12-23	2013-12-23	-	Zhu Wei Min	8A0239	6799	Investors, nec	China	Foreign	2796	Platemaking and related services	China	Foreign	15	15	15	Completed	12.73	12.73	-	1.909	-	-	-	-	-	-	-	-	Zhu Wei Min	-	Zhu Wei Min	China	Shenzhen Zhongxing Xinyu FPC Co Ltd	-	Shenzhen Zhongxing Xinyu FPC	China	Inv.	C	Priv.	-	-	1	-	-	-	-	-	IMA
2013-12-21	-	-	-	Dalian Guohe Dacheng Property	7A9716	6552	Land subdividers and developers, except cemeteries	China	Foreign	3663	Radio & TV broadcasting & communications equipment	China	Foreign	-	-	79.44	Pending	42.92	42.92	-	34.095	-	-	-	-	-	-	-	-	Dalian Guohe Dacheng Property Co Ltd	-	Dalian Jiahao Invest Dvlp Co	China	Dalian Daxian Electronics Co Ltd	-	China Huarong Asset Mgmt Co	China	Sub.	P	Sub.	-	-	1	-	-	-	-	-	IMA
2013-12-21	2013-12-21	2013-12-21	-	Beijing Qingna Tech Co Ltd	7A9670	2899	Chemicals and chemical preparations, nec	China	Foreign	2899	Chemicals and chemical preparations, nec	China	Foreign	12.67	12.67	12.67	Completed	np	-	-	-	-	-	-	-	-	-	-	-	Beijing Qingna Technology Co Ltd	-	Beijing Qingna Tech Co Ltd	China	Shaanxi Guoneng New Material Co Ltd	-	Shanghai Zhabei District State	China	Priv.	C	Sub.	-	-	1	-	-	-	-	-	IMA
2013-12-21	-	-	-	Anhui Xinlong Electrical Co	03551Y	3613	Switchgear,switchboard equip	China	Foreign	3699	Electric equipment, nec	China	Foreign	-	-	10	Pending	9.883	9.883	-	0.988	002298	002298	002298	002298	-	-	002298	002298	Anhui Xinlong Electrical Co Ltd(NOW 2E3442)	ShenzSME	Anhui Xinlong Electrical Co	China	Anhui USEM Technology Co Ltd	-	Anhui Xinlong Electrical Co	China	Public	P	Sub.	1699	-	1	-	-	-	-	-	IMA
2013-12-21	2014-01-08	2014-01-08	-	Zhejiang Dahua Systems	8A0378	7372	Prepackaged Software	China	Foreign	3661	Telephone&telegraph apparatus	China	Foreign	100	100	100	Completed	3.416	3.416	-	3.416	-	-	002236	002236 N/A	-	-	-	-	Zhejiang Dahua Systems Engineering Co Ltd	-	Zhejiang Dahua Tech Co Ltd	China	Zhejiang Hongrui Communications Technology Co Ltd	-	Zhejiang Hongrui Commun	China	Sub.	C	Priv.	-	-	1	-	-	-	-	-	IMA
2013-12-21	2014-08-14	2014-08-14	-	Sealand Securities Co Ltd	39846H	6211	Security brokers, dealers, and flotation companies	China	Foreign	6289	Security and commodity services, nec	China	Foreign	-	-	-	Completed	np	-	-	16.472	000750	000750	000750	000750	-	-	-	-	Sealand Securities Co Ltd	Shenzhen	Sealand Securities Co Ltd	China	Guangxi Beibu Gulf Equity Custody Exchange Co Ltd	-	Guangxi Beibu Gulf Eq Custody	China	Public	C	Priv.	2442	-	1	-	-	-	-	-	IMA
2013-12-21	-	-	-	Sjec Corp	37841C	3534	Elevators and moving stairways	China	Foreign	6799	Investors, nec	China	Foreign	-	-	10	Pending	82.358	82.358	-	8.236	601313	601313	601313	601313	-	-	-	-	SJEC Corp	Shanghai	Sjec Corp	China	Xinjiang Fangyuan Huirong Investment Partners(LP)	-	Xinjiang Fangyuan Huirong	China	Public	P	Priv.	1527	-	1	-	-	-	-	-	IMA
2013-12-21	-	-	-	Jilin Zixin Pharm Industrial	09155H	2834	Pharmaceutical preparations	China	Foreign	5093	Scrap and waste materials	China	Foreign	-	-	68	Pending	1.938	1.938	-	1.318	002118	002118	002118	002118	-	-	002118	002118	Jilin Zixin Pharmaceutical Industrial Co Ltd	ShenzSME	Jilin Zixin Pharm Industrial	China	Jilin Environment Energy Exchange Co Ltd	-	Jilin Zixin Pharm Industrial	China	Public	P	Sub.	893	-	1	-	-	-	-	-	IMA
2013-12-21	-	-	-	Jiangsu Yuyue Med Equip	Y4449E	3841	Surgical and medical instruments and apparatus	China	Foreign	3229	Pressed and blown glass and glasswear, nec	China	Foreign	-	-	51	Pending	1.647	1.647	-	0.84	002223	002223	002223	002223	-	-	-	-	Jiangsu Yuyue Medical Equipment & Supply Co Ltd	ShenzSME	Jiangsu Yuyue Med Equip	China	Shanghai Youyue Optics Co Ltd	-	Shanghai Youyue Optics Co Ltd	China	Public	P	Priv.	2795	-	1	-	-	-	-	-	IMA
2013-12-21	-	-	-	Shanghai Hitachi Elec App	43338Y	3585	Refrigeration and heating equipment	China	Foreign	3585	Refrigeration and heating equipment	China	Foreign	-	-	51	Pending	np	-	-	-	-	-	600619	600619 900910	-	-	-	-	Shanghai Hitachi Electrical Appliances Co Ltd	-	Shanghai Highly (Grp) Co Ltd	China	Sichuan Changhong Dongyuan Precious Equipment Co Ltd	-	Mianyang Hongfa Machinery Mnf	China	J.V.	P	Sub.	-	-	1	-	-	-	-	-	IMA
2013-12-21	2015-06-03	2015-06-03	-	Hangzhou Century Co Ltd	41088T	3679	Electronic components, nec	China	Foreign	7375	Information retrieval services	China	Foreign	51	51	51	Completed	2.487	2.487	-	1.237	300078	300078	300078	300078	-	-	-	-	Hangzhou Century Co Ltd	ShenzChNxt	Hangzhou Century Co Ltd	China	Beijing Century Chaoxun Technology Development Co Ltd	-	Beijing Century Chaoxun Tech	China	Public	C	Priv.	1238	-	1	-	-	-	-	-	IMA
2013-12-21	2013-12-21	2013-12-21	-	China Zhejiang Great Southeast	40302E	2671	Packaging paper & plastics film,coated & laminated	China	Foreign	2821	Plastics materials and synthetic resins	China	Foreign	66.67	66.67	66.67	Completed	3.24	3.24	-	2.16	-	-	-	-	-	-	002263	002263	China Zhejiang Great Southeast Group Corp	-	China Zhejiang Great Southeast	China	Zhuji Wanneng Packaging Co Ltd	-	Zhejiang Great Southeast Co	China	Priv.	C	Sub.	-	-	1	-	-	-	-	-	IMA
2013-12-21	2014-01-14	2014-01-14	-	Chengdu Gotecom Electronical	16401Q	3651	Household audio and video equipment	China	Foreign	3661	Telephone&telegraph apparatus	China	Foreign	8.983	65.821	8.983	Completed	25.308	25.308	-	2.273	300101	300101	300101	300101	-	-	300101	300101	Chengdu Gotecom Electronical Technology Co Ltd	ShenzChNxt	Chengdu Gotecom Electronical	China	Chengdu Guoxing Communication Co Ltd	-	Chengdu Gotecom Electronical	China	Public	C	Sub.	705	-	1	-	-	-	-	-	IMA
2013-12-21	2013-12-21	2013-12-21	-	Jiangmen Longxuan Industry Co	7A9681	3541	Machine tools, metal cutting types	China	Foreign	3264	Porcelain electrical supplies	China	Foreign	100	100	100	Completed	np	-	-	5.041	-	-	-	-	-	-	002600	002600	Jiangmen Longxuan Industry Co Ltd	-	Jiangmen Longxuan Industry Co	China	JPMF Guangdong Co Ltd-Real Estate Assets	-	JPMF Guangdong Co Ltd	China	Priv.	C	Sub.	-	-	1	-	-	-	-	-	IMA
2013-12-20	-	-	-	Zhejiang Transfar Co Ltd	98863K	2899	Chemicals and chemical preparations, nec	China	Foreign	2851	Paints, varnishes, lacquers, & allied products	China	Foreign	-	-	87	Pending	19.879	19.879	-	17.295	002010	002010	002010	002010	-	-	-	-	Zhejiang Transfar Co Ltd	ShenzSME	Zhejiang Transfar Co Ltd	China	Zhejiang Tiansong New Material Co Ltd	-	Transfar Grp Co Ltd	China	Public	P	Sub.	2207	-	1	-	-	-	-	-	IMA
2013-12-20	-	-	-	Beijing Automation Control Equ	7A9387	8731	Commercial physical and biological research	China	Foreign	3812	Search, detection, and navigation equipment	China	Foreign	-	-	5.74	Pending	86.088	86.088	-	4.941	-	-	-	-	-	-	000901	000901	Beijing Automation Control Equipment Research Institute	-	China Aerospace Science & Ind	China	CASIC Inertial Technology Co Ltd	-	Aerospace Hi-Tech Hldg Grp Co	China	Sub.	P	Sub.	-	-	1	-	-	-	-	-	IMA
2013-12-20	-	-	-	Huaneng Renewables Corp Ltd	44376H	499A	Cogeneration, alternative energy sources	China	Foreign	4911	Electric services	China	Foreign	-	-	8	Pending	16.966	16.966	-	1.357	0958	0958	-	-	-	-	-	-	Huaneng Renewables Corp Ltd	Hong Kong	China Huaneng Group Co Ltd	China	Huaneng Shantou Nanao Wind Power Generation Co Ltd	-	China Huaneng Group Co Ltd	China	Public	P	Sub.	1224	-	1	-	-	-	-	-	IMA
2013-12-20	2013-12-20	2013-12-20	-	Zoomlion Heavy Ind Sci & Tech	Y9895V	3531	Construction machinery and equipment	China	Foreign	3531	Construction machinery and equipment	Germany	Foreign	100	100	100	Completed	np	-	-	-	000157	000157 1157	000157	000157 1157	-	-	SGO	GOB SGO SGOA SGOB	Zoomlion Heavy Industry Science & Technology Co Ltd	Shenzhen	Zoomlion Heavy Ind Sci & Tech	China	m-tec mathis technik gmbh	-	Cie de Saint-Gobain SA	France	Public	C	Sub.	31707	-	1	-	149	-	-	-	IMA
2013-12-20	2013-12-25	2013-12-25	-	Huachen Energy Co Ltd	8A0430	6799	Investors, nec	China	Foreign	5541	Gasoline service stations	China	Foreign	51	51	51	Completed	np	-	-	-	-	-	300349	300349	-	-	-	-	Huachen Energy Co Ltd	-	Goldcard High-Tech Co Ltd	China	Kezhou Shengan Car Gas Co Ltd	-	Kezhou Shengan Car Gas Co Ltd	China	Sub.	C	Priv.	-	-	1	-	-	-	-	-	IMA
2013-12-20	2013-12-20	2013-12-20	-	Huachen Energy Co Ltd	8A0430	6799	Investors, nec	China	Foreign	4922	Natural gas transmission	China	Foreign	51	51	51	Completed	10.377	10.377	-	5.292	-	-	300349	300349	-	-	-	-	Huachen Energy Co Ltd	-	Goldcard High-Tech Co Ltd	China	Dingsheng Heat Co Ltd	-	Dingsheng Heat Co Ltd	China	Sub.	C	Priv.	-	-	1	-	-	-	-	-	IMA
2013-12-20	2014-04-24	2014-04-24	-	Huaneng Renewables Corp Ltd	44376H	499A	Cogeneration, alternative energy sources	China	Foreign	4911	Electric services	China	Foreign	100	100	100	Completed	58.65	58.65	-	58.65	0958	0958	-	-	-	-	-	-	Huaneng Renewables Corp Ltd	Hong Kong	China Huaneng Group Co Ltd	China	Huaneng Geermu Photovoltaic Power Generation Co Ltd	-	China Huaneng Group Co Ltd	China	Public	C	Sub.	1224	1	1	-	-	-	-	-	IMA
2013-12-20	-	-	-	Investor Group	46145M	6799	Investors, nec	China	Foreign	1629	Heavy construction, nec	China	Foreign	-	-	100	Pending	14.133	14.133	-	14.133	-	-	-	-	-	-	-	-	Investor Group	-	Investor Group	China	Jiangsu Province Lugang Construction Project Co Ltd	-	Jiangsu Province Lugang Const	China	Priv.	P	Priv.	-	-	1	-	-	-	-	-	IMA
2013-12-20	2013-12-20	2013-12-20	-	COFCO Corp	19281Z	0119	Cash grains, nec	China	Foreign	2079	Edible fats and oils, nec	China	Foreign	-	-	-	Completed	np	-	-	11.187	N/A	N/A	N/A	N/A	-	-	N/A	N/A	COFCO Corp	Hong Kong	COFCO Corp	China	COFCO Oils(Qinzhou)Co Ltd	-	COFCO Corp	China	Priv.	C	Sub.	-	-	1	-	-	-	-	-	IMA
2013-12-20	2013-12-20	2013-12-20	-	COFCO Corp	19281Z	0119	Cash grains, nec	China	Foreign	2079	Edible fats and oils, nec	China	Foreign	-	-	-	Completed	np	-	-	7.832	N/A	N/A	N/A	N/A	-	-	N/A	N/A	COFCO Corp	Hong Kong	COFCO Corp	China	COFCO Yellowsea Oils & Grains Industries(Shandong)Co Ltd	-	COFCO Corp	China	Priv.	C	Sub.	-	-	1	-	-	-	-	-	IMA
2013-12-20	2013-12-20	2013-12-20	-	COFCO Corp	19281Z	0119	Cash grains, nec	China	Foreign	2079	Edible fats and oils, nec	China	Foreign	-	-	-	Completed	np	-	-	63.338	N/A	N/A	N/A	N/A	-	-	N/A	N/A	COFCO Corp	Hong Kong	COFCO Corp	China	COFCO Excel Joy(Tianjin)Co Ltd	-	COFCO Corp	China	Priv.	C	Sub.	-	-	1	-	-	-	-	-	IMA
2013-12-20	2013-12-20	2013-12-20	-	China Media Capital	16830A	6799	Investors, nec	China	Foreign	7375	Information retrieval services	China	Foreign	40	40	40	Completed	np	-	-	-	-	-	-	-	-	-	-	-	China Media Capital	-	China Media Capital	China	Caixin Media Ltd	-	Caixin Media Ltd	China	Priv.	C	Priv.	-	-	1	-	-	-	-	-	IMA
2013-12-20	2013-12-20	2013-12-20	-	Shaanxi Lanhaifeng Invest mgmt	7A9710	6799	Investors, nec	China	Foreign	8748	Business consulting services, nec	China	Foreign	100	100	100	Completed	12.848	12.848	-	12.848	-	-	-	-	-	-	300164	300164	Shaanxi Lanhaifeng Investment Management Co Ltd	-	Shaanxi Lanhaifeng Invest mgmt	China	Xian Tong Wanxin Business Information Consulting Co Ltd	-	Tong Oil Tools Co Ltd	China	Priv.	C	Sub.	-	-	1	-	-	-	-	-	IMA
2013-12-20	2013-12-20	2013-12-20	-	Sichuan Guoli Lithium Material	7A9682	1479	Chemical and fertilizer mineral mining, nec	China	Foreign	1479	Chemical and fertilizer mineral mining, nec	China	Foreign	100	100	100	Completed	np	-	-	-	-	-	-	-	-	-	-	-	Sichuan Guoli Lithium Material Co Ltd	-	Sichuan Guoli Lithium Material	China	Sichuan Hengding Lithium Industrial Technology Co Ltd	-	Sichuan Hengding Lithium Ind	China	Priv.	C	Priv.	-	-	1	-	-	-	-	-	IMA
2013-12-20	2014-03-26	2014-03-26	-	Sichuan Yahua Ind Grp Co Ltd	83907E	2892	Explosives	China	Foreign	1479	Chemical and fertilizer mineral mining, nec	China	Foreign	37.25	37.25	37.25	Completed	103.177	103.177	-	38.433	002497	002497	002497	002497	-	-	-	-	Sichuan Yahua Industrial Group Co Ltd	ShenzSME	Sichuan Yahua Ind Grp Co Ltd	China	Sichuan Guoli Lithium Material Co Ltd	-	Sichuan Guoli Lithium Material	China	Public	C	Priv.	554	-	1	-	-	-	-	-	IMA
2013-12-20	-	-	-	Tianjin Sunac Zhidi Co Ltd	86113Z	6552	Land subdividers and developers, except cemeteries	China	Foreign	6552	Land subdividers and developers, except cemeteries	China	Foreign	-	-	49.559	Pending	305.643	305.643	-	151.473	-	-	-	-	-	-	-	-	Tianjin Sunac Zhidi Co Ltd	-	Sunac Intl Invest Hldg Ltd	China	Tianjin Sunac Mingxiang Investment Development Co Ltd	-	Sunac Intl Invest Hldg Ltd	China	Sub.	P	Sub.	-	-	1	-	-	-	-	-	IMA
2013-12-20	-	-	-	Tsinghua Holdings Co Ltd	89830P	7376	Computer facilities management services	China	Foreign	2731	Books: publishing, or publishing & printing	China	Foreign	-	-	100	Pending	5.349	5.349	-	5.349	-	-	-	-	-	-	600100	600100	Tsinghua Holdings Co Ltd	-	Tsinghua University	China	Chinese Academic Journals(CD) Electronic Publishing House	-	Tsinghua Tongfang Co Ltd	China	Sub.	P	Sub.	-	-	1	-	-	-	-	-	IMA
2013-12-20	2014-05-07	2014-05-07	-	Bao Shuping	7A9415	6799	Investors, nec	China	Foreign	7376	Computer facilities management services	China	Foreign	20.599	47.419	43.183	Completed	233.432	281.127	2.481	57.91	-	-	-	-	002195	002195	002195	002195	Bao Shuping	-	Bao Shuping	China	Shanghai Hyron Software Co Ltd	ShenzSME	Shanghai Hyron Software Co Ltd	China	Inv.	C	Public	-	1	1	-	1401	-4.68	-4.68	-4.68	IMA
2013-12-20	2014-04-29	2014-04-29	-	Shenzhen Liantronics Co Ltd	84032F	3674	Semiconductors and related devices	China	Foreign	7311	Advertising agencies	China	Foreign	100	100	100	Completed	150.263	150.263	-	150.263	300269	300269	300269	300269	-	-	-	-	Shenzhen Liantronics Co Ltd	ShenzChNxt	Shenzhen Liantronics Co Ltd	China	Time Share Advertising &Communication Co Ltd	-	Sichuan Time Share Advertising	China	Public	C	Priv.	1289	1	1	2595062100	-	-	-	-	IMA
2013-12-20	-	-	2016-03-30	Shenzhen Rapoo Tech Co Ltd	83962Z	3577	Computer peripheral equipment, nec	China	Foreign	7372	Prepackaged Software	China	Foreign	-	70	30	Withdrawn	np	-	-	53.961	002577	002577	-	-	-	-	-	-	Shenzhen Rapoo Technology Co Ltd	ShenzSME	Rejian Electronics(HK)Co Ltd	Hong Kong	Beijing Le Hui Tian Xia Technology Co Ltd	-	Beijing Le Hui Tian Xia Tech	China	Public	W	Priv.	1219	-	1	-	-	-	-	-	IMA
2013-12-20	2014-01-18	2014-01-18	-	Shenzhen Rapoo Tech Co Ltd	83962Z	3577	Computer peripheral equipment, nec	China	Foreign	7372	Prepackaged Software	China	Foreign	70	70	70	Completed	138.361	138.361	-	96.852	002577	002577	-	-	-	-	-	-	Shenzhen Rapoo Technology Co Ltd	ShenzSME	Rejian Electronics(HK)Co Ltd	Hong Kong	Beijing Le Hui Tian Xia Technology Co Ltd	-	Beijing Le Hui Tian Xia Tech	China	Public	C	Priv.	1219	-	1	-	-	-	-	-	IMA
2013-12-20	2013-12-20	2013-12-20	-	Investor Group	46145M	6799	Investors, nec	China	Foreign	7514	Passenger car rental	China	Foreign	-	-	-	Completed	np	-	-	100	-	-	-	-	-	-	-	-	Investor Group	-	Investor Group	China	eHi Car Services Ltd	-	eHi Car Services Ltd	China	Priv.	C	Priv.	-	-	1	-	2298	-	-	-	IMA
2013-12-20	2013-12-20	2013-12-20	-	Northern Light Venture Capital	66531R	6799	Investors, nec	China	Foreign	6141	Personal credit institutions	China	Foreign	30	30	30	Completed	np	-	-	-	-	-	-	-	N/A	N/A	N/A	N/A	Northern Light Venture Capital	-	Northern Light Venture Capital	China	Shanghai Dianrong Finance Information Service Co Ltd	Hong Kong	Shanghai Dianrong Finance Info	China	Priv.	C	Priv.	-	-	1	-	-	-	-	-	IMA
2013-12-20	2014-01-07	2014-01-07	-	Nanjing Qinhuai Commercial RE	7A9468	6552	Land subdividers and developers, except cemeteries	China	Foreign	6552	Land subdividers and developers, except cemeteries	China	Foreign	74	100	74	Completed	31.737	31.737	-	23.485	-	-	-	-	-	-	600641	600641	Nanjing Qinhuai Commercial Real Estate Development Co Ltd	-	Nanjing Qinhuai Commercial RE	China	Nanjing Jiqing Real Estate Co Ltd	-	Shanghai Wanye Entrp Co Ltd	China	Priv.	C	Sub.	-	-	1	-	-	-	-	-	IMA
2013-12-20	2015-12-29	2015-12-29	-	Suzhou Jiangnan Aerospacae	7A9389	3559	Special industry machinery, nec	China	Foreign	6552	Land subdividers and developers, except cemeteries	China	Foreign	100	100	100	Completed	np	-	-	19.346	-	-	-	-	-	-	002025	002025	Suzhou Jiangnan Aerospacae Mechanical & Electrical Industry Co Ltd	-	China Aerospace Science & Ind	China	Kunshan Space Linquan Electric Machinery Co Ltd-Real Estate Assets	-	Guizhou Space Appliance Co Ltd	China	Sub.	C	Sub.	-	-	1	-	-	-	-	-	IMA
2013-12-20	-	-	-	Zhonghe Co Ltd	99107V	2211	Broadwoven fabric mills, cotton	China	Foreign	9631	Regulation and administration of utilities	China	Foreign	-	-	20	Pending	16.471	16.471	-	3.294	002070	002070	002070	002070	-	-	-	-	Zhonghe Co Ltd	ShenzSME	Zhonghe Co Ltd	China	Shentong Electric Vehicle Energy Management Co Ltd	-	Shenhua Tech Dvlp Co Ltd	China	Public	P	Sub.	649	-	1	-	-	-	-	-	IMA
2013-12-20	2014-01-10	2014-01-10	-	China Natl Accord Medicines	17479X	2834	Pharmaceutical preparations	China	Foreign	5122	Drugs, drug proprietaries, and druggists' sundries	China	Foreign	70	70	70	Completed	1.762	1.762	-	1.234	000028	000028 200028	000028	000028 200028	-	-	-	-	China National Accord Medicines Corp Ltd	Shenzhen	China Natl Accord Medicines	China	Shantou Bosi Pharmaceuticals Co Ltd	-	Shantou Bosi Pharma	China	Public	C	Priv.	4171	-	1	-	-	-	-	-	IMA
2013-12-20	-	-	-	Shanghai Prosolar Resource	98039J	6799	Investors, nec	China	Foreign	5052	Coal and other minerals and ores	China	Foreign	-	-	30	Pending	3.917	3.917	-	1.175	600193	600193	600193	600193	-	-	600193	600193	Shanghai Prosolar Resource Development Co Ltd	Shanghai	Shanghai Prosolar Resource	China	Shanghai Yueheng Minerals Sales Co Ltd	-	Shanghai Prosolar Resource	China	Public	P	Sub.	210	-	1	-	-	-	-	-	IMA
2013-12-20	2014-05-26	2014-05-26	-	Sichuan Yimikang Envi Tech Co	83997Q	3585	Refrigeration and heating equipment	China	Foreign	3661	Telephone&telegraph apparatus	Australia	Foreign	17.69	17.69	17.69	Completed	5.025	4.79	0.004	0.847	300249	300249	300249	300249	ICE	ICE	ICE	ICE	Sichuan Yimikang Environmental Tech Co Ltd	ShenzChNxt	Sichuan Yimikang Envi Tech Co	China	Rectifier Technologies Ltd	Australia	Rectifier Technologies Ltd	Australia	Public	C	Public	528	-	1	-	-	150	150	66.67	IMA
2013-12-20	-	-	-	Zhejiang Transfar Co Ltd	98863K	2899	Chemicals and chemical preparations, nec	China	Foreign	2851	Paints, varnishes, lacquers, & allied products	China	Foreign	-	-	100	Pending	12.354	12.354	-	12.354	002010	002010	002010	002010	-	-	-	-	Zhejiang Transfar Co Ltd	ShenzSME	Zhejiang Transfar Co Ltd	China	Zhejiang Transfar Paint Material Co Ltd	-	Transfar Grp Co Ltd	China	Public	P	Sub.	2207	-	1	-	-	-	-	-	IMA
2013-12-20	2013-12-20	2013-12-20	-	Beijing Tairi Software Co Ltd	7A9459	7372	Prepackaged Software	China	Foreign	7372	Prepackaged Software	China	Foreign	11.25	11.25	11.25	Completed	21.742	21.742	-	2.446	-	-	-	-	-	-	-	-	Beijing Tairi Software Co Ltd	-	Beijing Tairi Software Co Ltd	China	NFS-China Co Ltd	-	NFS-China Co Ltd	China	Priv.	C	Priv.	-	-	1	-	-	-	-	-	IMA
2013-12-19	2013-12-19	2013-12-19	-	Beijing Sea & Inland Port Intl	7A9038	4213	Trucking, except local	China	Foreign	4213	Trucking, except local	China	Foreign	31.04	31.04	31.04	Completed	21.651	21.651	-	6.72	-	-	-	-	-	-	-	-	Beijing Sea&Inland Port International Logistics Co Ltd	-	Beijing Sea & Inland Port Intl	China	Beijing Jing-Jin Ports International Logistics Co Ltd	-	Beijing Jing-Jin Ports Intl	China	Priv.	C	Priv.	-	-	1	-	-	-	-	-	IMA
2013-12-19	2013-12-19	2013-12-19	-	Investor Group	46145M	6799	Investors, nec	China	Foreign	1221	Bituminous coal and lignite surface mining	China	Foreign	80	80	80	Completed	66.445	66.445	-	53.156	-	-	-	-	-	-	-	-	Investor Group	-	Investor Group	China	Maidi Coal Mine	-	Maidi Coal Mine	China	Priv.	C	Priv.	-	-	1	-	-	-	-	-	IMA
2013-12-19	2013-12-19	2013-12-19	-	Investor Group	46145M	6799	Investors, nec	China	Foreign	2836	Biological products, except diagnostic substances	China	Foreign	100	100	100	Completed	13.153	13.153	-	13.153	-	-	-	-	-	-	600998	600998	Investor Group	-	Investor Group	China	Wuhan Junda Bioengineering Co Ltd	-	Jointown Pharm Grp Co Ltd	China	Priv.	C	Sub.	-	-	1	-	-	-	-	-	IMA
2013-12-19	2013-12-27	2013-12-27	-	Inner Mongolia Wuhai Chemical	06623L	2899	Chemicals and chemical preparations, nec	China	Foreign	5191	Farm supplies	China	Foreign	100	100	100	Completed	4.036	4.036	-	4.036	-	-	002002	002002	-	-	-	-	Inner Mongolia Wuhai Chemical Industry Co Ltd	-	Hongda Xingye Co Ltd	China	Inner Mongolia Western Environment Co Ltd	-	Guangdong Hongda Xingye Group	China	Sub.	C	Sub.	-	-	1	-	-	-	-	-	IMA
2013-12-19	-	-	-	Investor Group	46145M	6799	Investors, nec	China	Foreign	4214	Local trucking with storage	China	Foreign	-	-	11.363	Pending	142.735	158.621	1.762	18.04	-	-	-	-	300013	300013	300013	300013	Investor Group	-	Investor Group	China	Jiangsu Xinning Modern Logistics Co Ltd	ShenzChNxt	Jiangsu Xinning Modern Co	China	Priv.	P	Public	-	-	1	-	1742	-26.46	-26.81	-26.41	IMA
2013-12-19	2013-12-19	2013-12-19	-	Beijing Xin Xing Ppty Dvlp Co	07691V	6552	Land subdividers and developers, except cemeteries	China	Foreign	6552	Land subdividers and developers, except cemeteries	China	Foreign	78	78	78	Completed	np	-	-	-	-	-	-	-	-	-	-	-	Beijing Xin Xing Property Development Co Ltd	-	Beijing Xin Xing Ppty Dvlp Co	China	Huludao Shouchuang Industry Development Co Ltd	-	Beijing Capital Group Co Ltd	China	Priv.	C	Sub.	-	-	1	-	-	-	-	-	IMA
2013-12-19	2013-12-19	2013-12-19	-	Beijing Funshion Online Tech	07935A	7375	Information retrieval services	China	Foreign	7376	Computer facilities management services	China	Foreign	100	100	100	Completed	np	-	-	-	-	-	600637	600637	-	-	600637	600637	Beijing Funshion Online Technology Co Ltd	-	Bestv New Media Co Ltd	China	Shanghai Huanteng Broadband Information Technology Co Ltd	-	Bestv New Media Co Ltd	China	Sub.	C	Sub.	-	-	1	-	-	-	-	-	IMA
2013-12-19	2013-12-19	2013-12-19	-	Investor Group	46145M	6799	Investors, nec	China	Foreign	7514	Passenger car rental	China	Foreign	-	-	-	Completed	np	-	-	60	-	-	-	-	-	-	-	-	Investor Group	-	Investor Group	China	Beijing Eastern Cheyun Information Technology Co Ltd	-	Beijing Estn Cheyun Info Tech	China	Priv.	C	Priv.	-	-	1	-	-	-	-	-	IMA
2013-12-19	2013-12-19	2013-12-19	-	Gu Yuanqin	7A9067	6799	Investors, nec	China	Foreign	4812	Radiotelephone communications	China	Foreign	5	5	5	Completed	297.33	297.33	-	14.867	-	-	-	-	-	-	002465	002465	Gu Yuanqin	-	Gu Yuanqin	China	Guangdong Iscreate Tech Co Ltd	-	Guangzhou Haige Commun Grp Inc	China	Inv.	C	Sub.	-	-	1	-	-	-	-	-	IMA
2013-12-19	2013-12-19	2013-12-19	-	Shanxi Tianshuo Invest Mgmt	2C1249	6799	Investors, nec	China	Foreign	3364	Nonferrous die-castings, except aluminum	Canada	Foreign	100	100	100	Completed	np	-	-	-	-	-	-	-	-	-	-	-	Shanxi Tianshuo Investment Management Co Ltd	-	Wanfeng Auto Hldg Grp Co Ltd	China	Meridian Lightweight Technologies Inc	-	Meridian Lightweight Tech Inc	Canada	Sub.	C	Priv.	-	-	1	-	-	-	-	-	IMA
2013-12-19	-	-	-	Yinren Group	7A9819	6799	Investors, nec	China	Foreign	6000	Banks	Belgium	Foreign	-	-	100	Pending	np	-	-	-	-	-	-	-	-	-	KBC	KBC	Yinren Group	-	Yinren Group	China	Antwerpse Diamantbank NV{ADB}	-	KBC Groep NV	Belgium	Priv.	P	Sub.	-	1	1	-	114	-	-	-	IMA
2013-12-19	-	-	-	Fujian Newland Computer Co Ltd	35987H	3577	Computer peripheral equipment, nec	China	Foreign	3577	Computer peripheral equipment, nec	Taiwan	Foreign	-	-	32	Pending	3.909	3.909	-	1.251	000997	000997	000997	000997	-	-	000997	000997	Fujian Newland Computer Co Ltd	Shenzhen	Fujian Newland Computer Co Ltd	China	Taiwan Newland Co Ltd	-	Fujian Newland Computer Co Ltd	China	Public	P	Sub.	2625	-	1	-	-	-	-	-	IMA
2013-12-19	2014-04-01	2014-04-01	-	Huawei Technology Co Ltd	47650N	3944	Games, toys, children's vehicles,exc. dolls, bikes	China	Foreign	7372	Prepackaged Software	China	Foreign	3.33	20	3.33	Completed	49.464	49.464	-	1.647	002502	002502	002502	002502	-	-	-	-	Huawei Technology Co Ltd	ShenzSME	Huawei Technology Co Ltd	China	Shenzhen First Wave Networking Co Ltd	-	Shenzhen First Wave Networking	China	Public	C	Priv.	1396	-	1	-	-	-	-	-	IMA
2013-12-19	2014-01-07	2014-01-07	-	Huawei Technology Co Ltd	47650N	3944	Games, toys, children's vehicles,exc. dolls, bikes	China	Foreign	7372	Prepackaged Software	China	Foreign	16.67	16.67	16.67	Completed	39.524	39.524	-	6.589	002502	002502	002502	002502	-	-	-	-	Huawei Technology Co Ltd	ShenzSME	Huawei Technology Co Ltd	China	Shenzhen First Wave Networking Co Ltd	-	Shenzhen First Wave Networking	China	Public	C	Priv.	1396	-	1	-	-	-	-	-	IMA
2013-12-19	2013-12-19	2013-12-19	-	Ideal Treasure Ltd	8A0805	6799	Investors, nec	China	Foreign	3714	Motor vehicle parts and accessories	China	Foreign	48.35	48.35	48.35	Completed	np	-	-	-	-	-	-	-	-	-	WATG	WATG WATG	Ideal Treasure Ltd	-	Ideal Treasure Ltd	China	Wonder Auto Ltd	-	Wonder Auto Technology Inc	China	Priv.	C	Sub.	-	-	1	-	-	-	-	-	IMA
2013-12-19	2014-03-07	2014-03-07	-	Guangxi Hoifu Petroleum Ltd	6A5171	5171	Petroleum bulk stations and terminals	China	Foreign	2899	Chemicals and chemical preparations, nec	China	Foreign	65	65	65	Completed	32.46	32.46	-	21.098	-	-	0007	0007	-	-	-	-	Guangxi Hoifu Petroleum Ltd	-	Hoifu Energy Group Ltd	Hong Kong	Beibuwan Yuchai Energy Chemical Co Ltd	-	Beibuwan Yuchai Energy Chem	China	Sub.	C	Priv.	-	2	1	-	-	-	-	-	IMA
2013-12-19	2013-12-19	2013-12-19	-	Beijing Xin Xing Ppty Dvlp Co	07691V	6552	Land subdividers and developers, except cemeteries	China	Foreign	6552	Land subdividers and developers, except cemeteries	China	Foreign	100	100	100	Completed	115.587	115.587	-	115.587	-	-	-	-	-	-	-	-	Beijing Xin Xing Property Development Co Ltd	-	Beijing Xin Xing Ppty Dvlp Co	China	Chongqing Runzhi Construction Development Ltd	-	Beijing Capital Group Co Ltd	China	Priv.	C	Sub.	-	-	1	-	-	-	-	-	IMA
2013-12-19	2013-12-19	2013-12-19	-	Beijing Xin Xing Ppty Dvlp Co	07691V	6552	Land subdividers and developers, except cemeteries	China	Foreign	6799	Investors, nec	China	Foreign	78	78	78	Completed	np	-	-	-	-	-	-	-	-	-	-	-	Beijing Xin Xing Property Development Co Ltd	-	Beijing Xin Xing Ppty Dvlp Co	China	Huludao Shouchuang Investment Development Co Ltd	-	Beijing Capital Group Co Ltd	China	Priv.	C	Sub.	-	-	1	-	-	-	-	-	IMA
2013-12-19	-	-	-	Ningbo Juhua Chem Tech	7A9088	2899	Chemicals and chemical preparations, nec	China	Foreign	2899	Chemicals and chemical preparations, nec	China	Foreign	-	-	100	Pending	9.405	9.405	-	9.405	-	-	-	-	-	-	-	-	Ningbo Juhua Chemical Technology Co Ltd	-	Juhua Grp Corp	China	Ningbo Weihua Chemical Co Ltd	-	Zhejiang Weihua Chem Co Ltd	China	Sub.	P	Sub.	-	-	1	-	-	-	-	-	IMA
2013-12-18	-	-	-	China New Energy Ltd	16895N	8711	Engineering services	China	Foreign	2869	Industrial organic chemicals, nec	Hong Kong	Foreign	-	-	100	Pending	24.706	24.706	-	24.706	CNEL	1156 CNEL	CNEL	1156 CNEL	-	-	-	-	China New Energy Ltd	London AIM	China New Energy Ltd	China	BAPP Ethanol Holdings Ltd	-	Orientelite Investments Ltd	Hong Kong	Public	P	Sub.	-	1	1	-	-	-	-	-	IMA
2013-12-18	2014-03-19	2014-03-19	-	Huadian Fuxin Energy Corp Ltd	36634J	4911	Electric services	China	Foreign	499A	Cogeneration, alternative energy sources	Hong Kong	Foreign	10.611	10.611	10.611	Completed	495.201	411.233	0.055	48.813	0816	0816	-	-	0182	0182	0182	0182	Huadian Fuxin Energy Corp Ltd	Hong Kong	China Huadian Corp Ltd	China	China WindPower Group Ltd	Hong Kong	China WindPower Group Ltd	Hong Kong	Public	C	Public	7856	-	1	-	1586	-12.24	-15.69	32.31	IMA
2013-12-18	-	-	-	Yantai Fazenda Ouhua Winery	5E7714	0172	Grapes	China	Foreign	6512	Operators of nonresidential buildings	China	Foreign	-	-	100	Pending	np	-	-	21.744	-	-	CNOUHU	CNOUHU	-	-	-	-	Yantai Fazenda Ouhua Winery Co Ltd	-	China Ouhua Winery Hldngs Ltd	China	Huangwu Subdistrict Office-Property Portfolio	-	Peoples Republic of China	China	Sub.	P	Sub.	-	-	1	-	-	-	-	-	IMA
2013-12-18	-	-	-	Hubei Xinhua Bookstore(Grp)Co	7A9069	5942	Book stores	China	Foreign	6552	Land subdividers and developers, except cemeteries	China	Foreign	-	-	100	Pending	np	-	-	-	-	-	-	-	-	-	-	-	Hubei Xinhua Bookstore(Group)Co Ltd	-	Hubei Changjiang Press & Media	China	Hubei Xinhua Assets Management Co Ltd-Real Estate Assets	-	Hubei Changjiang Press & Media	China	Sub.	P	Sub.	-	-	1	-	-	-	-	-	IMA
2013-12-18	2013-12-18	2013-12-18	-	Investor Group	46145M	6799	Investors, nec	China	Foreign	7372	Prepackaged Software	China	Foreign	49	49	49	Completed	np	-	-	-	-	-	-	-	-	-	600498	600498	Investor Group	-	Investor Group	China	Wuhan FiberHome Information Services Co Ltd	-	FiberHome Telecom Tech Co Ltd	China	Priv.	C	Sub.	-	-	1	-	-	-	-	-	IMA
2013-12-18	2014-01-09	2014-01-09	-	JXTD	3L8241	4725	Tour operators	China	Foreign	7319	Advertising, nec	China	Foreign	100	100	100	Completed	24.706	24.706	-	24.706	000802	000802	000802	000802	-	-	-	-	Beijing Jingxi Tourism Development Co Ltd	Shenzhen	JXTD	China	Beijing Shadow Rising Culture Media Co Ltd	-	Beijing Haitian Changxiang	China	Public	C	Sub.	1174	-	1	-	-	-	-	-	IMA
2013-12-18	2014-02-12	2014-02-12	-	Qinghai Guotai RE Dvlp Co Ltd	7A8784	6552	Land subdividers and developers, except cemeteries	China	Foreign	3357	Drawing and insulating of nonferrous wire	China	Foreign	100	100	100	Completed	np	-	-	35.577	-	-	-	-	-	-	-	-	Qinghai Guotai Real Estate Development Co Ltd	-	Qinghai Guotai RE Dvlp Co Ltd	China	Far East Cable Co Ltd-Certain Assets	-	Far E Hldg Grp Co Ltd	China	Priv.	C	Sub.	-	-	1	-	-	-	-	-	IMA
2013-12-18	2013-12-18	2013-12-18	-	Shenzhen Xiboke Tech Co Ltd	7A8734	6799	Investors, nec	China	Foreign	3663	Radio & TV broadcasting & communications equipment	China	Foreign	58	58	58	Completed	5.423	5.423	-	3.145	-	-	-	-	-	-	000733	000733	Shenzhen Xiboke Technology Co Ltd	-	Shenzhen Xiboke Tech Co Ltd	China	China Zhenhua Electronic Group OBEE Communication Co Ltd	-	China Zhenhua (Grp) Science &	China	Priv.	C	Sub.	-	-	1	-	-	-	-	-	IMA
2013-12-18	2014-01-20	2014-01-20	-	Gansu Dunhuang Seed Co Ltd	36496Q	0115	Corn	China	Foreign	2034	Dried fruits, vegetables, and soup mixes	China	Foreign	24	24	24	Completed	4.941	4.941	-	1.186	600354	600354	600354	600354	-	-	600354	600354	Gansu Dunhuang Seed Co Ltd	Shanghai	Gansu Dunhuang Seed Co Ltd	China	Jiuquan Dunhuang Seed Baijia Food Co Ltd	-	Gansu Dunhuang Seed Co Ltd	China	Public	C	Sub.	1431	-	1	-	-	-	-	-	IMA
2013-12-18	-	-	-	FiberHome Telecom Tech Co Ltd	31582E	3669	Communications equipment, nec	China	Foreign	7372	Prepackaged Software	China	Foreign	-	-	49	Pending	np	-	-	-	600498	600498	600498	600498	-	-	600498	600498	FiberHome Telecommunication Technologies Co Ltd	Shanghai	FiberHome Telecom Tech Co Ltd	China	Wuhan Fiberhome Integration Technologies Co Ltd	-	FiberHome Telecom Tech Co Ltd	China	Public	P	Sub.	8465	-	1	-	-	-	-	-	IMA
2013-12-18	-	-	-	Vimicro International Corp	92718N	3674	Semiconductors and related devices	China	Foreign	3674	Semiconductors and related devices	China	Foreign	-	-	-	Pending	np	-	-	1.828	VIMC	VIMC	VIMC	VIMC	VIMC	VIMC	VIMC	VIMC	Vimicro International Corp	Nasdaq	Vimicro International Corp	China	Vimicro International Corp	Nasdaq	Vimicro International Corp	China	Public	P	Public	-	-	1	-	506	-	-	-	IMA
2013-12-18	2013-12-18	2013-12-18	-	China National Gold Group Corp	17013Q	1041	Gold ores	China	Foreign	1021	Copper ores	Rep of Congo	Foreign	100	100	100	Completed	np	-	-	-	-	-	-	-	-	-	-	-	China National Gold Group Corp	-	China National Gold Group Corp	China	Soremi Investments Ltd	-	The Gerald Group	United States	Priv.	C	Sub.	-	1	1	-	-	-	-	-	IMA
2013-12-17	2013-12-31	2013-12-31	-	Investor Group	46145M	6799	Investors, nec	China	Foreign	2899	Chemicals and chemical preparations, nec	China	Foreign	5	5	5	Completed	235.252	237.623	0.832	118.811	-	-	-	-	002453	002453	002453	002453	Investor Group	-	Investor Group	China	Suzhou Tianma Specialty Chemicals Co Ltd	ShenzSME	Suzhou Tianma Specialty Chem	China	Priv.	C	Public	-	-	1	-	1422	-49.09	-49.4	-44.26	IMA
2013-12-17	-	-	-	Jiangsu Phoenix Publishing &	47930J	2731	Books: publishing, or publishing & printing	China	Foreign	2721	Periodicals: publishing, or publishing & printing	China	Foreign	-	-	85.65	Pending	13.205	13.205	-	11.31	601928	601928	-	-	-	-	-	-	Jiangsu Phoenix Publishing & Media Corp Ltd	Shanghai	Phoenix Publishing & Media	China	Jiangsu Fenghuang Yangzhou Xinhua Printing Co Ltd	-	Phoenix Publishing & Media	China	Public	P	Sub.	7244	1	1	-	-	-	-	-	IMA
2013-12-17	-	-	-	Jiangsu Phoenix Publishing &	47930J	2731	Books: publishing, or publishing & printing	China	Foreign	2721	Periodicals: publishing, or publishing & printing	China	Foreign	-	-	50.998	Pending	14.728	14.728	-	7.511	601928	601928	-	-	-	-	-	-	Jiangsu Phoenix Publishing & Media Corp Ltd	Shanghai	Phoenix Publishing & Media	China	Jiangsu Phoenix Yancheng Printing Co Ltd	-	Phoenix Publishing & Media	China	Public	P	Sub.	7244	1	1	-	-	-	-	-	IMA
2013-12-17	-	-	-	Jiangsu Phoenix Publishing &	47930J	2731	Books: publishing, or publishing & printing	China	Foreign	2721	Periodicals: publishing, or publishing & printing	China	Foreign	-	-	93.76	Pending	5.992	5.992	-	5.618	601928	601928	-	-	-	-	-	-	Jiangsu Phoenix Publishing & Media Corp Ltd	Shanghai	Phoenix Publishing & Media	China	Jiangsu Phoenix Digital Printing Co Ltd	-	Phoenix Publishing & Media	China	Public	P	Sub.	7244	1	1	-	-	-	-	-	IMA
2013-12-17	-	-	-	Jiangsu Phoenix Publishing &	47930J	2731	Books: publishing, or publishing & printing	China	Foreign	2721	Periodicals: publishing, or publishing & printing	China	Foreign	-	-	100	Pending	23.338	23.338	-	23.338	601928	601928	-	-	-	-	-	-	Jiangsu Phoenix Publishing & Media Corp Ltd	Shanghai	Phoenix Publishing & Media	China	Jiangsu Phoenix Printing Co Ltd	-	Phoenix Publishing & Media	China	Public	P	Sub.	7244	1	1	-	-	-	-	-	IMA
2013-12-17	2014-03-26	2014-03-26	-	Haixin Foods Co Ltd	7A8386	2091	Canned and cured fish and seafoods	China	Foreign	2038	Frozen specialties, nec	China	Foreign	100	100	100	Completed	12.429	12.429	-	12.429	002702	002702	002702	002702	-	-	-	-	Haixin Foods Co Ltd	ShenzSME	Haixin Foods Co Ltd	China	Jiaxing Songcun Food Co Ltd	-	Cheer Brother Ltd	Hong Kong	Public	C	Sub.	941	-	1	-	-	-	-	-	IMA
2013-12-17	2014-04-08	2014-04-08	-	Guangzhou Haige Commun Grp Inc	39908V	4899	Communications services, nec	China	Foreign	7372	Prepackaged Software	China	Foreign	100	100	100	Completed	36.899	36.899	-	36.899	002465	002465	002465	002465	-	-	-	-	Guangzhou Haige Communications Group Inc Co	ShenzSME	Guangzhou Haige Commun Grp Inc	China	Guangzhou Youhua Information Technology Co Ltd	-	Guangzhou Youhua Info Tech Co	China	Public	C	Priv.	2230	-	1	-	-	-	-	-	IMA
2013-12-17	2014-04-08	2014-04-08	-	Guangzhou Haige Commun Grp Inc	39908V	4899	Communications services, nec	China	Foreign	4812	Radiotelephone communications	China	Foreign	44	44	44	Completed	314.477	314.477	-	138.37	002465	002465	002465	002465	-	-	002465	002465	Guangzhou Haige Communications Group Inc Co	ShenzSME	Guangzhou Haige Commun Grp Inc	China	Guangdong Iscreate Tech Co Ltd	-	Guangzhou Haige Commun Grp Inc	China	Public	C	Sub.	2230	-	1	-	-	-	-	-	IMA
2013-12-17	-	-	-	Wuhu Yaxia Automobile Corp	99403N	5511	Motor vehicle dealers (new and used)	China	Foreign	5511	Motor vehicle dealers (new and used)	China	Foreign	-	-	100	Pending	1.949	1.949	-	1.949	002607	002607	002607	002607	-	-	-	-	Wuhu Yaxia Automobile Corp	ShenzSME	Wuhu Yaxia Automobile Corp	China	Suzhou Bokai Automobile Sales Services Co Ltd	-	Suzhou Bokai Auto Sales Svcs	China	Public	P	Priv.	2868	-	1	-	-	-	-	-	IMA
2013-12-17	2013-12-17	2013-12-17	-	Classic One Holdings Ltd	7A8743	6799	Investors, nec	China	Foreign	7812	Motion picture and video tape production	China	Foreign	100	100	100	Completed	8.225	8.225	-	8.225	-	-	-	-	-	-	0571	0571	Classic One Holdings Ltd	-	Classic One Holdings Ltd	China	Galaxy Soar Investments Ltd	-	eSun Holdings Ltd	Hong Kong	Priv.	C	Sub.	-	-	1	-	-	-	-	-	IMA
2013-12-17	-	-	-	Changshu Fengfan Power Equip	Y1297H	3441	Fabricated structural metal	China	Foreign	5099	Durable goods, nec	China	Foreign	-	-	16.5	Pending	748.755	748.755	-	123.545	601700	601700	601700	601700	-	-	601700	601700	Changshu Fengfan Power Equipment Co Ltd	Shanghai	Changshu Fengfan Power Equip	China	Menglan Xinghe Energy Co Ltd	-	Changshu Fengfan Power Equip	China	Public	P	Priv.	1616	-	1	-	-	-	-	-	IMA
2013-12-17	2013-12-17	2013-12-17	-	Tianjin Lingang Port Grp Co	7A8381	4491	Marine cargo handling	China	Foreign	4911	Electric services	China	Foreign	100	100	100	Completed	10.448	10.448	-	10.448	-	-	-	-	-	-	601558	601558	Tianjin Lingang Port Group Co Ltd	-	Tianjin Lingang Port Grp Co	China	Sinovel Wind Technology(Tianjin)Co Ltd	-	Sinovel Wind Group Co Ltd	China	Priv.	C	Sub.	-	-	1	-	-	-	-	-	IMA
2013-12-17	2014-01-16	2014-01-16	-	Shenzhen Jinxinnong Feed Co	83935X	2048	Prepared animal feeds, except for dogs and cats	China	Foreign	0213	Hogs	China	Foreign	20	20	20	Completed	6.589	6.589	-	1.318	002548	002548	-	-	-	-	-	-	Shenzhen Jinxinnong Feed Co Ltd	ShenzSME	Xinjiang Chengnong Yuanda Eq	China	Qingyuan Jiahe Agricultural Stockbreeding Co Ltd	-	Hunan Jiahe Agricultural	China	Public	C	Sub.	1257	-	1	-	-	-	-	-	IMA
2013-12-17	2013-12-31	2013-12-31	-	Baishan City Hunjiang District	7A8713	1741	Masonry, stone setting, and other stone work	China	Foreign	1011	Iron ores	China	Foreign	25	25	25	Completed	257.982	257.982	-	64.496	-	-	-	-	-	-	433	433	Baishan City Hunjiang District Jida Hot Spring Development Co Ltd	-	Baishan City Hunjiang District	China	Jilin Province Rui Sui Kuang Ye Co Ltd	-	North Mining Shares Co Ltd	Hong Kong	Priv.	C	Sub.	-	-	1	-	-	-	-	-	IMA
2013-12-17	2013-12-17	2013-12-17	-	HNA Infrastructure Ind Grp	7A8772	1611	Highway and street construction	China	Foreign	6798	Real estate investment trusts	China	Foreign	75	75	75	Completed	np	-	-	-	-	-	-	-	-	-	-	-	HNA Infrastructure Industry Group Co Ltd	-	Hainan Airlines Co Ltd Labor	China	HNA International Tourism Island Development & Construction (Group) Co Ltd	-	Hainan Airlines Co Ltd Labor	China	Sub.	C	Sub.	-	-	1	-	-	-	-	-	IMA
2013-12-17	2013-12-17	2013-12-17	-	Zhou Xuan	7A9033	6799	Investors, nec	China	Foreign	7996	Amusement parks	China	Foreign	30	30	30	Completed	16.238	16.238	-	4.871	-	-	-	-	-	-	-	-	Zhou Xuan	-	Zhou Xuan	China	Hainan Taling Tourism Development Co Ltd	-	Hainan Taling Tourism Dvlpt	China	Inv.	C	Priv.	-	-	1	-	-	-	-	-	IMA
2013-12-17	2013-12-17	2013-12-17	-	Zhejiang Rongsheng Hldg Grp Co	99138E	6552	Land subdividers and developers, except cemeteries	China	Foreign	1311	Crude petroleum and natural gas	Canada	Foreign	-	-	-	Completed	np	-	-	-	-	-	-	-	-	-	-	-	Zhejiang Rongsheng Holding Group Co Ltd	-	Zhejiang Rongsheng Hldg Grp Co	China	Canada Capital Energy Corp	-	Canada Capital Energy Corp	Canada	Priv.	C	Priv.	-	1	1	-	-	-	-	-	IMA
2013-12-17	2013-12-24	2013-12-24	-	Jinzhou Yangguang Energy Co	47675N	3674	Semiconductors and related devices	China	Foreign	3674	Semiconductors and related devices	China	Foreign	35	86	35	Completed	47.065	47.065	-	15.995	-	-	0757	0757 9157	-	-	0757	0757 9157	Jinzhou Yangguang Energy Co Ltd	-	Solargiga Energy Holdings Ltd	Hong Kong	Jinzhou Jinmao Photovoltaic Technology Co Ltd	-	Solargiga Energy Holdings Ltd	Hong Kong	Sub.	C	Sub.	-	-	1	-	-	-	-	-	IMA
2013-12-17	-	-	-	Jiangsu Phoenix Publishing &	47930J	2731	Books: publishing, or publishing & printing	China	Foreign	2721	Periodicals: publishing, or publishing & printing	China	Foreign	-	-	57	Pending	6.142	6.142	-	3.501	601928	601928	-	-	-	-	-	-	Jiangsu Phoenix Publishing & Media Corp Ltd	Shanghai	Phoenix Publishing & Media	China	Jiangsu Phoenix Tongda Printing Co Ltd	-	Phoenix Publishing & Media	China	Public	P	Sub.	7244	1	1	-	-	-	-	-	IMA
2013-12-17	2013-12-30	2013-12-30	-	Kingray New Materials Science	49470Z	2819	Industrial inorganic chemicals, nec	China	Foreign	2819	Industrial inorganic chemicals, nec	China	Foreign	35	51	35	Completed	3.557	3.557	-	1.245	600390	600390	600390	600390	-	-	-	-	Kingray New Materials Science & Technology Co Ltd	Shanghai	Kingray New Materials Science	China	Hunan Changyuan Lico Co Ltd	-	Changsha Res Institute of Mini	China	Public	C	Sub.	2169	-	1	-	-	-	-	-	IMA
2013-12-17	2014-01-17	2014-01-17	-	Guangdong Shaoneng Grp Co Ltd	40042L	499A	Cogeneration, alternative energy sources	China	Foreign	4911	Electric services	China	Foreign	35	100	35	Completed	182.611	182.611	-	63.908	000601	000601	000601	000601	-	-	000601	000601	Guangdong Shaoneng Group Co Ltd	Shenzhen	Guangdong Shaoneng Grp Co Ltd	China	Chenxi Dafutan Hydropower Co Ltd	-	Guangdong Shaoneng Grp Co Ltd	China	Public	C	Sub.	4591	1	1	-	-	-	-	-	IMA
2013-12-17	2013-12-31	2013-12-31	-	Wiscom System Co Ltd	97673F	3679	Electronic components, nec	China	Foreign	7372	Prepackaged Software	China	Foreign	51	51	51	Completed	16.15	16.15	-	8.236	002090	002090	002090	002090	-	-	-	-	Wiscom System Co Ltd	ShenzSME	Wiscom System Co Ltd	China	Shanghai Suneast Electric Power Technology Co Ltd	-	Shanghai Suneast Elec Power	China	Public	C	Priv.	833	-	1	-	-	-	-	-	IMA
2013-12-17	2013-12-17	2013-12-17	-	Investor Group	46145M	6799	Investors, nec	China	Foreign	7812	Motion picture and video tape production	China	Foreign	61.03	61.03	61.03	Completed	49.578	49.578	-	30.258	-	-	-	-	-	-	-	-	Investor Group	-	Investor Group	China	Phoenix Legend Films Co Ltd	-	Phoenix Publishing & Media	China	Priv.	C	Sub.	-	1	1	-	-	-	-	-	IMA
2013-12-17	2014-01-15	2014-01-15	-	Acrel Co Ltd	3A9091	3825	Instruments to measure electricity	China	Foreign	3674	Semiconductors and related devices	China	Foreign	60	60	60	Completed	5.271	5.271	-	3.163	300286	300286	300286	300286	-	-	-	-	Acrel Co Ltd	ShenzChNxt	Acrel Co Ltd	China	Shanghai Jiatang Electronic Co Ltd	-	Shanghai Jiatang Electronic	China	Public	C	Priv.	597	-	1	-	-	-	-	-	IMA
2013-12-16	-	-	-	LightInTheBox Holding Co Ltd	53225G	5999	Retail stores, nec	China	Foreign	5999	Retail stores, nec	China	Foreign	-	-	-	Pending	np	-	-	20	LITB	LITB	LITB	LITB	LITB	LITB	LITB	LITB	LightInTheBox Holding Co Ltd	New York	LightInTheBox Holding Co Ltd	China	LightInTheBox Holding Co Ltd	New York	LightInTheBox Holding Co Ltd	China	Public	P	Public	-	-	1	-	1052	-	-	-	IMA
2013-12-16	2014-03-21	2014-03-21	-	Chengdu Juxinhuichengjinyuan	7A8771	6799	Investors, nec	China	Foreign	3272	Concrete products, except block and brick	China	Foreign	49	49	49	Completed	31.648	31.648	-	15.507	-	-	-	-	-	-	002259	002259	Chengdu Juxinhuichengjinyuan Investment Co Ltd	-	Chengdu Juxinhuichengjinyuan	China	Chengdu Wenjiang Shengda Construction Furnishing Material Co Ltd	-	Sichuan Shengda Forestry Ind	China	Priv.	C	Sub.	-	-	1	-	-	-	-	-	IMA
2013-12-16	2013-12-30	2013-12-30	-	Investor Group	46145M	6799	Investors, nec	China	Foreign	6799	Investors, nec	China	Foreign	90	90	90	Completed	57.19	57.19	-	51.471	-	-	-	-	-	-	300131	300131	Investor Group	-	Investor Group	China	Shenzhen Yitoa Investment Co Ltd	-	Shenzhen Yitoa Intelligent	China	Priv.	C	Sub.	-	-	1	-	-	-	-	-	IMA
2013-12-16	-	-	-	Fujian Jinsen Forestry Co Ltd	92136X	0831	Forest nurseries and gathering of forest products	China	Foreign	0851	Forestry services	China	Foreign	-	-	100	Pending	np	-	-	6.86	002679	002679	-	-	-	-	-	-	Fujian Jinsen Forestry Co Ltd	ShenzSME	Fujian Jiangle Forestry Corp	China	Timberland Assets,Fujian	-	Timberland Assets,Fujian	China	Public	P	Priv.	219	-	1	-	-	-	-	-	IMA
2013-12-16	-	-	-	CCTEG Energy Invest	7A8387	6799	Investors, nec	China	Foreign	1221	Bituminous coal and lignite surface mining	China	Foreign	-	-	100	Pending	np	-	-	13.177	-	-	-	-	-	-	-	-	CCTEG Energy Investment Qinhuangdao Co Ltd	-	China Coal Tech & Engineering	China	Qinhuangdao Laoliujiang Mining Co Ltd-Mining Assets	-	Qinhuangdao Laoliujiang Mining	China	Sub.	P	Sub.	-	-	1	-	-	-	-	-	IMA
2013-12-16	-	-	-	CCTEG Energy Invest	7A8387	6799	Investors, nec	China	Foreign	1221	Bituminous coal and lignite surface mining	China	Foreign	-	-	100	Pending	np	-	-	8.071	-	-	-	-	-	-	-	-	CCTEG Energy Investment Qinhuangdao Co Ltd	-	China Coal Tech & Engineering	China	Qinhuangdao Dacaogou Mining Co Ltd-Mining Assets	-	Qinhuangdao Dacaogou Mining	China	Sub.	P	Sub.	-	-	1	-	-	-	-	-	IMA
2013-12-16	-	-	-	CCTEG Energy Invest	7A8387	6799	Investors, nec	China	Foreign	1221	Bituminous coal and lignite surface mining	China	Foreign	-	-	100	Pending	np	-	-	3.294	-	-	-	-	-	-	-	-	CCTEG Energy Investment Qinhuangdao Co Ltd	-	China Coal Tech & Engineering	China	Qinhuangdao Liujiang Great Wall Mining Co Ltd-Mining Assets	-	Qinhuangdao Liujiang Great Wa	China	Sub.	P	Sub.	-	-	1	-	-	-	-	-	IMA
2013-12-16	-	-	-	CCTEG Energy Invest	7A8387	6799	Investors, nec	China	Foreign	1221	Bituminous coal and lignite surface mining	China	Foreign	-	-	100	Pending	np	-	-	9.883	-	-	-	-	-	-	-	-	CCTEG Energy Investment Qinhuangdao Co Ltd	-	China Coal Tech & Engineering	China	Qinhuangdao Caoshan Mining Co Ltd-Mining Assets	-	Qinhuangdao Caoshan Mining Co	China	Sub.	P	Sub.	-	-	1	-	-	-	-	-	IMA
2013-12-16	2014-01-06	2014-01-06	-	Ronglian Group Ltd	85957K	7376	Computer facilities management services	China	Foreign	7376	Computer facilities management services	China	Foreign	100	100	100	Completed	3.591	3.591	-	3.591	002642	002642	002642	002642	-	-	-	-	Ronglian Group Ltd	ShenzSME	Ronglian Group Ltd	China	XiAn Smart Cloud Information Technology Co Ltd	-	XiAn Smart Cloud IT Co Ltd	China	Public	C	Priv.	739	-	1	-	-	-	-	-	IMA
2013-12-16	2013-12-16	2013-12-16	-	Beijing Funshion Online Tech	07935A	7375	Information retrieval services	China	Foreign	4841	Cable and other pay television services	China	Foreign	100	100	100	Completed	np	-	-	-	-	-	600637	600637	-	-	600637	600637	Beijing Funshion Online Technology Co Ltd	-	Bestv New Media Co Ltd	China	Shanghai Orient Broadband Broadcasting Co Ltd	-	Bestv New Media Co Ltd	China	Sub.	C	Sub.	-	-	1	-	-	-	-	-	IMA
2013-12-16	2014-07-11	2014-07-11	-	China Electronics Corp	16976J	3679	Electronic components, nec	China	Foreign	3571	Electronic computers	China	Foreign	5.337	100	5.337	Completed	521.541	505.429	0.413	26.398	-	-	-	-	0074	0074	-	-	China Electronics Corp	-	China Electronics Corp	China	Great Wall Technology Co Ltd	Hong Kong	China Electronics Corp	China	Priv.	C	Public	-	1	1	-	59000	46.08	46.06	45.54	IMA
2013-12-16	2013-12-16	2013-12-16	-	UBM Sinoexpo	7A8697	7389	Business services, nec	China	Foreign	7389	Business services, nec	China	Foreign	100	100	100	Completed	np	-	-	-	-	-	UBM	UBM UBMPY	-	-	-	-	Shanghai UBM Sinoexpo International Exhibition Co Ltd	-	UBM PLC	United Kingdom	Shanghai Tiansheng Exhibition Service Co Ltd- China Vending & Kiosk Show	-	Shanghai Tiansheng Exhibition	China	J.V.	C	Sub.	-	-	1	-	-	-	-	-	IMA
2013-12-16	-	-	-	Guo Zhiren	8A3464	6799	Investors, nec	China	Foreign	3714	Motor vehicle parts and accessories	China	Foreign	-	-	100	Pending	9.224	9.224	-	9.224	-	-	-	-	-	-	1039	1039	Guo Zhiren	-	Guo Zhiren	China	Fujian Changfeng Axle Manufacturing Co Ltd	-	Changfeng Axle(China)Co Ltd	China	Inv.	P	Sub.	-	1	1	-	-	-	-	-	IMA
2013-12-14	2014-06-27	2014-06-27	-	Fuqing Wangfu Ppty Dvlp Co Ltd	7A8082	6552	Land subdividers and developers, except cemeteries	China	Foreign	6552	Land subdividers and developers, except cemeteries	China	Foreign	60	60	60	Completed	15.722	15.722	-	75.32	-	-	-	-	-	-	600759	600759	Fuqing Wangfu Property Development Co Ltd	-	Fuqing Wangfu Ppty Dvlp Co Ltd	China	Beijing Zhenghe Hengtai Real Estate Co Ltd	-	Hainan Zhenghe Industrial Grp	China	Priv.	C	Sub.	-	-	1	-	-	-	-	-	IMA
2013-12-14	2013-12-14	2013-12-14	-	Xinjiang Ruiji Invest Grp	7A8478	6799	Investors, nec	China	Foreign	6552	Land subdividers and developers, except cemeteries	China	Foreign	100	100	100	Completed	42.003	42.003	-	42.003	-	-	-	-	-	-	000957	000957	Xinjiang Ruiji Investment Group Co Ltd	-	Xinjiang Ruiji Invest Grp	China	Xinjiang Zhongtong Real Estate Development Co Ltd	-	Zhongtong Bus Holding Co Ltd	China	Priv.	C	Sub.	-	-	1	-	-	-	-	-	IMA
2013-12-14	2013-12-14	2013-12-14	-	Investor Group	46145M	6799	Investors, nec	China	Foreign	2844	Perfumes, cosmetics, and other toilet preparations	China	Foreign	60	60	60	Completed	np	-	-	-	-	-	-	-	-	-	-	-	Investor Group	-	Investor Group	China	Hangzhou UCO Cosmetic Co Ltd	-	Hangzhou Wangzhuang Network	China	Priv.	C	Sub.	-	-	1	-	-	-	-	-	IMA
2013-12-14	2013-12-31	2013-12-31	-	Suzhou Delijie Elec	7A8062	3699	Electric equipment, nec	China	Foreign	3545	Cutting tools and machine tool accessories	China	Foreign	80	80	80	Completed	2.986	2.986	-	2.388	-	-	-	-	-	-	002426	002426	Suzhou Delijie Electromechanical Co Ltd	-	Suzhou Delijie Elec	China	Suzhou Feito Technology Co Ltd	-	Suzhou Victory Precision Mnfr	China	Priv.	C	Sub.	-	-	1	-	-	-	-	-	IMA
2013-12-14	-	-	-	Shandong Himile Mechanical	83995W	3544	Special dies, tools, and jigs and fixtures	China	Foreign	3569	General industrial machinery and equipment	China	Foreign	-	-	100	Pending	np	-	-	43.154	002595	002595	002595	002595	-	-	-	-	Shandong Himile Mechanical Science&Technology Co Ltd	ShenzSME	Shandong Himile Mechanical	China	Shandong Himile Machineries Co Ltd-Certain Assets	-	Himile Group Co Ltd	China	Public	P	Sub.	4118	-	1	-	-	-	-	-	IMA
2013-12-14	2014-02-12	2014-02-12	-	Qingdao East Steel Tower Stock	73707R	3441	Fabricated structural metal	China	Foreign	6799	Investors, nec	China	Foreign	100	100	100	Completed	71.834	71.834	-	71.834	002545	002545	002545	002545	-	-	-	-	Qingdao East Steel Tower Stock Co Ltd	ShenzSME	Qingdao East Steel Tower Stock	China	Qingdao Hairen Investment Co Ltd	-	CITIC Pte Eq Funds Mgmt Co Ltd	China	Public	C	Sub.	2728	-	1	-	-	-	-	-	IMA
2013-12-14	2014-01-03	2014-01-03	-	Jiangxi Global Mining Co Ltd	7A8186	6282	Investment advice	China	Foreign	1041	Gold ores	China	Foreign	7.48	7.48	7.48	Completed	170.045	170.045	-	12.719	-	-	-	-	-	-	-	-	Jiangxi Global Mining Co Ltd	-	Jiangxi Global Mining Co Ltd	China	Xingguo Hengxin Mine Industry Co Ltd	-	Xingguo Hengxin Mine Industry	China	Priv.	C	Priv.	-	-	1	-	-	-	-	-	IMA
2013-12-14	2016-09-28	2016-09-28	-	Wuhan Sante Cableways Grp Co	98284P	4119	Local passenger transportation, nec	China	Foreign	7999	Amusement and recreation svcs	China	Foreign	48.28	48.28	48.28	Completed	9.553	9.553	-	4.612	002159	002159	002159	002159	-	-	-	-	Wuhan Sante Cableways Group Co Ltd	ShenzSME	Wuhan Sante Cableways Grp Co	China	Wuhan Mulan Ecological Properties Ltd	-	Wuhan Wantong Properties Ltd	China	Public	C	Sub.	1595	-	1	-	-	-	-	-	IMA
2013-12-14	-	-	-	Zhuhai Hengqin New District	7A8167	6726	Investment offices, nec	China	Foreign	5099	Durable goods, nec	China	Foreign	-	-	25	Pending	658.872	658.872	-	164.718	-	-	-	-	-	-	000778	000778	Zhuhai Hengqin New District Zhenxin Rongju Investment Partners(LP)	-	Tibet Zhenrong Juxin Equity	China	Xinjiang Yingxin Industrial Trading Co Ltd	-	Xinxing Ductile Iron Pipes Co	China	Sub.	P	Sub.	-	-	1	-	-	-	-	-	IMA
2013-12-14	2013-12-14	2013-12-14	-	Beijing Lianhe Property Co Ltd	7A8058	6552	Land subdividers and developers, except cemeteries	China	Foreign	6552	Land subdividers and developers, except cemeteries	China	Foreign	95	100	95	Completed	74.864	8.236	-	74.453	-	-	-	-	-	-	-	-	Beijing Lianhe Property Co Ltd	-	China Commun Constr Grp Ltd	China	Zhongjiao Real Estate Qingdaocheng Property Co Ltd	-	China Commun Constr Grp Ltd	China	Sub.	C	Sub.	-	-	1	-	-	-	-	-	IMA
2013-12-14	-	-	-	OCTBAY Happy Investment Co Ltd	7A8149	6799	Investors, nec	China	Foreign	7996	Amusement parks	China	Foreign	-	-	100	Pending	np	-	-	37.226	-	-	-	-	-	-	-	-	OCTBAY Happy Investment Co Ltd	-	Overseas Chinese Town Entrp Co	China	Shenzhen Overseas Chinese Town Urban Entertainment Investment -Park Assets	-	Shenzhen Overseas Chinese	China	Sub.	P	Sub.	-	-	1	-	-	-	-	-	IMA
2013-12-14	2014-01-16	2014-01-16	-	Wuhan Zhongyuan Huadian	99232Z	3825	Instruments to measure electricity	China	Foreign	2836	Biological products, except diagnostic substances	China	Foreign	40	40	40	Completed	2.355	2.355	-	0.945	300018	300018	300018	300018	-	-	-	-	Wuhan Zhongyuan Huadian Science & Technology Co Ltd	ShenzChNxt	Wuhan Zhongyuan Huadian	China	Anhui Daqian Bio-Engineering Ltd Co	-	Anhui Daqian Bio-Engineering	China	Public	C	Priv.	438	-	1	-	-	-	-	-	IMA
2013-12-14	2014-06-27	2014-06-27	-	Fuqing Wangfu Ppty Dvlp Co Ltd	7A8082	6552	Land subdividers and developers, except cemeteries	China	Foreign	5499	Miscellaneous food stores	China	Foreign	100	100	100	Completed	np	-	-	-	-	-	-	-	-	-	600759	600759	Fuqing Wangfu Property Development Co Ltd	-	Fuqing Wangfu Ppty Dvlp Co Ltd	China	Fujian Zhenghe United Development Co Ltd	-	Hainan Zhenghe Industrial Grp	China	Priv.	C	Sub.	-	-	1	-	-	-	-	-	IMA
2013-12-14	2014-06-27	2014-06-27	-	Fuqing Wangfu Ppty Dvlp Co Ltd	7A8082	6552	Land subdividers and developers, except cemeteries	China	Foreign	6552	Land subdividers and developers, except cemeteries	China	Foreign	70	70	70	Completed	np	-	-	-	-	-	-	-	-	-	600759	600759	Fuqing Wangfu Property Development Co Ltd	-	Fuqing Wangfu Ppty Dvlp Co Ltd	China	Liuzhou Zhenghe Huagui Real Estate Group Co Ltd	-	Hainan Zhenghe Industrial Grp	China	Priv.	C	Sub.	-	-	1	-	-	-	-	-	IMA
2013-12-14	-	-	-	Shanghai Sihongrui Electn	7A8088	3661	Telephone&telegraph apparatus	China	Foreign	3661	Telephone&telegraph apparatus	China	Foreign	-	-	25	Pending	np	-	-	-	-	-	002028	002028	-	-	002028	002028	Shanghai Sihongrui Electronic Control Technology Co Ltd	-	Sieyuan Electric Co Ltd	China	Shanghai Siyuan Hongrui Automation Co Ltd	-	Sieyuan Electric Co Ltd	China	Sub.	P	Sub.	-	-	1	-	-	-	-	-	IMA
2013-12-14	2014-01-16	2014-01-16	-	Focused Photonics (Hangzhou)	34437R	3564	Industrial and commercial fans and blowers	China	Foreign	7372	Prepackaged Software	China	Foreign	90	90	90	Completed	29.649	29.649	-	26.684	300203	300203	300203	300203	-	-	-	-	Focused Photonics (Hangzhou) Inc	ShenzChNxt	Focused Photonics (Hangzhou)	China	Shenzhen Dongshen Electronics Co Ltd	-	Shenzhen Dongshen Electronics	China	Public	C	Priv.	1627	-	1	-	-	-	-	-	IMA
2013-12-14	-	-	-	Ningxia Dayuan Chemical Co Ltd	23947A	2899	Chemicals and chemical preparations, nec	China	Foreign	2085	Distilled and blended liquors	China	Foreign	-	-	99.615	Pending	329.436	329.436	-	329.305	600146	600146	600146	600146	-	-	-	-	Ningxia Dayuan Chemical Co Ltd	Shanghai	Ningxia Dayuan Chemical Co Ltd	China	Hunan Liuyanghe Wine Development Co Ltd	-	Hunan Liuyanghe Wine Dvlp	China	Public	P	Priv.	108	-	1	2602855034	-	-	-	-	IMA
2013-12-14	2014-03-29	2014-03-29	-	Qingdao Kingking Applied	75295H	3999	Manufacturing industries, nec	China	Foreign	2844	Perfumes, cosmetics, and other toilet preparations	China	Foreign	31.34	31.34	31.34	Completed	67.534	67.534	-	21.165	002094	002094	002094	002094	-	-	-	-	Qingdao Kingking Applied Chemistry Co Ltd	ShenzSME	Qingdao Kingking Applied	China	Hangzhou UCO Cosmetic Co Ltd	-	Hangzhou Wangzhuang Network	China	Public	C	Sub.	1045	-	1	-	-	-	-	-	IMA
2013-12-14	-	-	-	Qingdao Haier Venture Capital	8A1924	6799	Investors, nec	China	Foreign	7375	Information retrieval services	China	Foreign	-	-	100	Pending	24.131	24.131	-	24.131	-	-	-	-	-	-	600576	600576	Qingdao Haier Venture Capital Co Ltd	-	Haier Group Corp	China	WHWH Network Technology Co Ltd	-	Zhejiang WHWH Industry Co Ltd	China	Sub.	P	Sub.	-	-	1	-	-	-	-	-	IMA
2013-12-14	-	-	-	Jilin Yongda Group Co Ltd	47905R	3613	Switchgear,switchboard equip	China	Foreign	6000	Banks	China	Foreign	-	-	4.889	Pending	505.395	505.395	-	24.708	002622	002622	002622	002622	-	-	-	-	Jilin Yongda Group Co Ltd	ShenzSME	Jilin Yongda Group Co Ltd	China	Bank of Fushun	-	Bank of Fushun	China	Public	P	Priv.	925	-	1	-	-	-	-	-	IMA
2013-12-14	2013-12-14	2013-12-14	-	Chongqing New City Dvlp Build	16849K	1522	Residential construction, nec	China	Foreign	6552	Land subdividers and developers, except cemeteries	China	Foreign	5.71	56.71	5.71	Completed	510.597	510.597	-	29.155	-	-	-	-	-	-	-	-	Chongqing New City Develop Build Co Ltd	-	Chongqing New City Dvlp Build	China	Chongqing Jie Cheng Properties Co Ltd	-	Chongqing New City Dvlp Build	China	Priv.	C	Sub.	-	-	1	-	-	-	-	-	IMA
2013-12-13	2013-12-13	2013-12-13	-	Hodo Group Co Ltd	43883T	2321	Men's shirts and nightwear	China	Foreign	2329	Men's and boys' clothing, nec	China	Foreign	75	75	75	Completed	5.009	5.009	-	3.757	-	-	-	-	-	-	600400	600400	Hodo Group Co Ltd	-	Hodo Group Co Ltd	China	Wuxi Hongbei Clothing Co Ltd	-	Jiangsu Hongdou Ind Co Ltd	China	Priv.	C	Sub.	-	-	1	-	-	-	-	-	IMA
2013-12-13	2014-02-24	2014-02-24	-	Pingmo Wang	7A8169	6799	Investors, nec	China	Foreign	3357	Drawing and insulating of nonferrous wire	China	Foreign	8.97	8.97	8.97	Completed	1.928	1.928	-	0.173	-	-	-	-	-	-	300252	300252	Pingmo Wang	-	Pingmo Wang	China	Kingsignal Fiber Optic Cable (Ganzhou)Co Ltd	-	Kingsignal Technology Co Ltd	China	Priv.	C	Sub.	-	-	1	-	-	-	-	-	IMA
2013-12-13	2016-11-30	2016-11-30	-	Urumqi Water Ind Grp Co Ltd	7A8024	4941	Water supply	China	Foreign	1522	Residential construction, nec	China	Foreign	100	100	100	Completed	np	-	-	68.606	-	-	-	-	-	-	600545	600545	Urumqi Water Industry Group Co Ltd	-	Urumqi Water Ind Grp Co Ltd	China	Xinjiang Urban Construction (Group)Co Ltd-Operations Asset	-	Xinjiang Urban Constr (Grp) Co	China	Priv.	C	Sub.	-	-	1	-	-	-	-	-	IMA
2013-12-13	-	-	-	Aisino Corp	Y0017G	7374	Data processing services	China	Foreign	3674	Semiconductors and related devices	China	Foreign	-	-	56	Pending	31.854	31.854	-	17.838	600271	600271	600271	600271	-	-	-	-	Aisino Corp	Shanghai	Aisino Corp	China	Shenzhen Takcere Credit Card Manufacturing Ltd	-	Shenzhen Takcere Credit Card	China	Public	P	Priv.	13795	-	1	-	-	-	-	-	IMA
2013-12-13	2013-12-13	2013-12-13	-	Zhongrong Intl Tr Co Ltd	16806R	6733	Trusts, exc. educational, religious, & charitable	China	Foreign	6552	Land subdividers and developers, except cemeteries	China	Foreign	49	49	49	Completed	117.656	117.656	-	57.651	-	-	-	-	-	-	600325	600325	Zhongrong International Trust Co Ltd	-	Zhongrong Intl Tr Co Ltd	China	Zhongshan Huayi Real Estate Development Co Ltd	-	Huafa Industrial Co Ltd Zhuhai	China	Priv.	C	Sub.	-	-	1	-	-	-	-	-	IMA
2013-12-13	2014-12-13	2014-12-13	-	Zhongrong Intl Tr Co Ltd	16806R	6733	Trusts, exc. educational, religious, & charitable	China	Foreign	5099	Durable goods, nec	China	Foreign	49	49	49	Completed	420.199	420.199	-	205.898	-	-	-	-	-	-	600325	600325	Zhongrong International Trust Co Ltd	-	Zhongrong Intl Tr Co Ltd	China	Zhuhai Huaguo Commercial Trading Co Ltd	-	Huafa Industrial Co Ltd Zhuhai	China	Priv.	C	Sub.	-	-	1	-	-	-	-	-	IMA
2013-12-13	2013-12-13	2013-12-13	-	Shanghai Zhaoli Invest Ctr LP	7A7792	6799	Investors, nec	China	Foreign	5099	Durable goods, nec	China	Foreign	35.47	35.47	35.47	Completed	301.851	301.851	-	107.067	-	-	-	-	-	-	-	-	Shanghai Zhaoli Investment Center LP	-	Shanghai Zhaoli Invest Ctr LP	China	Zhuhai Haofeng Trading Co Ltd	-	Zhuhai Doumen District	China	Priv.	C	Sub.	-	-	1	-	-	-	-	-	IMA
2013-12-13	2013-12-16	2013-12-16	-	Lin Yun	7A8447	6799	Investors, nec	China	Foreign	3663	Radio & TV broadcasting & communications equipment	China	Foreign	33.75	33.75	33.75	Completed	8.883	8.883	-	2.998	-	-	-	-	-	-	-	-	Lin Yun	-	Lin Yun	China	Lianhe Xinyuan Digital Audio& Vedio Technology(Beijing)Co Ltd	-	Lianhe Xinyuan Digital Audio&	China	Inv.	C	Priv.	-	-	1	-	-	-	-	-	IMA
2013-12-13	-	-	-	Changzhou Trina Yabang Solar	7A8413	3674	Semiconductors and related devices	China	Foreign	3674	Semiconductors and related devices	China	Foreign	-	-	100	Pending	np	-	-	-	-	-	TSL	TSL	-	-	-	-	Changzhou Trina Yabang Solar Energy Co	-	Trina Solar Ltd	China	Changzhou NESL Solartech Co-assets	-	Yabang Invest Hldg Grp Co Ltd	China	J.V.	P	Sub.	-	-	1	-	-	-	-	-	IMA
2013-12-13	2014-01-02	2014-01-02	-	Aisino Corp	Y0017G	7374	Data processing services	China	Foreign	7373	Computer integrated systems design	China	Foreign	60	60	60	Completed	111.679	111.679	-	67.007	600271	600271	600271	600271	-	-	-	-	Aisino Corp	Shanghai	Aisino Corp	China	Beijing Jiewen Technology Co Ltd	-	Beijing Jiewen Tech Co Ltd	China	Public	C	Priv.	13795	-	1	-	-	-	-	-	IMA
2013-12-13	2013-12-13	2013-12-13	-	Shanghai Kawa Gebo Investment	7A8153	6799	Investors, nec	China	Foreign	7011	Hotels and motels	China	Foreign	7.14	7.14	7.14	Completed	173.023	173.023	-	12.354	-	-	-	-	-	-	-	-	Shanghai Kawa Gebo Investment Co Ltd	-	Shanghai Kawa Gebo Investment	China	Tibet Mansion Co Ltd	-	Tibet Mansion Co Ltd	China	Priv.	C	Priv.	-	-	1	-	-	-	-	-	IMA
2013-12-13	2014-02-01	2014-02-01	-	Astronergy	04778P	3674	Semiconductors and related devices	China	Foreign	3511	Turbines and turbine generator sets	Germany	Foreign	100	100	100	Completed	np	-	-	-	-	-	-	-	-	-	-	-	Astronergy	-	Chint Group Co Ltd	China	Conergy SolarModule GmbH & Co KG	-	Kawa Capital Management Inc	United States	Sub.	C	Sub.	-	-	1	-	-	-	-	-	IMA
2013-12-13	2013-12-13	2013-12-13	-	Shanghai Shenda(Group)Co Ltd	81888T	2299	Textile goods, nec	China	Foreign	2321	Men's shirts and nightwear	China	Foreign	100	100	100	Completed	23.605	23.605	-	23.605	-	-	-	-	-	-	600630	600630	Shanghai Shenda(Group)Co Ltd	-	Orient Intl (Hldg) Co Ltd	China	Shanghai Hailuo Group Malu Shirts Factory	-	Shanghai Dragon Corp	China	Sub.	C	Sub.	-	-	1	-	-	-	-	-	IMA
2013-12-13	2014-04-23	2014-04-23	-	Henan Civil Aviation Dvlp &	6A6307	4512	Air transportation, scheduled	China	Foreign	4731	Arrangement of transportation of freight and cargo	Luxembourg	Foreign	35	35	35	Completed	389.096	342.857	-	120	-	-	-	-	-	-	-	-	Henan Civil Aviation Development & Investment Co Ltd	-	Henan Civil Aviation Dvlp &	China	Cargolux Airlines International SA	-	Cargolux Airlines Intl SA	Luxembourg	Priv.	C	Priv.	-	-	1	-	-	-	-	-	IMA
2013-12-13	2014-07-04	2014-07-04	-	Foshan Huaxin Packaging Co Ltd	34994K	2671	Packaging paper & plastics film,coated & laminated	China	Foreign	6289	Security and commodity services, nec	China	Foreign	20	20	20	Completed	175.795	175.795	-	35.159	200986	200986	-	-	-	-	-	-	Foshan Huaxin Packaging Co Ltd	Shenzhen	China Chengtong Hldg Grp Co	China	Chengtong Financial Co Ltd	-	China Chengtong Hldg Grp Co	China	Public	C	J.V.	2768	-	1	-	-	-	-	-	IMA
2013-12-12	2015-03-26	2015-03-26	-	Hainan Airlines Co Ltd	405220	4512	Air transportation, scheduled	China	Foreign	4512	Air transportation, scheduled	China	Foreign	52.9	86.68	52.9	Completed	529.962	529.962	-	280.35	600221	600221 900945	600221	600221 900945	-	-	N/A	N/A	Hainan Airlines Co Ltd	Shanghai	Hainan Airlines Co Ltd	China	Lucky Air Co Ltd	-	Grand China Air Co Ltd	China	Public	C	Sub.	9476	-	1	-	-	-	-	-	IMA
2013-12-12	2013-12-12	2013-12-12	-	Investor Group	46145M	6799	Investors, nec	China	Foreign	3674	Semiconductors and related devices	China	Foreign	40	40	40	Completed	34.261	34.261	-	13.705	-	-	-	-	-	-	002376	002376	Investor Group	-	Investor Group	China	Shandong Hualing Electronics Co Ltd	-	Shandong New Beiyang Info	China	Priv.	C	J.V.	-	-	1	-	-	-	-	-	IMA
2013-12-12	2013-12-12	2013-12-12	-	Pulandian Tian Yun Garment Co	7A9424	2311	Men's and boys' suits, coats, and overcoats	China	Foreign	2311	Men's and boys' suits, coats, and overcoats	China	Foreign	100	100	100	Completed	np	-	-	-	-	-	-	-	-	-	-	-	Pulandian Tian Yun Garment Co Ltd	-	Pulandian Tian Yun Garment Co	China	Dalian Fushan Garment Co Ltd	-	Watz Co Ltd	Japan	Priv.	C	Sub.	-	-	1	-	-	-	-	-	IMA
2013-12-12	-	-	-	Suzhou Hailu Heavy Ind Co Ltd	86928R	3433	Heating equipment	China	Foreign	3674	Semiconductors and related devices	China	Foreign	-	-	20	Pending	9.883	9.883	-	1.977	002255	002255	002255	002255	-	-	-	-	Suzhou Hailu Heavy Industry Co Ltd	ShenzSME	Suzhou Hailu Heavy Ind Co Ltd	China	CorEnergy Semiconductor Technology Co Ltd	-	CorEnergy Semiconductor Tech	China	Public	P	Priv.	2172	-	1	-	-	-	-	-	IMA
2013-12-12	2013-12-12	2013-12-12	-	Shenzhen Herun Jewelry Co Ltd	7A7572	3911	Jewelry, precious metal	China	Foreign	2211	Broadwoven fabric mills, cotton	China	Foreign	100	100	100	Completed	36.238	36.238	-	36.238	-	-	-	-	-	-	000045	000045 200045	Shenzhen Herun Jewelry Co Ltd	-	Shenzhen Herun Jewelry Co Ltd	China	Shenzhen Jinlan Decoration Supplies Industrial Co Ltd	-	Shenzhen Textile (Hldg) Co	China	Priv.	C	Sub.	-	-	1	-	-	-	-	-	IMA
2013-12-12	2013-12-27	2013-12-27	-	Ningbo Dongqianhu Invest Dvlp	26543C	6799	Investors, nec	China	Foreign	6552	Land subdividers and developers, except cemeteries	China	Foreign	45	90	45	Completed	68.285	68.285	-	30.728	-	-	-	-	-	-	-	-	Ningbo Dongqianhu Investment Development Co Ltd	-	Ningbo Dongqianhu Invest Dvlp	China	Ningbo Qianhu International Meeting Centre Development Co Ltd	-	Ningbo Qianhu Intl Meeting	China	Priv.	C	Priv.	-	1	1	-	-	-	-	-	IMA
2013-12-12	-	-	-	Jiangxi Tonggu Renhe Pharm Co	7A7467	2834	Pharmaceutical preparations	China	Foreign	2834	Pharmaceutical preparations	China	Foreign	-	-	100	Pending	4.612	4.612	-	4.612	-	-	000650	000650	-	-	-	-	Jiangxi Tonggu Renhe Pharmacy Co Ltd	-	Renhe Pharmacy Co Ltd	China	Jiangxi Yuxin Pharmacy Co Ltd	-	Jiangxi Yaodu Zhangshu	China	Sub.	P	Sub.	-	-	1	-	-	-	-	-	IMA
2013-12-12	2013-12-12	2013-12-12	-	AutoNavi Holdings Ltd	05121Y	7372	Prepackaged Software	China	Foreign	7372	Prepackaged Software	United States	California	100	100	100	Completed	np	-	-	30	AMAP	AMAP	AMAP	AMAP	-	-	-	-	AutoNavi Holdings Ltd	Nasdaq	AutoNavi Holdings Ltd	China	Alohar Mobile Inc	-	Alohar Mobile Inc	United States	Public	C	Priv.	2825	-	1	-	-	-	-	-	MA
2013-12-12	-	-	-	Petrol Lakes Holding Ltd	7A8494	6799	Investors, nec	China	Foreign	1311	Crude petroleum and natural gas	United States	Texas	-	-	-	Pending	np	-	-	-	-	-	-	-	PTRC	PTRC	PTRC	PTRC	Petrol Lakes Holding Ltd	-	Petrol Lakes Holding Ltd	China	Petro River Oil Corp	OTC	Petro River Oil Corp	United States	Priv.	P	Public	-	-	1	-	5	-	-	-	MA
2013-12-12	2014-12-26	2014-12-26	-	Fujian Newchoice Pipe Tech Co	36611Q	3498	Fabricated pipe and pipe fittings	China	Foreign	5162	Plastics materials and basic forms and shapes	China	Foreign	51	51	51	Completed	3.23	3.23	-	1.647	300198	300198	300198	300198	-	-	-	-	Fujian Newchoice Pipe Technology Co Ltd	ShenzChNxt	Fujian Newchoice Pipe Tech Co	China	Shanghai YaoHua FRP Co Ltd	-	Shanghai YaoHua FRP Co Ltd	China	Public	C	Priv.	538	-	1	-	-	-	-	-	IMA
2013-12-12	-	-	-	AVIC Intl Hldg Ltd	1A5120	3679	Electronic components, nec	China	Foreign	4911	Electric services	China	Foreign	-	-	40	Pending	0.432	0.432	-	0.173	161	161	161	161	-	-	-	-	AVIC International Holdings Ltd	Hong Kong	AVIC Intl Hldg Ltd	China	AVIC International Renewable Energy Co Ltd	-	Aviation Ind Corp Of China	China	Public	P	Sub.	25516	-	1	-	-	-	-	-	IMA
2013-12-12	-	-	-	AVIC Intl Hldg Ltd	1A5120	3679	Electronic components, nec	China	Foreign	4911	Electric services	China	Foreign	-	-	40	Pending	17.295	17.295	-	6.918	161	161	161	161	-	-	-	-	AVIC International Holdings Ltd	Hong Kong	AVIC Intl Hldg Ltd	China	AVIC International Renewable Energy Co Ltd	-	Aviation Ind Corp Of China	China	Public	P	Sub.	25516	-	1	-	-	-	-	-	IMA
2013-12-12	2013-12-12	2013-12-12	-	Investor Group	46145M	6799	Investors, nec	China	Foreign	3711	Motor vehicles and passenger car bodies	China	Foreign	29.63	29.63	29.63	Completed	np	-	-	-	-	-	-	-	-	-	-	-	Investor Group	-	Investor Group	China	Anhui Jianghuai Automobile Group Co Ltd	-	Anhui Jianghuai Auto Grp Hldg	China	Priv.	C	Sub.	-	-	1	-	-	-	-	-	IMA
2013-12-12	2014-01-24	2014-01-24	-	Xiangtan Xindu Real Estate Dev	7A7839	6531	Real estate agents and managers	China	Foreign	6531	Real estate agents and managers	China	Foreign	100	100	100	Completed	1.647	1.647	-	1.647	-	-	-	-	-	-	8894	8894	Xiangtan Xindu Real Estate Development Co Ltd	-	Xiangtan Xindu Real Estate Dev	China	Hunan Harakosan Urban Development Co Ltd	-	Harakosan Co Ltd	Japan	Priv.	C	Sub.	-	-	1	-	-	-	-	-	IMA
2013-12-12	-	-	-	Hefei Institute of General	7A7808	8221	Colleges, universities, and professional schools	China	Foreign	2821	Plastics materials and synthetic resins	China	Foreign	-	-	100	Pending	np	-	-	1.266	-	-	-	-	-	-	600444	600444	Hefei Institute of General Professional Technology	-	China Natl Mach Ind Corp Ltd	China	Anhui Guotong Hi-tech Pipes Industry Co Ltd-Machines	-	Anhui Guotong Hi-tech Pipes	China	Sub.	P	Sub.	-	-	1	-	-	-	-	-	IMA
2013-12-12	-	-	-	Shanghai Waigaoqiao Shipbldg	82005Q	3731	Ship building and repairing	China	Foreign	6799	Investors, nec	China	Foreign	-	-	26	Pending	85.324	85.324	-	22.184	-	-	-	-	-	-	-	-	Shanghai Waigaoqiao Shipbuilding Co Ltd	-	China State Shipbuilding Corp	China	Shenghui Gas&Chemical System (Zhangjiagang)Co Ltd	-	Zhangjiagang Lianzhong Invest	China	Sub.	P	Sub.	-	-	1	-	-	-	-	-	IMA
2013-12-12	2013-12-12	2013-12-12	-	Investor Group	46145M	6799	Investors, nec	China	Foreign	6141	Personal credit institutions	China	Foreign	8	8	8	Completed	93.066	93.066	-	7.445	-	-	-	-	-	-	-	-	Investor Group	-	Investor Group	China	Jilin Forest Industry Group Finance Co Ltd	-	Jilin Forest Ind Grp Finance	China	Priv.	C	Priv.	-	-	1	-	-	-	-	-	IMA
2013-12-12	2013-12-12	2013-12-12	-	Guangzhou Municipal Constr	7A7499	6282	Investment advice	China	Foreign	1521	Single-family housing construction	China	Foreign	3	98	3	Completed	223.786	223.786	-	6.714	-	-	-	-	-	-	-	-	Guangzhou Municipal Construction Group Co Ltd	-	Guangzhou Municipal Constr	China	Guangzhou Construction Co Ltd	-	Guangzhou Municipal Constr	China	Priv.	C	Sub.	-	-	1	-	-	-	-	-	IMA
2013-12-12	2013-12-31	2013-12-31	-	Hangzhou Yintai Outlets Coml	7A7492	7319	Advertising, nec	China	Foreign	6282	Investment advice	China	Foreign	80	80	80	Completed	52.559	52.559	-	42.047	-	-	-	-	-	-	600683	600683	Hangzhou Yintai Outlets Commercial Development Co Ltd	-	Hangzhou Yintai Outlets Coml	China	Beijing Jingtai Xianghe Asset Management Co Ltd	-	Metro Land Corp Ltd	China	Priv.	C	Sub.	-	-	1	-	-	-	-	-	IMA
2013-12-12	2013-12-12	2013-12-12	-	New Horizon Capital	65876K	6799	Investors, nec	China	Foreign	3714	Motor vehicle parts and accessories	Belgium	Foreign	30	30	30	Completed	np	-	-	-	-	-	-	-	-	-	-	-	New Horizon Capital	-	New Horizon Capital	China	Punch PowerTrain NV	-	Punch PowerTrain NV	Belgium	Priv.	C	Priv.	-	-	1	-	-	-	-	-	IMA
2013-12-12	2013-12-26	2013-12-26	-	Investor Group	46145M	6799	Investors, nec	China	Foreign	3674	Semiconductors and related devices	China	Foreign	27.5	27.5	27.5	Completed	290.358	613.897	2.957	168.822	-	-	-	-	300077	300077	300077	300077	Investor Group	-	Investor Group	China	Nations Technologies Inc	ShenzChNxt	Nations Technologies Inc	China	Priv.	C	Public	-	-	1	-	680	-17.2	-6.46	-8.09	IMA
2013-12-11	-	-	-	Anhui Jiangnan Chemical Ind	03547Q	2892	Explosives	China	Foreign	2892	Explosives	China	Foreign	-	-	55	Pending	29.771	29.771	-	16.374	002226	002226	002226	002226	-	-	-	-	Anhui Jiangnan Chemical Industry Co Ltd	ShenzSME	Anhui Jiangnan Chemical Ind	China	Nanjing Ligong Technology Chemical Co Ltd	-	Nanjing University of Sci&Tech	China	Public	P	Sub.	3357	-	1	-	-	-	-	-	IMA
2013-12-11	-	-	-	China Sports Ind Grp Co Ltd	17013J	1541	Industrial buildings and warehouses	China	Foreign	6552	Land subdividers and developers, except cemeteries	China	Foreign	-	-	23.25	Pending	70.547	70.547	-	16.402	600158	600158	600158	600158	-	-	600158	600158	China Sports Industry Group Co Ltd	Shanghai	China Sports Ind Grp Co Ltd	China	China Sports Olympic Garden Management Group Co Ltd	-	China Sports Ind Grp Co Ltd	China	Public	P	Sub.	986	-	1	-	-	-	-	-	IMA
2013-12-11	2015-05-31	2015-05-31	-	Chengde Beichen High New Tech	16368R	6799	Investors, nec	China	Foreign	6799	Investors, nec	China	Foreign	12.25	50.98	12.25	Completed	84.548	84.548	-	10.357	-	-	00527	00527	-	-	-	-	Chengde Beichen High New Technology Co Ltd	-	China Ruifeng Renewable	Hong Kong	Hebei Hongsong Renewable Energy Investment Co Ltd	-	Hebei Hongsong Renewable	China	Sub.	C	Priv.	-	-	1	-	-	-	-	-	IMA
2013-12-11	2014-12-17	2014-12-17	-	Nanning Tongyi Asts Mgmt Co	7A7206	6799	Investors, nec	China	Foreign	2621	Paper mills	China	Foreign	100	100	100	Completed	np	-	-	113.908	-	-	-	-	-	-	000911	000911	Nanning Tongyi Assets Management Co Ltd	-	Nanning Industry Invest Co Ltd	China	Nanning Sugar Industry Co Ltd Pumiao Paper Manufacturing Factory-Assets	-	Nanning Sugar Industry Co Ltd	China	Sub.	C	Sub.	-	-	1	-	-	-	-	-	IMA
2013-12-11	-	-	-	Xinjiang Tianhe Chemical Co Lt	7A7260	2899	Chemicals and chemical preparations, nec	China	Foreign	7389	Business services, nec	China	Foreign	-	-	49	Pending	19.93	19.93	-	9.766	-	-	002226	002226	-	-	002226	002226	Xinjiang Tianhe Chemical Co Ltd	-	Anhui Jiangnan Chemical Ind	China	Xinjiang Tianhe Explosive Engineering Co Ltd	-	Anhui Jiangnan Chemical Ind	China	Sub.	P	Sub.	-	-	1	-	-	-	-	-	IMA
2013-12-11	2013-12-11	2013-12-11	-	Tianjin Jinbaili Invest Dvlp	7A7240	6799	Investors, nec	China	Foreign	6552	Land subdividers and developers, except cemeteries	China	Foreign	4.63	4.63	4.63	Completed	90.488	90.488	-	4.19	-	-	-	-	-	-	-	-	Tianjin Jinbaili Investment Development Co Ltd	-	Tianjin Jinbaili Invest Dvlp	China	Zhongao Square Management Co Ltd	-	Zhongao Square Mgmt Co Ltd	China	Priv.	C	Priv.	-	-	1	-	-	-	-	-	IMA
2013-12-11	2014-09-15	2014-09-15	-	Zhuzhou Times New Material	98862Q	2821	Plastics materials and synthetic resins	China	Foreign	3069	Fabricated rubber prod, nec	United States	Kentucky	100	100	100	Completed	np	-	-	-	600458	600458	600458	600458	-	-	-	-	Zhuzhou Times New Material Technology Co Ltd	Shanghai	Zhuzhou Times New Material	China	ZF Rubber & Plastics Hebron LLC	-	Zeppelin-Stiftung GmbH	Germany	Public	C	Sub.	2686	2	1	-	-	-	-	-	MA
2013-12-11	2014-03-03	2014-03-03	-	Shenzhen Jinzhi Changshun	7A7194	6799	Investors, nec	China	Foreign	6552	Land subdividers and developers, except cemeteries	China	Foreign	14.42	14.42	14.42	Completed	957.465	811.876	1.298	117.073	-	-	-	-	600777	600777	600777	600777	Shenzhen Jinzhi Changshun Investment Development Co Ltd	-	Shenzhen Jinzhi Changshun	China	Yantai Xinchao Industry Co Ltd	Shanghai	Yantai Xinchao Industry Co Ltd	China	Priv.	C	Public	-	-	1	-	1357	-	-	46.2	IMA
2013-12-11	2013-12-11	2013-12-11	-	Xi'an Qujiang Cultural Ind	99298C	4725	Tour operators	China	Foreign	6552	Land subdividers and developers, except cemeteries	China	Foreign	100	100	100	Completed	np	-	-	31.826	-	-	-	-	-	-	-	-	Xi'an Qujiang Cultural Industry Investment (Group) Co Ltd	-	Xi'an Qujiang Culture Hldg Co	China	Xi'an Qujiang Cultural Tourism Co Ltd-Shops Assets	-	Xi'an Qujiang Culture Hldg Co	China	Sub.	C	Sub.	-	-	1	-	-	-	-	-	IMA
2013-12-11	-	-	-	Shenzhen Hengdeli Watches Co	7A7490	5094	Jewelry, watches, and precious stones and metals	China	Foreign	5094	Jewelry, watches, and precious stones and metals	China	Foreign	-	-	100	Pending	77.328	77.328	-	77.328	-	-	3389	3389	-	-	-	-	Shenzhen Hengdeli Watches Co Ltd	-	Hengdeli Holdings Ltd	Hong Kong	Shenzhen Feierpusi Electronics Co Ltd	-	Shenzhen Tongqingwang Trading	China	Sub.	P	Sub.	-	-	1	-	-	-	-	-	IMA
2013-12-11	2016-04-04	2016-04-04	-	Huatian Hotel Group Co Ltd	44386X	7011	Hotels and motels	China	Foreign	6552	Land subdividers and developers, except cemeteries	China	Foreign	70	70	70	Completed	8.237	8.237	-	5.766	000428	000428	000428	000428	-	-	-	-	Huatian Hotel Group Co Ltd	Shenzhen	Huatian Hotel Group Co Ltd	China	Yongzhou Huatian City Property Co Ltd	-	HuaTian Industry Holding Group	China	Public	C	Sub.	9076	-	1	-	-	-	-	-	IMA
2013-12-11	2014-09-15	2014-09-15	-	Zhuzhou Times New Material	98862Q	2821	Plastics materials and synthetic resins	China	Foreign	3061	Mechanical rubber goods	Germany	Foreign	100	100	100	Completed	np	-	-	-	600458	600458	600458	600458	-	-	-	-	Zhuzhou Times New Material Technology Co Ltd	Shanghai	Zhuzhou Times New Material	China	ZF Friedrichshafen AG-Rubber & Plastics Business	-	Zeppelin-Stiftung GmbH	Germany	Public	C	Sub.	2686	2	1	-	-	-	-	-	IMA
2013-12-11	-	-	-	Emei Shan Tourism Co Ltd	29095P	4725	Tour operators	China	Foreign	6531	Real estate agents and managers	China	Foreign	-	-	34.3	Pending	28.813	28.813	-	9.883	000888	000888	000888	000888	-	-	000888	000888	Emei Shan Tourism Co Ltd	Shenzhen	Emei Shan Tourism Co Ltd	China	Wannian Industry Co Ltd	-	Emei Shan Tourism Co Ltd	China	Public	P	Sub.	2235	-	1	-	-	-	-	-	IMA
2013-12-11	-	-	-	Shenzhen Energy Group Co Ltd	82294M	4911	Electric services	China	Foreign	4911	Electric services	China	Foreign	-	-	49	Pending	172.289	172.289	-	84.421	000027	000027	-	-	-	-	-	-	Shenzhen Energy Group Co Ltd	Shenzhen	Shenzhen Shenneng Energy Mgmt	China	Guodian Zhijin Power Generation Co Ltd	-	Guodian Guizhou Electric Power	China	Public	P	Sub.	3402	-	1	-	-	-	-	-	IMA
2013-12-11	-	-	-	Yibin Tianyuan Group Co Ltd	98642X	2899	Chemicals and chemical preparations, nec	China	Foreign	3241	Cement, hydraulic	China	Foreign	-	-	4.5	Pending	26.189	26.189	-	1.179	002386	002386	002386	002386	-	-	002386	002386	Yibin Tianyuan Group Co Ltd	ShenzSME	Yibin Tianyuan Group Co Ltd	China	Yibin Tianyuan Special Cement Co Ltd	-	Yibin Tianyuan Group Co Ltd	China	Public	P	Sub.	4638	-	1	-	-	-	-	-	IMA
2013-12-11	-	-	-	Qingdao Jiahuasheng Invest	7A7773	6799	Investors, nec	China	Foreign	3577	Computer peripheral equipment, nec	China	Foreign	-	-	13.71	Pending	41.178	41.178	-	5.646	-	-	-	-	-	-	885	885	Qingdao Jiahuasheng Investment Consultancy Ltd	-	All Billion Development Ltd	Hong Kong	Fujian Start Computer Equipment Co Ltd	-	Forefront Group Ltd	Hong Kong	Sub.	P	Sub.	-	-	1	-	-	-	-	-	IMA
2013-12-11	-	-	-	Elefirst Science & Tech Co	28689C	7374	Data processing services	China	Foreign	7372	Prepackaged Software	China	Foreign	-	-	51	Pending	3.695	3.695	-	1.884	300356	300356	300356	300356	-	-	-	-	Elefirst Science & Technology Co Ltd	ShenzChNxt	Elefirst Science & Tech Co	China	Nanjing Cloud Provider World Information Technology Co Ltd	-	Nanjing Cloud Provider World	China	Public	P	Priv.	277	-	1	-	-	-	-	-	IMA
2013-12-11	2013-12-11	2013-12-11	-	Tianjin Jinbaili Invest Dvlp	7A7240	6799	Investors, nec	China	Foreign	6552	Land subdividers and developers, except cemeteries	China	Foreign	15	15	15	Completed	30.634	30.634	-	4.595	-	-	-	-	-	-	-	-	Tianjin Jinbaili Investment Development Co Ltd	-	Tianjin Jinbaili Invest Dvlp	China	Fujian China Sports Real Estate Development Co Ltd	-	Fujian China Sports RE Dvlp Co	China	Priv.	C	Priv.	-	-	1	-	-	-	-	-	IMA
2013-12-11	2013-12-11	2013-12-11	-	Xi An Zhongshang Smart Tech	7A7887	1542	Nonresidential building construction, nec	China	Foreign	3999	Manufacturing industries, nec	China	Foreign	60	60	60	Completed	1.647	1.647	-	0.988	-	-	-	-	-	-	300116	300116	Xi An Zhongshang Smart Technology Co Ltd	-	Xi An Zhongshang Smart Tech	China	Xi An J&R Special Fire Protection Equipment Co Ltd	-	Shaanxi J & R Fire Protection	China	Priv.	C	Sub.	-	-	1	-	-	-	-	-	IMA
2013-12-11	-	-	2014-04-19	Shaanxi Ligeance Mineral	93605J	3356	Rolling, drawing, & extruding of nonferrous metals	China	Foreign	3351	Rolling, drawing, and extruding of copper	China	Foreign	-	80	16.97	Withdrawn	np	-	-	92.239	000697	000697	000697	000697	-	-	000697	000697	Shaanxi Ligeance Mineral Resource Co Ltd	Shenzhen	Shaanxi Ligeance Mineral	China	Chengdu Hangyu Super Alloy Technology Co Ltd	-	Shaanxi Ligeance Mineral	China	Public	W	Sub.	239	-	1	-	-	-	-	-	IMA
2013-12-11	2014-09-15	2014-09-15	-	Zhuzhou Times New Material	98862Q	2821	Plastics materials and synthetic resins	China	Foreign	3069	Fabricated rubber prod, nec	Australia	Foreign	100	100	100	Completed	np	-	-	-	600458	600458	600458	600458	-	-	-	-	Zhuzhou Times New Material Technology Co Ltd	Shanghai	Zhuzhou Times New Material	China	ZF Boge Elastmetall Australia Pty Ltd	-	Zeppelin-Stiftung GmbH	Germany	Public	C	Sub.	2686	2	1	-	-	-	-	-	IMA
2013-12-11	2014-09-15	2014-09-15	-	Zhuzhou Times New Material	98862Q	2821	Plastics materials and synthetic resins	China	Foreign	3069	Fabricated rubber prod, nec	Brazil	Foreign	99.98	99.98	99.98	Completed	np	-	-	-	600458	600458	600458	600458	-	-	-	-	Zhuzhou Times New Material Technology Co Ltd	Shanghai	Zhuzhou Times New Material	China	Sorocaba Metal Borracha e Plasticos SA	-	Zeppelin-Stiftung GmbH	Germany	Public	C	Sub.	2686	2	1	-	-	-	-	-	IMA
2013-12-11	2014-09-15	2014-09-15	-	Zhuzhou Times New Material	98862Q	2821	Plastics materials and synthetic resins	China	Foreign	3069	Fabricated rubber prod, nec	China	Foreign	100	100	100	Completed	np	-	-	-	600458	600458	600458	600458	-	-	-	-	Zhuzhou Times New Material Technology Co Ltd	Shanghai	Zhuzhou Times New Material	China	ZF Boge Elastmetall(Shanghai)Co Ltd	-	Zeppelin-Stiftung GmbH	Germany	Public	C	Sub.	2686	2	1	-	-	-	-	-	IMA
2013-12-11	2014-09-15	2014-09-15	-	Zhuzhou Times New Material	98862Q	2821	Plastics materials and synthetic resins	China	Foreign	3069	Fabricated rubber prod, nec	Slovak Rep	Foreign	100	100	100	Completed	399.779	399.779	-	399.78	600458	600458	600458	600458	-	-	-	-	Zhuzhou Times New Material Technology Co Ltd	Shanghai	Zhuzhou Times New Material	China	ZF Boge Elastmetall Slovakia as	-	Zeppelin-Stiftung GmbH	Germany	Public	C	Sub.	2686	2	1	-	-	-	-	-	IMA
2013-12-11	2013-12-11	2013-12-11	-	Guangdong Kaisa Property Dvlp	7A7575	6552	Land subdividers and developers, except cemeteries	China	Foreign	6552	Land subdividers and developers, except cemeteries	China	Foreign	100	100	100	Completed	364.319	0.345	-	364.319	-	-	1638	1638	-	-	-	-	Guangdong Kaisa Property Development Co Ltd	-	Kaisa Group Holdings Ltd	China	Guangzhou Yurui Property Development Co Ltd	-	Guangzhou Yurui Ppty Dvlp Co	China	Sub.	C	Priv.	-	-	1	-	-	-	-	-	IMA
2013-12-11	2013-12-11	2013-12-11	-	Psychic Friends Network Inc	40874V	7373	Computer integrated systems design	China	Foreign	8748	Business consulting services, nec	China	Foreign	100	100	100	Completed	np	-	-	-	PFNI	PFNI	PFNI	PFNI	-	-	-	-	Psychic Friends Network Inc	OTC	Psychic Friends Network Inc	China	Psychic-Friends.com	-	Psychic-Friends.com	China	Public	C	Priv.	-	-	1	-	-	-	-	-	IMA
2013-12-11	2013-12-11	2013-12-11	-	Tianjin Jinbaili Invest Dvlp	7A7240	6799	Investors, nec	China	Foreign	6552	Land subdividers and developers, except cemeteries	China	Foreign	19	19	19	Completed	24.055	24.055	-	4.57	-	-	-	-	-	-	-	-	Tianjin Jinbaili Investment Development Co Ltd	-	Tianjin Jinbaili Invest Dvlp	China	Beijing Chuangshi Yuanjing Real Estate Development Co Ltd	-	Beijing Chuangshi Yuanjing RE	China	Priv.	C	Priv.	-	-	1	-	-	-	-	-	IMA
2013-12-11	-	-	-	Andon Health Co Ltd	03424C	3841	Surgical and medical instruments and apparatus	China	Foreign	7372	Prepackaged Software	China	Foreign	-	-	35	Pending	1.412	1.412	-	0.494	002432	002432	-	-	-	-	-	-	Andon Health Co Ltd	ShenzSME	Shihezi Sanhe Equity Invest	China	Zhongke Health Cloud Technology (Beijing) Co Ltd	-	Zhongke Health Cloud Tech	China	Public	P	Priv.	1303	-	1	-	-	-	-	-	IMA
2013-12-11	-	-	-	Tong Ren Tang Tech Co Ltd	89021M	2834	Pharmaceutical preparations	China	Foreign	2835	In vitro and in vivo diagnostic substances	China	Foreign	-	-	59	Pending	20.022	20.022	-	11.813	1666	1666	-	-	-	-	-	-	Tong Ren Tang Technologies Co Ltd	Hong Kong	China Beijing Tong Ren Tang	China	Beijing Tong Ren Tang (Tangshan) Nutrition & Healthcare Co Ltd	-	China Beijing Tong Ren Tang	China	Public	P	Sub.	2931	-	1	-	-	-	-	-	IMA
2013-12-11	2015-05-31	2015-05-31	-	Chengde Beichen High New Tech	16368R	6799	Investors, nec	China	Foreign	6799	Investors, nec	China	Foreign	17.8	38.73	17.8	Completed	84.553	84.553	-	15.05	-	-	00527	00527	-	-	-	-	Chengde Beichen High New Technology Co Ltd	-	China Ruifeng Renewable	Hong Kong	Hebei Hongsong Renewable Energy Investment Co Ltd	-	Hebei Hongsong Renewable	China	Sub.	C	Priv.	-	-	1	-	-	-	-	-	IMA
2013-12-11	2014-08-04	2014-08-04	-	Pioneer Top Holdings Ltd	7A7818	6799	Investors, nec	China	Foreign	2899	Chemicals and chemical preparations, nec	China	Foreign	2.539	67.481	35.057	Completed	798.485	319.541	0.32	8.112	-	-	-	-	B9R	1866 B9R	B9R	1866 B9R	Pioneer Top Holdings Ltd	-	Pioneer Top Holdings Ltd	China	China XLX Fertiliser Ltd	Singapore	China XLX Fertiliser Ltd	China	Priv.	C	Public	-	2	1	-	-	22.59	22.92	27.96	IMA
2013-12-11	2014-09-15	2014-09-15	-	Zhuzhou Times New Material	98862Q	2821	Plastics materials and synthetic resins	China	Foreign	3069	Fabricated rubber prod, nec	France	Foreign	99.996	99.996	99.996	Completed	np	-	-	-	600458	600458	600458	600458	-	-	-	-	Zhuzhou Times New Material Technology Co Ltd	Shanghai	Zhuzhou Times New Material	China	ZF Boge Elastmetall France SAS	-	Zeppelin-Stiftung GmbH	Germany	Public	C	Sub.	2686	2	1	-	70	-	-	-	IMA
2013-12-11	2013-12-28	2013-12-28	-	Wuhan Sentai Zhongyang Hotel	7A7176	7011	Hotels and motels	China	Foreign	4724	Travel agencies	China	Foreign	44.88	44.88	44.88	Completed	22.02	22.02	-	9.883	-	-	-	-	-	-	-	-	Wuhan Sentai Zhongyang Hotel Management Co Ltd	-	Wuhan Sentai Zhongyang Hotel	China	Hubei Jifeng Industry Co Ltd	-	Hubei Jifeng Industry Co Ltd	China	Priv.	C	Priv.	-	-	1	-	-	-	-	-	IMA
2013-12-10	-	-	-	Hangzhou Songcheng Tourism	41008V	7996	Amusement parks	China	Foreign	7384	Photofinishing laboratories	China	Foreign	-	-	5	Pending	57.656	57.656	-	2.883	300144	300144	300144	300144	-	-	-	-	Hangzhou Songcheng Tourism Development Co Ltd(NOW 1C5147)	ShenzChNxt	Hangzhou Songcheng Tourism	China	Shenzhen Dasheng International Media Co Ltd	-	Shenzhen Dasheng Intl Media Co	China	Public	P	Priv.	909	-	1	-	-	-	-	-	IMA
2013-12-10	-	-	-	Orient Group Inc	68594L	6798	Real estate investment trusts	China	Foreign	6282	Investment advice	China	Foreign	-	-	4.92	Pending	10044.6	10044.6	-	494.193	600811	600811	600811	600811	-	-	600811	600811	Orient Group Inc	Shanghai	Orient Group Inc	China	Orient Group Commercial Investment Co Ltd	-	Orient Group Inc	China	Public	P	Sub.	773	-	1	-	-	-	-	-	IMA
2013-12-10	-	-	-	Hengdian Group Holdings Ltd	42556Q	7812	Motion picture and video tape production	China	Foreign	2834	Pharmaceutical preparations	China	Foreign	-	-	13.06	Pending	np	-	-	-	-	-	-	-	000739	000739	000739	000739	Hengdian Group Holdings Ltd	-	Hengdian Federation Of	China	Apeloa Pharmaceutical Co Ltd	Shenzhen	Apeloa Pharmaceutical Co Ltd	China	Sub.	P	Public	-	-	1	-	5313	-	-	-	IMA
2013-12-10	-	-	-	Shaanxi Qinchuan Mach Dvlp Co	74807K	3541	Machine tools, metal cutting types	China	Foreign	3541	Machine tools, metal cutting types	China	Foreign	-	-	12.942	Pending	7.752	7.752	-	1.003	000837	000837	000837	000837	-	-	000837	000837	Shaanxi Qinchuan Machinery Development Co Ltd	Shenzhen	Shaanxi Qinchuan Mach Dvlp Co	China	Xi'an Qinchuan NC System Engineering Co Ltd	-	Shaanxi Qinchuan Mach Dvlp Co	China	Public	P	Sub.	2311	-	1	-	-	-	-	-	IMA
2013-12-10	2013-12-10	2013-12-10	-	Orient Grp Coml Invest Co Ltd	5A7621	6282	Investment advice	China	Foreign	7011	Hotels and motels	China	Foreign	11.55	11.55	11.55	Completed	686.664	686.664	-	79.31	-	-	600811	600811	-	-	-	-	Orient Group Commercial Investment Co Ltd	-	Orient Group Inc	China	Beijing Dacheng Hotel Co Ltd	-	Beijing Dacheng Hotel Co Ltd	China	Sub.	C	Priv.	-	-	1	-	-	-	-	-	IMA
2013-12-10	2013-12-10	2013-12-10	-	Orient Grp Coml Invest Co Ltd	5A7621	6282	Investment advice	China	Foreign	7011	Hotels and motels	China	Foreign	58.45	58.45	58.45	Completed	205.915	205.915	-	120.357	-	-	600811	600811	-	-	-	-	Orient Group Commercial Investment Co Ltd	-	Orient Group Inc	China	Beijing Dacheng Hotel Co Ltd	-	Beijing Dacheng Hotel Co Ltd	China	Sub.	C	Priv.	-	-	1	-	-	-	-	-	IMA
2013-12-10	2013-12-16	2013-12-16	-	Investor Group	46145M	6799	Investors, nec	China	Foreign	3629	Electrical industrial apparatus, nec	China	Foreign	100	100	100	Completed	np	-	-	-	-	-	-	-	-	-	-	-	Investor Group	-	Investor Group	China	Zhejiang Runcheng Holdings Group Co Ltd	-	Zhejiang Runcheng Hldg Grp Co	China	Priv.	C	Priv.	-	-	1	-	-	-	-	-	IMA
2013-12-10	-	-	-	Hunan Jinjian Agricultural	7A6786	5099	Durable goods, nec	China	Foreign	5099	Durable goods, nec	China	Foreign	-	-	100	Pending	np	-	-	0.766	-	-	600127	600127	-	-	-	-	Hunan Jinjian Agricultural Products Trade Co Ltd	-	Jinjian Cereals Ind Co Ltd	China	Hunan Jinshan Cereals Co Ltd-Trade Business	-	Hunan Jinshan Cereals Co Ltd	China	Sub.	P	Sub.	-	-	1	-	-	-	-	-	IMA
2013-12-10	2014-01-15	2014-01-15	-	Yangmei Taihua Coke Invest Co	7A6845	6799	Investors, nec	China	Foreign	2911	Petroleum refining	China	Foreign	51	51	51	Completed	np	-	-	-	-	-	-	-	-	-	-	-	Yangmei Taihua Coke Investment Co Ltd	-	Taiyuan Chem Ind Grp Co Ltd	China	Shanxi Sanwei Ruide Coke Chemical Co Ltd	-	Taiyuan Chem Ind Grp Co Ltd	China	Sub.	C	Sub.	-	-	1	-	-	-	-	-	IMA
2013-12-10	2013-12-20	2013-12-20	-	Chngqing Huahui Materials &	7A6838	5099	Durable goods, nec	China	Foreign	6512	Operators of nonresidential buildings	China	Foreign	90	90	90	Completed	np	-	-	-	-	-	-	-	-	-	000509	000509	Chngqing Huahui Materials & Trading Co Ltd	-	Chngqing Huahui Materials &	China	Chengdu Tongren Property Services Co Ltd	-	Huasu Holdings Co Ltd	China	Priv.	C	Sub.	-	-	1	-	-	-	-	-	IMA
2013-12-10	2013-12-10	2013-12-10	-	China Medium&Small Enterprise	16996J	8748	Business consulting services, nec	China	Foreign	6282	Investment advice	China	Foreign	40	100	40	Completed	329.462	329.462	-	131.785	-	-	-	-	-	-	-	-	China Medium&Small Enterprise Investment Co Ltd	-	China Medium&Small Enterprise	China	Beijing Taiyanghuo Cultural Industry Investment Co Ltd	-	Beijing Taiyanghuo Cultural	China	Priv.	C	Priv.	-	-	1	-	-	-	-	-	IMA
2013-12-10	2013-12-26	2013-12-26	-	Avic Finance Co Ltd	7A6861	6289	Security and commodity services, nec	China	Foreign	6289	Security and commodity services, nec	China	Foreign	100	100	100	Completed	17.968	17.968	-	17.968	-	-	-	-	-	-	-	-	AVIC Finance Co Ltd	-	Avic Finance Co Ltd	China	China Nandong Group Finance Co Ltd	-	Aviation Ind Corp Of China	China	Priv.	C	Sub.	-	-	1	-	-	-	-	-	IMA
2013-12-10	2013-12-30	2013-12-30	-	Landing Industrial(Hubei)Co	0A2095	2299	Textile goods, nec	China	Foreign	2299	Textile goods, nec	China	Foreign	100	100	100	Completed	3.862	3.862	-	3.862	-	-	-	-	-	-	000971	000971	Landing Industrial(Hubei)Co Ltd	-	Landing Holdings Group Co Ltd	China	Hubei Landing Textile Co Ltd	-	Hubei Landing Holding Co Ltd	China	Sub.	C	Sub.	-	-	1	-	-	-	-	-	IMA
2013-12-10	-	-	2013-12-13	Fujian Zhangzhou Dvlp Co Ltd	36013L	1542	Nonresidential building construction, nec	China	Foreign	6552	Land subdividers and developers, except cemeteries	China	Foreign	-	-	100	Withdrawn	np	-	-	24.113	000753	000753	000753	000753	-	-	-	-	Fujian Zhangzhou Development Co Ltd	Shenzhen	Fujian Zhangzhou Dvlp Co Ltd	China	Zhangzhou Shengda Properties Co Ltd	-	Fujian Zhang Long Indl Co Ltd	China	Public	W	Sub.	1431	-	1	-	-	-	-	-	IMA
2013-12-10	2014-07-18	2014-07-18	-	Citychamp Dartong Co Ltd	17875Z	6552	Land subdividers and developers, except cemeteries	China	Foreign	6000	Banks	China	Foreign	9.848	9.848	9.848	Completed	2023.92	2023.92	-	199.325	600067	600067	600067	600067	-	-	-	-	Citychamp Dartong Co Ltd	Shanghai	Citychamp Dartong Co Ltd	China	Fudian Bank Holding Co Ltd	-	Fudian Bank Holding Co Ltd	China	Public	C	Priv.	1122	-	1	-	-	-	-	-	IMA
2013-12-10	2013-12-20	2013-12-20	-	Shenzhen Huameida Commun	7A6857	5065	Electronic parts and equipment, nec	China	Foreign	2329	Men's and boys' clothing, nec	China	Foreign	75	75	75	Completed	9.884	9.884	-	7.413	-	-	-	-	-	-	000509	000509	Shenzhen Huameida Communication Co Ltd	-	Shenzhen Huameida Commun	China	Shenzhen Sihai Down Manufacturing Co Ltd	-	Huasu Holdings Co Ltd	China	Priv.	C	J.V.	-	-	1	-	-	-	-	-	IMA
2013-12-10	2013-12-10	2013-12-10	-	Orient Grp Coml Invest Co Ltd	5A7621	6282	Investment advice	China	Foreign	6552	Land subdividers and developers, except cemeteries	China	Foreign	39.1	39.1	39.1	Completed	787.844	787.844	-	308.047	-	-	600811	600811	-	-	-	-	Orient Group Commercial Investment Co Ltd	-	Orient Group Inc	China	Guokai Dongfang Urban Development Investment Co Ltd	-	Guokai Dongfang Urban Dvlp	China	Sub.	C	Priv.	-	-	1	-	-	-	-	-	IMA
2013-12-10	2013-12-20	2013-12-20	-	Shenzhen Huameida Commun	7A6857	5065	Electronic parts and equipment, nec	China	Foreign	2211	Broadwoven fabric mills, cotton	China	Foreign	75	75	75	Completed	6.589	6.589	-	4.942	-	-	-	-	-	-	000509	000509	Shenzhen Huameida Communication Co Ltd	-	Shenzhen Huameida Commun	China	Shenzhen Xinhai Light Textile Co Ltd	-	Huasu Holdings Co Ltd	China	Priv.	C	J.V.	-	-	1	-	-	-	-	-	IMA
2013-12-10	2013-12-10	2013-12-10	-	Shanghai INESA Asset Operation	81324X	6282	Investment advice	China	Foreign	3699	Electric equipment, nec	China	Foreign	10	10	10	Completed	5.456	5.456	-	0.546	-	-	-	-	-	-	-	-	Shanghai INESA Asset Operation & Management (Group) Co Ltd	-	INESA Holding (Group) Co Ltd	China	Shanghai Guangdian Electric Co Ltd	-	Shanghai Guangdian Elec Co	China	Sub.	C	Priv.	-	-	1	-	-	-	-	-	IMA
2013-12-10	2013-12-12	2013-12-12	-	Fujian Zhang Long Indl Co Ltd	35992W	1522	Residential construction, nec	China	Foreign	6000	Banks	China	Foreign	8	8	8	Completed	483.741	483.741	-	38.699	-	-	-	-	-	-	-	-	Fujian Zhang Long Industrial Co Ltd	-	Fujian Zhang Long Indl Co Ltd	China	Fujian Zhangzhou Rural Commercial Bank Co Ltd	-	Fujian Zhangzhou Rural	China	Priv.	C	Priv.	-	-	1	-	-	-	-	-	IMA
2013-12-10	-	-	2014-09-12	Shenzhen Yitoa Intelligent	83876E	3823	Process control instruments	China	Foreign	3629	Electrical industrial apparatus, nec	China	Foreign	-	-	100	Withdrawn	np	-	-	89.501	300131	300131	300131	300131	-	-	-	-	Shenzhen Yitoa Intelligent Control Co Ltd	ShenzChNxt	Shenzhen Yitoa Intelligent	China	Shenzhen Farad Electric Co Ltd	-	Shenzhen Farad Electric Co Ltd	China	Public	W	Priv.	1681	1	1	-	-	-	-	-	IMA
2013-12-10	-	-	-	Shanghai Yimin Coml Grp Co	83926N	5311	Department stores	China	Foreign	5932	Used merchandise stores	China	Foreign	-	-	24	Pending	30.887	30.887	-	7.413	600824	600824	600824	600824	-	-	-	-	Shanghai Yimin Commercial Group Co Ltd	Shanghai	Shanghai Yimin Coml Grp Co	China	Shanghai Oriental Pawn Co Ltd	-	Shanghai Oriental Pawn	China	Public	P	Priv.	1175	-	1	-	-	-	-	-	IMA
2013-12-10	2016-12-20	2016-12-20	-	Henan Senyuan Electric Co Ltd	42483C	3613	Switchgear,switchboard equip	China	Foreign	3674	Semiconductors and related devices	China	Foreign	91.6	91.6	91.6	Completed	39.365	39.365	-	36.059	002358	002358	002358	002358	-	-	-	-	Henan Senyuan Electric Co Ltd	ShenzSME	Henan Senyuan Electric Co Ltd	China	Zhengzhou Senyuan New Energy Technology Co Ltd	-	Henan Senyuan Group Co Ltd	China	Public	C	Sub.	986	-	1	-	-	-	-	-	IMA
2013-12-10	-	-	-	Hangzhou Songcheng Tourism	41008V	7996	Amusement parks	China	Foreign	7384	Photofinishing laboratories	China	Foreign	-	-	30	Pending	57.656	57.656	-	17.297	300144	300144	300144	300144	-	-	-	-	Hangzhou Songcheng Tourism Development Co Ltd(NOW 1C5147)	ShenzChNxt	Hangzhou Songcheng Tourism	China	Shenzhen Dasheng International Media Co Ltd	-	Shenzhen Dasheng Intl Media Co	China	Public	P	Priv.	909	-	1	-	-	-	-	-	IMA
2013-12-09	-	-	-	Lin Zhufeng	7A6808	6799	Investors, nec	China	Foreign	2861	Gum and wood chemicals	China	Foreign	-	-	10.365	Pending	405.921	349.605	1.812	36.236	-	-	-	-	300132	300132	300132	300132	Lin Zhufeng	-	Lin Zhufeng	China	Fujian Green Pine Co Ltd	ShenzChNxt	Fujian Green Pine Co Ltd	China	Inv.	P	Public	-	-	1	-	595	4.36	14.58	28.81	IMA
2013-12-09	2014-12-03	2014-12-03	-	Jilin Guanghua Hldg Grp Co	09143A	6552	Land subdividers and developers, except cemeteries	China	Foreign	2891	Adhesives and sealants	China	Foreign	100	100	100	Completed	433.079	433.079	-	421.62	000546	000546	000546	000546	-	-	-	-	Jilin Guanghua Holding Group Co Ltd	Shenzhen	Jilin Guanghua Hldg Grp Co	China	Qinghai Mutual Aid Jinyuan Cements Co Ltd	-	Jinyuan Holding Group Co Ltd	China	Public	C	Sub.	81	1	1	-	-	-	-	-	IMA
2013-12-09	2013-12-09	2013-12-09	-	Chen Chungui	7A7165	6799	Investors, nec	China	Foreign	6282	Investment advice	China	Foreign	12.95	12.95	12.95	Completed	np	-	-	-	-	-	-	-	-	-	-	-	Chen Chungui	-	Chen Chungui	China	Shantou Jingang Glass Industrial Co Ltd	-	Shantou Jingang Glass	China	Inv.	C	Sub.	-	-	1	-	-	-	-	-	IMA
2013-12-09	-	-	-	Modern Green Dvlp Co Ltd	7A7557	6552	Land subdividers and developers, except cemeteries	China	Foreign	6282	Investment advice	China	Foreign	-	-	100	Pending	22.634	22.634	-	22.634	-	-	-	-	-	-	-	-	Modern Green Development Co Ltd	-	CitiTr Pte Tr (Cayman) Ltd	China	Beijing Modern Moma Investment Management Co Ltd	-	Modern Constr Invest Mgmt	China	Sub.	P	Sub.	-	1	1	-	-	-	-	-	IMA
2013-12-09	2014-04-26	2014-04-26	-	Investor Group	46145M	6799	Investors, nec	China	Foreign	5169	Chemicals and allied products, nec	China	Foreign	72.5	72.5	72.5	Completed	8.235	8.235	-	5.971	-	-	-	-	-	-	600679	600679 900916	Investor Group	-	Investor Group	China	Shanghai Chemical Exchange Management Co Ltd	-	Jinshan Dvlp Constr Co Ltd	China	Priv.	C	Sub.	-	-	1	-	-	-	-	-	IMA
2013-12-09	2015-03-18	2015-03-18	-	Chenzhou Mining Group Co Ltd	13035J	1041	Gold ores	China	Foreign	1041	Gold ores	China	Foreign	100	100	100	Completed	272.552	272.552	-	264.278	002155	002155	002155	002155	-	-	-	-	Chenzhou Mining Group Co Ltd	ShenzSME	Chenzhou Mining Group Co Ltd	China	Hunan Huangjindong Mining Industry Co Ltd	-	Peoples Republic of China	China	Public	C	Sub.	6559	1	1	-	-	-	-	-	IMA
2013-12-09	2015-04-20	2015-04-20	-	TIZA Info Ind Corp Inc	91194J	7372	Prepackaged Software	China	Foreign	6799	Investors, nec	Hong Kong	Foreign	100	100	100	Completed	9.744	9.744	-	9.744	300209	300209	300209	300209	-	-	-	-	TIZA Information Industry Corp Inc	ShenzChNxt	TIZA Info Ind Corp Inc	China	MBP Software Group International Ltd	-	Shanghai Tule Invest Mgmt	China	Public	C	Sub.	313	1	1	-	-	-	-	-	IMA
2013-12-09	2015-04-20	2015-04-20	-	TIZA Info Ind Corp Inc	91194J	7372	Prepackaged Software	China	Foreign	7376	Computer facilities management services	Hong Kong	Foreign	75	75	75	Completed	32.768	32.768	-	24.576	300209	300209	300209	300209	-	-	-	-	TIZA Information Industry Corp Inc	ShenzChNxt	TIZA Info Ind Corp Inc	China	MBP Software Group Ltd	-	Lot Software Systems Intl Ltd	British Virgin	Public	C	Sub.	313	1	1	-	-	-	-	-	IMA
2013-12-09	2014-05-27	2014-05-27	-	Dongfeng Iseki Agricultural	7A7500	3523	Farm machinery and equipment	China	Foreign	3523	Farm machinery and equipment	China	Foreign	100	100	100	Completed	np	-	-	-	-	-	-	-	-	-	6310	6310	Dongfeng Iseki Agricultural Machinery (Hubei) Co Ltd (now 2c0212)	-	Dongfeng Motor Corp	China	Iseki Changzhou Mfg Co Ltd	-	Iseki & Co Ltd	Japan	Sub.	C	Sub.	-	-	1	-	-	-	-	-	IMA
2013-12-08	2013-12-08	2013-12-08	-	Rift Valley Holdings Ltd	9A5568	6799	Investors, nec	China	Foreign	4953	Refuse systems	China	Foreign	99	99	99	Completed	0.041	0.041	-	0.04	-	-	-	-	-	-	F20	F20	Rift Valley Holdings Ltd	-	Rift Valley Holdings Ltd	China	FEE Water(China-PZH)Ltd	-	Federal International(2000)Ltd	Singapore	Priv.	C	Sub.	-	-	1	-	-	-	-	-	IMA
2013-12-07	-	-	-	Anhui Fengyuan Pharm Co Ltd	03517H	2834	Pharmaceutical preparations	China	Foreign	5122	Drugs, drug proprietaries, and druggists' sundries	China	Foreign	-	-	15	Pending	14.378	14.378	-	2.157	000153	000153	000153	000153	-	-	000153	000153	Anhui Fengyuan Pharmaceutical Co Ltd	Shenzhen	Anhui Fengyuan Pharm Co Ltd	China	Anhui Fengyuan Pharmaceutical Chain Co Ltd	-	Anhui Fengyuan Pharm Co Ltd	China	Public	P	Sub.	5467	-	1	-	-	-	-	-	IMA
2013-12-07	-	-	-	Shanghai Haibo Co Ltd	82034H	4121	Taxicabs	China	Foreign	6799	Investors, nec	Hong Kong	Foreign	-	-	70	Pending	58.621	58.621	-	41.035	600708	600708	600708	600708	-	-	-	-	Shanghai Haibo Co Ltd	Shanghai	Shanghai Haibo Co Ltd	China	Extreme Talent Ltd	-	Creative Giant Ltd	Hong Kong	Public	P	Sub.	13805	-	1	-	-	-	-	-	IMA
2013-12-07	2013-12-07	2013-12-07	-	China Agriculture Food Co Ltd	8A3755	2043	Cereal breakfast foods	China	Foreign	5499	Miscellaneous food stores	China	Foreign	-	-	-	Completed	np	-	-	-	-	-	-	-	-	-	-	-	China Agriculture Food Co Ltd	-	China Agriculture Food Co Ltd	China	Green Food Industry Co in Hubei Province	-	Green Food Ind Co in Hubei	China	Priv.	C	Priv.	-	-	1	-	-	-	-	-	IMA
2013-12-07	2013-12-09	2013-12-09	-	UCWeb Inc	7A8118	7372	Prepackaged Software	China	Foreign	7372	Prepackaged Software	China	Foreign	80	80	80	Completed	np	-	-	-	-	-	-	-	-	-	-	-	UCWeb Inc	-	UCWeb Inc	China	Teiron Network Technology Co Ltd	-	Teiron Network Technology	China	Priv.	C	Priv.	-	-	1	-	-	-	-	-	IMA
2013-12-07	2014-01-10	2014-01-10	-	Hunan Tangrenshen Hldg Invest	49020W	6799	Investors, nec	China	Foreign	8299	Schools and educational services, nec	China	Foreign	100	100	100	Completed	10.614	10.614	-	10.614	-	-	-	-	-	-	002567	002567	Hunan Tangrenshen Holding Investment Co Ltd	-	Hunan Shanye Invest	China	Zhuzhou Bojun Management Training Co Ltd	-	Tangrenshen Group Co Ltd	China	Priv.	C	Sub.	-	-	1	-	-	-	-	-	IMA
2013-12-07	2013-12-07	2013-12-07	-	Shenzhen Jingchuang Tech	7A6893	3575	Computer terminals	China	Foreign	3949	Sporting and athletic goods, nec	China	Foreign	100	100	100	Completed	16.128	16.128	-	16.128	-	-	-	-	-	-	000043	000043	Shenzhen Jingchuang Technology Electronic Co Ltd	-	Shenzhen Jingchuang Tech	China	Ruiyuan Sport Apparatus Co Ltd	-	Avic Re Hldg Co Ltd	China	Priv.	C	Sub.	-	-	1	-	-	-	-	-	IMA
2013-12-07	2013-12-07	2013-12-07	-	China Agriculture Food Co Ltd	8A3755	2043	Cereal breakfast foods	China	Foreign	2043	Cereal breakfast foods	China	Foreign	-	-	-	Completed	np	-	-	-	-	-	-	-	-	-	-	-	China Agriculture Food Co Ltd	-	China Agriculture Food Co Ltd	China	Chuxiong HongGui Green Food Co Ltd	-	Chuxiong HongGui Green Food Co	China	Priv.	C	Priv.	-	-	1	-	-	-	-	-	IMA
2013-12-07	2013-12-23	2013-12-23	-	Bailian Group Co Ltd	05422N	5311	Department stores	China	Foreign	2499	Wood products, nec	China	Foreign	75	100	75	Completed	np	-	-	-	-	-	-	-	-	-	600822	600822 900927	Bailian Group Co Ltd	-	Peoples Republic of China	China	Shanghai Senda Fancywood Industry Co	-	Shanghai Material Trading Co	China	Priv.	C	Sub.	-	-	1	-	-	-	-	-	IMA
2013-12-06	2013-12-06	2013-12-06	-	Investor Group	46145M	6799	Investors, nec	China	Foreign	3669	Communications equipment, nec	China	Foreign	51	51	51	Completed	0.329	0.329	-	0.168	-	-	-	-	-	-	8095	8095	Investor Group	-	Investor Group	China	Xian Jade Bird Universal Fire Alarm Device Co Ltd	-	Beijing Beida Jade Bird Co Ltd	China	Priv.	C	Sub.	-	-	1	-	-	-	-	-	IMA
2013-12-06	-	-	-	Nafine Chem Ind Grp Co Ltd	3A7301	2819	Industrial inorganic chemicals, nec	China	Foreign	2844	Perfumes, cosmetics, and other toilet preparations	China	Foreign	-	-	0.3	Pending	13.703	13.703	-	0.041	000737	000737	000737	000737	-	-	000737	000737	Nafine Chemical Industry Group Co Ltd	Shenzhen	Nafine Chem Ind Grp Co Ltd	China	Anhui Anqing Nanfeng Household Chemical Co Ltd	-	Nafine Chem Ind Grp Co Ltd	China	Public	P	Sub.	6522	-	1	-	-	-	-	-	IMA
2013-12-06	2014-01-20	2014-01-20	-	China Animal Husbandry Ind Co	16979T	2048	Prepared animal feeds, except for dogs and cats	China	Foreign	2834	Pharmaceutical preparations	China	Foreign	55	55	55	Completed	27.131	27.131	-	14.922	600195	600195	-	-	-	-	000407	000407	China Animal Husbandry Industry Co Ltd	Shanghai	China Natl Agricultural Dvlp	China	Shandong Shengli Bioengineering Co Ltd	-	Shandong Shengli Co Ltd	China	Public	C	Sub.	4089	-	1	-	-	-	-	-	IMA
2013-12-06	2013-12-24	2013-12-24	-	Tianjin Xinmao Science & Tech	67552H	3357	Drawing and insulating of nonferrous wire	China	Foreign	3674	Semiconductors and related devices	China	Foreign	52.86	52.86	52.86	Completed	11.474	11.474	-	6.065	000836	000836	000836	000836	-	-	600730	600730	Tianjin Xinmao Science & Technology Co Ltd	Shenzhen	Tianjin Xinmao Science & Tech	China	Quick Gem Optoelectronic S&T Co Ltd	-	China Hi-Tech Group Co Ltd	China	Public	C	Sub.	1277	-	1	-	-	-	-	-	IMA
2013-12-06	-	-	-	Winsan Shanghai Med Science &	97566R	6552	Land subdividers and developers, except cemeteries	China	Foreign	6799	Investors, nec	China	Foreign	-	-	100	Pending	82.282	82.282	-	82.282	600767	600767	600767	600767	-	-	-	-	Winsan Shanghai Medical Science & Technology Co Ltd	Shanghai	Winsan Shanghai Med Science &	China	Tianjin Jiusheng Investment Development Co Ltd	-	Shanghai Jiuchuan Invest Grp	China	Public	P	Sub.	152	1	1	-	-	-	-	-	IMA
2013-12-06	-	-	-	Sinopec Marketing Co Ltd	7A6500	5172	Petroleum and petroleum products wholesalers, nec	China	Foreign	1311	Crude petroleum and natural gas	China	Foreign	-	-	100	Pending	np	-	-	48.302	N/A	N/A	-	-	-	-	-	-	Sinopec Marketing Co Ltd	Hong Kong	China Petrochemical Corp	China	Sinopec Shanghai Petrochemical Co Ltd-Oil Depot Assets	-	China Petrochemical Corp	China	Sub.	P	Sub.	-	-	1	-	-	-	-	-	IMA
2013-12-06	-	-	-	Shanghai Step Electric Corp	82179P	3625	Relays and industrial controls	China	Foreign	3357	Drawing and insulating of nonferrous wire	China	Foreign	-	-	49	Pending	20.225	20.225	-	9.91	002527	002527	002527	002527	-	-	002527	002527	Shanghai Step Electric Corp	ShenzSME	Shanghai Step Electric Corp	China	Shanghai Step Wire&Cable Co Ltd	-	Shanghai Step Electric Corp	China	Public	P	Sub.	1130	-	1	-	-	-	-	-	IMA
2013-12-06	2013-12-23	2013-12-23	-	Sinkiang Prodn Constr Corps	7A6237	9711	National security	China	Foreign	0212	Beef cattle, except feedlots	China	Foreign	100	100	100	Completed	np	-	-	41.108	-	-	-	-	-	-	600084	600084	Sinkiang Production Construction Corps 12 Division	-	Sinkiang Prodn Constr Corps	China	CITIC Guoan Wine-Fukang Branch	-	CITIC Guoan Wine Co Ltd	China	Priv.	C	Sub.	-	-	1	-	-	-	-	-	IMA
2013-12-06	2015-12-31	2015-12-31	-	CITIC CWEI Renewables SCA	4A7232	4911	Electric services	China	Foreign	499A	Cogeneration, alternative energy sources	Portugal	Foreign	49	49	49	Completed	np	-	-	-	-	-	-	-	-	-	-	-	CITIC CWEI Renewables SCA	-	China Three Gorges Corp	China	Eneop Eolicas de Portugal SA	-	Eneop Eolicas de Portugal SA	Portugal	Sub.	C	Priv.	-	-	1	-	-	-	-	-	IMA
2013-12-06	-	-	-	Nafine Chem Ind Grp Co Ltd	3A7301	2819	Industrial inorganic chemicals, nec	China	Foreign	2844	Perfumes, cosmetics, and other toilet preparations	China	Foreign	-	-	3.1	Pending	1.591	1.591	-	0.049	000737	000737	000737	000737	-	-	000737	000737	Nafine Chemical Industry Group Co Ltd	Shenzhen	Nafine Chem Ind Grp Co Ltd	China	Xian Nanfeng Toothpaste Co Ltd	-	Nafine Chem Ind Grp Co Ltd	China	Public	P	Sub.	6522	-	1	-	-	-	-	-	IMA
2013-12-06	2013-12-31	2013-12-31	-	Zhejiang Material Industrial	98027L	5511	Motor vehicle dealers (new and used)	China	Foreign	7514	Passenger car rental	China	Foreign	52.27	52.27	52.27	Completed	62.917	62.917	-	32.887	600704	600704	600704	600704	-	-	600704	600704	Zhejiang Material Industrial Zhongda Yuantong Group Co Ltd	Shanghai	Zhejiang Material Industrial	China	Zhejiang Yuantong Car Rental Co Ltd	-	Zhejiang Material Industrial	China	Public	C	Sub.	10552	-	1	-	-	-	-	-	IMA
2013-12-05	2016-12-15	2016-12-15	-	Wanxiang Qianchao Co Ltd	97821T	3714	Motor vehicle parts and accessories	China	Foreign	3714	Motor vehicle parts and accessories	China	Foreign	90	90	90	Completed	121.143	121.143	-	109.028	000559	000559	-	-	-	-	-	-	Wanxiang Qianchao Co Ltd	Shenzhen	Wanxiang Group Corp	China	Wanxiang Tongda Co Ltd	-	Wanxiang Group Corp	China	Public	C	Sub.	9716	-	1	-	-	-	-	-	IMA
2013-12-05	2013-12-05	2013-12-05	-	Wuhan Dangdai Tech Ind Grp Co	98271T	6282	Investment advice	China	Foreign	4119	Local passenger transportation, nec	China	Foreign	4.167	14.157	4.167	Completed	425.118	357.619	2.98	14.901	-	-	-	-	002159	002159	002159	002159	Wuhan Dangdai Technology Industry Group Co Ltd	-	Wuhan Dangdai Tech Ind Grp Co	China	Wuhan Sante Cableways Group Co Ltd	ShenzSME	Wuhan Sante Cableways Grp Co	China	Priv.	C	Public	-	-	1	-	1595	12.04	9.34	10.2	IMA
2013-12-05	-	-	2014-09-30	Shandong Ruyi Tech Grp Ltd	82056F	2211	Broadwoven fabric mills, cotton	China	Foreign	2281	Yarn spinning mills	Pakistan	Foreign	-	-	52	Withdrawn	np	-	-	-	-	-	-	-	MSOT	MSOT	MSOT	MSOT	Shandong Ruyi Technology Group Ltd	-	Jining Ruyi Invest Co Ltd	China	Masood Textile Mills Ltd	Karachi	Masood Textile Mills Ltd	Pakistan	J.V.	W	Public	-	-	1	-	17667	-	-	-	IMA
2013-12-05	2014-11-28	2014-11-28	-	Nine Dragon Yacht Club	65289Y	7997	Membership sports and clubs	China	Foreign	6552	Land subdividers and developers, except cemeteries	China	Foreign	100	100	100	Completed	np	-	-	-	-	-	-	-	-	-	600555	600555 900955	Nine Dragon Yacht Club (Pinghu)Co Ltd	-	Hong Kong Fortune Hldg Co Ltd	Hong Kong	Pinghu Jiulongshan Fangsi Property Co Ltd	-	Shanghai Nine Dragon Tourism	China	Sub.	C	Sub.	-	-	1	-	-	-	-	-	IMA
2013-12-05	2014-03-01	2014-03-01	-	Hubei Xinhao Invest Mgmt Co	7A6463	6799	Investors, nec	China	Foreign	6282	Investment advice	China	Foreign	100	100	100	Completed	43.512	43.512	-	50.18	-	-	-	-	-	-	000009	000009	Hubei Xinhao Investment Management Co Ltd	-	Hubei Xinhao Invest Mgmt Co	China	Beijing Baoan Investment Management Co Ltd	-	China Baoan Group Co Ltd	China	Priv.	C	Sub.	-	-	1	-	-	-	-	-	IMA
2013-12-05	-	-	-	CCS Supply Chain Mgmt Co Ltd	2A7231	5052	Coal and other minerals and ores	China	Foreign	6000	Banks	China	Foreign	-	-	9.99	Pending	472.536	472.536	-	47.206	600180	600180	-	-	-	-	-	-	CCS Supply Chain Management Co Ltd	Shanghai	Henan Zhongrui Invest Co Ltd	China	Xinyu Rural Commercial Bank Holding Co Ltd	-	Xinyu Rural Commercial Bank	China	Public	P	Priv.	229	-	1	-	-	-	-	-	IMA
2013-12-05	-	-	-	Tianjin Binhai Shisheng Tradin	7A6259	5012	Automobiles and other motor vehicles	China	Foreign	5521	Motor vehicle dealers (used only)	China	Foreign	-	-	100	Pending	91.912	91.912	-	91.912	-	-	CALI	CALI	-	-	-	-	Tianjin Binhai Shisheng Trading Group Co Ltd	-	China Auto Logistics Inc	China	Tianjin Zhonghe Auto Sales Service Co	-	Hezhong International Developm	China	Sub.	P	Sub.	-	-	1	-	-	-	-	-	IMA
2013-12-05	-	-	-	Shanghai Dazhong Allied Dvlp	81500L	3714	Motor vehicle parts and accessories	China	Foreign	6552	Land subdividers and developers, except cemeteries	China	Foreign	-	-	50	Pending	36.123	36.123	-	18.062	-	-	-	-	-	-	002328	002328	Shanghai Dazhong Allied Development Co Ltd	-	Shanghai Volkswagen Automotive	China	Ningbo Hangzhou Bay New Area Xinpeng Auto Industrial Park Co Ltd	-	Shanghai Xinpeng Ind Co Ltd	China	Sub.	P	Sub.	-	-	1	-	-	-	-	-	IMA
2013-12-05	2013-12-05	2013-12-05	-	Dongfeng Motor Group Co Ltd	257738	3711	Motor vehicles and passenger car bodies	China	Foreign	3711	Motor vehicles and passenger car bodies	China	Foreign	55	55	55	Completed	np	-	-	-	0489	0489 N/A	-	-	-	-	-	-	Dongfeng Motor Group Co Ltd	Hong Kong	Dongfeng Motor Corp	China	Dongfeng Renault Automotive Co Ltd	-	Dongfeng Motor Corp	China	Public	C	Sub.	109963	-	1	-	-	-	-	-	IMA
2013-12-05	2014-11-28	2014-11-28	-	Nine Dragon Yacht Club	65289Y	7997	Membership sports and clubs	China	Foreign	6552	Land subdividers and developers, except cemeteries	China	Foreign	100	100	100	Completed	np	-	-	-	-	-	-	-	-	-	600555	600555 900955	Nine Dragon Yacht Club (Pinghu)Co Ltd	-	Hong Kong Fortune Hldg Co Ltd	Hong Kong	Pinghu Jiulongshan Fanglu Property Co Ltd	-	Shanghai Nine Dragon Tourism	China	Sub.	C	Sub.	-	-	1	-	-	-	-	-	IMA
2013-12-05	2013-12-05	2013-12-05	-	China Jilin Forest Ind Grp Co	17009E	0851	Forestry services	China	Foreign	2493	Reconstituted wood products	China	Foreign	88.02	88.02	88.02	Completed	np	-	-	-	-	-	-	-	-	-	-	-	China Jilin Forest Industry Group Co Ltd	-	China Jilin Forest Ind Grp Co	China	China Salt Yingang Wood Based Panel Co Ltd	-	China National Salt Industry	China	Priv.	C	Sub.	-	-	1	-	-	-	-	-	IMA
2013-12-05	2013-12-23	2013-12-23	-	Investor Group	46145M	6799	Investors, nec	China	Foreign	3674	Semiconductors and related devices	China	Foreign	37.9	100	37.9	Completed	55.05	55.05	-	20.864	-	-	-	-	-	-	-	-	Investor Group	-	Investor Group	China	Guangzhou Yongjia Electronics Co Ltd	-	Guangzhou Yongjia Electronics	China	Priv.	C	Priv.	-	-	1	-	-	-	-	-	IMA
2013-12-05	2013-12-06	2013-12-06	-	Investor Group	46145M	6799	Investors, nec	China	Foreign	3621	Motors and generators	China	Foreign	100	100	100	Completed	np	-	-	6.012	-	-	-	-	-	-	-	-	Investor Group	-	Investor Group	China	Zhuzhou National Engineering Research Centre of Converters Co Ltd-Asset	-	Zhuzhou Natl Engineering	China	Priv.	C	Sub.	-	-	1	-	-	-	-	-	IMA
2013-12-05	2013-12-26	2013-12-26	-	Chixiao Enterprise Co Ltd	7A2329	6799	Investors, nec	China	Foreign	3569	General industrial machinery and equipment	China	Foreign	100	100	100	Completed	22.987	22.987	-	22.987	-	-	-	-	-	-	002314	002314	Chixiao Enterprise Co Ltd	-	China Merchants Group Ltd	Hong Kong	Chengdu Chixiao Technology Co Ltd	-	Yahgee Modular House Co Ltd	China	Sub.	C	Sub.	-	-	1	-	-	-	-	-	IMA
2013-12-05	-	-	-	EPRO Systems(China)Ltd	29467Y	7372	Prepackaged Software	China	Foreign	7372	Prepackaged Software	China	Foreign	-	-	10	Pending	1.314	1.314	-	0.131	-	-	8086	8086	-	-	8086	8086	EPRO Systems(China)Ltd	-	DX.com Holdings Ltd	Hong Kong	Shanghai EPRO Software Co Ltd	-	DX.com Holdings Ltd	Hong Kong	Sub.	P	J.V.	-	-	1	-	-	-	-	-	IMA
2013-12-05	2013-12-09	2013-12-09	-	Guo Qiyin	7A6561	6799	Investors, nec	China	Foreign	3569	General industrial machinery and equipment	China	Foreign	16.67	16.67	16.67	Completed	9.85	9.85	-	1.642	-	-	-	-	-	-	-	-	Guo Qiyin	-	Guo Qiyin	China	Shanghai New Century Robot Co Ltd	-	Shanghai New Century Robot Co	China	Inv.	C	Priv.	-	-	1	-	-	-	-	-	IMA
2013-12-05	-	-	2014-01-18	Jiangsu Shagang Co Ltd	5F9369	3312	Steel works, blast furnaces, and rolling mills	China	Foreign	6163	Loan brokers	China	Foreign	-	-	30	Withdrawn	np	-	-	18.637	002075	002075	-	-	-	-	-	-	Jiangsu Shagang Co Ltd	ShenzSME	Jiangsu Shagang Group Co Ltd	China	Zhangjiagang Shagang Rural Microfinance Ltd	-	Zhangjiagang Shagang Rural	China	Public	W	Priv.	5192	-	1	-	-	-	-	-	IMA
2013-12-05	2014-11-28	2014-11-28	-	Nine Dragon Yacht Club	65289Y	7997	Membership sports and clubs	China	Foreign	4725	Tour operators	China	Foreign	100	100	100	Completed	np	-	-	-	-	-	-	-	-	-	600555	600555 900955	Nine Dragon Yacht Club (Pinghu)Co Ltd	-	Hong Kong Fortune Hldg Co Ltd	Hong Kong	Pinghu Nine Dragon Tourism Culture Co Ltd	-	Shanghai Nine Dragon Tourism	China	Sub.	C	Sub.	-	-	1	-	-	-	-	-	IMA
2013-12-05	-	-	-	PCI-Suntek Technology Co Ltd	70099M	7372	Prepackaged Software	China	Foreign	6141	Personal credit institutions	China	Foreign	-	-	5.5	Pending	16.912	16.912	-	0.93	600728	600728	600728	600728	-	-	-	-	PCI-Suntek Technology Co Ltd	Shanghai	PCI-Suntek Technology Co Ltd	China	Guangzhou Fanyu Huicheng Micro Credit Co Ltd	-	Guangzhou Fanyu Huicheng Micro	China	Public	P	Priv.	471	-	1	-	-	-	-	-	IMA
2013-12-04	2016-10-29	2016-10-29	-	Bengang Steel Plates Co Ltd	08184P	3325	Steel foundries, nec	China	Foreign	3399	Primary metal products, nec	China	Foreign	75	75	75	Completed	262.946	262.946	-	197.21	000761	000761 200761	-	-	-	-	-	-	Bengang Steel Plates Co Ltd	Shenzhen	Benxi Steel Group Corp	China	Bengang Puxiang Plates Co Ltd	-	Benxi Steel Group Corp	China	Public	C	J.V.	24082	1	1	-	-	-	-	-	IMA
2013-12-04	2014-05-15	2014-05-15	-	Eastern Communications Co Ltd	27632W	3661	Telephone&telegraph apparatus	China	Foreign	3578	Calculating & accounting machines,except computers	China	Foreign	51	51	51	Completed	12.876	12.876	-	6.567	600776	600776 900941	600776	600776 900941	-	-	-	-	Eastern Communications Co Ltd	Shanghai	Eastern Communications Co Ltd	China	Hangzhou Silver Star Financial Equipment Co Ltd	-	Hangzhou Silver Star Financial	China	Public	C	Priv.	2859	-	1	-	-	-	-	-	IMA
2013-12-04	2013-12-04	2013-12-04	-	Fuzhou Honglong Ocean Fishery	7A7569	0912	Finfish	China	Foreign	1629	Heavy construction, nec	China	Foreign	100	100	100	Completed	541.618	370.083	-	543.4	-	-	-	-	-	-	PME	PME	Fuzhou Honglong Ocean Fishery Co Ltd	-	Fuzhou Honglong Ocean Fishery	China	China Dredging Group Co Ltd	-	Pingtan Marine Enterprise Ltd	China	Priv.	C	Sub.	-	-	1	-	-	-	-	-	IMA
2013-12-04	2013-12-04	2013-12-04	-	Shenzhen Yuanhengxin Invest	7A6005	6799	Investors, nec	China	Foreign	6799	Investors, nec	China	Foreign	97.22	97.22	97.22	Completed	np	-	-	-	-	-	-	-	-	-	-	-	Shenzhen Yuanhengxin Investment Co Ltd	-	Shenzhen Yuanhengxin Invest	China	Guangzhou Borong Investment Co Ltd	-	Guangzhou Borong Invest Co Ltd	China	Priv.	C	Priv.	-	-	1	-	-	-	-	-	IMA
2013-12-04	-	-	-	Beijing Xingchengwang Ind Co	4A5272	5099	Durable goods, nec	China	Foreign	1791	Structural steel erection	China	Foreign	-	-	80	Pending	9.235	9.235	-	7.388	-	-	-	-	-	-	000815	000815	Beijing Xingchengwang Industry Co Ltd	-	China Chengtong Hldg Grp Co	China	MCC Meili Installation Engineering Co Ltd	-	MCC Meili Paper Ind Co Ltd	China	Sub.	P	Sub.	-	-	1	-	-	-	-	-	IMA
2013-12-04	-	-	-	Hunagshan Cosmos Real Estate	7A5975	6552	Land subdividers and developers, except cemeteries	China	Foreign	6799	Investors, nec	China	Foreign	-	-	90	Pending	2.463	2.463	-	2.216	-	-	002133	002133	-	-	002133	002133	Hunagshan Cosmos Real Estate Development Co Ltd	-	Cosmos Grp Co Ltd	China	Huangshan Huiyu Investment Management Co Ltd	-	Cosmos Grp Co Ltd	China	Sub.	P	Sub.	-	-	1	-	-	-	-	-	IMA
2013-12-04	-	-	-	Guangdong Hengcheng Pharm	7A5783	2834	Pharmaceutical preparations	China	Foreign	2834	Pharmaceutical preparations	China	Foreign	-	-	100	Pending	np	-	-	18.879	-	-	-	-	-	-	600771	600771	Guangdong Hengcheng Pharmaceutical Co Ltd	-	Hengcheng Group Co Ltd	China	GuangYuYuan Chinese Herbal Medicine Co Ltd-Pharmaceutical related assets	-	GuangYuYuan Chinese Herbal	China	Sub.	P	Sub.	-	-	1	-	-	-	-	-	IMA
2013-12-04	2013-12-04	2013-12-04	-	Mianyang Kangbosi Chemical Co	7A5771	2899	Chemicals and chemical preparations, nec	China	Foreign	2879	Pesticides and agricultural chemicals, nec	China	Foreign	100	100	100	Completed	0.164	0.164	-	0.164	-	-	002258	002258	-	-	-	-	Mianyang Kangbosi Chemical Co Ltd	-	Lier Chem Co Ltd	China	Renshou Yifeng Pesticides Technology Co Ltd	-	Renshou Yifeng Pesticides Tech	China	Sub.	C	Priv.	-	-	1	-	-	-	-	-	IMA
2013-12-04	2013-12-04	2013-12-04	-	Hengcheng Group Co Ltd	7A5754	6799	Investors, nec	China	Foreign	2834	Pharmaceutical preparations	China	Foreign	100	100	100	Completed	4.925	4.925	-	4.925	-	-	-	-	-	-	600771	600771	Hengcheng Group Co Ltd	-	Hengcheng Group Co Ltd	China	Anhui Topsun Pharmaceutical Co Ltd	-	GuangYuYuan Chinese Herbal	China	Priv.	C	Sub.	-	-	1	-	-	-	-	-	IMA
2013-12-04	-	-	-	Tasly Pharmaceutical Group Co	85800L	2834	Pharmaceutical preparations	China	Foreign	2836	Biological products, except diagnostic substances	China	Foreign	-	-	45	Pending	np	-	-	-	600535	600535	600535	600535	-	-	600535	600535	Tasly Pharmaceutical Group Co Ltd	Shanghai	Tasly Pharmaceutical Group Co	China	Tasly Jinna Biotechnology(Tianjin)Co Ltd	-	Tasly Pharmaceutical Group Co	China	Public	P	Sub.	6641	-	1	-	-	-	-	-	IMA
2013-12-04	2013-12-04	2013-12-04	-	Investor Group	46145M	6799	Investors, nec	China	Foreign	7376	Computer facilities management services	China	Foreign	51	100	51	Completed	0.073	0.073	-	0.037	-	-	-	-	-	-	300143	300143	Investor Group	-	Investor Group	China	Shanghai Gumuzhen Information Technology Co Ltd	-	Starway Bio-Technology Co Ltd	China	Priv.	C	Sub.	-	-	1	-	-	-	-	-	IMA
2013-12-04	2013-12-31	2013-12-31	-	Beijing Xingchengwang Ind Co	4A5272	5099	Durable goods, nec	China	Foreign	2621	Paper mills	China	Foreign	16.63	16.63	16.63	Completed	306.028	306.028	-	50.892	-	-	-	-	-	-	-	-	Beijing Xingchengwang Industry Co Ltd	-	China Chengtong Hldg Grp Co	China	Zhongye Meili Pulp&Paper Co Ltd	-	China Chengtong Hldg Grp Co	China	Sub.	C	Sub.	-	-	1	-	-	-	-	-	IMA
2013-12-04	2013-12-31	2013-12-31	-	Beijing Xingchengwang Ind Co	4A5272	5099	Durable goods, nec	China	Foreign	1522	Residential construction, nec	China	Foreign	80	80	80	Completed	9.235	9.235	-	7.388	-	-	-	-	-	-	000815	000815	Beijing Xingchengwang Industry Co Ltd	-	China Chengtong Hldg Grp Co	China	MCC Meili Construction& Installation Co Ltd	-	MCC Meili Paper Ind Co Ltd	China	Sub.	C	Sub.	-	-	1	-	-	-	-	-	IMA
2013-12-04	2013-12-20	2013-12-20	-	Chongqing Houhuang Industrial	7A5741	3442	Metal doors, sash, trim	China	Foreign	3442	Metal doors, sash, trim	China	Foreign	25.83	25.83	25.83	Completed	np	-	-	-	-	-	-	-	-	-	-	-	Chongqing Houhuang Industrial&Trade Co Ltd	-	Chongqing Houhuang Industrial	China	Huasu Building Material Co Ltd	-	Chengdu Tongren Property Svcs	China	Priv.	C	Sub.	-	-	1	-	-	-	-	-	IMA
2013-12-04	2013-12-27	2013-12-27	-	Anhui Jingcheng Copper Share	03502J	3331	Primary smelting and refining of copper	China	Foreign	5093	Scrap and waste materials	China	Foreign	10	100	10	Completed	8.059	8.059	-	0.806	002171	002171	002171	002171	-	-	002171	002171	Anhui Jingcheng Copper Share Co Ltd	ShenzSME	Anhui Jingcheng Copper Share	China	Anhui Jingcheng Renewable Resources Co Ltd	-	Anhui Jingcheng Copper Share	China	Public	C	Sub.	2560	-	1	-	-	-	-	-	IMA
2013-12-04	2013-12-04	2013-12-04	-	Investor Group	46145M	6799	Investors, nec	China	Foreign	6799	Investors, nec	China	Foreign	100	100	100	Completed	35.789	35.789	-	35.789	-	-	-	-	-	-	-	-	Investor Group	-	Investor Group	China	Hubei Jiaxin Investment Group Co Ltd	-	Wuhan Yaotian Trading Co Ltd	China	Priv.	C	Sub.	-	-	1	-	-	-	-	-	IMA
2013-12-04	2014-01-03	2014-01-03	-	Shenzhen Sinogas Invest Co Ltd	0A5816	4925	Gas production and/or distribution	China	Foreign	4922	Natural gas transmission	China	Foreign	55	55	55	Completed	2.512	2.512	-	1.381	-	-	260	260	-	-	260	260	Shenzhen Sinogas Investment Co Ltd	-	China Environmental Investment	Hong Kong	Jilin Sinogas Storage Co Ltd	-	China Environmental Investment	Hong Kong	Sub.	C	Sub.	-	-	1	-	-	-	-	-	IMA
2013-12-04	2013-12-04	2013-12-04	-	New Hope Investment Fund	7A6030	6726	Investment offices, nec	China	Foreign	2011	Meat packing plants	Australia	Foreign	-	-	-	Completed	np	-	-	-	-	-	-	-	-	-	-	-	New Hope Investment Fund	-	Lhasa Econ & Tech Dvlp Zone	China	Kilcoy Pastoral Co	-	Kilcoy Pastoral Co	Australia	Sub.	C	Priv.	-	-	1	-	-	-	-	-	IMA
2013-12-04	2014-01-28	2014-01-28	-	Sanlux Co Ltd	99167L	3061	Mechanical rubber goods	China	Foreign	5099	Durable goods, nec	China	Foreign	10	95	10	Completed	110.814	110.814	-	11.081	002224	002224	002224	002224	-	-	002224	002224	Sanlux Co Ltd	ShenzSME	Sanlux Co Ltd	China	Zhejiang Sanlux Trade Co Ltd	-	Sanlux Co Ltd	China	Public	C	Sub.	1501	-	1	-	-	-	-	-	IMA
2013-12-04	-	-	-	Shenzhen MTC Co Ltd	83834R	3651	Household audio and video equipment	China	Foreign	3661	Telephone&telegraph apparatus	China	Foreign	-	-	100	Pending	16.417	16.417	-	16.417	002429	002429	-	-	-	-	-	-	Shenzhen MTC Co Ltd	ShenzSME	Xinjiang MTC Eq Invest Lp	China	Zhejiang Feiyue Digital Technology Co Ltd	-	Zhejiang Feiyue Digital Tech	China	Public	P	Priv.	4671	-	1	-	-	-	-	-	IMA
2013-12-03	-	-	-	Shanghai Pharms Hldg Co Ltd	83847R	2834	Pharmaceutical preparations	China	Foreign	2834	Pharmaceutical preparations	China	Foreign	-	-	100	Pending	2.462	2.462	-	2.462	601607	02607 601607	601607	02607 601607	-	-	-	-	Shanghai Pharmaceuticals Holding Co Ltd	Shanghai	Shanghai Pharms Hldg Co Ltd	China	Shanghai Jiaolian Pharmaceutical Research Co Ltd	-	Shanghai Jiaolian Pharm	China	Public	P	Priv.	38355	-	1	-	-	-	-	-	IMA
2013-12-03	2013-12-03	2013-12-03	-	Investor Group	46145M	6799	Investors, nec	China	Foreign	3677	Electronic coils, transformers, & other inductors	China	Foreign	100	100	100	Completed	1.926	1.926	-	1.926	-	-	-	-	-	-	002692	002692	Investor Group	-	Investor Group	China	Nanjing Yangdong Electric Co Ltd	-	Yuancheng Cable Co Ltd	China	Priv.	C	Sub.	-	-	1	-	-	-	-	-	IMA
2013-12-03	2015-03-06	2015-03-06	-	Sichuan Shuangma Cement Co	82594T	3241	Cement, hydraulic	China	Foreign	3241	Cement, hydraulic	China	Foreign	25	75	25	Completed	547.538	547.538	-	136.884	000935	000935	000935	000935	-	-	-	-	Sichuan Shuangma Cement Co Ltd	Shenzhen	Sichuan Shuangma Cement Co	China	Dujiangyan Lafarge Cement Co Ltd	-	Dujiangyan Bldg Materials	China	Public	C	J.V.	1441	1	1	-	-	-	-	-	IMA
2013-12-03	2014-08-11	2014-08-11	-	Foshan Saturday Shoes Co Ltd	35009A	3144	Women's footwear, except athletic	China	Foreign	3144	Women's footwear, except athletic	China	Foreign	6.66	86.66	6.66	Completed	52.028	52.028	-	3.465	002291	002291	002291	002291	-	-	002291	002291	Foshan Saturday Shoes Co Ltd	ShenzSME	Foshan Saturday Shoes Co Ltd	China	Hype Shoes(Tianjin)Co Ltd	-	Foshan Saturday Shoes Co Ltd	China	Public	C	J.V.	9978	-	1	-	-	-	-	-	IMA
2013-12-03	2014-02-19	2014-02-19	-	CITIC-CP Asts Mgmt Co	7A5385	6282	Investment advice	China	Foreign	6552	Land subdividers and developers, except cemeteries	China	Foreign	49	49	49	Completed	131.333	131.333	-	64.353	-	-	PRU	2378 K6S PRU PUK	-	-	N/A	N/A	CITIC-CP Asset Management Co Ltd	-	Prudential PLC	United Kingdom	Beijing Zhengde Xinghe Real Estate Development Co Ltd	-	COFCO Corp	China	Sub.	C	Sub.	-	-	1	-	-	-	-	-	IMA
2013-12-03	2013-12-03	2013-12-03	-	Investor Group	46145M	6799	Investors, nec	China	Foreign	5047	Medical, dental, and hospital equipment & supplies	China	Foreign	51	51	51	Completed	np	-	-	-	-	-	-	-	-	-	-	-	Investor Group	-	Investor Group	China	Beijing Enweisen Trade Co Ltd	-	Beijing Enweisen Trade Co Ltd	China	Priv.	C	Priv.	-	-	1	-	-	-	-	-	IMA
2013-12-03	2013-12-03	2013-12-03	-	Investor Group	46145M	6799	Investors, nec	China	Foreign	5047	Medical, dental, and hospital equipment & supplies	China	Foreign	51	51	51	Completed	2.773	2.773	-	1.414	-	-	-	-	-	-	-	-	Investor Group	-	Investor Group	China	Jiangsu Yikeda Medical Technology Co Ltd	-	Jiangsu Yikeda Med Tech Co Ltd	China	Priv.	C	Priv.	-	-	2	-	-	-	-	-	IMA
2013-12-03	2014-02-11	2014-02-11	-	Hiconics Drive Tech Co Ltd	42923K	3674	Semiconductors and related devices	China	Foreign	3679	Electronic components, nec	China	Foreign	40	40	40	Completed	40.713	40.713	-	16.285	300048	300048	300048	300048	-	-	300048	300048	Hiconics Drive Technology Co Ltd	ShenzChNxt	Hiconics Drive Tech Co Ltd	China	Dorna Technology Co Ltd	-	Hiconics Drive Tech Co Ltd	China	Public	C	Sub.	1124	-	1	-	-	-	-	-	IMA
2013-12-03	2013-12-03	2013-12-03	-	Investor Group	46145M	6799	Investors, nec	China	Foreign	5047	Medical, dental, and hospital equipment & supplies	China	Foreign	51	51	51	Completed	np	-	-	-	-	-	-	-	-	-	-	-	Investor Group	-	Investor Group	China	Beijing Kangzemei Medical Equipment Co Ltd	-	Beijing Kangzemei Med Equip	China	Priv.	C	Priv.	-	-	1	-	-	-	-	-	IMA
2013-12-03	2013-12-03	2013-12-03	-	Investor Group	46145M	6799	Investors, nec	China	Foreign	5047	Medical, dental, and hospital equipment & supplies	China	Foreign	51	51	51	Completed	np	-	-	-	-	-	-	-	-	-	-	-	Investor Group	-	Investor Group	China	Beijing Ailijian Medical Equipment Co Ltd	-	Beijing Ailijian Med Equip Co	China	Priv.	C	Priv.	-	-	1	-	-	-	-	-	IMA
2013-12-03	2013-12-03	2013-12-03	-	Investor Group	46145M	6799	Investors, nec	China	Foreign	5047	Medical, dental, and hospital equipment & supplies	China	Foreign	51	51	51	Completed	np	-	-	-	-	-	-	-	-	-	-	-	Investor Group	-	Investor Group	China	Beijing Yikang Jiade Trade Co Ltd	-	Beijing Yikang Jiade Trade Co	China	Priv.	C	Priv.	-	-	1	-	-	-	-	-	IMA
2013-12-03	-	-	-	Guangzhou Dvlp Power Grp Co	7A5654	499A	Cogeneration, alternative energy sources	China	Foreign	5033	Roofing, siding, and insulation materials	China	Foreign	-	-	100	Pending	6.829	6.829	-	6.829	-	-	-	-	-	-	-	-	Guangzhou Development Power Group Co Ltd	-	Guangzhou State-Owned Asset	China	Guangzhou Development Xintang Thermal Power Co Ltd	-	Guangzhou State-Owned Asset	China	Sub.	P	Sub.	-	-	1	-	-	-	-	-	IMA
2013-12-03	-	-	-	Guangzhou Estn Dvlp Gas Co Ltd	7A5643	1311	Crude petroleum and natural gas	China	Foreign	1389	Oil and gas field services, nec	China	Foreign	-	-	100	Pending	np	-	-	1.142	-	-	-	-	-	-	-	-	Guangzhou Eastern Development Gas Co Ltd	-	Guangzhou State-Owned Asset	China	Guangzhou Jiashi Trading Co Ltd-Gas Network Assets	-	Guangzhou State-Owned Asset	China	Sub.	P	Sub.	-	-	1	-	-	-	-	-	IMA
2013-12-03	2013-12-03	2013-12-03	-	Investor Group	46145M	6799	Investors, nec	China	Foreign	5047	Medical, dental, and hospital equipment & supplies	China	Foreign	51	51	51	Completed	np	-	-	-	-	-	-	-	-	-	-	-	Investor Group	-	Investor Group	China	Shanghai Xuran Trade Co Ltd	-	Shanghai Xuran Trade Co Ltd	China	Priv.	C	Priv.	-	-	1	-	-	-	-	-	IMA
2013-12-03	2013-12-03	2013-12-03	-	Investor Group	46145M	6799	Investors, nec	China	Foreign	5047	Medical, dental, and hospital equipment & supplies	China	Foreign	51	51	51	Completed	46.451	46.451	-	23.69	-	-	-	-	-	-	-	-	Investor Group	-	Investor Group	China	Guangzhou Jijian Trade Co Ltd	-	Guangzhou Jijian Trade Co Ltd	China	Priv.	C	Priv.	-	-	1	-	-	-	-	-	IMA
2013-12-03	-	-	-	The North Navigation	66252F	3699	Electric equipment, nec	China	Foreign	3812	Search, detection, and navigation equipment	China	Foreign	-	-	100	Pending	np	-	-	5.705	-	-	-	-	-	-	-	-	The North Navigation Technology Group Co Ltd	-	China N Inds Grp Corp	China	North Navigation-Beijing Land&Property	-	China N Inds Grp Corp	China	Sub.	P	Sub.	-	-	1	-	-	-	-	-	IMA
2013-12-03	2013-12-03	2013-12-03	-	Investor Group	46145M	6799	Investors, nec	China	Foreign	5047	Medical, dental, and hospital equipment & supplies	China	Foreign	51	51	51	Completed	np	-	-	-	-	-	-	-	-	-	-	-	Investor Group	-	Investor Group	China	Jiangsu Youshijia Technology Co Ltd	-	Jiangsu Youshijia Tech Co Ltd	China	Priv.	C	Priv.	-	-	1	-	-	-	-	-	IMA
2013-12-03	-	-	-	Yangmei Chemical Co Ltd	3A3632	2869	Industrial organic chemicals, nec	China	Foreign	3334	Primary production of aluminum	China	Foreign	-	-	100	Pending	np	-	-	-	600691	600691	600691	600691	-	-	-	-	Yangmei Chemical Co Ltd	Shanghai	Yangmei Chemical Co Ltd	China	Shanxi Haifeng Aluminum Co Ltd	-	Shanxi Haibo Ruifeng Ind Co	China	Public	P	Sub.	21507	-	1	-	-	-	-	-	IMA
2013-12-03	2013-12-03	2013-12-03	-	Investor Group	46145M	6799	Investors, nec	China	Foreign	5047	Medical, dental, and hospital equipment & supplies	China	Foreign	51	51	51	Completed	np	-	-	-	-	-	-	-	-	-	-	-	Investor Group	-	Investor Group	China	Shanghai Saidi Medical Equipment Co Ltd	-	Shanghai Saidi Med Equip	China	Priv.	C	Priv.	-	-	1	-	-	-	-	-	IMA
2013-12-03	2013-12-21	2013-12-21	-	Dalian Daxian Entrp Hldg Co	23732C	3672	Printed circuit boards	China	Foreign	3663	Radio & TV broadcasting & communications equipment	China	Foreign	79.44	79.44	79.44	Completed	6.569	6.569	-	5.218	600747	600747	600747	600747	-	-	-	-	Dalian Daxian Enterprises Holdings Co Ltd	Shanghai	Dalian Daxian Entrp Hldg Co	China	Dalian Daxian Electronics Co Ltd	-	China Huarong Asset Mgmt Co	China	Public	C	Sub.	1405	-	1	-	-	-	-	-	IMA
2013-12-03	-	-	-	COFCO Property(Chengdu)Co Ltd	7A6464	6552	Land subdividers and developers, except cemeteries	China	Foreign	6552	Land subdividers and developers, except cemeteries	China	Foreign	-	-	61.455	Pending	90.48	90.48	-	55.604	-	-	N/A	N/A	-	-	-	-	COFCO Property(Chengdu)Co Ltd	-	COFCO Corp	China	Chengdu Shuotai Lidu Real Estate Development Co Ltd	-	Chengdu Zhixin Wuhou Re Dvlp	China	Sub.	P	J.V.	-	-	1	-	-	-	-	-	IMA
2013-12-03	2013-12-03	2013-12-03	-	Investor Group	46145M	6799	Investors, nec	China	Foreign	5047	Medical, dental, and hospital equipment & supplies	China	Foreign	51	51	51	Completed	np	-	-	-	-	-	-	-	-	-	-	-	Investor Group	-	Investor Group	China	Shanghai Yingzhi Medical Equipment Co Ltd	-	Shanghai Yingzhi Med Equip	China	Priv.	C	Priv.	-	-	1	-	-	-	-	-	IMA
2013-12-03	2013-12-03	2013-12-03	-	Investor Group	46145M	6799	Investors, nec	China	Foreign	5047	Medical, dental, and hospital equipment & supplies	China	Foreign	51	51	51	Completed	10.171	10.171	-	5.187	-	-	-	-	-	-	-	-	Investor Group	-	Investor Group	China	Beijing Airuigeen Trade Co Ltd	-	Beijing Airuigeen Trade Co Ltd	China	Priv.	C	Priv.	-	-	1	-	-	-	-	-	IMA
2013-12-02	2013-12-10	2013-12-10	-	Anbang Insurance Group Co Ltd	7A4681	6311	Life insurance	China	Foreign	6000	Banks	China	Foreign	4.494	4.494	4.494	Completed	144887	45822.7	1.823	2066.42	N/A	N/A	N/A	N/A	600036	3968 600036	600036	3968 600036	Anbang Insurance Group Co Ltd	Hong Kong	Anbang Insurance Group Co Ltd	China	China Merchants Bank Co Ltd	Shanghai	China Merchants Bank Co Ltd	China	Priv.	C	Public	-	-	1	-	59340	0.45	0.27	7.89	IMA
2013-12-02	2013-12-27	2013-12-27	-	Wuhan Yongli Tech Dvlp Co Ltd	7A5413	3661	Telephone&telegraph apparatus	China	Foreign	3674	Semiconductors and related devices	China	Foreign	25	25	25	Completed	12.601	12.601	-	3.15	-	-	-	-	-	-	300317	300317	Wuhan Yongli Technology Development Co Ltd	-	Wuhan Yongli Tech Dvlp Co Ltd	China	Wuhan Jiawei Photovoltaic Lighting Co Ltd	-	Shenzhen Jiawei Photovoltaic	China	Priv.	C	Sub.	-	-	1	-	-	-	-	-	IMA
2013-12-02	2013-12-18	2013-12-18	-	Koko Nor Corp	7A5581	2084	Wines, brandy, and brandy spirits	China	Foreign	2084	Wines, brandy, and brandy spirits	United States	California	100	100	100	Completed	np	-	-	15	-	-	-	-	-	-	-	-	Koko Nor Corp	-	Qinghai Holies Science & Tech	China	Sundown Ranch LLC	-	Sundown Ranch LLC	United States	Sub.	C	Priv.	-	-	1	-	-	-	-	-	MA
2013-12-02	2013-12-18	2013-12-18	-	Hainan Ruize New Bldg	39864A	3272	Concrete products, except block and brick	China	Foreign	3241	Cement, hydraulic	China	Foreign	20	20	20	Completed	73.859	73.859	-	14.772	002596	002596	002596	002596	-	-	-	-	Hainan Ruize New Building Material Co Ltd	ShenzSME	Hainan Ruize New Bldg	China	Gaoyao Jingang Cement Co Ltd	-	Gaoyao Jingang Cement Co Ltd	China	Public	C	Priv.	1420	-	1	-	-	-	-	-	IMA
2013-12-02	2013-12-02	2013-12-02	-	Investor Group	46145M	6799	Investors, nec	China	Foreign	3669	Communications equipment, nec	Hong Kong	Foreign	77.45	77.45	77.45	Completed	np	-	-	-	-	-	-	-	-	-	-	-	Investor Group	-	Investor Group	China	Keybridge Communications Co Ltd	-	Keybridge Commun Co Ltd	Hong Kong	Priv.	C	Priv.	-	-	1	-	-	-	-	-	IMA
2013-12-01	2013-12-12	2013-12-12	-	China Intl Marine Containers	Y1457J	3412	Metal shipping barrels, drums, kegs and pails	China	Foreign	8711	Engineering services	Sweden	Foreign	90	90	90	Completed	np	-	-	-	000039	000039 200039 2039	000039	000039 200039 2039	-	-	-	-	China International Marine Containers (Group) Co Ltd	Shenzhen	China Intl Marine Containers	China	Bassoe Technology AB	-	Bassoe Technology AB	Sweden	Public	C	Priv.	58535	1	1	-	43	-	-	-	IMA
2013-12-01	2013-12-01	2013-12-01	-	Grand Wise Investments Ltd	7A6611	6799	Investors, nec	China	Foreign	6798	Real estate investment trusts	China	Foreign	100	100	100	Completed	66.478	66.478	-	66.478	-	-	-	-	-	-	-	-	Grand Wise Investments Ltd	-	Grand Wise Investments Ltd	China	China Land Property Holdings Ltd	-	Ice Apex Ltd	China	Priv.	C	Sub.	-	-	1	-	-	-	-	-	IMA
2013-11-30	2013-12-19	2013-12-19	-	Investor Group	46145M	6799	Investors, nec	China	Foreign	6552	Land subdividers and developers, except cemeteries	China	Foreign	92	92	92	Completed	17.155	17.155	-	15.782	-	-	-	-	-	-	000798	000798	Investor Group	-	Investor Group	China	China National Fishery Jinhai(Beijing)Real Estate Co Ltd	-	CNFC Overseas Fishery Co Ltd	China	Priv.	C	Sub.	-	-	1	-	-	-	-	-	IMA
2013-11-30	2013-12-31	2013-12-31	-	Taiyuan Chem Ind Grp Co Ltd	90816N	2899	Chemicals and chemical preparations, nec	China	Foreign	2899	Chemicals and chemical preparations, nec	China	Foreign	100	100	100	Completed	np	-	-	62.925	-	-	-	-	-	-	600281	600281	Taiyuan Chemical Industry Group Co Ltd	-	Taiyuan Chem Ind Grp Co Ltd	China	Taiyuan Chemical Industry Co Ltd-Jiaohua Division-Factory Assets	-	Taiyuan Chem Ind Co Ltd	China	Priv.	C	Sub.	-	-	1	-	-	-	-	-	IMA
2013-11-30	2013-11-30	2013-11-30	-	Liaoning Xingnuo Real Estate	7A5151	6552	Land subdividers and developers, except cemeteries	China	Foreign	6552	Land subdividers and developers, except cemeteries	China	Foreign	90	90	90	Completed	45.96	45.96	-	41.364	-	-	-	-	-	-	-	-	Liaoning Xingnuo Real Estate Development Group Co Ltd	-	Liaoning Xingnuo Real Estate	China	Chaoyang Longxing Real Estate Development Co Ltd	-	Lingyuan Iron & Steel Grp Co	China	Priv.	C	Sub.	-	-	1	-	-	-	-	-	IMA
2013-11-30	-	-	-	Dazhong Transp (Grp) Co Ltd	24020T	4121	Taxicabs	China	Foreign	7011	Hotels and motels	China	Foreign	-	-	10	Pending	53.621	53.621	-	5.362	600611	600611 900903	600611	600611 900903	-	-	-	-	Dazhong Transportation (Group) Co Ltd	Shanghai	Dazhong Transp (Grp) Co Ltd	China	Shanghai Dazhong Meilinge Hotel Co Ltd	-	Meilinge Holding Co Ltd	China	Public	P	Sub.	25970	-	1	-	-	-	-	-	IMA
2013-11-30	-	-	-	AECC Aero-Engine Controls Co	06337J	3724	Aircraft engines and engine parts	China	Foreign	3724	Aircraft engines and engine parts	China	Foreign	-	-	20	Pending	0.098	0.098	-	0.02	000738	000738	000738	000738	-	-	-	-	AECC Aero-Engine Control Ltd	Shenzhen	AECC Aero-Engine Controls Co	China	AVIC Wuxi Engine Control Technology Co Ltd	-	Aviation Ind Corp Of China	China	Public	P	Sub.	8643	2	1	-	-	-	-	-	IMA
2013-11-30	-	-	-	Ningxia Dayuan Chemical Co Ltd	23947A	2899	Chemicals and chemical preparations, nec	China	Foreign	2084	Wines, brandy, and brandy spirits	China	Foreign	-	-	100	Pending	np	-	-	-	600146	600146	600146	600146	-	-	-	-	Ningxia Dayuan Chemical Co Ltd	Shanghai	Ningxia Dayuan Chemical Co Ltd	China	Hunan Liuyanghe Wine Industry Co Ltd	-	HHunan Zhongshang Group Co Ltd	China	Public	P	Sub.	163	-	1	-	-	-	-	-	IMA
2013-11-30	2015-01-29	2015-01-29	-	Keda Group Co Ltd	48727N	7319	Advertising, nec	China	Foreign	3674	Semiconductors and related devices	China	Foreign	12.11	60	12.11	Completed	24.127	24.127	-	2.922	600986	600986	600986	600986	-	-	-	-	Keda Group Co Ltd	Shanghai	Keda Group Co Ltd	China	Dongying Keying Property Co Ltd	-	Shandong Keda Grp Co Ltd	China	Public	C	Sub.	508	-	1	-	-	-	-	-	IMA
2013-11-30	2014-03-11	2014-03-11	-	Tangrenshen Group Co Ltd	90967Q	2048	Prepared animal feeds, except for dogs and cats	China	Foreign	0251	Broiler, fryer, and roaster chickens	China	Foreign	40	40	40	Completed	199.435	199.435	-	79.774	002567	002567	002567	002567	-	-	-	-	Tangrenshen Group Co Ltd	ShenzSME	Tangrenshen Group Co Ltd	China	Shandong Hemei Group Co Ltd	-	Tibet Hemu Invest Consulting	China	Public	C	Sub.	4552	1	1	-	-	-	-	-	IMA
2013-11-30	-	-	-	Shaanxi Broadcast & TV	81422C	4832	Radio broadcasting stations	China	Foreign	4841	Cable and other pay television services	China	Foreign	-	-	51	Pending	4.405	4.405	-	2.246	600831	600831	600831	600831	-	-	600100	600100	Shaanxi Broadcast & TV Network Intermediary (Group) Co Ltd	Shanghai	Shaanxi Broadcast & TV	China	Shaanxi Guangdian Tongfang Digital Television Co Ltd	-	Tsinghua Tongfang Co Ltd	China	Public	P	Sub.	5363	-	1	-	-	-	-	-	IMA
2013-11-30	2013-11-30	2013-11-30	-	Investor Group	46145M	6799	Investors, nec	China	Foreign	5812	Eating places	China	Foreign	10	10	10	Completed	np	-	-	-	-	-	-	-	-	-	-	-	Investor Group	-	Investor Group	China	Multi Concepts Link Restaurant Management(s) Pte Ltd	-	Multi Concepts Link Rest Mgmt	China	Priv.	C	Priv.	-	-	1	-	-	-	-	-	IMA
2013-11-30	2013-11-30	2013-11-30	-	Guo Xinping	7A7276	6799	Investors, nec	China	Foreign	3629	Electrical industrial apparatus, nec	China	Foreign	45.58	45.58	45.58	Completed	47.864	47.864	-	21.816	-	-	-	-	-	-	-	-	Guo Xinping	-	Guo Xinping	China	Tianpai Electronics(Shenzhen)Co Ltd	-	Tianpai Electronics(Shenzhen)	China	Inv.	C	Priv.	-	-	1	-	-	-	-	-	IMA
2013-11-30	2013-11-30	2013-11-30	-	Guo Xinping	7A7276	6799	Investors, nec	China	Foreign	6799	Investors, nec	China	Foreign	100	100	100	Completed	16.894	16.894	-	16.894	-	-	-	-	-	-	-	-	Guo Xinping	-	Guo Xinping	China	Tianpai Industry Co Ltd	-	Tianpai Industry Co Ltd	China	Inv.	C	Priv.	-	-	1	-	-	-	-	-	IMA
2013-11-30	2013-11-30	2013-11-30	-	Beijing Tellhow Intelligent	7A6579	7372	Prepackaged Software	China	Foreign	8711	Engineering services	China	Foreign	23.4	23.4	23.4	Completed	np	-	-	-	-	-	-	-	-	-	-	-	Beijing Tellhow Intelligent Engineering Co Ltd	-	Tellhow Group Co Ltd	China	Shanghai Credy Intelligent Technology Co Ltd	-	Shanghai Credy Intelligent	China	Sub.	C	Priv.	-	-	1	-	-	-	-	-	IMA
2013-11-30	-	-	-	Shanghai Tongji Science &	81969Q	1629	Heavy construction, nec	China	Foreign	5093	Scrap and waste materials	China	Foreign	-	-	10	Pending	np	-	-	-	600846	600846	600846	600846	-	-	600846	600846	Shanghai Tongji Science & Technology Industrial Co Ltd	Shanghai	Shanghai Tongji Science &	China	Shanghai Tongji Environmental Engineering Technology Co Ltd	-	Shanghai Tongji Science &	China	Public	P	Sub.	1167	-	1	-	-	-	-	-	IMA
2013-11-29	2014-04-09	2014-04-09	-	Sichuan Hebang Corp Ltd	42439V	2819	Industrial inorganic chemicals, nec	China	Foreign	2899	Chemicals and chemical preparations, nec	China	Foreign	51	100	51	Completed	271.03	271.03	-	138.225	603077	603077	-	-	-	-	-	-	Sichuan Hebang Corp Ltd	Shanghai	Sichuan Hebang Invest Grp Co	China	Leshan Hebang Agricultural Technology Co Ltd	-	Sichuan Dvlp Hldg Co Ltd	China	Public	C	Sub.	2760	1	1	-	-	-	-	-	IMA
2013-11-29	2013-12-07	2013-12-07	-	Changchun BCHT Biotech Co	7A6583	2833	Medicinal chemicals and botanical products	China	Foreign	2834	Pharmaceutical preparations	China	Foreign	70	70	70	Completed	7.855	7.855	-	5.499	-	-	-	-	-	-	000661	000661	Changchun BCHT Biotechnology Co	-	Changchun BCHT Biotech Co	China	Changchun Laiwei Technology Co Ltd	-	Changchun High & New Tech	China	Priv.	C	Sub.	-	-	1	-	-	-	-	-	IMA
2013-11-29	2013-11-29	2013-11-29	-	Investor Group	46145M	6799	Investors, nec	China	Foreign	2011	Meat packing plants	China	Foreign	5.241	5.241	5.241	Completed	np	-	-	-	-	-	-	-	-	-	-	-	Investor Group	-	Investor Group	China	Shuanghui International Holdings Ltd	-	Shuanghui Intl Hldg Ltd	China	Priv.	C	Priv.	-	-	1	-	73213	-	-	-	IMA
2013-11-29	-	-	-	Sunshine Life Insurance Co Ltd	91166N	6411	Insurance agents, brokers, and service	China	Foreign	6552	Land subdividers and developers, except cemeteries	China	Foreign	-	-	100	Pending	np	-	-	395.985	-	-	N/A	N/A	-	-	0272	0272	Sunshine Life Insurance Co Ltd	-	Sunshine Ins Grp Corp Ltd	China	Chongqing Shui On Tiandi Property Development Co Ltd-Certain Assets	-	Shui On Land Ltd	China	Sub.	P	Sub.	-	-	1	-	-	-	-	-	IMA
2013-11-29	-	-	-	Nanjing Huadong Electn Info	43328X	3629	Electrical industrial apparatus, nec	China	Foreign	3679	Electronic components, nec	China	Foreign	-	-	8.35	Pending	89.424	89.424	-	7.467	000727	000727	000727	000727	-	-	000727	000727	Nanjing Huadong Electronics Information & Technology Co Ltd	Shenzhen	Nanjing Huadong Electn Info	China	Nanjing China Electronics Panda Crystal Technology Co Ltd	-	Nanjing Huadong Electn Info	China	Public	P	Sub.	3789	-	1	-	-	-	-	-	IMA
2013-11-29	2013-11-29	2013-11-29	-	Shenzhen Cue Tech Dvlp Co Ltd	7A4933	8711	Engineering services	China	Foreign	8711	Engineering services	China	Foreign	51	100	51	Completed	6.437	6.437	-	3.283	-	-	-	-	-	-	002178	002178	Shenzhen Cue Technology Development Co Ltd	-	Shenzhen Cue Tech Dvlp Co Ltd	China	Shenzhen Jaba Electronic System Engineering Co Ltd	-	Shanghai Yanhua Smartech Grp	China	Priv.	C	Sub.	-	-	1	-	-	-	-	-	IMA
2013-11-29	-	-	-	China Electronics Info	7A4923	7373	Computer integrated systems design	China	Foreign	3674	Semiconductors and related devices	China	Foreign	-	-	100	Pending	np	-	-	4.596	-	-	-	-	-	-	000727	000727	China Electronics Information Research Institute Co Ltd	-	China Electronics Corp	China	Langfang China Electronics Panda Crystal Technology Corp-Testing related assets	-	Nanjing Huadong Electn Info	China	Sub.	P	Sub.	-	-	1	-	-	-	-	-	IMA
2013-11-29	2013-11-29	2013-11-29	-	Sichuan Zexiang Electn Tech Co	7A4917	3621	Motors and generators	China	Foreign	7373	Computer integrated systems design	China	Foreign	16	65	16	Completed	0.821	0.821	-	0.131	-	-	-	-	-	-	300248	300248	Sichuan Zexiang Electronic Technology Co Ltd	-	Sichuan Zexiang Electn Tech Co	China	Kaili Smart City Card Management Co Ltd	-	Zhengzhou Brand-New Cap	China	Priv.	C	Sub.	-	-	1	-	-	-	-	-	IMA
2013-11-29	-	-	-	China Electn Info Tech Inst	7A4926	8731	Commercial physical and biological research	China	Foreign	3695	Magnetic and optical recording media	China	Foreign	-	-	100	Pending	np	-	-	1.149	-	-	-	-	-	-	000727	000727	China Electronics Information Technology Institute Co Ltd	-	China Electronics Corp	China	Nanjing China Electronics Panda-Equipment(159)	-	Nanjing Huadong Electn Info	China	Sub.	P	Sub.	-	-	1	-	-	-	-	-	IMA
2013-11-29	2013-11-29	2013-11-29	-	Suzhou Delta Capital Invest	86031M	6799	Investors, nec	China	Foreign	7372	Prepackaged Software	China	Foreign	10	21.1	10	Completed	32.829	32.829	-	3.283	-	-	-	-	-	-	-	-	Suzhou Delta Capital Investment Management Co Ltd	-	Suzhou Delta Capital Invest	China	Shenzhen Uway Technology Co Ltd	-	Shenzhen Uway Tech Co Ltd	China	Priv.	C	Priv.	-	-	1	-	-	-	-	-	IMA
2013-11-29	2014-03-24	2014-03-24	-	Nanjing Huadong Electn Grp Co	62969J	3679	Electronic components, nec	China	Foreign	3679	Electronic components, nec	China	Foreign	100	100	100	Completed	9.693	9.693	-	35.079	-	-	-	-	-	-	000727	000727	Nanjing Huadong Electronic Group Co Ltd	-	China Electronics Corp	China	Nanjing New Hwuary Liquid Crystal Display Technical Co Ltd	-	Nanjing Huadong Electn Info	China	Sub.	C	Sub.	-	-	1	-	-	-	-	-	IMA
2013-11-29	2014-05-08	2014-05-08	-	Fujian Dachuan Hydropower Dvlp	7A5125	4911	Electric services	China	Foreign	4911	Electric services	China	Foreign	100	100	100	Completed	6.566	6.566	-	6.397	-	-	8261	8261	-	-	-	-	Fujian Dachuan Hydropower Development Co Ltd	-	Haitian Hydropower	China	Fuan Jiulong Hydropower Development Co Ltd	-	Fuan Jiulong Hydropower Dvlp	China	Sub.	C	Priv.	-	-	1	-	-	-	-	-	IMA
2013-11-29	2014-03-11	2014-03-11	-	Shenzhen Aisidi Co Ltd	83848F	5065	Electronic parts and equipment, nec	China	Foreign	7372	Prepackaged Software	China	Foreign	85	85	85	Completed	np	-	-	-	002416	002416	-	-	-	-	-	-	Shenzhen Aisidi Co Ltd	ShenzSME	Shenzhen Sinomaster Group	China	Shenzhen Caimeng Technology Co Ltd	-	Shenzhen Sinomaster Group	China	Public	C	Sub.	4800	-	1	-	-	-	-	-	IMA
2013-11-29	2013-11-29	2013-11-29	-	Nanjing Huadong Electn Grp Co	62969J	3679	Electronic components, nec	China	Foreign	3612	Power, distribution, and specialty transformers	China	Foreign	34.96	34.96	34.96	Completed	11.4	11.4	-	3.986	-	-	-	-	-	-	-	-	Nanjing Huadong Electronic Group Co Ltd	-	China Electronics Corp	China	Nanjing Shenning Magnetic Co Ltd	-	Nanjing Shenning Magnetic Co	China	Sub.	C	Priv.	-	-	1	-	-	-	-	-	IMA
2013-11-29	-	-	-	Hebei Jinxi Iron & Steel Group	7A5767	3312	Steel works, blast furnaces, and rolling mills	China	Foreign	3316	Cold-rolled steel sheet, strip and bars	China	Foreign	-	-	100	Pending	np	-	-	36.604	-	-	581	581	-	-	-	-	Hebei Jinxi Iron & Steel Group Iron Zhengda Iron & Steel Co Ltd	-	China Oriental Group Co Ltd	Hong Kong	Tangshan Fengrun Hengfeng Iron & Steel Co Ltd- Third Lot of Fixed Assets	-	Tangshan Fengrun Hengfeng Iron	China	Sub.	P	Sub.	-	-	1	-	-	-	-	-	IMA
2013-11-29	-	-	-	Zhifu Toys(Shenzhen)Ltd	7A5212	3942	Dolls and stuffed toys	China	Foreign	6799	Investors, nec	China	Foreign	-	-	100	Pending	np	-	-	-	-	-	-	-	-	-	-	-	Zhifu Toys(Shenzhen)Ltd	-	Gold Bless International	Hong Kong	Shenzhen Huifenghe Investment Ltd-Land&Property	-	Shenzhen Huifenghe Investment	China	Sub.	P	Sub.	-	-	1	-	-	-	-	-	IMA
2013-11-28	-	-	-	Guizhou Xinbang Pharm Co Ltd	39910P	2834	Pharmaceutical preparations	China	Foreign	5122	Drugs, drug proprietaries, and druggists' sundries	China	Foreign	-	-	0.19	Pending	np	-	-	-	002390	002390	002390	002390	-	-	-	-	Guizhou Xinbang Pharmaceutical Co Ltd	ShenzSME	Guizhou Xinbang Pharm Co Ltd	China	Guizhou Kekai Pharmaceutical Co Ltd	-	Guizhou Kekai Pharm Co Ltd	China	Public	P	Priv.	1305	-	1	-	-	-	-	-	IMA
2013-11-28	2014-03-24	2014-03-24	-	Champion Miracle Ltd	7A4779	3675	Electronic capacitors	China	Foreign	6531	Real estate agents and managers	China	Foreign	50	50	50	Completed	116.09	116.09	-	58.045	-	-	3823	3823	-	-	-	-	Champion Miracle Ltd	-	Tech Pro Tech Dvlp Ltd	China	Shanghai Fuchao Investment Co Ltd	-	Shanghai Fuchao Investment Co	China	Sub.	C	Priv.	-	1	1	-	-	-	-	-	IMA
2013-11-28	2013-11-28	2013-11-28	-	Futong Group Co Ltd	36036F	3357	Drawing and insulating of nonferrous wire	China	Foreign	3357	Drawing and insulating of nonferrous wire	China	Foreign	44.89	44.89	44.89	Completed	43.009	43.009	-	19.307	-	-	-	-	-	-	1605	1605	Futong Group Co Ltd	-	Futong Group Co Ltd	China	Hangzhou Walsin Power Cable&Wire Co Ltd	-	Walsin Lihwa Corp	Taiwan	Priv.	C	Sub.	-	-	1	-	-	-	-	-	IMA
2013-11-28	-	-	-	Beijing Shunxin Agriculture Co	82594Q	0751	Livestock services, except veterinary	China	Foreign	6531	Real estate agents and managers	China	Foreign	-	-	4	Pending	31.738	31.738	-	1.27	000860	000860	000860	000860	-	-	000860	000860	Beijing Shunxin Agriculture Co Ltd	Shenzhen	Beijing Shunxin Agriculture Co	China	Beijing Shunxin Jiayu Real Estate Development Co Ltd	-	Beijing Shunxin Agriculture Co	China	Public	P	Sub.	7323	-	1	-	-	-	-	-	IMA
2013-11-28	-	-	-	Gong Zhihong	7A4981	6799	Investors, nec	China	Foreign	1389	Oil and gas field services, nec	Hong Kong	Foreign	-	-	9.323	Pending	64.859	41.264	0.015	4.242	-	-	-	-	223	223	223	223	Gong Zhihong	-	Gong Zhihong	China	Sino Resources Group Ltd	Hong Kong	Sino Resources Group Ltd	Hong Kong	Inv.	P	Public	-	-	1	-	30	13.86	11.65	-	IMA
2013-11-28	-	-	-	Goertek Inc	37883H	3651	Household audio and video equipment	China	Foreign	3699	Electric equipment, nec	China	Foreign	-	-	100	Pending	0.646	0.646	-	0.646	002241	002241	002241	002241	-	-	-	-	Goertek Inc	ShenzSME	Goertek Inc	China	Shenzhen Locomo Precision Industry Co Ltd	-	Weifang Goertek Group Co Ltd	China	Public	P	Sub.	19275	-	1	-	-	-	-	-	IMA
2013-11-28	-	-	-	Goertek Inc	37883H	3651	Household audio and video equipment	China	Foreign	3699	Electric equipment, nec	China	Foreign	-	-	100	Pending	0.779	0.779	-	0.779	002241	002241	002241	002241	-	-	-	-	Goertek Inc	ShenzSME	Goertek Inc	China	Weifang Lokomo Precision Industry Co Ltd	-	Weifang Goertek Group Co Ltd	China	Public	P	Sub.	19275	-	1	-	-	-	-	-	IMA
2013-11-28	-	-	-	Zhejiang Huace Film & TV Co	98104W	7812	Motion picture and video tape production	China	Foreign	7319	Advertising, nec	China	Foreign	-	-	20	Pending	85.356	85.356	-	17.071	300133	300133	300133	300133	-	-	-	-	Zhejiang Huace Film & TV Co Ltd	ShenzChNxt	Zhejiang Huace Film & TV Co	China	Beijing Herun Detang Media Co Ltd	-	Beijing Herun Detang Media Co	China	Public	P	Priv.	160	-	1	-	-	-	-	-	IMA
2013-11-28	-	-	2013-12-12	Shanghai Wangsu Sci&Tech Co	82811J	7372	Prepackaged Software	China	Foreign	7372	Prepackaged Software	China	Foreign	-	-	100	Withdrawn	np	-	-	11.887	300017	300017 N/A	300017	300017 N/A	-	-	-	-	Wangsu Science& Technology Co Ltd	ShenzChNxt	Shanghai Wangsu Sci&Tech Co	China	Xiamen Yinrui Technology Co Ltd	-	Xiamen Yinrui Tech Co Ltd	China	Public	W	Priv.	887	-	1	-	-	-	-	-	IMA
2013-11-28	2013-12-14	2013-12-14	-	Chengdu Ruitong Yongli Ppty	7A5088	6552	Land subdividers and developers, except cemeteries	China	Foreign	6552	Land subdividers and developers, except cemeteries	China	Foreign	44.9	45.5	44.9	Completed	144.037	144.037	-	64.672	-	-	-	-	-	-	600653	600653	Chengdu Ruitong Yongli Properties Co Ltd	-	Chengdu Ruitong Yongli Ppty	China	Shaanxi Shenhua Yongli Properties Co Ltd	-	Shanghai Shenhua Hldg Co Ltd	China	Priv.	C	Sub.	-	-	1	-	-	-	-	-	IMA
2013-11-27	-	-	-	AVIC Futures Co Ltd	7A1769	6221	Commodity contracts brokers and dealers	China	Foreign	6221	Commodity contracts brokers and dealers	China	Foreign	-	-	33.33	Pending	7.141	7.141	-	2.38	-	-	-	-	-	-	-	-	AVIC Futures Co Ltd	-	Aviation Ind Corp Of China	China	AVIC Jiangnan Futures Co Ltd	-	Aviation Ind Corp Of China	China	Sub.	P	Sub.	-	-	1	-	-	-	-	-	IMA
2013-11-27	-	-	-	Shaanxi Hong Yuan Aviation For	81521A	3714	Motor vehicle parts and accessories	China	Foreign	3492	Fluid power valves and hose fittings	China	Foreign	-	-	100	Pending	np	-	-	-	-	-	-	-	-	-	-	-	Shaanxi Hong Yuan Aviation Forging Co Ltd	-	Aviation Ind Corp Of China	China	Aviation Industry Corp of China-Hydraulic machine assets	-	Aviation Ind Corp Of China	China	Sub.	P	Sub.	-	-	1	-	-	-	-	-	IMA
2013-11-27	2014-01-01	2014-01-01	-	Sichuan B-ray Yanjie Outdoor	84232X	2721	Periodicals: publishing, or publishing & printing	China	Foreign	7311	Advertising agencies	China	Foreign	60	60	60	Completed	16.13	16.13	-	9.678	-	-	600880	600880	-	-	-	-	Sichuan B-ray Yanjie Outdoor Media Co Ltd	-	Chengdu B-Ray Media Co Ltd	China	Hangzhou Ruiao Advertising Co Ltd	-	Hangzhou Aoxiang Advertising	China	Sub.	C	Sub.	-	-	1	-	-	-	-	-	IMA
2013-11-27	2013-11-27	2013-11-27	-	Investor Group	46145M	6799	Investors, nec	China	Foreign	3443	Fabricated plate work (boiler shops)	China	Foreign	-	-	24.4	Completed	18.548	-	-	4.526	-	-	-	-	-	-	002149	002149	Investor Group	-	Investor Group	China	Xi'an Filter Metal Materials Co Ltd	-	Wstn Metal Materials Co Ltd	China	Priv.	C	Sub.	-	-	1	-	-	-	-	-	IMA
2013-11-27	-	-	2018-04-10	Sichuan B-ray Yanjie Outdoor	84232X	2721	Periodicals: publishing, or publishing & printing	China	Foreign	7312	Outdoor advertising services	China	Foreign	-	-	51	Withdrawn	np	-	-	7.927	-	-	600880	600880	-	-	-	-	Sichuan B-ray Yanjie Outdoor Media Co Ltd	-	Chengdu B-Ray Media Co Ltd	China	Shenzhen Shengshi Zhiguang Advertising Co Ltd	-	Shenzhen Huaxia Zhiguang	China	Sub.	W	Sub.	-	-	1	-	-	-	-	-	IMA
2013-11-27	-	-	-	Inner Mongolia Eerduosi	7A4487	3313	Electrometallurgical products, except steel	China	Foreign	5051	Metals service centers and offices	China	Foreign	-	-	65	Pending	93.246	93.246	-	60.61	-	-	-	-	-	-	-	-	Inner Mongolia Eerduosi Metallurgy Co Ltd	-	Inner Mongolia Erdos Invest	China	Qinghai Baitong High Purity Materials Development Co Ltd	-	QingHai WuTong(Grp)Ind Co	China	Sub.	P	Sub.	-	-	1	-	-	-	-	-	IMA
2013-11-27	2014-05-06	2014-05-06	-	Beijing Entrps Grp Co Ltd	07673N	6799	Investors, nec	China	Foreign	4953	Refuse systems	Taiwan	Foreign	30	30	30	Completed	167.111	167.111	-	49.42	-	-	-	-	-	-	5512	5512	Beijing Enterprises Group Co Ltd	-	Beijing Entrps Grp Co Ltd	China	He Jing Enterprise Co Ltd	-	Rich Development Co Ltd	Taiwan	Priv.	C	Sub.	-	-	1	-	-	-	-	-	IMA
2013-11-27	2013-11-27	2013-11-27	-	Yaskawa Electric(China) Co Ltd	7A4746	3613	Switchgear,switchboard equip	China	Foreign	3577	Computer peripheral equipment, nec	China	Foreign	20	20	20	Completed	np	-	-	-	-	-	6506	6506 YASKF YEC	N/A	N/A	-	-	Yaskawa Electric(China) Co Ltd	-	YASKAWA Electric Corp	Japan	Hangzhou Kaierda Robot Technology Co Ltd	SSE STR MK	Kaierda Group Co Ltd	China	Sub.	C	Sub.	-	-	1	-	-	-	-	-	IMA
2013-11-27	2013-11-27	2013-11-27	-	Xiamen Gangrun Invest Mgmt	7A4539	6282	Investment advice	China	Foreign	5039	Construction materials, nec	China	Foreign	100	100	100	Completed	np	-	-	2.79	-	-	-	-	-	-	600603	600603	Xiamen Gangrun Investment Management Co Ltd	-	Xiamen Gangrun Invest Mgmt	China	Xiamen Dazhou Xingye Resources Holdings Co Ltd -Non-Performing Loans	-	Xiamen Dazhou Xingye Resources	China	Priv.	C	Sub.	-	-	1	-	-	-	-	-	IMA
2013-11-27	2013-12-20	2013-12-20	-	Henan Huaying Agricultural	42480Q	0259	Poultry and eggs, nec	China	Foreign	0259	Poultry and eggs, nec	China	Foreign	27.29	100	27.29	Completed	np	-	-	-	002321	002321	002321	002321	-	-	002321	002321	Henan Huaying Agricultural Development Co Ltd	ShenzSME	Henan Huaying Agricultural	China	Jiaxi Fengcheng Huaying Poultry Industry Co Ltd	-	Henan Huaying Agricultural	China	Public	C	Sub.	1920	-	1	-	-	-	-	-	IMA
2013-11-27	-	-	-	Xiamen Dazhou Xingye Resources	7A4458	6722	Management investment offices, open-end	China	Foreign	6799	Investors, nec	China	Foreign	-	-	82	Pending	1.641	1.641	-	1.346	600603	600603	600603	600603	-	-	-	-	Xiamen Dazhou Xingye Resources Holdings Co Ltd	Shanghai	Xiamen Dazhou Xingye Resources	China	Xiamen Dazhou Mining Resources Investment Co Ltd	-	Xiamen Dazhou Mining Resources	China	Public	P	Priv.	14	-	1	-	-	-	-	-	IMA
2013-11-27	2013-11-27	2013-11-27	-	Tongyong Meikang Medicine Co	7A4436	5122	Drugs, drug proprietaries, and druggists' sundries	China	Foreign	0831	Forest nurseries and gathering of forest products	China	Foreign	10	10	10	Completed	np	-	-	-	-	-	600056	600056	-	-	-	-	Tongyong Meikang Medicine Co Ltd	-	China Meheco Co Ltd	China	Plusone Native Co Ltd	-	Plusone Native Co Ltd	China	Sub.	C	Priv.	-	-	1	-	-	-	-	-	IMA
2013-11-27	-	-	-	Baotou Huazi Industry Co Ltd	06713K	2063	Beet sugar	China	Foreign	4221	Farm product warehousing and storage	China	Foreign	-	-	9.09	Pending	361.153	361.153	-	32.829	600191	600191	600191	600191	-	-	600191	600191	Baotou Huazi Industry Co Ltd	Shanghai	Baotou Huazi Industry Co Ltd	China	Baotou Huazi Sugar Reserve Co Ltd	-	Baotou Huazi Industry Co Ltd	China	Public	P	Sub.	1316	-	1	-	-	-	-	-	IMA
2013-11-27	-	-	-	AVIC Securities Co Ltd	06394N	6211	Security brokers, dealers, and flotation companies	China	Foreign	6221	Commodity contracts brokers and dealers	China	Foreign	-	-	6.52	Pending	73.009	73.009	-	4.76	-	-	-	-	-	-	-	-	AVIC Securities Co Ltd	-	Aviation Ind Corp Of China	China	AVIC Futures Co Ltd	-	Aviation Ind Corp Of China	China	Sub.	P	Sub.	-	-	1	-	-	-	-	-	IMA
2013-11-27	-	-	-	China Petro & Chem Corp	Y15010	2899	Chemicals and chemical preparations, nec	China	Foreign	4924	Natural gas distribution	Canada	Foreign	-	-	-	Status Unknown	np	-	-	-	0386	0386 600028 SNP SNP	-	-	-	-	APA	APA APA APA	China Petroleum & Chemical Corp	Hong Kong	China Petrochemical Corp	China	Kitimat LNG Terminal	-	Apache Corp	United States	Public	UN	Sub.	376201	-	1	-	-	-	-	-	IMA
2013-11-27	2013-12-20	2013-12-20	-	China Railway Tunnel Grp Co	8A3905	1622	Bridge, tunnel, and elevated highway construction	China	Foreign	3532	Mining machinery and equipment, except oil and gas	Germany	Foreign	100	100	100	Completed	np	-	-	-	-	-	601390	390 601390	-	-	AKSO	AKSO AKSO AKSO AKSO AKSO AKSO AKSO AKSO AKSO	China Railway Tunnel Group Co Ltd	-	China Railway Grp Ltd	China	Aker Solutions ASA-Tunnel-Boring& Shaft-Boring Technology	-	Aker Solutions ASA	Norway	Sub.	C	Sub.	-	-	1	-	-	-	-	-	IMA
2013-11-26	-	-	-	Beijing Jetsen Digital Tech Co	7A4142	7376	Computer facilities management services	China	Foreign	3663	Radio & TV broadcasting & communications equipment	China	Foreign	-	-	10	Pending	29.544	29.544	-	2.954	-	-	300182	300182	-	-	300182	300182	Beijing Jetsen Digital Technology Co Ltd	-	Beijing Jetsen Tech Co Ltd	China	Guanhua Glory AV System Integration Co Ltd	-	Beijing Jetsen Tech Co Ltd	China	Sub.	P	Sub.	-	1	1	-	-	-	-	-	IMA
2013-11-26	2014-01-14	2014-01-14	-	Zhongken Agricultural Resource	99018C	5153	Grain and field beans	China	Foreign	5191	Farm supplies	China	Foreign	51	51	51	Completed	21.278	21.278	-	10.852	600313	600313	600313	600313	-	-	-	-	Zhongken Agricultural Resource Development Co Ltd	Shanghai	Zhongken Agricultural Resource	China	Shanxi Luyu Seed Industry Joint-Stock Co Ltd	-	Shanxi Luyu Seed Ind Joint	China	Public	C	Priv.	392	-	1	-	-	-	-	-	IMA
2013-11-26	2014-02-19	2014-02-19	-	Harbin Gloria Pharms Co Ltd	41205Z	2834	Pharmaceutical preparations	China	Foreign	2836	Biological products, except diagnostic substances	China	Foreign	98.858	98.858	98.858	Completed	54.778	54.778	-	54.526	002437	002437	002437	002437	-	-	-	-	Harbin Gloria Pharmaceuticals Co Ltd	ShenzSME	Harbin Gloria Pharms Co Ltd	China	Shanghai Hotmed Sciences Co Ltd	-	Shanghai Hotmed Sciences Co	China	Public	C	Priv.	943	-	1	-	-	-	-	-	IMA
2013-11-26	2013-12-26	2013-12-26	-	Beijing IRTOUCH Systems Co Ltd	07898L	3577	Computer peripheral equipment, nec	China	Foreign	3572	Computer storage devices	China	Foreign	51	51	51	Completed	3.218	3.218	-	1.641	300282	300282	300282	300282	-	-	-	-	Beijing IRTOUCH Systems Co Ltd	ShenzChNxt	Beijing IRTOUCH Systems Co Ltd	China	Guangzhou Huaxin Electric Technology Co Ltd	-	Guangzhou Shiyuan Electrn Tech	China	Public	C	Sub.	355	-	1	-	-	-	-	-	IMA
2013-11-26	-	-	-	Ningxia Gerui Fine Chem Co Ltd	65284M	2879	Pesticides and agricultural chemicals, nec	China	Foreign	2879	Pesticides and agricultural chemicals, nec	China	Foreign	-	-	100	Pending	np	-	-	9.552	-	-	600226	600226	-	-	600226	600226	Ningxia Gerui Fine Chemical Co Ltd	-	Zhejiang Shenghua Biok	China	Zhejiang Biok Kaipu Chemical Co Ltd-South Factory	-	Zhejiang Shenghua Biok	China	Sub.	P	Sub.	-	-	1	-	-	-	-	-	IMA
2013-11-26	-	-	-	Ningxia Gerui Fine Chem Co Ltd	65284M	2879	Pesticides and agricultural chemicals, nec	China	Foreign	2879	Pesticides and agricultural chemicals, nec	China	Foreign	-	-	100	Pending	np	-	-	0.487	-	-	600226	600226	-	-	600226	600226	Ningxia Gerui Fine Chemical Co Ltd	-	Zhejiang Shenghua Biok	China	Zhejiang Biok Kaipu Chemical Co Ltd-North Factory	-	Zhejiang Shenghua Biok	China	Sub.	P	Sub.	-	-	1	-	-	-	-	-	IMA
2013-11-26	-	-	-	Dymatic Chemicals Inc	27037W	2899	Chemicals and chemical preparations, nec	China	Foreign	2899	Chemicals and chemical preparations, nec	China	Foreign	-	-	100	Pending	np	-	-	-	002054	002054	002054	002054	-	-	-	-	Dymatic Chemicals Inc	ShenzSME	Dymatic Chemicals Inc	China	Jiangsu Maysta Chemical Co Ltd	-	Foshan Shunde Dymatic Chem	China	Public	P	Sub.	942	-	1	-	-	-	-	-	IMA
2013-11-26	2013-11-26	2013-11-26	-	Travice Inc	9A7880	7373	Computer integrated systems design	China	Foreign	7373	Computer integrated systems design	China	Foreign	100	100	100	Completed	np	-	-	-	-	-	-	-	-	-	-	-	Travice Inc	-	Travice Inc	China	Shanghai Dahuangfeng Network Information Technology Co Ltd	-	Shanghai Dahuangfeng Network	China	Priv.	C	Priv.	-	-	1	-	-	-	-	-	IMA
2013-11-26	2013-11-26	2013-11-26	-	Zhongan Lianhe Energy Co Ltd	7A0479	1389	Oil and gas field services, nec	China	Foreign	5099	Durable goods, nec	China	Foreign	40	40	40	Completed	1231.02	1231.02	-	492.408	-	-	-	-	-	-	-	-	Zhongan Lianhe Energy Co Ltd	-	Zhongan Lianhe Energy Co Ltd	China	CEFC(Shanghai)Group Co Ltd	-	Shanghai Huaxin Energy Holding	China	Priv.	C	Sub.	-	-	1	-	-	-	-	-	IMA
2013-11-26	2013-12-12	2013-12-12	-	Shanghai Huayi Grp Co	81993A	2899	Chemicals and chemical preparations, nec	China	Foreign	2899	Chemicals and chemical preparations, nec	China	Foreign	90	90	90	Completed	8.993	8.993	-	8.094	-	-	-	-	-	-	-	-	Shanghai Huayi (Group) Co	-	Shanghai Huayi Grp Co	China	Shanghai Tianyuan(Group)High Molecular Materials Co Ltd	-	Shanghai Huayi Grp Co	China	Priv.	C	Sub.	-	-	1	-	-	-	-	-	IMA
2013-11-26	2013-11-26	2013-11-26	-	Shanghai Huayi Grp Co	81993A	2899	Chemicals and chemical preparations, nec	China	Foreign	2812	Alkalies and chlorine	China	Foreign	100	100	100	Completed	np	-	-	5.608	-	-	-	-	-	-	-	-	Shanghai Huayi (Group) Co	-	Shanghai Huayi Grp Co	China	Shanghai Chlor-alkali-Wujing Base	-	Shanghai Huayi Grp Co	China	Priv.	C	Sub.	-	-	1	-	-	-	-	-	IMA
2013-11-26	-	-	-	Yunnan Tin Co Ltd	98867A	3399	Primary metal products, nec	China	Foreign	1221	Bituminous coal and lignite surface mining	China	Foreign	-	-	100	Pending	np	-	-	13.14	000960	000960	000960	000960	-	-	-	-	Yunnan Tin Co Ltd	Shenzhen	Yunnan Tin Co Ltd	China	Yunnan Tin Group Co Ltd-Kafang Mine	-	Yunnan Tin Grp (Hldg) Co Ltd	China	Public	P	Sub.	16239	-	1	-	-	-	-	-	IMA
2013-11-25	2014-12-19	2014-12-19	-	Nanhai Development Co Ltd	63029Z	4941	Water supply	China	Foreign	4923	Natural gas transmission and distribution	China	Foreign	30	70	30	Completed	260.24	260.24	-	78.334	600323	600323	600323	600323	-	-	-	-	Nanhai Development Co Ltd	Shanghai	Nanhai Development Co Ltd	China	Foshan Nanhai Natural Gas Development Co Ltd	-	Foshan Nanhai Natural Gas	China	Public	C	Priv.	1350	1	1	-	-	-	-	-	IMA
2013-11-25	2013-12-30	2013-12-30	-	Jiangxi Boya Pharm Invest Co	8A1052	6799	Investors, nec	China	Foreign	2834	Pharmaceutical preparations	China	Foreign	55.586	55.586	55.586	Completed	54.473	54.473	-	30.279	-	-	300294	300294	-	-	600227	600227	Jiangxi Boya Pharmaceutical Investment Co Ltd	-	Jiangxi Boya Biopharmaceutical	China	Guizhou Tianan Pharmaceutical Co Ltd	-	Guizhou Chitianhua Co Ltd	China	Sub.	C	Sub.	-	-	1	-	-	-	-	-	IMA
2013-11-25	2013-12-12	2013-12-12	-	Shenzhen Sunwin Intelligent Co	83783F	7373	Computer integrated systems design	China	Foreign	5099	Durable goods, nec	Hong Kong	Foreign	100	100	100	Completed	0.492	0.492	-	0.492	300044	300044	300044	300044	-	-	-	-	Shenzhen Sunwin Intelligent Co Ltd	ShenzChNxt	Shenzhen Sunwin Intelligent Co	China	Hong Kong Zhongchuangyingtai International Trade Co Ltd	-	Beijing Cvic Intelligent Tech	China	Public	C	Sub.	223	-	1	-	-	-	-	-	IMA
2013-11-25	2014-12-10	2014-12-10	-	Shaanxi Yuhualong Invest Grp	7A4123	6799	Investors, nec	China	Foreign	8221	Colleges, universities, and professional schools	China	Foreign	100	100	100	Completed	27.119	27.119	-	27.119	-	-	-	-	-	-	ARCH	ARCH	Shaanxi Yuhualong Investment Group Co Ltd	-	Shaanxi Yuhualong Invest Grp	China	Shaanxi Dade Education Development Co Ltd	-	ARC Capital Holdings Ltd	Cayman Islands	Priv.	C	Sub.	-	-	1	-	-	-	-	-	IMA
2013-11-25	2014-07-18	2014-07-18	-	Investor Group	46145M	6799	Investors, nec	China	Foreign	7372	Prepackaged Software	China	Foreign	50.509	99.623	50.886	Completed	2351.31	2879.07	11.871	1449.38	-	-	-	-	GA	GA	GA	GA	Investor Group	-	Investor Group	China	Giant Interactive Group Inc	New York	Giant Interactive Group Inc	China	Priv.	C	Public	-	7	1	3062967116	1529	18.28	27.63	32.42	IMA
2013-11-25	-	-	-	China Housing & Land Dvlp Inc	69650V	6552	Land subdividers and developers, except cemeteries	China	Foreign	6552	Land subdividers and developers, except cemeteries	China	Foreign	-	-	-	Intended	np	-	-	4.6	CHLN	CHLN	CHLN	CHLN	CHLN	CHLN	CHLN	CHLN	China Housing & Land Development Inc	Nasdaq	China Housing & Land Dvlp Inc	China	China Housing & Land Development Inc	Nasdaq	China Housing & Land Dvlp Inc	China	Public	I	Public	-	-	1	-	611	-	-	-	IMA
2013-11-25	2014-04-08	2014-04-08	-	Shenzhen BroadenGate Software	10692T	7372	Prepackaged Software	China	Foreign	7376	Computer facilities management services	China	Foreign	40	40	40	Completed	2.052	2.052	-	0.821	-	-	002089	002089	-	-	-	-	Shenzhen BroadenGate Software Technology Co Ltd	-	Suzhou New Sea Union Telecom	China	Shanghai Zhuowei Information&Technology Co Ltd	-	Shanghai Zhuowei Info&Tech Co	China	Sub.	C	Priv.	-	-	1	-	-	-	-	-	IMA
2013-11-25	2014-05-20	2014-05-20	-	Zhejiang Crystal-Optech Co Ltd	20663J	3674	Semiconductors and related devices	China	Foreign	2821	Plastics materials and synthetic resins	China	Foreign	100	100	100	Completed	40.118	40.118	-	40.118	002273	002273	002273	002273	-	-	-	-	Zhejiang Crystal-Optech Co Ltd	ShenzSME	Zhejiang Crystal-Optech Co Ltd	China	Yeshili Reflective Materials Co Ltd	-	Zhejiang Fangyuan Hldg Grp	China	Public	C	Sub.	1580	1	1	2587182022	-	-	-	-	IMA
2013-11-24	2014-12-19	2014-12-19	-	Nanhai Development Co Ltd	63029Z	4941	Water supply	China	Foreign	4953	Refuse systems	China	Foreign	100	100	100	Completed	333.177	333.177	-	334.401	600323	600323	600323	600323	-	-	CGEP	CGEP	Nanhai Development Co Ltd	Shanghai	Nanhai Development Co Ltd	China	C&G Environmental Protection(China)Co Ltd	-	C&G Environmental Protection	China	Public	C	Sub.	1350	1	1	2642888100	-	-	-	-	IMA
2013-11-23	2014-03-21	2014-03-21	-	Guangzhou Hedy Info Ind Co Ltd	1A2017	3629	Electrical industrial apparatus, nec	China	Foreign	3544	Special dies, tools, and jigs and fixtures	China	Foreign	100	100	100	Completed	np	-	-	-	-	-	-	-	-	-	002027	002027	Guangzhou Hedy Information Industry Co Ltd	-	Guangzhou Hedy Info Ind Co Ltd	China	Guangzhou Precision Mould Co Ltd	-	HEDY Holding Co Ltd	China	Priv.	C	Sub.	-	-	1	-	-	-	-	-	IMA
2013-11-23	2013-11-23	2013-11-23	-	Xian Guozhong Star City RE Co	99382V	6552	Land subdividers and developers, except cemeteries	China	Foreign	6552	Land subdividers and developers, except cemeteries	China	Foreign	100	100	100	Completed	4.923	4.923	-	4.923	-	-	000671	000671	-	-	-	-	Xian Guozhong Star City Real Estate Co Ltd	-	Yango Group Co Ltd	China	Xian Lvde Property Co Ltd	-	Xian Lvde Property Co Ltd	China	Sub.	C	Priv.	-	-	1	-	-	-	-	-	IMA
2013-11-23	2014-03-21	2014-03-21	-	Guangzhou Hedy Info Ind Co Ltd	1A2017	3629	Electrical industrial apparatus, nec	China	Foreign	3571	Electronic computers	China	Foreign	80	80	80	Completed	3.898	3.898	-	3.118	-	-	-	-	-	-	002027	002027	Guangzhou Hedy Information Industry Co Ltd	-	Guangzhou Hedy Info Ind Co Ltd	China	Guangzhou Hedy Electric Technology Co Ltd	-	HEDY Holding Co Ltd	China	Priv.	C	Sub.	-	-	1	-	-	-	-	-	IMA
2013-11-23	-	-	-	Beijing Yuxinyicheng Tech	07845K	7376	Computer facilities management services	China	Foreign	3812	Search, detection, and navigation equipment	China	Foreign	-	-	100	Pending	14.573	14.573	-	14.573	-	-	-	-	-	-	002383	002383	Beijing Yuxinyicheng Technologies Ltd	-	New Sihitech Ltd	British Virgin	Beijing Unistrong Navigation Technology Co Ltd	-	Beijing Unistrong Science &	China	Sub.	P	Sub.	-	-	1	-	-	-	-	-	IMA
2013-11-23	-	-	-	Zhang Wenjun	7A3916	6799	Investors, nec	China	Foreign	6799	Investors, nec	China	Foreign	-	-	60	Pending	8.411	8.411	-	5.046	-	-	-	-	-	-	600713	600713	Zhang Wenjun	-	Zhang Wenjun	China	Jiangsu Going Green Investment Co Ltd	-	Nanjing Pharmaceutical Co Ltd	China	Inv.	P	Sub.	-	-	1	-	-	-	-	-	IMA
2013-11-23	2013-11-23	2013-11-23	-	Xie Ling	7A7136	6799	Investors, nec	China	Foreign	4489	Water transportation of passengers, nec	China	Foreign	100	100	100	Completed	0.293	0.293	-	0.293	-	-	-	-	-	-	002627	002627	Xie Ling	-	Xie Ling	China	Yichang Dayun Transportation Co Ltd	-	Hubei Yichang Transp Grp Co	China	Inv.	C	Sub.	-	-	1	-	-	-	-	-	IMA
2013-11-23	-	-	-	Zhang Wenjun	7A3916	6799	Investors, nec	China	Foreign	7375	Information retrieval services	China	Foreign	-	-	50	Pending	2.051	2.051	-	1.026	-	-	-	-	-	-	600713	600713	Zhang Wenjun	-	Zhang Wenjun	China	Beijing Lvjin Chuangxiang E-Commerce Co Ltd	-	Nanjing Pharmaceutical Co Ltd	China	Inv.	P	Sub.	-	-	1	-	-	-	-	-	IMA
2013-11-23	2013-11-23	2013-11-23	-	Hubei Eguard Envi Equip Co Ltd	0C8556	3559	Special industry machinery, nec	China	Foreign	3589	Service industry machines, nec	China	Foreign	100	100	100	Completed	1.149	1.149	-	1.149	-	-	000826	000826	-	-	-	-	Hubei Eguard Environmental Equipment Co Ltd	-	Sound Envi Resources Co Ltd	China	Zhejiang Yiyi Sanitation Machinery&Equipment Co Ltd	-	Zhejiang Yiyi Sanitation	China	Sub.	C	Priv.	-	-	1	-	-	-	-	-	IMA
2013-11-23	2014-03-21	2014-03-21	-	Guangzhou Hedy Info Ind Co Ltd	1A2017	3629	Electrical industrial apparatus, nec	China	Foreign	3646	Nonresidential electric lighting fixtures	China	Foreign	51	51	51	Completed	np	-	-	-	-	-	-	-	-	-	002027	002027	Guangzhou Hedy Information Industry Co Ltd	-	Guangzhou Hedy Info Ind Co Ltd	China	Guangzhou Hedy Photoelectricity Co Ltd	-	HEDY Holding Co Ltd	China	Priv.	C	Sub.	-	-	1	-	-	-	-	-	IMA
2013-11-23	2014-03-21	2014-03-21	-	Guangzhou Hedy Info Ind Co Ltd	1A2017	3629	Electrical industrial apparatus, nec	China	Foreign	3571	Electronic computers	China	Foreign	51	51	51	Completed	np	-	-	-	-	-	-	-	-	-	002027	002027	Guangzhou Hedy Information Industry Co Ltd	-	Guangzhou Hedy Info Ind Co Ltd	China	Guangzhou Chenghe Electric Technology Co Ltd	-	HEDY Holding Co Ltd	China	Priv.	C	Sub.	-	-	1	-	-	-	-	-	IMA
2013-11-23	2013-11-23	2013-11-23	-	Wuhan Dangdai Tech Ind Grp Co	98271T	6282	Investment advice	China	Foreign	4119	Local passenger transportation, nec	China	Foreign	3.774	3.774	3.774	Completed	420.757	353.294	2.944	13.333	-	-	-	-	002159	002159	002159	002159	Wuhan Dangdai Technology Industry Group Co Ltd	-	Wuhan Dangdai Tech Ind Grp Co	China	Wuhan Sante Cableways Group Co Ltd	ShenzSME	Wuhan Sante Cableways Grp Co	China	Priv.	C	Public	-	-	1	-	1595	6.6	9.93	18.42	IMA
2013-11-23	-	-	-	Guangzhou Fengshen Motor Co	7A3902	3714	Motor vehicle parts and accessories	China	Foreign	3711	Motor vehicles and passenger car bodies	China	Foreign	-	-	100	Pending	np	-	-	73.439	-	-	-	-	-	-	-	-	Guangzhou Fengshen Motor Co Ltd	-	Dongfeng Motor Corp	China	Zhengzhou Nissan Automobile Co Ltd-Plant	-	Dongfeng Motor Corp	China	Sub.	P	Sub.	-	-	1	-	-	-	-	-	IMA
2013-11-23	2013-11-23	2013-11-23	-	Zhengzhou Hengze Storage&	7A3892	4226	Special warehousing and storage, nec	China	Foreign	3822	Environmental controls	China	Foreign	100	100	100	Completed	1.032	1.032	-	1.032	-	-	-	-	-	-	002295	002295	Zhengzhou Hengze Storage&Transportation Co Ltd	-	Zhengzhou Hengze Storage&	China	Wuhu Jingyi Metal Co Ltd	-	Guangdong Jingyi Metal Co Ltd	China	Priv.	C	Sub.	-	-	1	-	-	-	-	-	IMA
2013-11-23	2014-03-21	2014-03-21	-	Guangzhou Hedy Info Ind Co Ltd	1A2017	3629	Electrical industrial apparatus, nec	China	Foreign	5065	Electronic parts and equipment, nec	China	Foreign	100	100	100	Completed	np	-	-	-	-	-	-	-	-	-	002027	002027	Guangzhou Hedy Information Industry Co Ltd	-	Guangzhou Hedy Info Ind Co Ltd	China	Hedy(Hong Kong)Technology Co Ltd	-	HEDY Holding Co Ltd	China	Priv.	C	Sub.	-	-	1	-	-	-	-	-	IMA
2013-11-22	-	-	-	CITIC Pte Eq Funds Mgmt Co Ltd	16845L	6799	Investors, nec	China	Foreign	3844	X-Ray apparatus & tubes & other irradiation equip.	Singapore	Foreign	-	-	21.7	Pending	np	-	-	-	-	-	-	-	B20	B20	1066	1066 SHWGY	CITIC Private Equity Funds Management Co Ltd	-	CITIC Pte Eq Funds Mgmt Co Ltd	China	Biosensors International Group Ltd	Singapore	Shandong Weigao Grp Med	China	Priv.	P	Public	-	-	1	-	-	-	-	-	IMA
2013-11-22	2013-11-22	2013-11-22	-	Sichuan Xinglida Grp Entrp Co	7A4083	7011	Hotels and motels	China	Foreign	7011	Hotels and motels	United States	California	100	100	100	Completed	np	-	-	76	-	-	-	-	-	-	DRH	DRH	Sichuan Xinglida Group Enterprises Co	-	Sichuan Xinglida Grp Entrp Co	China	Torrance Marriott South Bay Hotel,Torrance,California	-	DiamondRock Hospitality Co	United States	Priv.	C	Sub.	-	-	1	-	-	-	-	-	MA
2013-11-22	2013-12-23	2013-12-23	-	SVG Optronics Co Ltd	78983N	3695	Magnetic and optical recording media	China	Foreign	3674	Semiconductors and related devices	China	Foreign	18.6	69.6	18.6	Completed	32.557	32.557	-	6.056	300331	300331	300331	300331	-	-	300331	300331	SVG Optronics Co Ltd	ShenzChNxt	SVG Optronics Co Ltd	China	Suzhou Weiyeda Touch Control Technology Co Ltd	-	SVG Optronics Co Ltd	China	Public	C	Sub.	492	-	1	-	-	-	-	-	IMA
2013-11-22	-	-	-	Beijing Unisplendour Pharm Co	07878Y	2834	Pharmaceutical preparations	China	Foreign	2834	Pharmaceutical preparations	China	Foreign	-	-	66	Pending	5.913	5.913	-	3.903	-	-	-	-	-	-	000796	000796	Beijing Unisplendour Pharmaceutical Co Ltd	-	Tsinghua University	China	Shanxi Chenji Pharmaceutical Co Ltd	-	E-Food Group Co Ltd	China	Sub.	P	Sub.	-	-	1	-	-	-	-	-	IMA
2013-11-22	-	-	-	Linzhou Heavy Mach Grp Co Ltd	17791N	3532	Mining machinery and equipment, except oil and gas	China	Foreign	7372	Prepackaged Software	China	Foreign	-	-	6.86	Pending	71.768	71.768	-	4.923	002535	002535	002535	002535	-	-	002535	002535	Linzhou Heavy Machinery Group Co Ltd	ShenzSME	Linzhou Heavy Mach Grp Co Ltd	China	Beijing Zhongke Linzhong Technology Co Ltd	-	Linzhou Heavy Mach Grp Co Ltd	China	Public	P	Sub.	1488	-	1	-	-	-	-	-	IMA
2013-11-22	2013-12-31	2013-12-31	-	Huapont-Nutrichem Co Ltd	2A3596	2834	Pharmaceutical preparations	China	Foreign	2834	Pharmaceutical preparations	China	Foreign	28.5	28.5	28.5	Completed	296.709	296.709	-	84.562	002004	002004	002004	002004	-	-	-	-	Huapont-Nutrichem Co Ltd	ShenzSME	Huapont-Nutrichem Co Ltd	China	Tibet Linzhi Baisheng Pharmaceuticals Co Ltd	-	Tibet Linzhi Baisheng Pharm	China	Public	C	Priv.	4254	-	1	-	-	-	-	-	IMA
2013-11-22	-	-	-	Bondholders	09788F	6799	Investors, nec	China	Foreign	0811	Timber tracts	China	Foreign	-	-	-	Pending	np	-	-	-	-	-	-	-	930	930	930	930	Bondholders	-	Bondholders	China	China Forestry Holdings Co Ltd	Hong Kong	China Forestry Holdings Co Ltd	China	Priv.	P	Public	-	-	1	-	715	-	-	-	IMA
2013-11-22	-	-	-	Jiangsu Etern Co Ltd	47667V	3357	Drawing and insulating of nonferrous wire	China	Foreign	6552	Land subdividers and developers, except cemeteries	China	Foreign	-	-	100	Pending	np	-	-	8.568	600105	600105	600105	600105	-	-	-	-	Jiangsu Etern Co Ltd	Shanghai	Jiangsu Etern Co Ltd	China	Suzhou Fenhu Urban Construction Real Estate Development Co Ltd-Factory Assets	-	Suzhou Fenhu Urban Constr RE	China	Public	P	Sub.	830	-	1	-	-	-	-	-	IMA
2013-11-22	2013-11-22	2013-11-22	-	Investor Group	46145M	6799	Investors, nec	China	Foreign	7299	Misc personal services	China	Foreign	55	55	55	Completed	61.997	61.997	-	34.098	-	-	-	-	-	-	600704	600704	Investor Group	-	Investor Group	China	Zhejiang Materials Industry Lease Co Ltd	-	Zhejiang Material Industrial	China	Priv.	C	Sub.	-	-	1	-	-	-	-	-	IMA
2013-11-22	2014-05-06	2014-05-06	-	Leyard Optoelectronic Co Ltd	Y5171W	3674	Semiconductors and related devices	China	Foreign	3646	Nonresidential electric lighting fixtures	China	Foreign	100	100	100	Completed	31.645	31.645	-	31.645	300296	300296	300296	300296	-	-	-	-	Leyard Optoelectronic Co Ltd	ShenzChNxt	Leyard Optoelectronic Co Ltd	China	Shenzhen Jinda Lighting Co Ltd	-	Shenzhen Jinda Lighting Co Ltd	China	Public	C	Priv.	988	1	1	2586246100	-	-	-	-	IMA
2013-11-22	-	-	-	Zhejiang Material Industrial	98027L	5511	Motor vehicle dealers (new and used)	China	Foreign	5932	Used merchandise stores	China	Foreign	-	-	51	Pending	np	-	-	-	600704	600704	600704	600704	-	-	600704	600704	Zhejiang Material Industrial Zhongda Yuantong Group Co Ltd	Shanghai	Zhejiang Material Industrial	China	Zhejiang Wubao Pawn Co Ltd	-	Zhejiang Material Industrial	China	Public	P	Sub.	10552	-	1	-	-	-	-	-	IMA
2013-11-21	-	-	-	Chengdu Tianxing Instr&Meter	16425Z	3714	Motor vehicle parts and accessories	China	Foreign	3565	Packaging machinery	China	Foreign	-	-	100	Pending	np	-	-	-	000710	000710	-	-	-	-	-	-	Chengdu Tianxing Instrument & Meter Co Ltd	Shenzhen	Shenzhen Tongzhuang Invest	China	Guangdong Haichuan Intelligent Machine Co Ltd	-	Guangdong Haichuan Intelligent	China	Public	P	Priv.	918	-	1	-	-	-	-	-	IMA
2013-11-21	-	-	-	Shenzhen Keybridge Commun Co	05185A	3669	Communications equipment, nec	China	Foreign	4899	Communications services, nec	Cambodia	Foreign	-	-	65	Pending	np	-	-	-	002316	002316	002316	002316	-	-	-	-	Shenzhen Keybridge Communications Co Ltd	ShenzSME	Shenzhen Keybridge Commun Co	China	Emaxx Telecom Co Ltd	-	Emaxx Telecom Co Ltd	Cambodia	Public	P	Priv.	406	-	1	-	-	-	-	-	IMA
2013-11-21	2013-11-21	2013-11-21	-	Anhui Yonggao Plastic Ind Dvlp	7A3428	3089	Plastics products, nec	China	Foreign	3089	Plastics products, nec	China	Foreign	100	100	100	Completed	1.313	1.313	-	1.313	-	-	002641	002641	-	-	-	-	Anhui Yonggao Plastic Industry Development Co Ltd	-	Yonggao Co Ltd	China	Guangde Jiahe New Material Manufacture Co Ltd	-	Guangde Jiahe New Material	China	Sub.	C	Priv.	-	-	1	-	-	-	-	-	IMA
2013-11-21	2014-09-26	2014-09-26	-	Youdai Zhan	7A4201	6799	Investors, nec	China	Foreign	5148	Fresh fruits and vegetables	China	Foreign	6.4	100	6.4	Completed	34.742	22.496	0.6	1.414	-	-	-	-	AGAC	AGAC	AGAC	AGAC	Youdai Zhan	-	Youdai Zhan	China	Asia Green Agriculture Corp	OTC	Asia Green Agriculture Corp	China	Inv.	C	Public	-	-	1	-	374	22.18	22.19	11.28	IMA
2013-11-21	2013-11-21	2013-11-21	-	Investor Group	46145M	6799	Investors, nec	China	Foreign	2084	Wines, brandy, and brandy spirits	China	Foreign	14.76	14.76	14.76	Completed	73.894	73.894	-	10.907	-	-	-	-	-	-	-	-	Investor Group	-	Investor Group	China	Liulingzui Wine Co Ltd	-	China Juli Group Co Ltd	China	Priv.	C	Sub.	-	-	1	-	-	-	-	-	IMA
2013-11-21	-	-	-	HNA Airline Holding Co Ltd	40854C	6282	Investment advice	China	Foreign	4512	Air transportation, scheduled	China	Foreign	-	-	11.97	Pending	548.485	548.485	-	65.654	-	-	-	-	-	-	600221	600221 900945	HNA Airline Holding Co Ltd	-	Hainan Airlines Co Ltd Labor	China	Changan Airlines Co Ltd	-	Hainan Airlines Co Ltd	China	Sub.	P	Sub.	-	-	1	-	-	-	-	-	IMA
2013-11-21	-	-	-	Beijing Capital Development	82769Q	6552	Land subdividers and developers, except cemeteries	China	Foreign	6552	Land subdividers and developers, except cemeteries	China	Foreign	-	-	51	Pending	32.844	32.844	-	16.81	600376	600376	600376	600376	-	-	600175	600175	Beijing Capital Development Co Ltd	Shanghai	Beijing Capital Development	China	Zhejiang Meidu Property Co Ltd	-	Meidu Holding Co Ltd	China	Public	P	Sub.	2018	-	1	-	-	-	-	-	IMA
2013-11-21	-	-	-	Juli Sling Co Ltd	48785E	3496	Miscellaneous fabricated wire products	China	Foreign	499A	Cogeneration, alternative energy sources	China	Foreign	-	-	100	Pending	np	-	-	6.237	002342	002342	002342	002342	-	-	-	-	Juli Sling Co Ltd	ShenzSME	Juli Sling Co Ltd	China	Juli New Energy Co Ltd-PV Power Plant	-	China Juli Group Co Ltd	China	Public	P	Sub.	4559	-	1	-	-	-	-	-	IMA
2013-11-21	-	-	-	Chongqing Dikang Changjiang	7A3409	2834	Pharmaceutical preparations	China	Foreign	5122	Drugs, drug proprietaries, and druggists' sundries	China	Foreign	-	-	100	Pending	np	-	-	-	-	-	600466	600466	-	-	600466	600466	Chongqing Dikang Changjiang Pharmaceutical Co Ltd	-	Sichuan Dikang Sci&Tech Pharm	China	Sichuan Peace Pharmacy Chain Co Ltd	-	Sichuan Dikang Sci&Tech Pharm	China	Sub.	P	Sub.	-	-	1	-	-	-	-	-	IMA
2013-11-21	2013-11-21	2013-11-21	-	Investor Group	46145M	6799	Investors, nec	China	Foreign	4513	Air courier services	China	Foreign	44.45	44.45	44.45	Completed	693.092	693.092	-	308.08	-	-	-	-	-	-	-	-	Investor Group	-	Investor Group	China	Xibu Airline Co Ltd	-	Chongqing West Holding Co Ltd	China	Priv.	C	Sub.	-	-	1	-	-	-	-	-	IMA
2013-11-21	-	-	-	Heroic Vision Holdings Ltd	7A3687	6799	Investors, nec	China	Foreign	7375	Information retrieval services	China	Foreign	-	-	62.5	Pending	np	-	-	50	-	-	SOHU	SOHU	-	-	-	-	Heroic Vision Holdings Ltd	-	Sohu.Com Inc	China	Kalends Inc-Operational Assets	-	Beijing Kunlun Wanwei	China	Sub.	P	Sub.	-	-	1	-	-	-	-	-	IMA
2013-11-21	-	-	-	Shenzhen Keybridge Commun Co	05185A	3669	Communications equipment, nec	China	Foreign	8748	Business consulting services, nec	Cambodia	Foreign	-	-	49	Pending	np	-	-	-	002316	002316	002316	002316	-	-	-	-	Shenzhen Keybridge Communications Co Ltd	ShenzSME	Shenzhen Keybridge Commun Co	China	Star Digital Muds TV Ltd	-	Star Digital Muds TV Ltd	Cambodia	Public	P	Priv.	406	-	1	-	-	-	-	-	IMA
2013-11-21	2014-12-31	2014-12-31	-	Guangdong Advertising Co Ltd	40271J	7319	Advertising, nec	China	Foreign	7319	Advertising, nec	China	Foreign	100	100	100	Completed	90.293	90.293	-	89.823	002400	002400	002400	002400	-	-	-	-	Guangdong Advertising Co Ltd	ShenzSME	Guangdong Advertising Co Ltd	China	Shanghai Yarun Culture Broadcasting Co Ltd	-	Shanghai Yarun Culture Bdcstg	China	Public	C	Priv.	1579	1	1	2585853100	-	-	-	-	IMA
2013-11-21	2014-06-03	2014-06-03	-	DHC Software Co Ltd	23941E	7372	Prepackaged Software	China	Foreign	3829	Measuring&controlling devices	China	Foreign	100	100	100	Completed	124.794	124.794	-	124.794	002065	002065	002065	002065	-	-	-	-	DHC Software Co Ltd	ShenzSME	DHC Software Co Ltd	China	Beijing Weiruida Measurement &Control System Co Ltd	-	Beijing Weiruida Measurement&	China	Public	C	Priv.	3815	1	1	2585846100	-	-	-	-	IMA
2013-11-20	-	-	-	Beijing Creative Distn	07666M	3612	Power, distribution, and specialty transformers	China	Foreign	4911	Electric services	China	Foreign	-	-	49.5	Pending	9.848	9.848	-	4.875	002350	002350	002350	002350	-	-	-	-	Beijing Creative Distribution Automation Co Ltd	ShenzSME	Beijing Creative Distn	China	Poreen Power Co Ltd	-	Poreen Power Co Ltd	China	Public	P	Priv.	1331	-	1	-	-	-	-	-	IMA
2013-11-20	-	-	-	Beijing Creative Distn	07666M	3612	Power, distribution, and specialty transformers	China	Foreign	4911	Electric services	China	Foreign	-	-	16.83	Pending	29.258	29.258	-	4.924	002350	002350	002350	002350	-	-	-	-	Beijing Creative Distribution Automation Co Ltd	ShenzSME	Beijing Creative Distn	China	Poreen Power Co Ltd	-	Poreen Power Co Ltd	China	Public	P	Priv.	1331	-	1	-	-	-	-	-	IMA
2013-11-20	2014-03-31	2014-03-31	-	Jereh Energy Services Co Ltd	47639C	1382	Oil and gas field exploration services	China	Foreign	6799	Investors, nec	Canada	Foreign	39.751	39.751	39.751	Completed	nm	16.846	0.268	6.697	-	-	002353	002353	WMT	WMT	WMT	WMT	Jereh Energy Services Co Ltd	-	Yantai Jereh Oilfield Svcs Grp	China	West Mountain Capital Corp	TSXVenture	West Mountain Capital Corp	Canada	Sub.	C	Public	-	-	1	-	-	47.37	7.69	-	IMA
2013-11-20	2013-11-20	2013-11-20	-	Suzhou Goodark Electns Co Ltd	86946V	3679	Electronic components, nec	China	Foreign	3674	Semiconductors and related devices	China	Foreign	34	34	34	Completed	0.821	0.821	-	0.279	002079	002079	002079	002079	-	-	002079	002079	Suzhou Goodark Electronics Co Ltd	ShenzSME	Suzhou Goodark Electns Co Ltd	China	Suzhou Good Ark New Energy Technology Co Ltd	-	Suzhou Goodark Electns Co Ltd	China	Public	C	Sub.	1103	-	1	-	-	-	-	-	IMA
2013-11-20	-	-	-	Lu Xu	7A3375	6799	Investors, nec	China	Foreign	7389	Business services, nec	China	Foreign	-	-	80	Pending	0.016	0.016	-	0.013	-	-	-	-	-	-	F11	F11	Lu Xu	-	Lu Xu	China	Tianjin Rising Marketing Planning Services Co	-	Fung Choi Media Group Ltd	Hong Kong	Inv.	P	Sub.	-	-	1	-	-	-	-	-	IMA
2013-11-20	2013-11-20	2013-11-20	-	Shanghai Challenge	81917V	9511	Air and water resource and solid waste management	China	Foreign	7372	Prepackaged Software	China	Foreign	25.87	25.87	25.87	Completed	18.055	18.055	-	4.671	-	-	SALCON	SALCON	-	-	-	-	Shanghai Challenge Environmental Technology Co Ltd(Darco)	-	Salcon Bhd	Malaysia	Mine Loader Software Co Ltd	-	Mine Loader Software Co Ltd	China	Sub.	C	Priv.	-	-	1	-	-	-	-	-	IMA
2013-11-20	2013-12-20	2013-12-20	-	Investor Group	46145M	6799	Investors, nec	China	Foreign	1791	Structural steel erection	China	Foreign	86	86	86	Completed	1.97	1.97	-	1.694	-	-	-	-	-	-	-	-	Investor Group	-	Investor Group	China	Zhejiang Shengkai Wall Decoration Co Ltd	-	Zhejiang Shengkai Wall	China	Priv.	C	Priv.	-	-	1	-	-	-	-	-	IMA
2013-11-20	2014-08-20	2014-08-20	-	Anhui Water Resources Dvlp	03517Q	8711	Engineering services	China	Foreign	4911	Electric services	China	Foreign	60	60	60	Completed	99.302	99.302	-	59.581	600502	600502	600502	600502	-	-	-	-	Anhui Water Resources Development Co Ltd	Shanghai	Anhui Water Resources Dvlp	China	Gongshan Hengyuan Hydropower Development Co Ltd	-	Yunnan Ruineng Investment Co L	China	Public	C	Sub.	3791	1	1	-	-	-	-	-	IMA
2013-11-20	-	-	-	Jiangsu Nanfang Black Sesame	49124Y	5149	Groceries and related products, nec	China	Foreign	2099	Food preparations, nec	China	Foreign	-	-	100	Pending	np	-	-	5.909	-	-	000716	000716	-	-	-	-	Jiangsu Nanfang Black Sesame Foods Co Ltd	-	Nanfang Black Sesame Grp Co	China	Jiangsu Nanfang Food Technology Co Ltd-Fixed Assets	-	Jiangsu Nanfang Food Tech Co	China	Sub.	P	Sub.	-	-	1	-	-	-	-	-	IMA
2013-11-20	2013-11-28	2013-11-28	-	Zhuang Zhenwei	7A3176	6799	Investors, nec	China	Foreign	6519	Lessors of real property, nec	China	Foreign	6.557	6.557	6.557	Completed	1375.32	1013.34	-	66.442	-	-	-	-	600759	600759	600759	600759	Zhuang Zhenwei	-	Zhuang Zhenwei	China	Hainan Zhenghe Industrial Group Co Ltd	Shanghai	Hainan Zhenghe Industrial Grp	China	Inv.	C	Public	-	-	1	-	365	-	-	-	IMA
2013-11-20	-	-	-	Beijing Capital Development	82769Q	6552	Land subdividers and developers, except cemeteries	China	Foreign	6552	Land subdividers and developers, except cemeteries	China	Foreign	-	-	51	Pending	138.389	138.389	-	70.578	600376	600376	600376	600376	-	-	600175	600175	Beijing Capital Development Co Ltd	Shanghai	Beijing Capital Development	China	Meidu Zhiye Co Ltd	-	Meidu Holding Co Ltd	China	Public	P	Sub.	2018	-	1	-	-	-	-	-	IMA
2013-11-20	-	-	-	Shenzhen Jieshun Science &	83923F	7376	Computer facilities management services	China	Foreign	7376	Computer facilities management services	China	Foreign	-	-	51	Pending	3.218	3.218	-	1.641	002609	002609	002609	002609	-	-	-	-	Shenzhen Jieshun Science & Technology Industry Co Ltd	ShenzSME	Shenzhen Jieshun Science &	China	Shanghai Jieyi Software System Co Ltd	-	Shanghai Maoya IT Co Ltd	China	Public	P	Sub.	1668	-	1	-	-	-	-	-	IMA
2013-11-20	2014-11-01	2014-11-01	-	Tibet Urban Dvlp&Invest Co Ltd	89996H	6552	Land subdividers and developers, except cemeteries	China	Foreign	6552	Land subdividers and developers, except cemeteries	China	Foreign	40.01	85.01	40.01	Completed	80.068	80.068	-	32.036	600773	600773	-	-	-	-	-	-	Tibet Urban Development&Investment Co Ltd	Shanghai	Shanghai Zhabei District State	China	Quanzhou Shangshi Property Co Ltd	-	Quanzhou Shangshi Ppty Co Ltd	China	Public	C	Priv.	59	-	1	2585402100	-	-	-	-	IMA
2013-11-20	2015-01-26	2015-01-26	-	Shenyin & Wanguo Sec Co Ltd	81973X	6211	Security brokers, dealers, and flotation companies	China	Foreign	6211	Security brokers, dealers, and flotation companies	China	Foreign	100	100	100	Completed	6926.17	6494.07	1.609	6390.45	-	-	-	-	000562	000562	-	-	Shenyin & Wanguo Securities Co Ltd	-	China Investment Corp	China	Hong Yuan Securities Co Ltd	Shenzhen	China Investment Corp	China	Sub.	C	Public	-	2	1	-	5347	20.87	20.14	20	IMA
2013-11-20	-	-	-	Fujian Snowman Co Ltd	36711P	3585	Refrigeration and heating equipment	China	Foreign	3585	Refrigeration and heating equipment	China	Foreign	-	-	100	Pending	np	-	-	21.659	002639	002639	002639	002639	-	-	-	-	Fujian Snowman Co Ltd	ShenzSME	Fujian Snowman Co Ltd	China	Refcomp Compressors(Shanghai)Co Ltd-Compressor Assets	-	Refcomp SPA	Italy	Public	P	Sub.	681	-	1	-	-	-	-	-	IMA
2013-11-19	-	-	-	Shanghai East-China Computer	81970T	7373	Computer integrated systems design	China	Foreign	7376	Computer facilities management services	China	Foreign	-	-	2.9	Pending	363.992	363.992	-	10.556	600850	600850	600850	600850	-	-	600850	600850	Shanghai East-China Computer Co Ltd	Shanghai	Shanghai East-China Computer	China	ECCOM Network System Co Ltd	-	Shanghai East-China Computer	China	Public	P	Sub.	2563	-	1	-	-	-	-	-	IMA
2013-11-19	-	-	-	Sino-Australian Intl Trust Co	83763N	6733	Trusts, exc. educational, religious, & charitable	China	Foreign	6552	Land subdividers and developers, except cemeteries	China	Foreign	-	-	66.67	Pending	18.711	18.711	-	12.475	-	-	MQG	MQBKY MQG MQG	-	-	-	-	Sino-Australian International Trust Co Ltd	-	Macquarie Group Ltd	Australia	Beijing Fengkejian Real Estate Development Co Ltd	-	Beijing Oriental Yinlian Co	China	J.V.	P	Sub.	-	1	1	-	-	-	-	-	IMA
2013-11-19	-	-	-	Yonker Envi Protection Co Ltd	97971P	4953	Refuse systems	China	Foreign	3589	Service industry machines, nec	China	Foreign	-	-	100	Pending	np	-	-	3.009	300187	300187	-	-	-	-	-	-	Yonker Environmental Protection Co Ltd	ShenzChNxt	Hunan Yonker Invest Grp Co	China	Hunan Yongqing Machinery Manufacture Co Ltd-Plant	-	Hunan Yongqing Machinery Mnfr	China	Public	P	Sub.	566	-	1	-	-	-	-	-	IMA
2013-11-19	2015-09-15	2015-09-15	-	AVIC Aircraft Co Ltd	05054J	3721	Aircraft	China	Foreign	3721	Aircraft	China	Foreign	-	-	-	Completed	np	-	-	4.924	-	-	-	-	-	-	-	-	AVIC Aircraft Co Ltd	-	Aviation Ind Corp Of China	China	AVIC Chengfei Civil Aircraft Co Ltd	-	AVIC Chengfei Civil Aircraft	China	Sub.	C	Priv.	-	-	1	-	-	-	-	-	IMA
2013-11-19	2013-12-03	2013-12-03	-	Hainan Tianhuang Pharm Co Ltd	9E7517	2834	Pharmaceutical preparations	China	Foreign	2834	Pharmaceutical preparations	China	Foreign	65	65	65	Completed	15.61	15.61	-	10.147	-	-	-	-	-	-	N/A	N/A	Hainan Tianhuang Pharmaceutical Co Ltd	-	Hainan Tianhuang Pharm Co Ltd	China	Zhejiang Whiteson Pharmaceutical Co Ltd	-	Nanjing Yoko Biological Pharma	China	Priv.	C	Sub.	-	-	1	-	-	-	-	-	IMA
2013-11-19	2014-05-12	2014-05-12	-	Investor Group	46145M	6799	Investors, nec	China	Foreign	4911	Electric services	Hong Kong	Foreign	60	60	60	Completed	5160.28	5160.28	-	3096.17	-	-	-	-	-	-	002	002	Investor Group	-	Investor Group	China	Castle Peak Power Co Ltd	-	CLP Hldg Ltd	Hong Kong	Priv.	C	J.V.	-	4	1	3041140116 3049047116	-	-	-	-	IMA
2013-11-19	-	-	-	Chongqing South Motorcycle Co	7A2851	5013	Automotive parts, supplies	China	Foreign	3751	Motorcycles, bicycles, and parts	China	Foreign	-	-	100	Pending	np	-	-	-	-	-	-	-	-	-	-	-	Chongqing South Motorcycle Co Ltd	-	China S Inds Grp Corp	China	Chongqing Jianshe Motorcycle Co Ltd-Land&Property	-	China S Inds Grp Corp	China	Sub.	P	Sub.	-	-	1	-	-	-	-	-	IMA
2013-11-19	-	-	-	Leyard Optoelectronic Co Ltd	Y5171W	3674	Semiconductors and related devices	China	Foreign	3674	Semiconductors and related devices	China	Foreign	-	-	100	Pending	7.4	7.4	-	7.4	300296	300296	300296	300296	-	-	-	-	Leyard Optoelectronic Co Ltd	ShenzChNxt	Leyard Optoelectronic Co Ltd	China	Hulianyida Co Ltd	-	Hulianyida Co Ltd	China	Public	P	Priv.	988	-	1	-	-	-	-	-	IMA
2013-11-19	2014-01-17	2014-01-17	-	Shanghai Tofflon Science&Tech	83924Y	3559	Special industry machinery, nec	China	Foreign	3842	Orthopedic, prosthetic, and surgical supplies	China	Foreign	5.57	51.72	5.57	Completed	16.414	16.414	-	0.914	300171	300171	300171	300171	-	-	-	-	Shanghai Tofflon Science & Technology Co Ltd	ShenzChNxt	Shanghai Tofflon Science&Tech	China	Shanghai Divine Medical Technology Co Ltd	-	Shanghai Divine Med Tech	China	Public	C	Priv.	1437	-	1	-	-	-	-	-	IMA
2013-11-19	2014-01-22	2014-01-22	-	Shanghai Tofflon Science&Tech	83924Y	3559	Special industry machinery, nec	China	Foreign	2672	Coated and laminated paper, nec	China	Foreign	27.913	27.913	27.913	Completed	21.181	21.181	-	5.912	300171	300171	300171	300171	-	-	-	-	Shanghai Tofflon Science & Technology Co Ltd	ShenzChNxt	Shanghai Tofflon Science&Tech	China	Shanghai Jianzhong Medical Equipment Packaging Co Ltd	-	Shanghai Jianzhong Med Equip	China	Public	C	Priv.	1437	-	1	-	-	-	-	-	IMA
2013-11-19	2014-01-17	2014-01-17	-	Shanghai Tofflon Science&Tech	83924Y	3559	Special industry machinery, nec	China	Foreign	3842	Orthopedic, prosthetic, and surgical supplies	China	Foreign	46.15	46.15	46.15	Completed	8.536	8.536	-	3.939	300171	300171	300171	300171	-	-	-	-	Shanghai Tofflon Science & Technology Co Ltd	ShenzChNxt	Shanghai Tofflon Science&Tech	China	Shanghai Divine Medical Technology Co Ltd	-	Shanghai Divine Med Tech	China	Public	C	Priv.	1437	-	1	-	-	-	-	-	IMA
2013-11-19	2014-04-26	2014-04-26	-	Chang Chun Eurasia Grp Co Ltd	29790P	5311	Department stores	China	Foreign	5311	Department stores	China	Foreign	28.95	28.95	28.95	Completed	23.777	23.777	-	6.883	600697	600697	600697	600697	-	-	-	-	Chang Chun Eurasia Group Co Ltd	Shanghai	Chang Chun Eurasia Grp Co Ltd	China	Baishan Hexing Industrial Co Ltd	-	Baishan Hexing Industrial Co	China	Public	C	Priv.	5127	-	1	-	-	-	-	-	IMA
2013-11-19	2013-11-19	2013-11-19	-	Alibaba Group Holding Ltd	01609W	5961	Catalog and mail-order houses	China	Foreign	7375	Information retrieval services	China	Foreign	100	100	100	Completed	np	-	-	-	-	-	-	-	-	-	-	-	Alibaba Group Holding Ltd	-	Alibaba Group Holding Ltd	China	Umeng.com	-	Umeng.com	China	Priv.	C	Priv.	20674	-	1	-	-	-	-	-	IMA
2013-11-19	2013-12-06	2013-12-06	-	Zhuhai Zhongzhu Red Flag	99336F	6552	Land subdividers and developers, except cemeteries	China	Foreign	6552	Land subdividers and developers, except cemeteries	China	Foreign	2	51	2	Completed	4.924	4.924	-	0.098	-	-	600568	600568	-	-	-	-	Zhuhai Zhongzhu Red Flag Investment Co Ltd	-	Zhong Zhu Holding Co Ltd	China	Zhuzhou Gaoshiweiye Real Estate Development Co Ltd	-	Zhuzhou Gaoshiweiye Re Dvlp	China	Sub.	C	Priv.	-	-	1	-	-	-	-	-	IMA
2013-11-19	-	-	-	Zhong Zhu Holding Co Ltd	44386T	2835	In vitro and in vivo diagnostic substances	China	Foreign	6552	Land subdividers and developers, except cemeteries	China	Foreign	-	-	70	Pending	50.313	50.313	-	35.219	600568	600568	600568	600568	-	-	-	-	Zhong Zhu Holding Co Ltd	Shanghai	Zhong Zhu Holding Co Ltd	China	Shenzhen Guangsheng Property Co Ltd	-	Shenzhen Shangtou Management	China	Public	P	Sub.	638	-	1	-	-	-	-	-	IMA
2013-11-19	-	-	-	Anhui Shengyun Mach Co Ltd	03554Z	3535	Conveyors and conveying equipment	China	Foreign	4911	Electric services	China	Foreign	-	-	75	Pending	7.222	7.222	-	5.417	300090	300090	300090	300090	-	-	-	-	Anhui Shengyun Machinery Co Ltd	ShenzChNxt	Anhui Shengyun Mach Co Ltd	China	Tongcheng Waste Incineration Power Generation Co Ltd	-	Hefei Huayuan Ast Mgmt Co Ltd	China	Public	P	Sub.	2098	-	1	-	-	-	-	-	IMA
2013-11-19	2014-04-18	2014-04-18	-	CSG Smart Science & Tech Co	83991Z	3559	Special industry machinery, nec	China	Foreign	3699	Electric equipment, nec	China	Foreign	100	100	100	Completed	148.451	148.451	-	145.312	300222	300222	300222	300222	-	-	-	-	CSG Smart Science & Technology Co Ltd	ShenzChNxt	CSG Smart Science & Tech Co	China	Shanghai New-Tronics M&E Co Ltd	-	Shanghai New-Tronics M&E Co	China	Public	C	Priv.	384	1	1	2585055100	-	-	-	-	IMA
2013-11-19	-	-	-	Xinjiang Qingsong Bldg	98524Y	3241	Cement, hydraulic	China	Foreign	3241	Cement, hydraulic	China	Foreign	-	-	31.639	Pending	81.005	81.005	-	25.629	600425	600425	600425	600425	-	-	-	-	Xinjiang Qingsong Building Materials & Chemicals (Group) Co Ltd	Shanghai	Xinjiang Qingsong Bldg	China	Yili Nangang Building Materials (Group) Co Ltd	-	Yili Nangang Bldg Materials	China	Public	P	Priv.	5250	-	1	-	-	-	-	-	IMA
2013-11-19	-	-	-	Chongqing South Motorcycle Co	7A2851	5013	Automotive parts, supplies	China	Foreign	4225	General warehousing and storage	China	Foreign	-	-	100	Pending	np	-	-	1.362	-	-	-	-	-	-	-	-	Chongqing South Motorcycle Co Ltd	-	China S Inds Grp Corp	China	Chongqing JianShe Automobile A/C CO Ltd-Warehouse	-	China S Inds Grp Corp	China	Sub.	P	Sub.	-	-	1	-	-	-	-	-	IMA
2013-11-18	-	-	-	Natl Council For Social Sec	63774T	999D	Regional (state) agency	China	Foreign	7372	Prepackaged Software	China	Foreign	-	-	3.705	Pending	357.47	405.033	14.5	0.15	-	-	-	-	CMGE	CMGE	082	082	National Council For Social Security Fund	-	Natl Council For Social Sec	China	China Mobile Games & Entertainment Group Ltd	Nasdaq	VoDone Ltd	Hong Kong	Govt.	P	Public	-	-	1	-	418	-20.68	-26.91	-9.61	IMA
2013-11-18	-	-	-	Jiangsu Huaxi Tongcheng Invest	49084E	6799	Investors, nec	China	Foreign	6552	Land subdividers and developers, except cemeteries	China	Foreign	-	-	40	Pending	93.699	93.699	-	37.48	-	-	-	-	-	-	-	-	Jiangsu Huaxi Tongcheng Investment Holding Group Co Ltd	-	Jiangsu Huaxi Group Corp	China	Jiangsu Dongbao Property Ldd Co Ltd	-	Jiangsu Huaxi Group Corp	China	Sub.	P	Sub.	-	-	1	-	-	-	-	-	IMA
2013-11-18	-	-	-	Suzhou Yangtze New Materials	93561N	3448	Prefabricated metal buildings and components	China	Foreign	3561	Pumps and pumping equipment	China	Foreign	-	-	60	Pending	0.492	0.492	-	0.295	002652	002652	002652	002652	-	-	-	-	Suzhou Yangtze New Materials Co Ltd	ShenzSME	Suzhou Yangtze New Materials	China	Suzhou Lide Pump Technology Research Institute Co Ltd	-	Suzhou Lide Pump Tech	China	Public	P	Priv.	343	-	1	-	-	-	-	-	IMA
2013-11-18	2014-08-13	2014-08-13	-	Q & M Dental Hldg (China) Pte	73772Y	8021	Offices and clinics of dentists	China	Foreign	3843	Dental equipment and supplies	China	Foreign	100	100	100	Completed	6.238	6.238	-	6.238	-	-	-	-	-	-	-	-	Q & M Dental Holdings (China) Pte Ltd	-	Quan Min Holdings Pte Ltd	Singapore	Qinhuangdao Aidite High Technical Ceramic Co Ltd	-	Qinhuangdao Aidite High Techni	China	Sub.	C	Priv.	-	-	1	-	-	-	-	-	IMA
2013-11-16	-	-	-	Heilongjiang Transport Dvlp Co	42156T	1611	Highway and street construction	China	Foreign	3084	Plastics pipe	China	Foreign	-	-	100	Pending	np	-	-	3.164	601188	601188	-	-	-	-	-	-	Heilongjiang Transport Development Co Ltd	Shanghai	Heilongjiang Expressway Grp Co	China	Dalian Donggao New Pipe Materials Co Ltd-Certain Assets	-	Heilongjiang Expressway Grp Co	China	Public	P	Sub.	700	-	1	-	-	-	-	-	IMA
2013-11-16	2013-12-27	2013-12-27	-	Zhongken Agricultural Resource	99018C	5153	Grain and field beans	China	Foreign	2836	Biological products, except diagnostic substances	China	Foreign	54.96	54.96	54.96	Completed	16.994	16.994	-	9.34	600313	600313	600313	600313	-	-	-	-	Zhongken Agricultural Resource Development Co Ltd	Shanghai	Zhongken Agricultural Resource	China	Zhongken Jinxiuhuanong Wuhan Technology Co Ltd	-	China State Farms Agribusiness	China	Public	C	Sub.	392	-	1	-	-	-	-	-	IMA
2013-11-16	-	-	-	Wuhan Jijia Real Estate Agent	7A2625	6531	Real estate agents and managers	China	Foreign	6552	Land subdividers and developers, except cemeteries	China	Foreign	-	-	100	Pending	0.816	0.816	-	0.816	-	-	-	-	-	-	600136	600136	Wuhan Jijia Real Estate Agent Service Co Ltd	-	Wuhan Yangluo Zhongyang	China	Wuhan Sirui Real Estate Co Ltd	-	Wuhan Double Co Ltd	China	Sub.	P	Sub.	-	-	1	-	-	-	-	-	IMA
2013-11-16	2013-11-28	2013-11-28	-	Investor Group	46145M	6799	Investors, nec	China	Foreign	6519	Lessors of real property, nec	China	Foreign	9.835	9.835	9.835	Completed	1375.44	1013.43	0.831	99.672	-	-	-	-	600759	600759	600759	600759	Investor Group	-	Investor Group	China	Hainan Zhenghe Industrial Group Co Ltd	Shanghai	Hainan Zhenghe Industrial Grp	China	Priv.	C	Public	-	-	1	-	365	9.76	9.76	9.76	IMA
2013-11-15	-	-	-	Anhui Fangxing Science&Tech	03517K	3211	Flat glass	China	Foreign	3211	Flat glass	China	Foreign	-	-	20.05	Pending	37.095	37.095	-	7.438	600552	600552	600552	600552	-	-	600552	600552	An Hui Fang Xing Ke Ji Gu Fen You Xian Gong Si	Shanghai	Anhui Fangxing Science&Tech	China	Anhui Bengbu Huayi Conductive Film Class Co Ltd	-	Anhui Fangxing Science&Tech	China	Public	P	Sub.	2188	-	1	-	-	-	-	-	IMA
2013-11-15	2013-11-15	2013-11-15	-	Zhuhai Qinghua Science	99057K	6799	Investors, nec	China	Foreign	3585	Refrigeration and heating equipment	China	Foreign	15	30	15	Completed	10.943	10.943	-	1.642	-	-	000532	000532	-	-	-	-	Zhuhai Qinghua Science & Technology Park Venture Capital Co Ltd	-	Leaguer Stock Co Ltd	China	Zhuhai Boka Cool Source Equipment Co Ltd	-	Zhuhai Boka Cool Source Equip	China	Sub.	C	Priv.	-	-	1	-	-	-	-	-	IMA
2013-11-15	2015-05-29	2015-05-29	-	Yahgee Modular House Co Ltd	98713E	3448	Prefabricated metal buildings and components	China	Foreign	6552	Land subdividers and developers, except cemeteries	China	Foreign	100	100	100	Completed	np	-	-	-	002314	002314	002314	002314	-	-	-	-	Yahgee Modular House (Group) Co Ltd	ShenzSME	Yahgee Modular House Co Ltd	China	Nantong Nanshan Real Estate Development Co Ltd	-	China Nanshan Dvlp (Grp) Co	China	Public	C	Sub.	6648	-	1	-	-	-	-	-	IMA
2013-11-15	2013-11-15	2013-11-15	-	Suzhou Tianli Invest Co Ltd	7A2418	6799	Investors, nec	China	Foreign	3052	Rubber and plastics hose and belting	China	Foreign	30	30	30	Completed	36.113	36.113	-	10.834	-	-	002531	002531	-	-	-	-	Suzhou Tianli Investment Co Ltd	-	Titan Wind Energy (Suzhou) Co	China	Shenzhen Cotran Industrial Material Co Ltd	-	Shenzhen Cotran Industrial	China	Sub.	C	Priv.	-	-	1	-	-	-	-	-	IMA
2013-11-15	-	-	-	Xiangtan Iron & Steel Grp Co	7A2591	3312	Steel works, blast furnaces, and rolling mills	China	Foreign	3312	Steel works, blast furnaces, and rolling mills	China	Foreign	-	-	100	Pending	109.348	109.348	-	109.348	-	-	-	-	-	-	000932	000932	Xiangtan Iron & Steel Group Co Ltd	-	Valin Holding Group Co Ltd	China	Hunan Valin Coking Co Ltd	-	Hunan Valin Steel Co Ltd	China	Sub.	P	Sub.	-	-	1	-	-	-	-	-	IMA
2013-11-15	2014-05-21	2014-05-21	-	Yunnan Green-Land Biological	99146C	0782	Lawn and garden services	China	Foreign	0781	Landscape counseling and planning	China	Foreign	66	66	66	Completed	93.658	93.658	-	61.814	002200	002200	002200	002200	-	-	-	-	Yunnan Green-Land Biological Technology Co Ltd(NOW 1C8050)	ShenzSME	Yunnan Green-Land Biological	China	Yunnan Hongyao Gardening Engineering Co Ltd	-	Yunnan Hongyao Gardening	China	Public	C	Priv.	369	2	1	2584258100	-	-	-	-	IMA
2013-11-15	2014-04-30	2014-04-30	-	Xinjiang Sayram Modern	98481R	0131	Cotton	China	Foreign	2834	Pharmaceutical preparations	China	Foreign	51	51	51	Completed	2.465	2.465	-	1.262	600540	600540	600540	600540	-	-	-	-	Xinjiang Sayram Modern Agriculture Co Ltd	Shanghai	Xinjiang Sayram Modern	China	Bole Zhengda Calcium Industry Co Ltd	-	Bole Zhengda Calcium Ind Co	China	Public	C	Priv.	4337	-	1	-	-	-	-	-	IMA
2013-11-15	2014-03-29	2014-03-29	-	China Baoan Grp Hldg Co Ltd	17358Z	6799	Investors, nec	China	Foreign	3825	Instruments to measure electricity	China	Foreign	5.868	57.778	5.868	Completed	699.344	699.344	-	41.038	-	-	000009	000009	-	-	000009	000009	China Baoan Group Holding Co Ltd	-	China Baoan Group Co Ltd	China	BTR New Energy Materials Inc	-	China Baoan Group Co Ltd	China	Sub.	C	Sub.	-	-	1	-	-	-	-	-	IMA
2013-11-15	-	-	-	Yunnan Kingenta Ecological	99471A	2899	Chemicals and chemical preparations, nec	China	Foreign	2899	Chemicals and chemical preparations, nec	China	Foreign	-	-	22	Pending	11.129	11.129	-	2.448	-	-	002470	002470	-	-	002470	002470	Yunnan Kingenta Ecological Engineering Co Ltd	-	Shangdong Kingenta Ecological	China	Yunnan Zhongzheng Chemical Industry Co Ltd	-	Shangdong Kingenta Ecological	China	Sub.	P	Sub.	-	-	1	-	-	-	-	-	IMA
2013-11-15	2013-11-15	2013-11-15	-	Anhui Jinjiu Mining Grp Co Ltd	03573W	1222	Bituminous coal underground mining	China	Foreign	1021	Copper ores	China	Foreign	15	15	15	Completed	18.604	18.604	-	2.791	-	-	-	-	-	-	-	-	Anhui Jinjiu Mining Group Co Ltd	-	Anhui Jinjiu Mining Grp Co Ltd	China	Tongling Jinshun Mining Co Ltd	-	Anhui Jinjiu Mining Grp Co Ltd	China	Priv.	C	Sub.	-	-	1	-	-	-	-	-	IMA
2013-11-15	2013-11-15	2013-11-15	-	Suzhou Yunbai Environmental	7A2544	3559	Special industry machinery, nec	China	Foreign	3634	Electric housewares and fans	China	Foreign	100	100	100	Completed	13.477	13.477	-	13.477	-	-	-	-	-	-	-	-	Suzhou Yunbai Environmental Equipment Manufacturing Co Ltd	-	Suzhou Yunbai Environmental	China	Suzhou Lansi Technology Development Co Ltd	-	Shanghai Jinfu Invest Mgmt Co	China	Priv.	C	Sub.	-	-	1	-	-	-	-	-	IMA
2013-11-15	-	-	-	Zhongjin Gold Corp Ltd	2A3570	1041	Gold ores	China	Foreign	3911	Jewelry, precious metal	China	Foreign	-	-	11.03	Pending	124.653	124.653	-	13.749	600489	600489	-	-	-	-	-	-	Zhongjin Gold Corp Ltd	Shanghai	China National Gold Group Corp	China	China National Gold Group Gold Jewellery Co Ltd	-	China National Gold Group Corp	China	Public	P	Sub.	25767	-	1	-	-	-	-	-	IMA
2013-11-15	2013-11-30	2013-11-30	-	Investor Group	46145M	6799	Investors, nec	China	Foreign	8748	Business consulting services, nec	Hong Kong	Foreign	60	100	60	Completed	0.049	0.049	-	0.03	-	-	-	-	-	-	2180	2180	Investor Group	-	Investor Group	China	Wist International Ltd	-	SUNNY SIDE UP Inc	Japan	Priv.	C	Sub.	-	-	1	-	-	-	-	-	IMA
2013-11-15	2013-12-17	2013-12-17	-	Beijing Join Bright Digital	97986M	7372	Prepackaged Software	China	Foreign	7379	Computer related services,nec	China	Foreign	100	100	100	Completed	1.434	1.434	-	1.434	-	-	002364	002364	-	-	-	-	Beijing Join Bright Digital Power Technology Co Ltd	-	Hangzhou Zhongheng Electric Co	China	Nanjing Beiyang Electricity Consultant Co Ltd	-	Nanjing Beiyang Electricity	China	Sub.	C	Priv.	-	-	1	-	-	-	-	-	IMA
2013-11-15	2015-05-29	2015-05-29	-	Yahgee Modular House Co Ltd	98713E	3448	Prefabricated metal buildings and components	China	Foreign	6552	Land subdividers and developers, except cemeteries	China	Foreign	80	80	80	Completed	147.266	147.266	-	115.882	002314	002314	002314	002314	-	-	-	-	Yahgee Modular House (Group) Co Ltd	ShenzSME	Yahgee Modular House Co Ltd	China	Shanghai New Nanshan Real Estate Development Co Ltd	-	China Nanshan Dvlp (Grp) Co	China	Public	C	Sub.	3615	1	1	-	-	-	-	-	IMA
2013-11-15	2013-11-15	2013-11-15	-	Zhuhai Qinghua Science	99057K	6799	Investors, nec	China	Foreign	3585	Refrigeration and heating equipment	China	Foreign	15	15	15	Completed	10.943	10.943	-	1.642	-	-	000532	000532	-	-	-	-	Zhuhai Qinghua Science & Technology Park Venture Capital Co Ltd	-	Leaguer Stock Co Ltd	China	Zhuhai Boka Cool Source Equipment Co Ltd	-	Zhuhai Boka Cool Source Equip	China	Sub.	C	Priv.	-	-	1	-	-	-	-	-	IMA
2013-11-15	-	-	-	Liaoning Shidai Wanheng Co	53009W	5099	Durable goods, nec	China	Foreign	6552	Land subdividers and developers, except cemeteries	China	Foreign	-	-	-	Pending	np	-	-	70.781	600241	600241	-	-	-	-	-	-	Liaoning Shidai Wanheng Co Ltd	Shanghai	Liaoning State-Owned Asts Op	China	Dalian Rhine Coastal Resort Co Ltd	-	Liaoning State-Owned Asts Op	China	Public	P	Sub.	325	-	1	-	-	-	-	-	IMA
2013-11-15	2013-12-11	2013-12-11	-	Chengde Beichen High New Tech	16368R	6799	Investors, nec	China	Foreign	6799	Investors, nec	China	Foreign	20.93	20.93	20.93	Completed	84.303	84.303	-	17.645	-	-	-	-	-	-	-	-	Chengde Beichen High New Technology Co Ltd	-	Chengde Beichen High New Tech	China	Hebei Hongsong Renewable Energy Investment Co Ltd	-	Hebei Hongsong Renewable	China	Priv.	C	Priv.	-	-	1	-	-	-	-	-	IMA
2013-11-15	2015-05-29	2015-05-29	-	Yahgee Modular House Co Ltd	98713E	3448	Prefabricated metal buildings and components	China	Foreign	6552	Land subdividers and developers, except cemeteries	China	Foreign	100	100	100	Completed	551.972	551.972	-	551.972	002314	002314	002314	002314	-	-	-	-	Yahgee Modular House (Group) Co Ltd	ShenzSME	Yahgee Modular House Co Ltd	China	Shenzhen Nanshan Real Estate Development Co Ltd	-	China Merchants Group Ltd	Hong Kong	Public	C	Sub.	6648	1	1	-	-	-	-	-	IMA
2013-11-14	2018-08-16	2018-08-16	-	Xizi International Holdings Co	7A3442	6799	Investors, nec	China	Foreign	5311	Department stores	China	Foreign	29.981	29.981	29.981	Completed	572.561	333.503	0.886	99.977	-	-	-	-	600865	600865	600865	600865	Xizi International Holdings Co Ltd	-	Xizi International Holdings Co	China	Baida Group Co Ltd	Shanghai	Baida Group Co Ltd	China	Priv.	C	Public	-	-	1	-	624	-	-8.47	-12.76	IMA
2013-11-14	2013-11-14	2013-11-14	-	Yunnan San Teh Industrial Co	7A2430	6799	Investors, nec	China	Foreign	1522	Residential construction, nec	China	Foreign	38	38	38	Completed	np	-	-	-	-	-	S46	S46	-	-	-	-	Yunnan San Teh Industrial Co Ltd	-	San Teh Ltd	Singapore	Dali San Teh Construction & Installation Engineering Co Ltd	-	Dali San Teh Construction&	China	Sub.	C	Priv.	-	-	1	-	-	-	-	-	IMA
2013-11-14	-	-	-	Inner Mongolia Yili Energy Co	63844P	2821	Plastics materials and synthetic resins	China	Foreign	0711	Soil preparation services	China	Foreign	-	-	7.5	Pending	117.531	117.531	-	8.815	600277	600277	-	-	-	-	-	-	Inner Mongolia Yili Energy Co Ltd	Shanghai	Elion Resources Group Co Ltd	China	Erdos Yiding Ecological Agriculture Development Co Ltd	-	Elion Resources Group Co Ltd	China	Public	P	Sub.	3062	-	1	-	-	-	-	-	IMA
2013-11-14	2013-12-13	2013-12-13	-	Macrolink Real Estate Co Ltd	4A0367	6552	Land subdividers and developers, except cemeteries	China	Foreign	6531	Real estate agents and managers	China	Foreign	100	100	100	Completed	2.684	2.684	-	2.684	000620	000620	-	-	-	-	-	-	Macrolink Real Estate Co Ltd	Shenzhen	Marco-Link Holding Co Ltd	Hong Kong	Beijing Yuehao Property MGT Co Ltd	-	Tibet Changshi Investment Co	China	Public	C	Sub.	953	-	1	-	-	-	-	-	IMA
2013-11-14	2014-05-05	2014-05-05	-	Shanghai Bestway Marine	82236F	3731	Ship building and repairing	China	Foreign	8731	Commercial physical and biological research	China	Foreign	100	100	100	Completed	47.841	47.841	-	47.841	300008	300008	300008	300008	-	-	-	-	Shanghai Bestway Marine Engineering Design Co Ltd	ShenzChNxt	Shanghai Bestway Marine	China	Shanghai Walking Natural Gas Utilization Co Ltd	-	Shanghai Jiyuan Invest Co Ltd	China	Public	C	Sub.	841	1	1	2583885100	-	-	-	-	IMA
2013-11-14	-	-	-	Shenyang Ingenious Development	82340C	6552	Land subdividers and developers, except cemeteries	China	Foreign	2899	Chemicals and chemical preparations, nec	China	Foreign	-	-	51	Pending	32.186	32.186	-	16.415	000511	000511	000511	000511	-	-	-	-	Shenyang Ingenious Development Co Ltd	Shenzhen	Shenyang Ingenious Development	China	Heilongjiang Aoxing Energy Technology Co Ltd	-	Heilongjiang Aoxing Energy	China	Public	P	Priv.	68	-	1	-	-	-	-	-	IMA
2013-11-14	2013-11-14	2013-11-14	-	Aoyu Graphite Group Co Ltd	7A2098	2899	Chemicals and chemical preparations, nec	China	Foreign	2899	Chemicals and chemical preparations, nec	China	Foreign	49	49	49	Completed	33.5	33.5	-	16.415	-	-	000511	000511	-	-	-	-	Aoyu Graphite Group Co Ltd	-	Shenyang Ingenious Development	China	Luobei Aoxing New Material Co Ltd	-	Luobei Aoxing New Material Co	China	Sub.	C	Priv.	-	-	1	-	-	-	-	-	IMA
2013-11-14	2013-11-14	2013-11-14	-	Yunnan Metro Huashangzhijia	7A2083	8742	Management consulting services	China	Foreign	7999	Amusement and recreation svcs	China	Foreign	60	100	60	Completed	77.089	77.089	-	46.254	-	-	-	-	-	-	-	-	Yunnan Metropolitan Huashangzhijia Investment Development Co Ltd	-	Yunnan Metro Huashangzhijia	China	Yunnan Taiyangshan Resort Co Ltd	-	Yunnan Urban Constr Invest Grp	China	Priv.	C	Sub.	-	-	1	-	-	-	-	-	IMA
2013-11-14	2013-11-14	2013-11-14	-	Yunnan Metro Huashangzhijia	7A2083	8742	Management consulting services	China	Foreign	7999	Amusement and recreation svcs	China	Foreign	60	90	60	Completed	np	-	-	-	-	-	-	-	-	-	-	-	Yunnan Metropolitan Huashangzhijia Investment Development Co Ltd	-	Yunnan Metro Huashangzhijia	China	Yunnan Chengjiang Laoyingdi Holiday Resort Co Ltd	-	Yunnan Urban Constr Invest Grp	China	Priv.	C	Sub.	-	-	1	-	-	-	-	-	IMA
2013-11-14	2015-11-24	2015-11-24	-	Guizhou Changzheng Elec Co Ltd	15869L	3613	Switchgear,switchboard equip	China	Foreign	7375	Information retrieval services	China	Foreign	100	100	100	Completed	4.925	4.925	-	4.925	600112	600112	600112	600112	-	-	-	-	Guizhou Changzheng Electric Co Ltd	Shanghai	Guizhou Changzheng Elec Co Ltd	China	Beijing Guohua Huiyin Technology Co Ltd	-	Beijing Guohua Huiyin Tech Co	China	Public	C	Priv.	1027	-	1	-	-	-	-	-	IMA
2013-11-14	-	-	-	Tsinghua Tongfang Co Ltd	89858R	7372	Prepackaged Software	China	Foreign	9511	Air and water resource and solid waste management	China	Foreign	-	-	12.813	Intended	0.21	0.21	-	0.027	600100	600100	600100	600100	-	-	-	-	Tsinghua Tongfang Co Ltd	Shanghai	Tsinghua Tongfang Co Ltd	China	Longjiang Environmental Protection Group Co Ltd	-	Longjiang Envi Protection	China	Public	I	Priv.	14703	-	1	-	-	-	-	-	IMA
2013-11-14	-	-	-	Kunming Yihong RE Dvlp Co Ltd	1A9452	6552	Land subdividers and developers, except cemeteries	China	Foreign	6552	Land subdividers and developers, except cemeteries	China	Foreign	-	-	60	Pending	103.414	103.414	-	62.049	-	-	-	-	-	-	600239	600239	Kunming Yihong Real Estate Development Co Ltd	-	Yunnan Chengtou Xingkun Real	China	Kunming Xiyuan Real Estate Development&Management Co Ltd	-	Yunnan Metro Re Dvlp Co Ltd	China	Sub.	P	Sub.	-	-	1	-	-	-	-	-	IMA
2013-11-14	-	-	-	Zheda Lande Scitech Ltd	99030M	4812	Radiotelephone communications	China	Foreign	7373	Computer integrated systems design	China	Foreign	-	-	75	Pending	9.849	9.849	-	7.387	8106	8106	8106	8106	-	-	-	-	Zheda Lande Scitech Ltd	HK GEM	Zheda Lande Scitech Ltd	China	Hangzhou Saijing Technology Co Ltd	-	Shanghai Aifusheng Info Tech	China	Public	P	Sub.	312	1	1	-	-	-	-	-	IMA
2013-11-14	2014-05-05	2014-05-05	-	Shanghai Bestway Marine	82236F	3731	Ship building and repairing	China	Foreign	4213	Trucking, except local	China	Foreign	80	80	80	Completed	np	-	-	-	300008	300008	300008	300008	-	-	-	-	Shanghai Bestway Marine Engineering Design Co Ltd	ShenzChNxt	Shanghai Bestway Marine	China	Shanghai Jieneng Natural Gas Transportation Co Ltd	-	Shanghai Jiyuan Invest Co Ltd	China	Public	C	J.V.	841	1	1	2583885100	-	-	-	-	IMA
2013-11-14	2014-09-12	2014-09-12	-	Investor Group	46145M	6799	Investors, nec	China	Foreign	2013	Sausages and other prepared meat products	Spain	Foreign	100	100	100	Completed	1576.55	949.164	9.452	966.197	-	-	-	-	CPF	CAOFF CPF CPF	CPF	CAOFF CPF CPF	Investor Group	-	Investor Group	China	Campofrio Food Group SA	Madrid	Campofrio Food Group SA	Spain	Priv.	C	Public	-	7	1	-	7524	12.2	16.36	23.66	IMA
2013-11-14	-	-	-	Shenyang Ingenious Development	82340C	6552	Land subdividers and developers, except cemeteries	China	Foreign	2819	Industrial inorganic chemicals, nec	China	Foreign	-	-	11	Pending	89.536	89.536	-	9.849	000511	000511	000511	000511	-	-	-	-	Shenyang Ingenious Development Co Ltd	Shenzhen	Shenyang Ingenious Development	China	Lianyungang Ligang Rare Earth Industry Co Ltd	-	Lianyungang Ligang Rare Earth	China	Public	P	Priv.	68	-	1	-	-	-	-	-	IMA
2013-11-13	2013-11-13	2013-11-13	-	Jilin HOROC Nonferrous Metal	09128H	1061	Ferroalloy ores, except vanadium	China	Foreign	1021	Copper ores	Russian Fed	Foreign	25	25	25	Completed	np	-	-	-	-	-	-	-	-	-	-	-	Jilin HOROC Nonferrous Metal Group Co Ltd	-	Jilin HOROC Nonferrous Metal	China	Nauchno-proizvodstvennaia kompaniia Geotekhnologiia ZAO	-	AMR OOO	Russian Fed	Priv.	C	Sub.	-	-	1	-	-	-	-	-	IMA
2013-11-13	2014-01-24	2014-01-24	-	Evergrande Re Grp Ltd	30026C	6552	Land subdividers and developers, except cemeteries	China	Foreign	6000	Banks	China	Foreign	4.522	4.522	4.522	Completed	74822.9	11986.2	-	545.996	3333	3333	-	-	600015	600015	600015	600015	Evergrande Real Estate Group Ltd	Hong Kong	Xin Xin (BVI) Ltd	China	Hua Xia Bank Co Ltd	Shanghai	Hua Xia Bank Co Ltd	China	Public	C	Public	47330	-	1	-	25200	-	-	-	IMA
2013-11-13	2013-11-13	2013-11-13	-	Wanfeng Auto Hldg Grp Co Ltd	93383Q	3714	Motor vehicle parts and accessories	China	Foreign	3711	Motor vehicles and passenger car bodies	Canada	Foreign	100	100	100	Completed	179.904	179.904	-	179.904	-	-	-	-	-	-	-	-	Wanfeng Auto Holding Group Co Ltd	-	Wanfeng Auto Hldg Grp Co Ltd	China	MLTH Holdings Inc	-	MLTH Holdings Inc	Canada	Priv.	C	Priv.	-	-	1	-	-	-	-	-	IMA
2013-11-13	2016-04-16	2016-04-16	-	Sichuan Kaida Chem Ind Co Ltd	84304P	2899	Chemicals and chemical preparations, nec	China	Foreign	3559	Special industry machinery, nec	China	Foreign	34	34	34	Completed	12.11	12.11	-	4.117	-	-	002497	002497	-	-	-	-	Sichuan Kaida Chemical Industry Co Ltd	-	Sichuan Yahua Ind Grp Co Ltd	China	Nileke Xuefeng Civil Explosive Equipment Co Ltd	-	Xinjiang Xuefeng Sci-Tech	China	Sub.	C	Sub.	-	-	1	-	-	-	-	-	IMA
2013-11-13	-	-	2015-04-30	Tianjin Guangyu Dvlp Co Ltd	4A1077	6552	Land subdividers and developers, except cemeteries	China	Foreign	6552	Land subdividers and developers, except cemeteries	China	Foreign	-	-	30	Withdrawn	np	-	-	49.772	000537	000537	000537	000537	-	-	000537	000537	Tianjin Guangyu Development Co Ltd	Shenzhen	Tianjin Guangyu Dvlp Co Ltd	China	Chongqing Luneng Yingda Property Co Ltd	-	Tianjin Guangyu Dvlp Co Ltd	China	Public	W	Sub.	141	1	1	-	-	-	-	-	IMA
2013-11-13	-	-	2015-04-30	Tianjin Guangyu Dvlp Co Ltd	4A1077	6552	Land subdividers and developers, except cemeteries	China	Foreign	6552	Land subdividers and developers, except cemeteries	China	Foreign	-	-	70	Withdrawn	np	-	-	21.501	000537	000537	000537	000537	-	-	-	-	Tianjin Guangyu Development Co Ltd	Shenzhen	Tianjin Guangyu Dvlp Co Ltd	China	Beijing Dingrong Maohua Real Estate Development Co Ltd	-	State Grid Corp Of China	China	Public	W	Sub.	141	1	1	-	-	-	-	-	IMA
2013-11-13	-	-	2015-04-30	Tianjin Guangyu Dvlp Co Ltd	4A1077	6552	Land subdividers and developers, except cemeteries	China	Foreign	6552	Land subdividers and developers, except cemeteries	China	Foreign	-	-	100	Withdrawn	np	-	-	1900.54	000537	000537	000537	000537	-	-	-	-	Tianjin Guangyu Development Co Ltd	Shenzhen	Tianjin Guangyu Dvlp Co Ltd	China	Luneng Group Co Ltd-Assets	-	State Grid Corp Of China	China	Public	W	Sub.	140	1	1	-	-	-	-	-	IMA
2013-11-13	2014-11-06	2014-11-06	-	CNPC Exploration & Development	48520T	1311	Crude petroleum and natural gas	China	Foreign	1311	Crude petroleum and natural gas	Peru	Foreign	100	100	100	Completed	2600	2600	-	2600	-	-	-	-	-	-	PETR4	APBRX PBR PBR.A PETR3 PETR4	CNPC Exploration & Development Co Ltd	-	CNPC	China	Petrobras Energia Peru SA	-	Petroleo Brasileiro SA	Brazil	J.V.	C	Sub.	-	1	1	-	-	-	-	-	IMA
2013-11-13	2013-11-27	2013-11-27	-	Jiangyin Hanying Invest Co	7A1815	6799	Investors, nec	China	Foreign	2899	Chemicals and chemical preparations, nec	China	Foreign	16.015	16.015	16.015	Completed	868.736	597.042	-	95.613	-	-	-	-	600078	600078	600078	600078	Jiangyin Hanying Investment Co Ltd	-	Jiangyin Hanying Invest Co	China	Jiangsu Chengxing Phosph-Chemicals Co Ltd	Shanghai	Jiangsu Chengxing Phosph-Chem	China	Priv.	C	Public	-	-	1	-	2909	-	-	-	IMA
2013-11-13	-	-	-	Guiyang Tietou Property Ltd	7A2097	6799	Investors, nec	China	Foreign	6552	Land subdividers and developers, except cemeteries	China	Foreign	-	-	-	Pending	np	-	-	0.76	-	-	-	-	-	-	-	-	Guiyang Tietou Property Ltd	-	Peoples Republic of China	China	Poly Guizhou Property Group Co Ltd	-	China Poly Group Corp	China	Sub.	P	Sub.	-	-	1	-	-	-	-	-	IMA
2013-11-13	-	-	-	Zhejiang Longsheng Grp Co Ltd	99044C	2899	Chemicals and chemical preparations, nec	China	Foreign	2865	Cyclic crudes and intermediates, and organic dyes	Singapore	Foreign	-	-	37.57	Pending	np	-	-	-	600352	600352	600352	600352	-	-	600352	600352	Zhejiang Longsheng Group Co Ltd	Shanghai	Zhejiang Longsheng Grp Co Ltd	China	DyStar Global Holdings (Singapore) Pte Ltd	-	Zhejiang Longsheng Grp Co Ltd	China	Public	P	Sub.	9169	-	1	-	-	-	-	-	IMA
2013-11-13	-	-	-	Shanghai Jianteng Internationl	7A1878	5065	Electronic parts and equipment, nec	China	Foreign	3674	Semiconductors and related devices	China	Foreign	-	-	43	Pending	57.93	57.93	-	24.91	-	-	-	-	-	-	-	-	Shanghai Jianteng Internationl Trading Co Ltd	-	Cando Investment Ltd	China	ShangHai Token Science Co Ltd	-	Cando Investment Ltd	China	Sub.	P	Sub.	-	-	1	-	-	-	-	-	IMA
2013-11-13	-	-	-	ChinaSoft International Ltd	17007Y	7372	Prepackaged Software	China	Foreign	7376	Computer facilities management services	United States	Texas	-	-	92.5	Pending	44.324	44.324	-	41	00354	00354 CFTLF	00354	00354 CFTLF	-	-	-	-	ChinaSoft International Ltd	Hong Kong	ChinaSoft International Ltd	China	Catapult Systems LLC	-	Catapult Systems LLC	United States	Public	P	Priv.	18946	1	1	-	-	-	-	-	MA
2013-11-13	2013-11-13	2013-11-13	-	Boer Power Holdings Ltd	09723L	3613	Switchgear,switchboard equip	China	Foreign	3621	Motors and generators	Spain	Foreign	100	100	100	Completed	np	-	-	-	1685	1685	-	-	-	-	-	-	Boer Power Holdings Ltd	Hong Kong	King Able Ltd	China	Grupo de Empresas Temper SL-Assets	-	Grupo de Empresas Temper SL	Spain	Public	C	Sub.	1294	-	1	-	-	-	-	-	IMA
2013-11-13	-	-	-	Zhejiang Huace Film & TV Co	98104W	7812	Motion picture and video tape production	China	Foreign	2731	Books: publishing, or publishing & printing	China	Foreign	-	-	26	Pending	113.631	113.631	-	29.544	300133	300133	300133	300133	-	-	-	-	Zhejiang Huace Film & TV Co Ltd	ShenzChNxt	Zhejiang Huace Film & TV Co	China	Shanghai Zuishi Cultural Development Co Ltd	-	Shanghai Zuishi Cultural Dvlp	China	Public	P	Priv.	160	-	1	-	-	-	-	-	IMA
2013-11-13	2013-12-30	2013-12-30	-	Zhejiang Wanfeng Auto Wheel Co	99058C	3711	Motor vehicles and passenger car bodies	China	Foreign	3479	Coating, engraving, and allied services, nec	China	Foreign	100	100	100	Completed	74.435	74.435	-	74.435	002085	002085	-	-	-	-	-	-	Zhejiang Wanfeng Auto Wheel Co Ltd	ShenzSME	Wanfeng Auto Hldg Grp Co Ltd	China	Shanghai Dacromet Surface Treatment Co Ltd	-	Shanghai Dacromet	China	Public	C	Priv.	6287	-	1	-	-	-	-	-	IMA
2013-11-13	2013-11-13	2013-11-13	-	Inner Mongolia Berun Hldg Grp	06812Q	2819	Industrial inorganic chemicals, nec	China	Foreign	2819	Industrial inorganic chemicals, nec	China	Foreign	28.14	28.46	28.14	Completed	np	-	-	-	-	-	-	-	-	-	-	-	Inner Mongolia Berun Holdings Group Co Ltd	-	Inner Mongolia Berun Hldg Grp	China	Inner Mongolia Boda Shidi Chemicals Co Ltd	-	Inner Mongolia Boda Shidi Chem	China	Priv.	C	Priv.	-	-	1	-	-	-	-	-	IMA
2013-11-12	2014-11-19	2014-11-19	-	Shanghai Kinetic Med Co Ltd	84206H	3841	Surgical and medical instruments and apparatus	China	Foreign	3841	Surgical and medical instruments and apparatus	China	Foreign	80	80	80	Completed	117.585	117.585	-	94.068	300326	300326	300326	300326	-	-	-	-	Shanghai Kinetic Medical Co Ltd	ShenzChNxt	Shanghai Kinetic Med Co Ltd	China	Jiangsu IDEAL Medical Science&Technology Co Ltd	-	Zhangjiagang Golden Elephant	China	Public	C	Sub.	115	1	1	2583048100	-	-	-	-	IMA
2013-11-12	-	-	-	Perfect World Co Ltd	71372U	7372	Prepackaged Software	China	Foreign	7372	Prepackaged Software	China	Foreign	-	-	100	Pending	41.86	41.86	-	41.86	PWRD	PWRD	PWRD	PWRD	-	-	-	-	Perfect World Co Ltd	Nasdaq	Perfect World Co Ltd	China	Wuhu Huitian Shengshi Network Technology Co Ltd	-	Wuhu Huitian Shengshi Network	China	Public	P	Priv.	4568	-	1	-	-	-	-	-	IMA
2013-11-12	-	-	-	Perfect World Co Ltd	71372U	7372	Prepackaged Software	China	Foreign	7372	Prepackaged Software	China	Foreign	-	-	-	Pending	np	-	-	6.566	PWRD	PWRD	PWRD	PWRD	-	-	-	-	Perfect World Co Ltd	Nasdaq	Perfect World Co Ltd	China	Beijing Shouyou Daqu Technology Co Ltd	-	Beijing Shouyou Daqu Tech	China	Public	P	Priv.	4568	-	1	-	-	-	-	-	IMA
2013-11-12	2013-12-20	2013-12-20	-	Get Thrive Ltd	7A1821	6799	Investors, nec	China	Foreign	2819	Industrial inorganic chemicals, nec	China	Foreign	9	65.1	34	Completed	71.001	68.618	0.343	6.176	-	-	2868	2868	1329	1329	1329	1329	Get Thrive Ltd	-	Beijing Capital Land Ltd	China	Juda International Holdings Ltd	Hong Kong	Juda Intl Hldg Ltd	China	Sub.	C	Public	-	1	1	-	97	-46.39	-41.47	11.12	IMA
2013-11-12	2013-11-12	2013-11-12	-	Beijing Kangcheng Century	7A1539	6282	Investment advice	China	Foreign	4121	Taxicabs	China	Foreign	48	95	48	Completed	3.42	3.42	-	1.642	-	-	-	-	-	-	-	-	Beijing Kangcheng Century Investment Co Ltd	-	Beijing Kangcheng Century	China	Beijing Xincheng Taxi Co Ltd	-	Beijing Xincheng Taxi Co Ltd	China	Priv.	C	Priv.	-	-	1	-	-	-	-	-	IMA
2013-11-12	-	-	-	Jiangsu Baoli Asphalt Co Ltd	47664P	2951	Asphalt paving mixtures and blocks	China	Foreign	4924	Natural gas distribution	China	Foreign	-	-	100	Pending	np	-	-	-	300135	300135	300135	300135	-	-	N/A	N/A	Jiangsu Baoli Asphalt Co Ltd	ShenzChNxt	Jiangsu Baoli Asphalt Co Ltd	China	Xian Huatong New Energy Shares Co Ltd-Natural Gas Assets	-	Xian Huatong New Energy	China	Public	P	Sub.	318	-	1	-	-	-	-	-	IMA
2013-11-12	2013-11-12	2013-11-12	-	China Aviation Invest Co Ltd	17484Y	6799	Investors, nec	China	Foreign	6221	Commodity contracts brokers and dealers	China	Foreign	34.61	88.46	34.61	Completed	147.984	147.984	-	51.217	-	-	-	-	-	-	-	-	China Aviation Investment Co Ltd	-	Aviation Ind Corp Of China	China	AVIC Futures Co Ltd	-	Aviation Ind Corp Of China	China	Sub.	C	Sub.	-	-	1	-	-	-	-	-	IMA
2013-11-12	2013-11-12	2013-11-12	-	Investor Group	46145M	6799	Investors, nec	China	Foreign	7319	Advertising, nec	China	Foreign	36.17	36.17	36.17	Completed	14.069	14.069	-	5.089	-	-	-	-	-	-	-	-	Investor Group	-	Investor Group	China	Beijing Minghe Minghe Culture &Media Co Ltd	-	Beijing Minghe Minghe Culture	China	Priv.	C	Priv.	-	-	1	-	-	-	-	-	IMA
2013-11-12	2013-11-12	2013-11-12	-	Investor Group	46145M	6799	Investors, nec	China	Foreign	2819	Industrial inorganic chemicals, nec	China	Foreign	66	66	66	Completed	71.001	68.618	0.343	45.291	-	-	-	-	1329	1329	1329	1329	Investor Group	-	Investor Group	China	Juda International Holdings Ltd	Hong Kong	Juda Intl Hldg Ltd	China	Priv.	C	Public	-	2	1	-	97	-46.39	-41.47	11.12	IMA
2013-11-11	2014-01-06	2014-01-06	-	Ningbo David Medical Device Co	26549C	3842	Orthopedic, prosthetic, and surgical supplies	China	Foreign	3842	Orthopedic, prosthetic, and surgical supplies	China	Foreign	100	100	100	Completed	0.722	0.722	-	0.722	300314	300314	300314	300314	-	-	-	-	Ning Bo Dai Wei Yi Liao Qi Xie Gu Fen You Xian Gong Si	ShenzChNxt	Ningbo David Medical Device Co	China	Ningbo Yongxing Medical Equipment Co Ltd	-	Ningbo Yongxing Med Equip	China	Public	C	Priv.	402	-	1	-	-	-	-	-	IMA
2013-11-11	2014-09-03	2014-09-03	-	Tianma Microelectns Co Ltd	3A9142	3679	Electronic components, nec	China	Foreign	3679	Electronic components, nec	China	Foreign	100	100	100	Completed	np	-	-	-	000050	000050	000050	000050	-	-	-	-	Tianma Microelectronics Co Ltd	Shenzhen	Tianma Microelectns Co Ltd	China	Shenzhen AVIC Opto-electronics Ltd	-	Aviation Ind Corp Of China	China	Public	C	Sub.	7184	2	1	-	-	-	-	-	IMA
2013-11-11	2014-01-14	2014-01-14	-	Wuxi Double Elephant Micro	99270C	3172	Personal leather goods, except women's purses	China	Foreign	2258	Lace and warp knit fabric mills	China	Foreign	100	100	100	Completed	2.791	2.791	-	2.791	002395	002395	-	-	-	-	-	-	Wuxi Double Elephant Micro Fibre Material Co Ltd	ShenzSME	Jiangsu Double Elephant Grp	China	Suzhou Huashen Textile Printing &Dyeing Co Ltd	-	Suzhou Huashen Textile P&D	China	Public	C	Priv.	685	-	1	-	-	-	-	-	IMA
2013-11-11	2014-09-03	2014-09-03	-	Tianma Microelectns Co Ltd	3A9142	3679	Electronic components, nec	China	Foreign	3679	Electronic components, nec	China	Foreign	70	100	70	Completed	297.905	297.905	-	208.533	000050	000050	000050	000050	-	-	000050	000050	Tianma Microelectronics Co Ltd	Shenzhen	Tianma Microelectns Co Ltd	China	Shanghai Tianma Micro-Electronics Co Ltd	-	Tianma Microelectns Co Ltd	China	Public	C	Sub.	7184	2	1	-	-	-	-	-	IMA
2013-11-11	2014-09-03	2014-09-03	-	Tianma Microelectns Co Ltd	3A9142	3679	Electronic components, nec	China	Foreign	3679	Electronic components, nec	China	Foreign	100	100	100	Completed	336.094	336.094	-	336.094	000050	000050	000050	000050	-	-	-	-	Tianma Microelectronics Co Ltd	Shenzhen	Tianma Microelectns Co Ltd	China	Shanghai AVIC Opto-electronics Ltd	-	Aviation Ind Corp Of China	China	Public	C	Sub.	7184	2	1	-	-	-	-	-	IMA
2013-11-11	2013-11-11	2013-11-11	-	Suzhou Xiangcheng Econ Devlp	7A1557	6799	Investors, nec	China	Foreign	3339	Primary nonferrous metals, except copper, aluminum	China	Foreign	100	100	100	Completed	np	-	-	7.688	-	-	-	-	-	-	1566	1566	Suzhou Xiangcheng Economic Development Zone Development Co Ltd	-	Suzhou Xiangcheng Econ Devlp	China	Qunsheng Technoloy(Suzhou)Co Ltd-Plant	-	JaBon International Co Ltd	Taiwan	Priv.	C	Sub.	-	-	1	-	-	-	-	-	IMA
2013-11-11	2014-09-03	2014-09-03	-	Tianma Microelectns Co Ltd	3A9142	3679	Electronic components, nec	China	Foreign	3679	Electronic components, nec	China	Foreign	40	70	40	Completed	2273.73	2273.73	-	909.49	000050	000050	000050	000050	-	-	-	-	Tianma Microelectronics Co Ltd	Shenzhen	Tianma Microelectns Co Ltd	China	Chengdu Tian Ma Microelectronics Co Ltd	-	Chengdu Tian Ma Microelectrn	China	Public	C	Priv.	7184	2	1	-	-	-	-	-	IMA
2013-11-11	2014-09-03	2014-09-03	-	Tianma Microelectns Co Ltd	3A9142	3679	Electronic components, nec	China	Foreign	3679	Electronic components, nec	China	Foreign	90	100	90	Completed	311.684	311.684	-	280.516	000050	000050	000050	000050	-	-	-	-	Tianma Microelectronics Co Ltd	Shenzhen	Tianma Microelectns Co Ltd	China	Wuhan Tian Ma Microelectronics Co Ltd	-	Hubei Science &Tech Invest Grp	China	Public	C	Sub.	7184	2	1	-	-	-	-	-	IMA
2013-11-10	-	-	-	China Investment Corp	16912P	6722	Management investment offices, open-end	China	Foreign	6512	Operators of nonresidential buildings	United Kingdom	Foreign	-	-	100	Status Unknown	np	-	-	-	-	-	-	-	-	-	BX	BX	China Investment Corp	-	China Investment Corp	China	Chiswick Park Ltd	-	Blackstone Group LP	United States	Priv.	UN	Sub.	-	-	1	-	-	-	-	-	IMA
2013-11-09	-	-	-	CITIC Securities Co Ltd	12559W	6211	Security brokers, dealers, and flotation companies	China	Foreign	6282	Investment advice	China	Foreign	-	-	3.2	Pending	3021.21	3021.21	-	96.679	600030	600030 6030	600030	600030 6030	-	-	600030	600030 6030	CITIC Securities Co Ltd	Shanghai	CITIC Securities Co Ltd	China	China Asset Management Co Ltd	-	CITIC Securities Co Ltd	China	Public	P	Sub.	10452	-	1	-	-	-	-	-	IMA
2013-11-09	-	-	-	Zhangjiagang Freetrade Science	99246X	4213	Trucking, except local	China	Foreign	7375	Information retrieval services	China	Foreign	-	-	20	Pending	32.839	32.839	-	6.568	600794	600794	600794	600794	-	-	-	-	Zhangjiagang Freetrade Science & Technology Co Ltd	Shanghai	Zhangjiagang Freetrade Science	China	Jiangsu Chemical Exchange Co Ltd	-	Jiangsu Chem Exchange Co Ltd	China	Public	P	Priv.	397	-	1	-	-	-	-	-	IMA
2013-11-09	2013-12-06	2013-12-06	-	Wang Dong	2A3866	6799	Investors, nec	China	Foreign	5812	Eating places	China	Foreign	5	5	5	Completed	758.563	656.784	0.821	32.839	-	-	-	-	002306	002306	002306	002306	Wang Dong	-	Wang Dong	China	Beijing Xiangeqing Group Co Ltd	ShenzSME	Beijing Xiangeqing Grp Co Ltd	China	Inv.	C	Public	-	-	1	-	6034	-1.96	19.33	11.61	IMA
2013-11-09	2014-06-30	2014-06-30	-	Hubei Shuanghuan Science &	44369H	2812	Alkalies and chlorine	China	Foreign	2899	Chemicals and chemical preparations, nec	China	Foreign	49	49	49	Completed	16.42	16.42	-	8.046	000707	000707	000707	000707	-	-	000422	000422	Hubei Shuanghuan Science & Technology Stock Co Ltd	Shenzhen	Hubei Shuanghuan Science &	China	Xinjiang Jiacheng Chemical Co Ltd	-	Hubei Yihua Chemical Ind Co	China	Public	C	Sub.	5534	-	1	-	-	-	-	-	IMA
2013-11-09	2013-11-09	2013-11-09	-	Investor Group	46145M	6799	Investors, nec	China	Foreign	7373	Computer integrated systems design	China	Foreign	100	100	100	Completed	2.463	2.463	-	2.463	-	-	-	-	-	-	-	-	Investor Group	-	Investor Group	China	Beijing Xinhe Yuntong Technology Co Ltd	-	Beijing Xinhe Yuntong Tech Co	China	Priv.	C	Priv.	-	-	1	-	-	-	-	-	IMA
2013-11-09	2013-12-07	2013-12-07	-	Tellhow Group Co Ltd	88460M	3699	Electric equipment, nec	China	Foreign	8731	Commercial physical and biological research	China	Foreign	60	60	60	Completed	8.21	8.21	-	4.933	-	-	-	-	-	-	600590	600590	Tellhow Group Co Ltd	-	Tellhow Group Co Ltd	China	Beijing Tellhow Equipment Technology Co Ltd	-	Tellhow Sci-tech Co Ltd	China	Priv.	C	Sub.	-	-	1	-	-	-	-	-	IMA
2013-11-09	-	-	-	Investor Group	46145M	6799	Investors, nec	China	Foreign	6552	Land subdividers and developers, except cemeteries	China	Foreign	-	-	51	Pending	439.961	439.961	-	224.38	-	-	-	-	-	-	-	-	Investor Group	-	Investor Group	China	Wuhan Central Business District Investment Development Co Ltd	-	Wuhan Cntrl Bus Dist Urban	China	Priv.	P	Sub.	-	-	1	-	-	-	-	-	IMA
2013-11-09	2013-11-09	2013-11-09	-	Foshan Zhihua Furniture Co Ltd	7A2685	2511	Wood household furniture, except upholstered	China	Foreign	2836	Biological products, except diagnostic substances	China	Foreign	100	100	100	Completed	3.308	3.308	-	3.308	-	-	-	-	-	-	002030	002030	Foshan Zhihua Furniture Co Ltd	-	Foshan Zhihua Furniture Co Ltd	China	Foshan Dayi Biological Engineering Technology Co Ltd	-	Da An Gene Co Ltd Of Sun	China	Priv.	C	Sub.	-	-	1	-	-	-	-	-	IMA
2013-11-09	-	-	-	Sunline Group Co Ltd	99251M	6282	Investment advice	China	Foreign	6311	Life insurance	China	Foreign	-	-	11.595	Pending	476.168	476.168	-	55.211	-	-	-	-	-	-	-	-	Sunline Group Co Ltd	-	Sunline Group Co Ltd	China	Guohua Life Insurance Co Ltd	-	Guohua Life Insurance Co Ltd	China	Priv.	P	Priv.	-	-	1	-	-	-	-	-	IMA
2013-11-08	2013-11-08	2013-11-08	-	Modern Innovation Holding	7A3207	6799	Investors, nec	China	Foreign	3531	Construction machinery and equipment	China	Foreign	51	51	51	Completed	32.498	32.498	-	16.574	-	-	-	-	-	-	000680	000680	Modern Innovation Holding Co Ltd	-	Shanghai Songqingling	China	Shangdong Shantui Engineering Machinery Equipment Co Ltd	-	Shantui Constr Mach Co Ltd	China	Sub.	C	Sub.	-	-	1	-	-	-	-	-	IMA
2013-11-08	2013-11-20	2013-11-20	-	Investor Group	46145M	6799	Investors, nec	China	Foreign	1222	Bituminous coal underground mining	China	Foreign	26.248	85.324	26.248	Completed	3916.22	4102.27	1.716	1076.77	-	-	-	-	600403	600403	-	-	Investor Group	-	Investor Group	China	Henan Dayou Energy Co Ltd	Shanghai	Henan Energy & Chem Ind Grp	China	Priv.	C	Public	-	-	1	-	37385	6.31	9.88	14.46	IMA
2013-11-08	-	-	-	Shindoo Chemi-Industry Co Ltd	83939R	2873	Nitrogenous fertilizers	China	Foreign	1475	Phosphate rock	China	Foreign	-	-	100	Pending	20.856	20.856	-	20.852	002539	002539	002539	002539	-	-	-	-	Shindoo Chemi-Industry Co Ltd	ShenzSME	Shindoo Chemi-Industry Co Ltd	China	Leibo Kairui Phosphorus Chemical Industry Co Ltd	-	Chengdu Siruifeng Investment	China	Public	P	Sub.	5186	-	1	-	-	-	-	-	IMA
2013-11-08	-	-	-	Hainan Basuo Harbour Co Ltd	7A1288	4213	Trucking, except local	China	Foreign	4213	Trucking, except local	China	Foreign	-	-	8	Pending	0.318	0.318	-	0.025	-	-	-	-	-	-	-	-	Hainan Basuo Harbour Co Ltd	-	China Natl Offshore Oil Corp	China	Hainan CNOOC Transportation Co Ltd	-	China Natl Offshore Oil Corp	China	Sub.	P	Sub.	-	-	1	-	-	-	-	-	IMA
2013-11-08	-	-	-	Shanghai Quanxiang Invest Ctr	7A1003	6799	Investors, nec	China	Foreign	1021	Copper ores	China	Foreign	-	-	20	Pending	np	-	-	-	-	-	-	-	-	-	-	-	Shanghai Quanxiang Investment Center(LP)	-	Shanghai Jingkai Mining Ind	China	Inner Mongolia Zhalute Qi Taiping Mountain Co Ltd	-	Shanghai Jingkai Mining Ind	China	Sub.	P	Sub.	-	-	1	-	-	-	-	-	IMA
2013-11-08	-	-	-	Qingdao Hanhe Cable Co Ltd	76469J	3357	Drawing and insulating of nonferrous wire	China	Foreign	3825	Instruments to measure electricity	China	Foreign	-	-	20	Pending	4.515	4.515	-	0.903	002498	002498	-	-	-	-	-	-	Qingdao Hanhe Cable Co Ltd	ShenzSME	Qingdao Hanhe Yuanda Invest	China	Qingdao Huadian High Voltage Electric Co Ltd	-	Qingdao Hanhe Yuanda Invest	China	Public	P	Sub.	1747	-	1	-	-	-	-	-	IMA
2013-11-08	2013-11-08	2013-11-08	-	Investor Group	46145M	6799	Investors, nec	China	Foreign	3559	Special industry machinery, nec	China	Foreign	5.95	5.95	5.95	Completed	97.745	97.745	-	5.816	-	-	-	-	-	-	-	-	Investor Group	-	Investor Group	China	Shanghai Elecon Intelligent Technology Co Ltd	-	Shanghai Elecon Intelligent	China	Priv.	C	Priv.	-	-	1	-	-	-	-	-	IMA
2013-11-08	2013-11-13	2013-11-13	-	Gi Tech Beijing Co Ltd	36753K	3533	Oil and gas field machinery and equipment	China	Foreign	8748	Business consulting services, nec	China	Foreign	51	51	51	Completed	19.211	19.211	-	9.798	300309	300309	300309	300309	-	-	-	-	GI Technologies (Beijing) Co Ltd	ShenzChNxt	Gi Tech Beijing Co Ltd	China	Shijiazhuang Tianyuan Hangdi Petroleum Technology Dvlp Co Ltd	-	Shijiazhuang Tianyuan Hangdi	China	Public	C	Priv.	329	-	1	-	-	-	-	-	IMA
2013-11-08	2013-11-08	2013-11-08	-	Shenzhen Ping An Finl Tech	7A0947	6282	Investment advice	China	Foreign	7376	Computer facilities management services	China	Foreign	-	-	-	Completed	np	-	-	3.284	-	-	2318	2318 601318 PIGCY PNGAY	-	-	-	-	Shenzhen Ping An Financial Technology Consulting Co Ltd	-	Ping An Ins (Grp) Co of China	China	Fly For Free International Travel Technical Service Co Ltd	-	Fly For Free Intl Travel	China	Sub.	C	Priv.	-	-	1	-	-	-	-	-	IMA
2013-11-08	2013-11-08	2013-11-08	-	Ventech China II SICAR	7A0945	6799	Investors, nec	China	Foreign	5999	Retail stores, nec	China	Foreign	-	-	-	Completed	np	-	-	-	-	-	-	-	-	-	-	-	Ventech China II SICAR	-	Ventech SAS	France	UMANTO Group Ltd	-	UMANTO Group Ltd	China	Sub.	C	Priv.	-	-	1	-	-	-	-	-	IMA
2013-11-08	2013-11-08	2013-11-08	-	Shanghai CRED RE Stock Co Ltd	81898R	6552	Land subdividers and developers, except cemeteries	China	Foreign	7011	Hotels and motels	New Zealand	Foreign	100	100	100	Completed	np	-	-	-	-	-	-	-	-	-	-	-	Shanghai CRED Real Estate Stock Co Ltd	-	Shanghai CRED RE Stock Co Ltd	China	Peppers Carrington Resort	-	Peppers Carrington Resort	New Zealand	Priv.	C	Priv.	-	-	1	-	-	-	-	-	IMA
2013-11-08	2013-11-11	2013-11-11	-	Zhangjiagang Junma Polyester	99178C	2296	Tire cord and fabrics	China	Foreign	2296	Tire cord and fabrics	China	Foreign	55	55	55	Completed	33.087	33.087	-	18.198	-	-	-	-	-	-	5FJ	5FJ	Zhangjiagang Junma Polyester Product Co Ltd	-	Zhangjiagang Junma Polyester	China	Zhangjiagang Junma Steel Tyre Cord Co Ltd	-	Junma Tyre Cord Co Ltd	China	Priv.	C	Sub.	-	-	1	-	-	-	-	-	IMA
2013-11-08	2013-12-19	2013-12-19	-	Jiangxi Zhaohui Urban Constrn	7A1581	1522	Residential construction, nec	China	Foreign	3625	Relays and industrial controls	China	Foreign	85	85	85	Completed	5.795	5.795	-	4.924	-	-	-	-	-	-	300095	300095	Jiangxi Zhaohui Urban Construction Engineering Co Ltd	-	Jiangxi Zhaohui Urban Constrn	China	Jiangxi Huawu Heavy Industry Co Ltd	-	Jiangxi Huawu Brake Co Ltd	China	Priv.	C	Sub.	-	-	1	-	-	-	-	-	IMA
2013-11-07	2016-03-10	2016-03-10	-	Inner Mongolia Baotou Steel	63894R	3312	Steel works, blast furnaces, and rolling mills	China	Foreign	3312	Steel works, blast furnaces, and rolling mills	China	Foreign	100	100	100	Completed	np	-	-	4720.14	600010	600010	-	-	-	-	-	-	Inner Mongolia Baotou Steel Union Co Ltd	Shanghai	Peoples Republic of China	China	Baotou Iron & Steel (Group) Co Ltd-Assets	-	Peoples Republic of China	China	Public	C	Sub.	31389	-	1	-	-	-	-	-	IMA
2013-11-07	2013-12-25	2013-12-25	-	Investor Group	46145M	6799	Investors, nec	China	Foreign	3575	Computer terminals	China	Foreign	19.136	19.136	19.136	Completed	366.229	314.403	0.601	60.155	-	-	-	-	600870	600870	600870	600870	Investor Group	-	Investor Group	China	Xiamen Overseas Chinese Electronic Co Ltd	Shanghai	Xiamen Overseas Chinese	China	Priv.	C	Public	-	-	1	-	2351	18.45	-	18.45	IMA
2013-11-07	2014-07-19	2014-07-19	-	Tsinghua Unigroup Ltd	90929C	3674	Semiconductors and related devices	China	Foreign	3674	Semiconductors and related devices	China	Foreign	100	100	100	Completed	806.51	930.665	18.498	930.592	-	-	-	-	RDA	RDA	RDA	RDA	Tsinghua Unigroup Ltd	-	Tsinghua University	China	RDA Microelectronics Inc	Nasdaq	RDA Microelectronics Inc	China	Sub.	C	Public	-	-	2	-	362	32.66	31.86	61.52	IMA
2013-11-07	-	-	-	Luyin Investment Group Co Ltd	54926R	3312	Steel works, blast furnaces, and rolling mills	China	Foreign	3297	Nonclay refractories	China	Foreign	-	-	11.111	Pending	50.242	50.242	-	5.582	600784	600784	600784	600784	-	-	-	-	Luyin Investment Group Co Ltd	Shanghai	Luyin Investment Group Co Ltd	China	Zibo Zhoucun Leibao Refractory Material Co Ltd	-	Zibo Zhoucun Leibao Refractory	China	Public	P	Priv.	3126	-	1	-	-	-	-	-	IMA
2013-11-07	2014-05-25	2014-05-25	-	Jiangzhong Pharm Co Ltd	47839J	2834	Pharmaceutical preparations	China	Foreign	2834	Pharmaceutical preparations	China	Foreign	3.583	3.583	4.012	Completed	786.416	818.41	2.63	29.328	600750	600750	600750	600750	600750	600750	600750	600750	Jiangzhong Pharmaceutical Co Ltd	Shanghai	Jiangzhong Pharm Co Ltd	China	Jiangzhong Pharmaceutical Co Ltd	Shanghai	Jiangzhong Pharm Co Ltd	China	Public	C	Public	-	1	1	-	3826	-	-	-	IMA
2013-11-07	-	-	-	Henan Billions Chem Co Ltd	42464C	2819	Industrial inorganic chemicals, nec	China	Foreign	8711	Engineering services	China	Foreign	-	-	8	Pending	82.094	82.094	-	6.567	002601	002601	002601	002601	-	-	-	-	Henan Billions Chemicals Co Ltd	ShenzSME	Henan Billions Chem Co Ltd	China	Jiaozuo Bailiyuan Reservoir Management Co Ltd	-	Jiaozuo Zhongcai Invest Co Ltd	China	Public	P	Sub.	1695	-	1	-	-	-	-	-	IMA
2013-11-07	-	-	-	Henan Billions Chem Co Ltd	42464C	2819	Industrial inorganic chemicals, nec	China	Foreign	8711	Engineering services	China	Foreign	-	-	42	Pending	1.642	1.642	-	0.69	002601	002601	002601	002601	-	-	-	-	Henan Billions Chemicals Co Ltd	ShenzSME	Henan Billions Chem Co Ltd	China	Jiaozuo Bailiyuan Reservoir Management Co Ltd	-	Jiaozuo Zhongcai Invest Co Ltd	China	Public	P	Sub.	1695	-	1	-	-	-	-	-	IMA
2013-11-07	2013-11-07	2013-11-07	-	Shenzhen Jinhaima Indl Co Ltd	82294C	5021	Furniture	China	Foreign	6552	Land subdividers and developers, except cemeteries	China	Foreign	100	100	100	Completed	np	-	-	-	-	-	-	-	-	-	-	-	Shenzhen Jinhaima Industrial Co Ltd	-	Dongjin Intl Co Ltd	China	Southern Heungkong Group Co Ltd	-	HeungKong Group Ltd	China	Sub.	C	Sub.	-	-	1	-	-	-	-	-	IMA
2013-11-07	-	-	-	Aucma Co Ltd	06449X	3632	Household refrigerators and home and farm freezers	China	Foreign	6799	Investors, nec	China	Foreign	-	-	35	Pending	46.911	46.911	-	16.419	600336	600336	600336	600336	-	-	-	-	Aucma Co Ltd	Shanghai	Aucma Co Ltd	China	Shanghai Quanxiang Investment Center(LP)	-	Shanghai Jingkai Mining Ind	China	Public	P	Sub.	6074	-	1	-	-	-	-	-	IMA
2013-11-07	-	-	-	Shanghai New Culture Media	81938F	7812	Motion picture and video tape production	China	Foreign	8742	Management consulting services	China	Foreign	-	-	60	Pending	1.642	1.642	-	0.985	300336	300336	300336	300336	-	-	-	-	Shanghai New Culture Media Group Co Ltd	ShenzChNxt	Shanghai New Culture Media	China	Shanghai Kaiyi Entertainment Co Ltd	-	Shanghai Kaiyi Entertainment	China	Public	P	Priv.	87	-	1	-	-	-	-	-	IMA
2013-11-07	-	-	-	Shanghai New Culture Media	81938F	7812	Motion picture and video tape production	China	Foreign	7812	Motion picture and video tape production	China	Foreign	-	-	10	Pending	16.419	16.419	-	1.642	300336	300336	300336	300336	-	-	-	-	Shanghai New Culture Media Group Co Ltd	ShenzChNxt	Shanghai New Culture Media	China	Wabang(Beijing)International Media Co Ltd	-	Wabang(Beijing)Intl Media Co	China	Public	P	Priv.	87	-	1	-	-	-	-	-	IMA
2013-11-07	2013-11-07	2013-11-07	-	Nanjing Medicine Intl Health	63340A	8731	Commercial physical and biological research	China	Foreign	2834	Pharmaceutical preparations	China	Foreign	29.29	29.29	29.29	Completed	np	-	-	-	-	-	-	-	-	-	-	-	Nanjing Medicine International Health Industry Co Ltd	-	Jiangsu Hongshi Science	China	Nanjing Tongrentang Huangshan Refined Pharmaceutical Co Ltd	-	Jiangsu Hongshi Science	China	Sub.	C	Sub.	-	-	1	-	-	-	-	-	IMA
2013-11-07	2013-11-07	2013-11-07	-	Shenyang Chengji Invest Co Ltd	7A0698	6799	Investors, nec	China	Foreign	6552	Land subdividers and developers, except cemeteries	China	Foreign	100	100	100	Completed	12.93	12.93	-	17.864	-	-	-	-	-	-	600325	600325	Shenyang Chengji Investment Co Ltd	-	Shenyang Chengji Invest Co Ltd	China	Shenyang Huayue Property Co Ltd	-	Huafa Industrial Co Ltd Zhuhai	China	Priv.	C	Sub.	-	-	1	-	-	-	-	-	IMA
2013-11-07	2013-11-07	2013-11-07	-	Investor Group	46145M	6799	Investors, nec	China	Foreign	3645	Residential electric lighting fixtures	China	Foreign	5.001	5.001	5.001	Completed	119.232	119.232	-	5.963	-	-	-	-	-	-	600261	600261	Investor Group	-	Investor Group	China	Xiamen Yankon Ennai Lighting Co Ltd	-	Zhejiang Yankon Group Co Ltd	China	Priv.	C	Sub.	-	-	1	-	-	-	-	-	IMA
2013-11-07	2014-01-24	2014-01-24	-	Investor Group	46145M	6799	Investors, nec	China	Foreign	3679	Electronic components, nec	China	Foreign	5	20	5	Completed	753.573	778.77	2.275	39.209	-	-	-	-	000532	000532	000532	000532	Investor Group	-	Investor Group	China	Leaguer Stock Co Ltd	Shenzhen	Leaguer Stock Co Ltd	China	Priv.	C	Public	-	-	1	-	650	5.6	12.42	4.88	IMA
2013-11-07	-	-	-	Chongqing Hongen Entrp(Grp)Co	16804T	6552	Land subdividers and developers, except cemeteries	China	Foreign	1522	Residential construction, nec	China	Foreign	-	-	15	Pending	16.419	16.419	-	2.463	-	-	-	-	-	-	-	-	Chongqing Hongen Enterprise(Group)Co Ltd	-	Chongqing Hongen Entrp(Grp)Co	China	Chongqing Changjiang Three Gorges Road&Bridge Co Ltd	-	Chongqing Hongen Entrp(Grp)Co	China	Priv.	P	J.V.	-	-	1	-	-	-	-	-	IMA
2013-11-07	-	-	-	China National Gold Group Corp	17013Q	1041	Gold ores	China	Foreign	1021	Copper ores	Rep of Congo	Foreign	-	-	15	Status Unknown	np	-	-	-	-	-	-	-	-	-	RIO	RIO RIO RIO1 RIO1 RTZ	China National Gold Group Corp	-	China National Gold Group Corp	China	AMB-Kamoa Mines	-	Rio Tinto PLC	United Kingdom	Priv.	UN	Sub.	-	-	1	-	-	-	-	-	IMA
2013-11-06	-	-	-	Guizhou Xinyi Mining Ind	7A0423	1221	Bituminous coal and lignite surface mining	China	Foreign	1221	Bituminous coal and lignite surface mining	China	Foreign	-	-	100	Pending	np	-	-	13.131	-	-	000422	000422	-	-	000707	000707	Guizhou Xinyi Mining Industry (Group) Co Ltd	-	Hubei Yihua Chemical Ind Co	China	Xishui County Fuxing Coal Mine	-	Hubei Shuanghuan Science &	China	Sub.	P	Sub.	-	-	1	-	-	-	-	-	IMA
2013-11-06	2013-11-06	2013-11-06	-	Wujiang Econ & Tech Dvlp Zone	7A0806	6799	Investors, nec	China	Foreign	3679	Electronic components, nec	China	Foreign	100	100	100	Completed	np	-	-	21.487	-	-	-	-	-	-	8085	8085	Wujiang Economic & Technology Development Zone Development Co	-	Wujiang Econ & Tech Dvlp Zone	China	Suzhou Forward Electronic Technology Co Ltd-Plants	-	Forward Electronics Co Ltd	Taiwan	Priv.	C	Sub.	-	-	1	-	-	-	-	-	IMA
2013-11-06	2014-06-27	2014-06-27	-	Jiangxi Yonglian Invest Co	7A0462	6799	Investors, nec	China	Foreign	2048	Prepared animal feeds, except for dogs and cats	China	Foreign	27.717	27.717	27.717	Completed	973.325	588.27	0.986	163.052	-	-	-	-	002157	002157	002157	002157	Jiangxi Yonglian Investment Co Ltd	-	Jiangxi Yonglian Invest Co	China	Jiangxi Zhengbang Technology Co Ltd	ShenzSME	Jiangxi Zhengbang Tech Co Ltd	China	Priv.	C	Public	-	1	1	-	13784	-3.84	-2.91	-8.52	IMA
2013-11-06	-	-	-	Shanghai Dongxiang Industries	7A0754	6799	Investors, nec	China	Foreign	7011	Hotels and motels	China	Foreign	-	-	100	Pending	np	-	-	98.482	-	-	-	-	-	-	600606	600606	Shanghai Dongxiang Industries Co Ltd	-	Shanxi Dongxiang Real Estate D	China	Shanghai Jinfeng Investment Co Ltd-Hotel	-	Shanghai Jinfeng Investment Co	China	Sub.	P	Sub.	-	-	1	-	-	-	-	-	IMA
2013-11-05	2013-11-05	2013-11-05	-	China CEFC Energy Co Ltd	16797N	5169	Chemicals and allied products, nec	China	Foreign	5099	Durable goods, nec	China	Foreign	19.79	33.33	19.79	Completed	85.37	85.37	-	16.895	-	-	-	-	-	-	-	-	CEFC China Energy Co Ltd	-	Zhongan Lianhe Energy Co Ltd	China	CEFC(Shanghai)Group Co Ltd	-	Shanghai Huaxin Energy Holding	China	Sub.	C	Sub.	-	-	1	-	-	-	-	-	IMA
2013-11-05	2013-12-12	2013-12-12	-	Investor Group	46145M	6799	Investors, nec	China	Foreign	3674	Semiconductors and related devices	United States	North Carolina	-	-	-	Completed	np	-	-	21	-	-	-	-	-	-	-	-	Investor Group	-	Investor Group	China	Phononic Inc	-	Phononic Inc	United States	Priv.	C	Priv.	-	-	1	-	-	-	-	-	MA
2013-11-05	-	-	-	Kangmei Pharmaceutical Co Ltd	48711J	2834	Pharmaceutical preparations	China	Foreign	8062	General medical and surgical hospitals	China	Foreign	-	-	100	Pending	np	-	-	-	600518	600518	600518	600518	-	-	-	-	Kangmei Pharmaceutical Co Ltd	Shanghai	Kangmei Pharmaceutical Co Ltd	China	Meihekou Maternal&Child Health Hospital	-	Meihekou Maternal&Child Health	China	Public	P	Priv.	5230	-	1	-	-	-	-	-	IMA
2013-11-05	-	-	-	Kangmei Pharmaceutical Co Ltd	48711J	2834	Pharmaceutical preparations	China	Foreign	8062	General medical and surgical hospitals	China	Foreign	-	-	100	Pending	np	-	-	-	600518	600518	600518	600518	-	-	-	-	Kangmei Pharmaceutical Co Ltd	Shanghai	Kangmei Pharmaceutical Co Ltd	China	Meihekou Hospital of Traditional Chinese Medicine	-	Meihekou Hosp of Traditional	China	Public	P	Priv.	5230	-	1	-	-	-	-	-	IMA
2013-11-05	-	-	-	Kangmei Pharmaceutical Co Ltd	48711J	2834	Pharmaceutical preparations	China	Foreign	8062	General medical and surgical hospitals	China	Foreign	-	-	100	Pending	np	-	-	-	600518	600518	600518	600518	-	-	-	-	Kangmei Pharmaceutical Co Ltd	Shanghai	Kangmei Pharmaceutical Co Ltd	China	Meihekou Friendship Hospital	-	Meihekou Friendship Hospital	China	Public	P	Priv.	5230	-	1	-	-	-	-	-	IMA
2013-11-05	2014-09-19	2014-09-19	-	Wone Info Ind Inc	4F8538	7382	Security systems services	China	Foreign	7372	Prepackaged Software	China	Foreign	93.98	93.98	93.98	Completed	53.211	53.211	-	49.333	002268	002268	002268	002268	-	-	-	-	Westone Information Industry Inc	ShenzSME	Wone Info Ind Inc	China	Chengdu 30 Shengan Information System Co Ltd	-	China Electn Tech Grp Corp	China	Public	C	Sub.	715	1	1	-	-	-	-	-	IMA
2013-11-05	2014-09-19	2014-09-19	-	Wone Info Ind Inc	4F8538	7382	Security systems services	China	Foreign	3661	Telephone&telegraph apparatus	China	Foreign	94.41	94.41	94.41	Completed	69.7	69.7	-	64.916	002268	002268	002268	002268	-	-	-	-	Westone Information Industry Inc	ShenzSME	Wone Info Ind Inc	China	Chengdu 30 Ruitong Mobile Communication Co Ltd	-	China Electn Tech Grp Corp	China	Public	C	Sub.	715	1	1	-	-	-	-	-	IMA
2013-11-05	2014-09-19	2014-09-19	-	Wone Info Ind Inc	4F8538	7382	Security systems services	China	Foreign	3674	Semiconductors and related devices	China	Foreign	85.74	85.74	85.74	Completed	24.37	24.37	-	20.613	002268	002268	002268	002268	-	-	-	-	Westone Information Industry Inc	ShenzSME	Wone Info Ind Inc	China	Chengdu 30JAVEE Microelectronics Inc	-	China Electn Tech Grp Corp	China	Public	C	Sub.	715	1	1	-	-	-	-	-	IMA
2013-11-05	-	-	-	COFCO Ppty Grp Shenzhen RE	7A0226	6552	Land subdividers and developers, except cemeteries	China	Foreign	6552	Land subdividers and developers, except cemeteries	China	Foreign	-	-	100	Pending	70.531	70.531	-	70.531	-	-	N/A	N/A	-	-	-	-	COFCO Property Group Shenzhen Real Estate Development Co Ltd	-	COFCO Corp	China	Shenzhen Jinfengcheng Real Estate Development Co Ltd	-	China Fin Intl Hldg Co Ltd	China	Sub.	P	Sub.	-	-	1	-	-	-	-	-	IMA
2013-11-05	2014-01-28	2014-01-28	-	HNA Hotel Holding Group Co Ltd	40723T	7011	Hotels and motels	China	Foreign	7011	Hotels and motels	Spain	Foreign	4.059	4.059	4.059	Completed	2693.77	1744.46	5.659	70.808	-	-	-	-	NHH	NHH	NHH	NHH	HNA Hotel Holding Group Co Ltd	-	HNA Hotel Holding Group Co Ltd	China	NH Hoteles SA	Madrid	NH Hoteles SA	Spain	Priv.	C	Public	-	-	1	-	13204	6.06	8.39	2.94	IMA
2013-11-05	2013-11-22	2013-11-22	-	Investor Group	46145M	6799	Investors, nec	China	Foreign	5311	Department stores	China	Foreign	4.992	4.992	4.992	Completed	698.539	740.606	1.088	36.993	-	-	-	-	000759	000759	000759	000759	Investor Group	-	Investor Group	China	Zhongbai Holdings Group Co Ltd	Shenzhen	Zhongbai Holdings Group Co Ltd	China	Priv.	C	Public	51365	-	1	-	38979	-3.63	-0.45	-3.91	IMA
2013-11-05	2016-12-22	2016-12-22	-	Chongqing DIMA Industry Co Ltd	17054P	6552	Land subdividers and developers, except cemeteries	China	Foreign	8742	Management consulting services	China	Foreign	100	100	100	Completed	9.088	9.088	-	9.088	600565	600565	600565	600565	-	-	600565	600565	Chongqing DIMA Industry Co Ltd	Shanghai	Chongqing DIMA Industry Co Ltd	China	Chongqing Lizhi Business Management Co Ltd	-	Chongqing DIMA Industry Co Ltd	China	Public	C	Sub.	964	-	1	-	-	-	-	-	IMA
2013-11-04	-	-	2015-02-16	Guangdong Weihua Corp	94880Q	2493	Reconstituted wood products	China	Foreign	1099	Miscellaneous metal ores, nec	China	Foreign	-	-	100	Withdrawn	np	-	-	1162.41	002240	002240	002240	002240	-	-	-	-	Guangdong Weihua Corp	ShenzSME	Guangdong Weihua Corp	China	Ganzhou Rare Earth Mineral Industry Co Ltd	-	Ganzhou Rare Earth Grp Co Ltd	China	Public	W	Sub.	2002	2	1	-	-	-	-	-	IMA
2013-11-04	2013-11-04	2013-11-04	-	Shenzhen Nan Bai Mechanical&	7A0449	3523	Farm machinery and equipment	China	Foreign	4941	Water supply	China	Foreign	5	40	5	Completed	0.82	0.82	-	0.041	-	-	-	-	-	-	BHK	BHK	Shenzhen Nan Bai Mechanical&Electrical Equipment Co Ltd	-	Shenzhen Nan Bai Mechanical&	China	Shenzhen City Guan Lan Nanfang Water Co Ltd	-	SIIC Environment Holdings Ltd	Singapore	Priv.	C	Sub.	-	-	1	-	-	-	-	-	IMA
2013-11-04	2013-11-04	2013-11-04	-	Shenzhen Silver Base Liquor	7A0167	5182	Wine and distilled alcoholic beverages	China	Foreign	7389	Business services, nec	China	Foreign	20	20	20	Completed	np	-	-	-	-	-	886	886	-	-	-	-	Shenzhen Silver Base Liquor Sales Co Ltd	-	Silver Base Group Holdings Ltd	Hong Kong	Zhongjiu Shidai Winery(Beijing)Co Ltd	-	Zhongjiu Shidai Winery	China	Sub.	C	Priv.	-	-	1	-	-	-	-	-	IMA
2013-11-04	2013-11-04	2013-11-04	-	Shanghai Puly Real Estate	82065E	6552	Land subdividers and developers, except cemeteries	China	Foreign	6512	Operators of nonresidential buildings	South Africa	Foreign	100	100	100	Completed	np	-	-	-	-	-	-	-	-	-	AFE	AFE	Shanghai Puly Real Estate Development Co Ltd	-	China Poly Group Corp	China	AECI Ltd- property asset	-	AECI Ltd	South Africa	J.V.	C	Sub.	-	-	1	-	-	-	-	-	IMA
2013-11-04	-	-	-	Zhu Jinling	7A0150	6799	Investors, nec	China	Foreign	6799	Investors, nec	China	Foreign	-	-	100	Pending	111.282	111.282	-	111.282	-	-	-	-	-	-	-	-	Zhu Jinling	-	Zhu Jinling	China	Zhang Tong Holdings Ltd	-	Rong De Investments Ltd	Hong Kong	Inv.	P	Sub.	-	-	1	-	-	-	-	-	IMA
2013-11-04	-	-	-	Zhu Jinling	7A0150	6799	Investors, nec	China	Foreign	6799	Investors, nec	China	Foreign	-	-	100	Pending	np	-	-	-	-	-	-	-	-	-	-	-	Zhu Jinling	-	Zhu Jinling	China	Rainbow High Holdings Ltd	-	Rong De Investments Ltd	Hong Kong	Inv.	P	Sub.	-	-	1	-	-	-	-	-	IMA
2013-11-04	2014-05-28	2014-05-28	-	Meizhou Weihua Copper Foil Co	6A9949	3497	Metal foil and leaf	China	Foreign	2493	Reconstituted wood products	China	Foreign	100	100	100	Completed	np	-	-	330.462	-	-	-	-	-	-	002240	002240	Meizhou Weihua Copper Foil Co Ltd	-	Meizhou Weihua Copper Foil Co	China	Guangdong Weihua Corp-All assets,liablities	-	Guangdong Weihua Corp	China	Priv.	C	Sub.	-	-	1	-	-	-	-	-	IMA
2013-11-04	-	-	-	State Grid Chongqing Wulong Cy	6A9890	4911	Electric services	China	Foreign	4911	Electric services	China	Foreign	-	-	100	Pending	np	-	-	1.248	-	-	-	-	-	-	-	-	State Grid Chongqing Wulong County Electric Power Co	-	State Grid Corp Of China	China	Chongqing Fuling Electric Power-Baima District Property	-	State Grid Corp Of China	China	Sub.	P	Sub.	-	-	1	-	-	-	-	-	IMA
2013-11-04	2013-11-04	2013-11-04	-	Beijing Huahong Growth Invest	7A0426	6799	Investors, nec	China	Foreign	2512	Wood household furniture, upholstered	China	Foreign	45.05	45.05	45.05	Completed	np	-	-	-	-	-	-	-	-	-	-	-	Beijing Huahong Growth Investment Advisory Co Ltd	-	Beijing Huahong Growth Invest	China	Guangming Group Co Ltd	-	Guangming Group Co Ltd	China	Priv.	C	Priv.	-	-	1	-	-	-	-	-	IMA
2013-11-04	-	-	-	Chongqing Fuling Electric	17060R	4911	Electric services	China	Foreign	4911	Electric services	China	Foreign	-	-	100	Pending	np	-	-	0.613	600452	600452	-	-	-	-	-	-	Chongqing Fuling Electric Power Industrial Co Ltd	Shanghai	State Grid Corp Of China	China	State Grid Chongqing Electric Power-Zhenan Property of Changshou Branch	-	State Grid Corp Of China	China	Public	P	Sub.	1020	-	1	-	-	-	-	-	IMA
2013-11-04	-	-	-	Zhejiang Sunflower Light	99306J	3674	Semiconductors and related devices	China	Foreign	3535	Conveyors and conveying equipment	China	Foreign	-	-	30	Pending	np	-	-	-	300111	300111	300111	300111	-	-	-	-	Zhejiang Sunflower Light Energy Science & Technology Co Ltd	ShenzChNxt	Zhejiang Sunflower Light	China	Wild SC(Ningbo)Intelligent Technology Co Ltd	-	Wild SC(Ningbo)Intelligent	China	Public	P	Priv.	797	-	1	-	-	-	-	-	IMA
2013-11-04	2014-05-08	2014-05-08	-	Surekam Corp	86890W	7373	Computer integrated systems design	China	Foreign	3678	Electronic connectors	China	Foreign	30.24	30.24	30.24	Completed	np	-	-	-	002373	002373	002373	002373	-	-	-	-	Surekam Corp	ShenzSME	Surekam Corp	China	UNISITS Technology Co Ltd	-	UNISITS Technology Co Ltd	China	Public	C	Priv.	697	1	1	-	-	-	-	-	IMA
2013-11-04	-	-	2013-11-25	Samson Holding Ltd	79640T	2511	Wood household furniture, except upholstered	China	Foreign	2519	Household furniture, nec	United States	Missouri	-	9.504	90.496	Withdrawn	np	-	-	-	531	531	-	-	FBN	FBN	FBN	FBN	Samson Holding Ltd	Hong Kong	Advent Group Ltd	British Virgin	Furniture Brands International Inc	New York	Furniture Brands International	United States	Public	W	Public	8000	-	2	-	9100	-	-	-	MA
2013-11-04	2014-05-07	2014-05-07	-	Surekam Corp	86890W	7373	Computer integrated systems design	China	Foreign	7372	Prepackaged Software	China	Foreign	48.98	48.98	48.98	Completed	np	-	-	-	002373	002373	002373	002373	-	-	-	-	Surekam Corp	ShenzSME	Surekam Corp	China	Beijing Palm City Technology Co Ltd	-	TransCloud Co Ltd	China	Public	C	Sub.	697	1	1	-	-	-	-	-	IMA
2013-11-04	2014-05-07	2014-05-07	-	Surekam Corp	86890W	7373	Computer integrated systems design	China	Foreign	7373	Computer integrated systems design	China	Foreign	100	100	100	Completed	427.607	453.068	-	453.173	002373	002373	002373	002373	-	-	-	-	Surekam Corp	ShenzSME	Surekam Corp	China	China TransInfo Technology Corp	-	TransCloud Co Ltd	China	Public	C	Sub.	697	1	1	-	946	-	-	-	IMA
2013-11-03	2013-11-03	2013-11-03	-	Liangzhong Investment Co Ltd	7A0173	6799	Investors, nec	China	Foreign	3731	Ship building and repairing	China	Foreign	50	95.41	50	Completed	84.928	84.928	-	42.464	-	-	-	-	-	-	IMSK	IMSK	Liangzhong Investment Co Ltd	-	Liangzhong Investment Co Ltd	China	Shenghui Gas & Chemicals Systems Co Ltd	-	I M Skaugen SE	Norway	Priv.	C	Sub.	-	-	1	-	-	-	-	-	IMA
2013-11-01	2013-11-01	2013-11-01	-	China New Enterprise Invest	17441N	6799	Investors, nec	China	Foreign	2834	Pharmaceutical preparations	China	Foreign	17	17	17	Completed	117.275	149.411	-	25.4	-	-	-	-	8231	8231	8231	8231	China New Enterprise Investment Co Ltd	-	China New Enterprise Invest	China	Shanghai Fudan-Zhangjiang Bio-Pharmaceutical Co Ltd	HK GEM	Shanghai Fudan-Zhangjiang	China	Priv.	C	Public	-	-	1	-	397	-	-	-	IMA
2013-11-01	2013-12-19	2013-12-19	-	Sichuan Guodong Constr Group	82800F	6552	Land subdividers and developers, except cemeteries	China	Foreign	2499	Wood products, nec	China	Foreign	90	90	90	Completed	44.724	44.724	-	40.251	-	-	-	-	-	-	600321	600321	Sichuan Guodong Construction Group Co Ltd	-	Sichuan Guodong Constr Group	China	Sichuan Guangyuan Guodong Construction New Materials Co Ltd	-	Sichuan Guodong Constr Co Ltd	China	Priv.	C	Sub.	-	-	1	-	-	-	-	-	IMA
2013-11-01	2013-11-06	2013-11-06	-	Zhejiang Shangfeng Ind Hldg Co	98968Y	3644	Noncurrent-carrying wiring devices	China	Foreign	3357	Drawing and insulating of nonferrous wire	China	Foreign	15	15	15	Completed	28.654	28.654	-	4.298	000967	000967	000967	000967	-	-	000967	000967	Zhejiang Shangfeng Industrial Holdings Co Ltd	Shenzhen	Zhejiang Shangfeng Ind Hldg Co	China	Liaoning Donggang Electromagnetism Wire Co Ltd	-	Zhejiang Shangfeng Ind Hldg Co	China	Public	C	Sub.	1454	-	1	-	-	-	-	-	IMA
2013-11-01	2013-11-01	2013-11-01	-	Investor Group	46145M	6799	Investors, nec	China	Foreign	6799	Investors, nec	China	Foreign	98.85	98.85	98.85	Completed	100.014	100.014	-	98.864	-	-	-	-	-	-	-	-	Investor Group	-	Investor Group	China	Shanghai Zhongcheng Hejin Investment Centre LP	-	Shanghai Zhongcheng Hejin	China	Priv.	C	Priv.	-	-	1	-	-	-	-	-	IMA
2013-11-01	2016-06-18	2016-06-18	-	Zhongli Science & Tech Grp Co	98227W	3357	Drawing and insulating of nonferrous wire	China	Foreign	3661	Telephone&telegraph apparatus	China	Foreign	12.5	33.5	12.5	Completed	16.395	16.395	-	2.049	002309	002309	002309	002309	-	-	-	-	Zhongli Science & Technology Group Co Ltd	ShenzSME	Zhongli Science & Tech Grp Co	China	Jiangsu Zhongli Electronic Information Technology Co Ltd	-	Jiangsu Zhongli Electn Info	China	Public	C	Priv.	4523	-	1	-	-	-	-	-	IMA
2013-11-01	-	-	2015-05-01	SinoHan	7A9825	6799	Investors, nec	China	Foreign	1311	Crude petroleum and natural gas	Kazakhstan	Foreign	-	-	50	Withdrawn	np	-	-	105	-	-	-	-	-	-	TPL	GG_TPL TPL TPL	SinoHan Oil & Gas Investment BV	-	HANHONG Private Equity	China	Tethys Kazakhstan SPRL	-	Tethys Petroleum Ltd	Cayman Islands	Sub.	W	Sub.	-	-	1	-	-	-	-	-	IMA
2013-11-01	2013-11-01	2013-11-01	-	Shenzhen Zohontie Holdings	7A1651	6799	Investors, nec	China	Foreign	7996	Amusement parks	Hong Kong	Foreign	100	100	100	Completed	np	-	-	-	-	-	-	-	-	-	-	-	Shenzhen Zohontie Holdings Group	-	Shenzhen Zohontie Holdings	China	Larking Ltd	-	Larking Ltd	Hong Kong	Priv.	C	Priv.	-	-	1	-	-	-	-	-	IMA
2013-11-01	-	-	-	Shanghai Jinjiang Intl Invest	83943V	6282	Investment advice	China	Foreign	7011	Hotels and motels	China	Foreign	-	-	45	Pending	82.095	82.095	-	36.943	-	-	-	-	-	-	-	-	Shanghai Jinjiang International Investment Management Co Ltd	-	Jin Jiang Intl (Hldg) Co Ltd	China	Shanghai Hua Ting Hotel&Tower Co Ltd	-	Jin Jiang Intl (Hldg) Co Ltd	China	Sub.	P	Sub.	-	-	1	-	-	-	-	-	IMA
2013-11-01	-	-	-	Zhongli Science & Tech Grp Co	98227W	3357	Drawing and insulating of nonferrous wire	China	Foreign	5074	Plumbing & heating equipment & supplies(hydronics)	Singapore	Foreign	-	-	100	Pending	0.694	0.694	-	0.694	002309	002309	002309	002309	-	-	002309	002309	Zhongli Science & Technology Group Co Ltd	ShenzSME	Zhongli Science & Tech Grp Co	China	Stargazer Cable Assembly Pte Ltd	-	Zhongli Science & Tech Grp Co	China	Public	P	Sub.	4523	-	1	-	-	-	-	-	IMA
2013-11-01	2013-11-01	2013-11-01	-	Investor Group	46145M	6799	Investors, nec	China	Foreign	3211	Flat glass	China	Foreign	-	-	-	Completed	np	-	-	158.339	-	-	-	-	-	-	-	-	Investor Group	-	Investor Group	China	Hainan AVIC Special Glass Materials Co Ltd	-	Hainan AVIC Special Glass	China	Priv.	C	Priv.	-	-	1	-	-	-	-	-	IMA
2013-10-31	-	-	-	Shang Gong Group Co Ltd	78763A	3639	Household appliances, nec	China	Foreign	6519	Lessors of real property, nec	China	Foreign	-	-	100	Pending	np	-	-	-	600843	600843 900924	600843	600843 900924	-	-	600843	600843 900924	Shang Gong Group Co Ltd	Shanghai	Shang Gong Group Co Ltd	China	Shanghai Fengjian Properties Co Ltd	-	Shang Gong Group Co Ltd	China	Public	P	Sub.	665	-	1	-	-	-	-	-	IMA
2013-10-31	-	-	-	Bsrep Cxtd Holdings LP	6A9649	6799	Investors, nec	China	Foreign	6552	Land subdividers and developers, except cemeteries	China	Foreign	-	-	4.317	Pending	7989.91	2941.09	0.368	152.536	-	-	BAM.A	BAM BAM.A	0272	0272	0272	0272	Bsrep Cxtd Holdings LP	-	Brookfield Asset Management	Canada	Shui On Land Ltd	Hong Kong	Shui On Land Ltd	China	Sub.	P	Public	-	-	1	-	1265	5.95	9.42	13.52	IMA
2013-10-31	-	-	-	Hangzhou Dian Med Lab Ctr Co	41005R	8071	Medical laboratories	China	Foreign	8071	Medical laboratories	China	Foreign	-	-	36	Pending	10.939	10.939	-	3.938	-	-	300244	300244	-	-	300244	300244	Hangzhou Dian Medical Laboratory Center Co Ltd	-	Zhejiang Dian Diagnostics Co	China	Shanghai Di An Medical Laboratory Institute Co Ltd	-	Zhejiang Dian Diagnostics Co	China	Sub.	P	Sub.	-	-	1	-	-	-	-	-	IMA
2013-10-31	2014-08-29	2014-08-29	-	China Construction Bank Corp	Y1397N	6000	Banks	China	Foreign	6000	Banks	Brazil	Foreign	62.235	62.235	72.003	Completed	3489.89	1005.51	3.976	723.974	601939	0939 601939	-	-	BICB4	BICB3 BICB4	BICB4	BICB3 BICB4	China Construction Bank Corp	Shanghai	Peoples Republic of China	China	Banco Industrial e Comercial SA	BMFBOVESPA	Banco Industrial e Comercial	Brazil	Public	C	Public	348955	2	1	-	920	-	-	-	IMA
2013-10-31	2013-10-31	2013-10-31	-	Nanjing Xin Han Union Trading	6A9469	5033	Roofing, siding, and insulation materials	China	Foreign	6531	Real estate agents and managers	China	Foreign	40	40	40	Completed	20.511	20.511	-	8.204	-	-	-	-	-	-	-	-	Nanjing Xin Han Union Trading Co Ltd	-	Nanjing Xin Han Union Trading	China	Nanjing Yijin Lansheng Business Management Ltd	-	Nanjing Xin Han Union Trading	China	Priv.	C	Sub.	-	-	1	-	-	-	-	-	IMA
2013-10-31	-	-	-	Beijing North Star Co Ltd	07726W	1541	Industrial buildings and warehouses	China	Foreign	6552	Land subdividers and developers, except cemeteries	China	Foreign	-	-	51	Pending	3.349	3.349	-	1.708	588	588 601588	588	588 601588	-	-	-	-	Beijing North Star Co Ltd	Hong Kong	Beijing North Star Co Ltd	China	Changsha Century Yujing Real Estate Co Ltd	-	Clove International Ltd	China	Public	P	Sub.	4951	-	1	-	-	-	-	-	IMA
2013-10-31	2013-10-31	2013-10-31	-	Quanzhou Geili Investment Co L	6A9940	6799	Investors, nec	China	Foreign	5013	Automotive parts, supplies	China	Foreign	49	49	49	Completed	8.204	8.204	-	4.02	-	-	-	-	-	-	8126	8126	Quanzhou Geili Investment Co Ltd	-	Quanzhou Geili Investment Co L	China	Fuzhou Furi Auto Sales&Services Co Ltd	-	G.A. Holdings Ltd	Hong Kong	Priv.	C	Sub.	-	-	1	-	-	-	-	-	IMA
2013-10-31	2013-10-31	2013-10-31	-	Jiayu Xinxin Invest Grp Co	6A9856	6282	Investment advice	China	Foreign	6512	Operators of nonresidential buildings	China	Foreign	100	100	100	Completed	np	-	-	3.237	-	-	-	-	-	-	300117	300117	Jiayu Xinxin Investment Group Co Ltd	-	Jiayu Xinxin Invest Grp Co	China	Beijing Jiayu Door, Window & Curtain Wall Joint Stock Co Ltd-Building portfolio	-	Beijing Jiayu Door Window &	China	Priv.	C	Sub.	-	-	1	-	-	-	-	-	IMA
2013-10-31	-	-	-	CCCC First Harbor Engineering	6A9681	1542	Nonresidential building construction, nec	China	Foreign	1522	Residential construction, nec	China	Foreign	-	-	100	Pending	np	-	-	72.199	-	-	-	-	-	-	900947	600320 900947	CCCC First Harbor Engineering Co Ltd	-	China Commun Constr Grp Ltd	China	Shanghai Zhenhua Heavy Industries Co Ltd-Floating Crane	-	Shanghai Zhenhua Heavy Inds Co	China	Sub.	P	Sub.	-	-	1	-	-	-	-	-	IMA
2013-10-31	2013-10-31	2013-10-31	-	Shenzhen Airport Group Co Ltd	82318X	4581	Airports and airport terminal services	China	Foreign	4491	Marine cargo handling	China	Foreign	95	95	95	Completed	1.904	1.904	-	1.809	-	-	-	-	-	-	-	-	Shenzhen Airport Group Co Ltd	-	Shenzhen Airport Group Co Ltd	China	Shenzhen Airport Port Affairs Co Ltd	-	Shenzhen Airport Group Co Ltd	China	Priv.	C	Sub.	-	-	1	-	-	-	-	-	IMA
2013-10-31	-	-	-	Henan Billions Chem Co Ltd	42464C	2819	Industrial inorganic chemicals, nec	China	Foreign	2869	Industrial organic chemicals, nec	China	Foreign	-	-	65	Pending	17.244	17.244	-	11.209	002601	002601	002601	002601	-	-	-	-	Henan Billions Chemicals Co Ltd	ShenzSME	Henan Billions Chem Co Ltd	China	Haigong Yingpaier Chemical Engineering Co Ltd	-	China Natl Offshore Oil Corp	China	Public	P	Sub.	1695	-	1	-	-	-	-	-	IMA
2013-10-31	2014-01-25	2014-01-25	-	Zhuhai Rongsheng Real Estate	6A9507	6799	Investors, nec	China	Foreign	5162	Plastics materials and basic forms and shapes	China	Foreign	100	100	100	Completed	11.814	11.814	-	11.814	-	-	-	-	-	-	000659	000659	Zhuhai Rongsheng Real Estate Investment Co Ltd	-	Zhuhai Rongsheng Real Estate	China	Zhuhai Jiaheng Commerce&Trade Co Ltd	-	Zhuhai Zhongfu Entrp Co Ltd	China	Priv.	C	Sub.	-	-	1	-	-	-	-	-	IMA
2013-10-31	-	-	-	Jilin Yatai Grp Bldg Material	1A3630	6799	Investors, nec	China	Foreign	3241	Cement, hydraulic	China	Foreign	-	-	100	Pending	9.488	9.488	-	9.488	-	-	600881	600881	-	-	CRH	CRH CRH CRHCY	Jilin Yatai Group Building Material Investment Co Ltd	-	Jilin Yatai (Group) Co Ltd	China	Harbin Sanling Cement Co	-	CRH PLC	Ireland-Rep	Sub.	P	Sub.	-	-	1	-	-	-	-	-	IMA
2013-10-31	2014-02-19	2014-02-19	-	Shanghai Pudong Asset	6A9522	6282	Investment advice	China	Foreign	3272	Concrete products, except block and brick	China	Foreign	4	4	4	Completed	87.302	87.827	0.484	3.513	-	-	-	-	900939	900939	900939	900939	Shanghai Pudong Asset Operation Co Ltd	-	Shanghai Pudong Asset	China	Shanghai Huili Building Materials Co Ltd	Shanghai	Shanghai Huili Building	China	Priv.	C	Public	-	-	1	-	16	-17.97	-17.81	-18.33	IMA
2013-10-31	-	-	-	Bsrep Cxtd Holdings LP	6A9649	6799	Investors, nec	China	Foreign	6552	Land subdividers and developers, except cemeteries	China	Foreign	-	-	12.45	Pending	8403.51	3354.68	0.419	501.804	-	-	BAM.A	BAM BAM.A	0272	0272	0272	0272	Bsrep Cxtd Holdings LP	-	Brookfield Asset Management	Canada	Shui On Land Ltd	Hong Kong	Shui On Land Ltd	China	Sub.	P	Public	-	-	1	-	1265	20.85	24.81	29.49	IMA
2013-10-31	-	-	-	China Commun Constr Co Ltd	17095N	1622	Bridge, tunnel, and elevated highway construction	China	Foreign	6552	Land subdividers and developers, except cemeteries	China	Foreign	-	-	100	Pending	137.834	137.834	-	137.834	601800	601800 601800	-	-	-	-	900947	600320 900947	China Communications Construction Co Ltd	Shanghai	China Commun Constr Grp Ltd	China	Shanghai Jiangtian Industry Co Ltd	-	Shanghai Zhenhua Heavy Inds Co	China	Public	P	Sub.	94629	-	1	-	-	-	-	-	IMA
2013-10-31	2013-10-31	2013-10-31	-	China FAW Group Corp	31865Q	3711	Motor vehicles and passenger car bodies	China	Foreign	3714	Motor vehicle parts and accessories	China	Foreign	51.85	100	51.85	Completed	54.403	54.403	-	28.208	-	-	-	-	-	-	500493	500493 BHARAT	China FAW Group Corp	-	China FAW Group Corp	China	FAW Bharat Forge(Changchun) Co Ltd	-	Bharat Forge Ltd	India	Priv.	C	J.V.	-	-	1	-	-	-	-	-	IMA
2013-10-31	2014-07-19	2014-07-19	-	Fujian Nanfang Textile Co Ltd	35930X	2299	Textile goods, nec	China	Foreign	4911	Electric services	China	Foreign	75	75	75	Completed	np	-	-	-	600483	600483	600483	600483	-	-	-	-	Fujian Nanfang Textile Co Ltd	Shanghai	Fujian Nanfang Textile Co Ltd	China	Fujian Jinjiang Gas Power Generation Co Ltd	-	Fujian Energy Group Co Ltd	China	Public	C	Sub.	2736	1	1	-	-	-	-	-	IMA
2013-10-31	2014-07-19	2014-07-19	-	Fujian Nanfang Textile Co Ltd	35930X	2299	Textile goods, nec	China	Foreign	4911	Electric services	China	Foreign	100	100	100	Completed	np	-	-	-	600483	600483	600483	600483	-	-	-	-	Fujian Nanfang Textile Co Ltd	Shanghai	Fujian Nanfang Textile Co Ltd	China	Fujian Funeng New Energy Co Ltd	-	Fujian Energy Group Co Ltd	China	Public	C	Sub.	2736	1	1	-	-	-	-	-	IMA
2013-10-31	2014-07-19	2014-07-19	-	Fujian Nanfang Textile Co Ltd	35930X	2299	Textile goods, nec	China	Foreign	4911	Electric services	China	Foreign	100	100	100	Completed	712.944	712.944	-	712.944	600483	600483	600483	600483	-	-	-	-	Fujian Nanfang Textile Co Ltd	Shanghai	Fujian Nanfang Textile Co Ltd	China	Fujian Hongshan Thermal Power Co Ltd	-	Fujian Energy Group Co Ltd	China	Public	C	Sub.	2736	1	1	-	-	-	-	-	IMA
2013-10-31	2014-02-19	2014-02-19	-	Yinchuan Xinhua Commercial	1A7452	5311	Department stores	China	Foreign	4213	Trucking, except local	China	Foreign	49	49	49	Completed	103.804	103.804	-	50.864	600785	600785	600785	600785	-	-	-	-	Yinchuan Xinhua Commercial Group Co Ltd	Shanghai	Yinchuan Xinhua Commercial	China	Yinchuan Xinhua Dongqiao Electric Appliance Co Ltd	-	Yinchuan Xinhua Dongqiao	China	Public	C	Priv.	7563	1	1	-	-	-	-	-	IMA
2013-10-31	2014-12-31	2014-12-31	-	Hundsun Technologies Inc	40990R	7376	Computer facilities management services	China	Foreign	6799	Investors, nec	China	Foreign	29	68	29	Completed	8.815	8.815	-	2.556	600570	600570	600570	600570	-	-	-	-	Hundsun Technologies Inc	Shanghai	Hundsun Technologies Inc	China	Hangzhou Shumi Fund Sales Co Ltd	-	Hangzhou Shumi Fund Sales Co	China	Public	C	Priv.	3076	-	1	-	-	-	-	-	IMA
2013-10-31	2014-06-24	2014-06-24	-	Holley Group Co Ltd	43647A	2834	Pharmaceutical preparations	China	Foreign	2834	Pharmaceutical preparations	China	Foreign	4.635	4.635	4.635	Completed	561.695	572.461	3.65	25.955	-	-	-	-	600976	600976	600976	600976	Holley Group Co Ltd	-	Holley Group Co Ltd	China	Wuhan Jianmin Pharmaceutical Group Co Ltd	Shanghai	Wuhan Jianmin Pharm Grp Co	China	Priv.	C	Public	-	-	1	-	1650	10.83	8.45	10.62	IMA
2013-10-30	-	-	-	Jiangxi Sanchuan Water Meter	47883Q	3824	Totalizing fluid meters and counting devices	China	Foreign	4941	Water supply	China	Foreign	-	-	22	Pending	32.784	32.784	-	7.213	300066	300066	300066	300066	-	-	1129	1129	Jiangxi Sanchuan Water Meter Co Ltd	ShenzChNxt	Jiangxi Sanchuan Water Meter	China	Yingtan Water Supply Co Ltd	-	China Water Industry Group Ltd	Hong Kong	Public	P	J.V.	1109	-	1	-	-	-	-	-	IMA
2013-10-30	-	-	-	Guangshen Railway Co Ltd	40065W	4011	Railroads, line-haul operating	China	Foreign	4213	Trucking, except local	China	Foreign	-	-	100	Pending	np	-	-	13.111	GSH	0525 601333 GSH	GSH	0525 601333 GSH	-	-	-	-	Guangshen Railway Co Ltd	New York	Guangshen Railway Co Ltd	China	China Railway Container Transportation Co Ltd-Dalang station assets	-	China Railway Corp	China	Public	P	Sub.	34573	-	1	-	-	-	-	-	IMA
2013-10-30	-	-	2014-12-17	Shenzhen CDF-Capital Co Ltd	84234C	6799	Investors, nec	China	Foreign	3679	Electronic components, nec	China	Foreign	-	-	14.8	Withdrawn	1165.88	1007.54	1.167	175.02	-	-	-	-	600525	600525	600525	600525	Shenzhen CDF-Capital Co Ltd	-	Shenzhen CDF-Capital Co Ltd	China	ChangYuan Group Ltd	Shanghai	ChangYuan Group Ltd	China	Priv.	W	Public	-	-	1	-	4976	-	-18.65	-2.2	IMA
2013-10-30	2013-11-13	2013-11-13	-	Hubei Jiaxing Technology Co	6A9230	7375	Information retrieval services	China	Foreign	7375	Information retrieval services	China	Foreign	5	5	5	Completed	17.274	17.274	-	0.864	-	-	-	-	-	-	000988	000988	Hubei Jiaxing Technology Co Ltd	-	Hubei Jiaxing Technology Co	China	Wuhan Huagong Cyber Data System Co Ltd	-	HG Tech Co Ltd	China	Priv.	C	Sub.	-	-	1	-	-	-	-	-	IMA
2013-10-30	-	-	2014-06-18	Leshan Shenghe Rare Earth Co	52649J	2819	Industrial inorganic chemicals, nec	China	Foreign	6799	Investors, nec	Hong Kong	Foreign	-	-	40	Withdrawn	np	-	-	38.643	-	-	600392	600392	-	-	-	-	Leshan Shenghe Rare Earth Co Ltd	-	Shenghe Resources Holding Co	China	Integral Materials Investment Ltd	-	Peaceful Art International Ltd	Hong Kong	Sub.	W	Sub.	-	-	1	-	-	-	-	-	IMA
2013-10-30	2013-10-30	2013-10-30	-	Hangzhou Enjoyor Wisdom City	6A9479	7372	Prepackaged Software	China	Foreign	7372	Prepackaged Software	China	Foreign	50	50	50	Completed	3.282	3.282	-	1.641	-	-	300020	300020	-	-	-	-	Hangzhou Enjoyor Wisdom City Technology Group Co Ltd	-	Enjoyor Co Ltd	China	Beijing DFKY Information& Technology Co Ltd	-	Beijing Dfky Info& Tech Co	China	Sub.	C	Priv.	-	-	1	-	-	-	-	-	IMA
2013-10-30	2013-11-18	2013-11-18	-	Wuhan HG Laser Engineering Co	44465C	3699	Electric equipment, nec	China	Foreign	3845	Electromedical and electrotherapeutic apparatus	China	Foreign	100	100	100	Completed	7.385	7.385	-	7.385	-	-	000988	000988	-	-	-	-	Wuhan HG Laser Engineering Co Ltd	-	HG Tech Co Ltd	China	Hebei Senmaote Laser Technology Co Ltd-Equipment	-	Hebei Senmaote Laser Tech	China	Sub.	C	Sub.	-	-	1	-	-	-	-	-	IMA
2013-10-30	2013-10-30	2013-10-30	-	Unimech Worldwide(Shanghai)	90573A	8711	Engineering services	China	Foreign	6799	Investors, nec	Hong Kong	Foreign	60	60	60	Completed	np	-	-	-	-	-	UNIMEC	UNIMEC	-	-	-	-	Unimech Worldwide(Shanghai) Sdn Bhd	-	Unimech Group Bhd	Malaysia	Sumitech Engineering Solutions Ltd	-	Sumitech Engineering Solutions	Hong Kong	Sub.	C	Priv.	-	-	1	-	-	-	-	-	IMA
2013-10-30	-	-	-	Shanghai Ind Dvlp Co Ltd	82045Y	6531	Real estate agents and managers	China	Foreign	6799	Investors, nec	China	Foreign	-	-	48	Pending	111.114	111.114	-	53.335	600748	600748	-	-	-	-	-	-	Shanghai Industrial Development Co Ltd	Shanghai	Shanghai Industrial Invest	Hong Kong	Shanghai Shangshi Jinxiu Huacheng Property Co Ltd	-	Shanghai Industrial Invest	Hong Kong	Public	P	Sub.	4168	-	1	-	-	-	-	-	IMA
2013-10-30	2014-05-16	2014-05-16	-	Jiangxi Province Yifeng Wanguo	6A9487	2819	Industrial inorganic chemicals, nec	China	Foreign	1031	Lead and zinc ores	China	Foreign	16	16	16	Completed	77.13	77.13	-	12.07	-	-	3939	3939	-	-	-	-	Jiangxi Province Yifeng Wanguo Mining Co Ltd	-	Wanguo Intl Mining Grp Ltd	China	Xizang Changdu Changdu-County Dadi Mining Co Ltd	-	Xizang Changdu Changdu-County	China	Sub.	C	Priv.	-	1	1	-	-	-	-	-	IMA
2013-10-30	2013-11-12	2013-11-12	-	Sichuan Dvlp Hldg Co Ltd	84013W	6282	Investment advice	China	Foreign	2819	Industrial inorganic chemicals, nec	China	Foreign	25.335	25.335	25.335	Completed	11.659	11.659	-	2.954	-	-	-	-	-	-	-	-	Sichuan Development Holding Co Ltd	-	Sichuan Dvlp Hldg Co Ltd	China	Leshan Runhe Catalyzing New Materials Co Ltd	-	Leshan Runhe Catalyzing New	China	Priv.	C	Priv.	-	-	1	-	-	-	-	-	IMA
2013-10-30	2014-03-26	2014-03-26	-	Jiangxi Sanchuan Water Meter	47883Q	3824	Totalizing fluid meters and counting devices	China	Foreign	7372	Prepackaged Software	China	Foreign	51	51	51	Completed	1.191	1.191	-	0.607	300066	300066	300066	300066	-	-	-	-	Jiangxi Sanchuan Water Meter Co Ltd	ShenzChNxt	Jiangxi Sanchuan Water Meter	China	Hangzhou Guode Technology Co Ltd	-	Hangzhou Guode Tech Co Ltd	China	Public	C	Priv.	1109	-	1	-	-	-	-	-	IMA
2013-10-30	2013-10-30	2013-10-30	-	Jiangyou Yonggang Power Equip	6A9432	5085	Industrial supplies	China	Foreign	4911	Electric services	China	Foreign	59.62	59.62	59.62	Completed	37.185	37.185	-	22.17	-	-	-	-	-	-	000935	000935	Jiangyou Yonggang Power Equipment Co Ltd	-	Jiangyou Yonggang Power Equip	China	Sichuan Shuangma Power Co Ltd	-	Sichuan Shuangma Cement Co	China	Priv.	C	Sub.	-	-	1	-	-	-	-	-	IMA
2013-10-30	2013-11-01	2013-11-01	-	Beijing Tiandi Fangzhong Asset	6A9700	6282	Investment advice	China	Foreign	6799	Investors, nec	China	Foreign	45	45	45	Completed	1094.05	1094.05	-	492.321	-	-	-	-	-	-	-	-	Beijing Tiandi Fangzhong Asset Management Co Ltd	-	Beijing Tiandi Fangzhong Asset	China	Jiutong Jiye Investment Co Ltd	-	Beijing Oriental Yinlian Co	China	Priv.	C	Sub.	-	-	1	-	-	-	-	-	IMA
2013-10-30	-	-	-	Guangshen Railway Co Ltd	40065W	4011	Railroads, line-haul operating	China	Foreign	4213	Trucking, except local	China	Foreign	-	-	100	Pending	np	-	-	16.786	GSH	0525 601333 GSH	GSH	0525 601333 GSH	-	-	-	-	Guangshen Railway Co Ltd	New York	Guangshen Railway Co Ltd	China	China Railway Express Co Ltd-Certain assets	-	China Railway Express Co Ltd	China	Public	P	Sub.	34573	-	1	-	-	-	-	-	IMA
2013-10-30	-	-	-	Tonghua Shuanglong Chem Co	90093L	2869	Industrial organic chemicals, nec	China	Foreign	3011	Tires and inner tubes	China	Foreign	-	-	-	Pending	np	-	-	1.641	300108	300108	300108	300108	-	-	-	-	Tonghua Shuanglong Chemical Co Ltd	ShenzChNxt	Tonghua Shuanglong Chem Co	China	Sichuan Tyre&Rubber Co Ltd	-	Yibin State Asset Operation	China	Public	P	Sub.	357	-	1	-	-	-	-	-	IMA
2013-10-30	-	-	-	CCB Trust Co Ltd	3A1639	6733	Trusts, exc. educational, religious, & charitable	China	Foreign	6552	Land subdividers and developers, except cemeteries	China	Foreign	-	-	49	Pending	502.368	502.368	-	246.161	-	-	-	-	-	-	2009	2009 601992	CCB Trust Co Ltd	-	China Investment Corp	China	Chongqing BBMG Dacheng Shanshui Properties Co Ltd	-	BBMG Corp	China	Sub.	P	Sub.	-	-	1	-	-	-	-	-	IMA
2013-10-30	2013-11-18	2013-11-18	-	Investor Group	46145M	6799	Investors, nec	China	Foreign	4731	Arrangement of transportation of freight and cargo	China	Foreign	33.92	33.92	33.92	Completed	120.952	120.952	-	41.027	-	-	-	-	-	-	600721	600721	Investor Group	-	Investor Group	China	Xinjiang Dahuangshan Hongji Coking Co Ltd	-	Xinjiang Bai Hua Cun Co Ltd	China	Priv.	C	Sub.	-	-	1	-	-	-	-	-	IMA
2013-10-29	2013-12-16	2013-12-16	-	Jiangsu Sanyou Group Co Ltd	79638X	2299	Textile goods, nec	China	Foreign	6141	Personal credit institutions	China	Foreign	60	60	60	Completed	24.577	24.577	-	14.746	002044	002044	002044	002044	-	-	-	-	Jiangsu Sanyou Group Co Ltd	ShenzSME	Jiangsu Sanyou Group Co Ltd	China	Nantong Gangzha District Zifeng Rural Microcredit Co Ltd	-	Haihua Group Co Ltd	China	Public	C	Sub.	1806	-	1	-	-	-	-	-	IMA
2013-10-29	2014-08-27	2014-08-27	-	Shanghai Luxin Packing	82397A	2671	Packaging paper & plastics film,coated & laminated	China	Foreign	2671	Packaging paper & plastics film,coated & laminated	China	Foreign	100	100	100	Completed	37.44	37.44	-	37.44	002565	002565	002565	002565	-	-	-	-	Shanghai Luxin Packing Materials Science & Technology Co Ltd	ShenzSME	Shanghai Luxin Packing	China	Shenzhen Jinshengcai Packaging Materials Co Ltd	-	Xinjiang Jiaxiangyuan Equity	China	Public	C	Sub.	557	-	1	-	-	-	-	-	IMA
2013-10-29	-	-	-	Tangshan Jidong Cement Co Ltd	47733R	3241	Cement, hydraulic	China	Foreign	5032	Brick, stone, and related construction materials	China	Foreign	-	-	10	Pending	111.557	111.557	-	11.156	000401	000401	000401	000401	-	-	000401	000401	Tangshan Jidong Cement Co Ltd	Shenzhen	Tangshan Jidong Cement Co Ltd	China	Tangshan Xinyan Building Material Co Ltd	-	Tangshan Jidong Cement Co Ltd	China	Public	P	Sub.	18066	-	1	-	-	-	-	-	IMA
2013-10-29	-	-	-	Sound Envi Resources Co Ltd	83829Y	9511	Air and water resource and solid waste management	China	Foreign	5093	Scrap and waste materials	China	Foreign	-	-	74	Pending	0.575	0.575	-	0.425	000826	000826	000826	000826	-	-	-	-	Sound Environmental Resources Co Ltd	Shenzhen	Sound Envi Resources Co Ltd	China	Xiangtan Scraped Car Recycle(Dismantling)Co Ltd	-	Xiangtan Scraped Car Recycle	China	Public	P	Priv.	1450	-	1	-	-	-	-	-	IMA
2013-10-29	-	-	-	Shanghai DZH Ltd	81452W	7374	Data processing services	China	Foreign	7999	Amusement and recreation svcs	China	Foreign	-	-	80	Pending	6.568	6.568	-	5.255	601519	601519	601519	601519	-	-	-	-	Shanghai DZH Ltd	Shanghai	Shanghai DZH Ltd	China	Hangzhou Lianyue Network Technology Co Ltd	-	Hangzhou Lianyue Network Tech	China	Public	P	Priv.	3466	-	1	-	-	-	-	-	IMA
2013-10-29	2013-12-24	2013-12-24	-	Xi'an Catering Co Ltd	98646E	5812	Eating places	China	Foreign	5812	Eating places	China	Foreign	100	100	100	Completed	15.242	15.242	-	15.242	000721	000721	000721	000721	-	-	000610	000610	Xi'an Catering Co Ltd	Shenzhen	Xi'an Catering Co Ltd	China	Xian Qinyi Restaurant Management Co Ltd	-	Xian Tourism Co Ltd	China	Public	C	Sub.	5550	-	1	-	-	-	-	-	IMA
2013-10-29	2013-10-29	2013-10-29	-	Sichuan Zhonghai Natural Gas	4A9758	1382	Oil and gas field exploration services	China	Foreign	1389	Oil and gas field services, nec	China	Foreign	100	100	100	Completed	0.821	0.821	-	0.821	-	-	002259	002259	-	-	-	-	Sichuan Zhonghai Natural Gas Co Ltd	-	Sichuan Shengda Forestry Ind	China	Xiaojin Zhonghai Natural Gas Co Ltd	-	Xiaojin Zhonghai Natural Gas	China	Sub.	C	Priv.	-	-	1	-	-	-	-	-	IMA
2013-10-29	2013-10-29	2013-10-29	-	Beijing Inst of Genomics, Chin	6A9219	8731	Commercial physical and biological research	China	Foreign	2836	Biological products, except diagnostic substances	China	Foreign	-	-	-	Completed	np	-	-	-	-	-	-	-	-	-	002118	002118	Beijing Institute of Genomics, Chinese Academy of Sciences	-	Beijing Inst of Genomics, Chin	China	Jilin Zhongke Zixin Technology Co Ltd	-	Jilin Zixin Pharm Industrial	China	Priv.	C	Sub.	-	-	1	-	-	-	-	-	IMA
2013-10-29	2014-01-28	2014-01-28	-	Investor Group	46145M	6799	Investors, nec	China	Foreign	3585	Refrigeration and heating equipment	China	Foreign	75	87.64	75	Completed	12.042	12.042	-	9.09	-	-	-	-	-	-	-	-	Investor Group	-	Investor Group	China	Beijing Daqi Air Conditioning Co Ltd	-	Beijing Daqi Air Conditioning	China	Priv.	C	Priv.	-	-	1	-	-	-	-	-	IMA
2013-10-29	2014-01-28	2014-01-28	-	Hebei Guihang Hongtu Auto	6A9179	3711	Motor vehicles and passenger car bodies	China	Foreign	3711	Motor vehicles and passenger car bodies	China	Foreign	100	100	100	Completed	np	-	-	-	-	-	600523	600523	-	-	-	-	Hebei Guihang Hongtu Automobile Components Co Ltd	-	Guizhou Guihang Automotive	China	Hebei Hongtu Auto Parts Co Ltd-Car seal related assets	-	ORB Automotive Corp	China	Sub.	C	Sub.	-	-	1	-	-	-	-	-	IMA
2013-10-29	2013-10-29	2013-10-29	-	Guangdong Fokai Expressway Co	34420N	4785	Inspection and fixed facilities for motor vehicles	China	Foreign	5712	Furniture stores	China	Foreign	15	15	15	Completed	21.793	21.793	-	3.269	-	-	000429	000429	-	-	-	-	Guangdong Fokai Expressway Co Ltd	-	Guangdong Provincial	China	Asia Kitchen&Toilet Product Shopping Mall Co Ltd	-	Asia Kitchen&Toilet Prod Shop	China	Sub.	C	Priv.	-	-	1	-	-	-	-	-	IMA
2013-10-29	-	-	-	Li Dong	6A9162	6799	Investors, nec	China	Foreign	3823	Process control instruments	China	Foreign	-	-	85	Pending	0.773	0.773	-	0.657	-	-	-	-	-	-	002188	002188	Li Dong	-	Li Dong	China	Shanghai Lingjia Electronics Co Ltd	-	Zhejiang New Jialian	China	Inv.	P	Sub.	-	-	1	-	-	-	-	-	IMA
2013-10-29	2013-10-29	2013-10-29	-	Zhuhai Gangxing Pipeline	6A9157	1623	Water, sewer, pipeline & utility line construction	China	Foreign	7382	Security systems services	China	Foreign	100	100	100	Completed	2.466	1.634	-	2.466	-	-	000507	000507	-	-	000507	000507	Zhuhai Gangxing Pipeline Nature Gas Co Ltd	-	Zhuhai Port Co Ltd	China	Zhuhai Guanghua Gas Firefighting Engineering Co Ltd	-	Zhuhai Port Co Ltd	China	Sub.	C	Priv.	-	-	1	-	-	-	-	-	IMA
2013-10-29	-	-	-	Sichuan Yongdao Med Treatment	3A6904	6282	Investment advice	China	Foreign	8062	General medical and surgical hospitals	China	Foreign	-	-	100	Pending	9.853	9.853	-	9.902	-	-	002219	002219	-	-	002219	002219	Sichuan Yongdao Medical Treatment Investment Management Co	-	Gansu Duyiwei Biological Pharm	China	Qionglai Welfare Hospital Co Ltd	-	Gansu Duyiwei Biological Pharm	China	Sub.	P	Sub.	-	-	1	-	-	-	-	-	IMA
2013-10-29	2013-12-31	2013-12-31	-	Shenzhen Neptunus Galaxy	82299A	6799	Investors, nec	China	Foreign	5122	Drugs, drug proprietaries, and druggists' sundries	China	Foreign	29.422	90	29.422	Completed	109.054	109.054	-	32.086	-	-	000078	000078	-	-	000078	000078	Shenzhen Neptunus Galaxy Pharmaceutical Investment Co Ltd	-	Shenzhen Neptunus	China	Shandong Neptunus Galaxy Pharmaceutical Co Ltd	-	Shenzhen Neptunus	China	Sub.	C	Sub.	-	-	1	-	-	-	-	-	IMA
2013-10-29	2014-03-26	2014-03-26	-	Beijing Enlight Media Co Ltd	29632E	7812	Motion picture and video tape production	China	Foreign	7812	Motion picture and video tape production	China	Foreign	27.642	27.642	27.642	Completed	492.636	492.636	-	136.174	300251	300251	-	-	N/A	N/A	N/A	N/A	Beijing Enlight Media Co Ltd	ShenzChNxt	Shanghai Enlight Invest Hldg	China	New Classics Media Corp	Shanghai	New Classics Media Corp	China	Public	C	Priv.	642	-	1	-	-	-	-	-	IMA
2013-10-29	-	-	-	Baoding Tianwei Baobian Elec	06665Y	3612	Power, distribution, and specialty transformers	China	Foreign	3679	Electronic components, nec	China	Foreign	-	-	100	Pending	32.074	32.074	-	32.074	600550	600550	600550	600550	-	-	600550	600550	Baoding Tianwei Baobian Electric Co Ltd	Shanghai	Baoding Tianwei Baobian Elec	China	Baoding Tianwei Wire Manufacturing Co Ltd	-	Baoding Tianwei Baobian Elec	China	Public	P	Sub.	5025	-	1	-	-	-	-	-	IMA
2013-10-29	2013-12-30	2013-12-30	-	Investor Group	46145M	6799	Investors, nec	China	Foreign	7375	Information retrieval services	China	Foreign	73.9	73.9	73.9	Completed	568.336	568.336	-	420	-	-	-	-	-	-	-	-	Investor Group	-	Investor Group	China	PPLive Corp	-	PPLive Corp	China	Priv.	C	Priv.	-	-	1	-	-	-	-	-	IMA
2013-10-29	2014-02-28	2014-02-28	-	Jovory Special Opportunity Fun	6A9213	5169	Chemicals and allied products, nec	China	Foreign	2087	Flavoring extracts and flavoring syrups, nec	Hong Kong	Foreign	50	50	50	Completed	36.97	36.97	-	18.485	-	-	-	-	N/A	N/A	3318	3318	Jovory Special Opportunity Fund SPC	-	Jovory Special Opportunity Fun	China	Universal Fragrances Co Ltd	HK GEM	China Flavors & Fragrances Co	Hong Kong	Priv.	C	Sub.	-	-	1	-	-	-	-	-	IMA
2013-10-29	2013-10-29	2013-10-29	-	Li Linlin	3A7204	6799	Investors, nec	China	Foreign	7376	Computer facilities management services	China	Foreign	8	68	8	Completed	np	-	-	-	-	-	-	-	-	-	-	-	Li Linlin	-	Li Linlin	China	Shenzhen Zhongnongda Technology Investment Co Ltd	-	Shenzhen Zhongnongda Tech	China	Inv.	C	Priv.	-	-	1	-	-	-	-	-	IMA
2013-10-29	2013-12-10	2013-12-10	-	Shanghai Yimin Coml Grp Co	83926N	5311	Department stores	China	Foreign	5932	Used merchandise stores	China	Foreign	42	42	42	Completed	24.468	24.468	-	10.276	600824	600824	600824	600824	-	-	-	-	Shanghai Yimin Commercial Group Co Ltd	Shanghai	Shanghai Yimin Coml Grp Co	China	Shanghai Oriental Pawn Co Ltd	-	Shanghai Oriental Pawn	China	Public	C	Priv.	1175	-	1	-	-	-	-	-	IMA
2013-10-28	-	-	-	CCB Trust Co Ltd	3A1639	6733	Trusts, exc. educational, religious, & charitable	China	Foreign	2873	Nitrogenous fertilizers	China	Foreign	-	-	48.24	Pending	207.797	207.797	-	100.241	-	-	-	-	-	-	600691	600691	CCB Trust Co Ltd	-	China Investment Corp	China	Cangzhou Zhengyuan Fertilizer Co Ltd	-	Yangmei Chemical Co Ltd	China	Sub.	P	Sub.	-	-	1	-	-	-	-	-	IMA
2013-10-28	2014-06-17	2014-06-17	-	Guangdong Guangzhou Daily	39814Y	7319	Advertising, nec	China	Foreign	7311	Advertising agencies	China	Foreign	100	100	100	Completed	75.221	75.221	-	75.221	002181	002181	002181	002181	-	-	-	-	Guangdong Guangzhou Daily Media Co Ltd	ShenzSME	Guangdong Guangzhou Daily	China	Shanghai Advision Media Holdings Ltd	-	Shanghai Advision Media Hldg	China	Public	C	Priv.	4779	1	1	-	-	-	-	-	IMA
2013-10-28	-	-	-	Yongli Holland Bv	6A8853	3535	Conveyors and conveying equipment	China	Foreign	3052	Rubber and plastics hose and belting	Netherlands	Foreign	-	-	51	Pending	1.206	1.206	-	0.615	-	-	300230	300230	-	-	-	-	YongLi Holland BV	-	Shanghai Yongli Belting Co Ltd	China	Yong Li SP ZO O	-	Aris Wind BV	Netherlands	Sub.	P	Sub.	-	-	1	-	-	-	-	-	IMA
2013-10-28	-	-	-	Shunde Country Garden	35019X	6552	Land subdividers and developers, except cemeteries	China	Foreign	6552	Land subdividers and developers, except cemeteries	China	Foreign	-	-	49	Pending	159.97	159.97	-	78.385	-	-	2007	2007 CTRYY	-	-	2007	2007 CTRYY	Foshan Shunde Country Garden Property Development Co Ltd	-	Country Garden Holdings Co Ltd	China	Qingyuan Country Garden Xinya Property Development Co Ltd	-	Country Garden Holdings Co Ltd	China	Sub.	P	Sub.	-	-	1	-	-	-	-	-	IMA
2013-10-28	2013-11-08	2013-11-08	-	Jiangxi Huawu Brake Co Ltd	47887F	3569	General industrial machinery and equipment	China	Foreign	3621	Motors and generators	China	Foreign	26	96	26	Completed	11.503	11.503	-	2.991	300095	300095	300095	300095	-	-	300095	300095	Jiangxi Huawu Brake Co Ltd	ShenzChNxt	Jiangxi Huawu Brake Co Ltd	China	Jiangxi Lihua New Energy Technology Co Ltd	-	Jiangxi Huawu Brake Co Ltd	China	Public	C	Sub.	789	-	1	-	-	-	-	-	IMA
2013-10-28	-	-	-	Changzhou Almaden Co Ltd	15968L	3674	Semiconductors and related devices	China	Foreign	4911	Electric services	United States	California	-	-	12.748	Pending	77.124	78.446	-	10	002623	002623	002623	002623	SMXT	SMXT	SMXT	SMXT	Changzhou Almaden Co Ltd	ShenzSME	Changzhou Almaden Co Ltd	China	SolarMax Technologies Inc	Nasdaq	SolarMax Technologies Inc	United States	Public	P	Priv.	1274	-	1	-	30	-	-	-	MA
2013-10-28	2014-01-03	2014-01-03	-	Beijing Shiji Info Tech Co Ltd	07682N	7372	Prepackaged Software	China	Foreign	7372	Prepackaged Software	China	Foreign	75	75	75	Completed	44.917	44.917	-	33.766	002153	002153	002153	002153	-	-	-	-	Beijing Shiji Information Technology Co Ltd	ShenzSME	Beijing Shiji Info Tech Co Ltd	China	Shenzhen Wanguo Sixun Software Co Ltd	-	Shenzhen Wanguo Sixun Software	China	Public	C	Priv.	1211	-	1	-	-	-	-	-	IMA
2013-10-28	2014-07-23	2014-07-23	-	Liuzhou Chemical Industry Co	53808Q	2873	Nitrogenous fertilizers	China	Foreign	6799	Investors, nec	China	Foreign	95	95	95	Completed	8.063	8.063	-	7.497	600423	600423	600423	600423	-	-	-	-	Liuzhou Chemical Industry Co Ltd	Shanghai	Liuzhou Chemical Industry Co	China	Dongguan Zhenhua Taifeng Industries Development Co Ltd	-	Guangxi Liuzhou Chem Hldg	China	Public	C	Sub.	2855	-	1	-	-	-	-	-	IMA
2013-10-28	2014-07-23	2014-07-23	-	Liuzhou Chemical Industry Co	53808Q	2873	Nitrogenous fertilizers	China	Foreign	2899	Chemicals and chemical preparations, nec	China	Foreign	95.5	95.5	95.5	Completed	39.608	39.608	-	37.019	600423	600423	600423	600423	-	-	-	-	Liuzhou Chemical Industry Co Ltd	Shanghai	Liuzhou Chemical Industry Co	China	Hunan Zhongcheng Chemical Ltd	-	Guangxi Liuzhou Chem Hldg	China	Public	C	Sub.	2855	1	1	-	-	-	-	-	IMA
2013-10-28	-	-	-	Liuzhou Chemical Industry Co	53808Q	2873	Nitrogenous fertilizers	China	Foreign	2899	Chemicals and chemical preparations, nec	China	Foreign	-	-	39	Pending	np	-	-	-	600423	600423	600423	600423	-	-	600423	600423	Liuzhou Chemical Industry Co Ltd	Shanghai	Liuzhou Chemical Industry Co	China	Guangxi Liuzhou Zhongcheng Chemical Co Ltd	-	Liuzhou Chemical Industry Co	China	Public	P	Sub.	3025	-	1	-	-	-	-	-	IMA
2013-10-28	-	-	-	CITIC Capital China Access	17024W	6722	Management investment offices, open-end	China	Foreign	1629	Heavy construction, nec	Hong Kong	Foreign	-	-	10.11	Pending	367.909	310.016	-	31.343	-	-	-	-	871	871	871	871	CITIC Capital China Access Fund Ltd	-	CITIC Capital Holdings Ltd	Hong Kong	Xiangyu Dredging Holdings Ltd	Hong Kong	Xiangyu Dredging Holdings Ltd	Hong Kong	Sub.	P	Public	-	-	1	-	606	-	-	-	IMA
2013-10-28	2014-04-14	2014-04-14	-	Masterwork Machinery Co Ltd	57612P	3555	Printing trades machinery	China	Foreign	2752	Commercial printing, lithographic	China	Foreign	85	85	85	Completed	191.294	191.294	-	162.6	300195	300195	300195	300195	N/A	N/A	N/A	N/A	Masterwork Machinery Co Ltd	ShenzChNxt	Masterwork Machinery Co Ltd	China	Shenzhen Liqun Printing Co Ltd	Shenzhen	Shenzhen Liqun Printing Co Ltd	China	Public	C	Priv.	723	1	1	2589927022	-	-	-	-	IMA
2013-10-28	2014-05-16	2014-05-16	-	Firmwill Investment Ltd	7A3111	6799	Investors, nec	China	Foreign	5984	Liquefied petroleum gas (bottled gas) dealers	China	Foreign	100	100	100	Completed	190.417	190.417	-	187.563	-	-	-	-	-	-	-	-	Firmwill Investment Ltd	-	Champion Golden Ltd	Hong Kong	Union Honor Ltd	-	Champion Ever Ltd	Hong Kong	Sub.	C	Sub.	-	2	1	-	-	-	-	-	IMA
2013-10-28	2013-10-28	2013-10-28	-	Astronergy	04778P	3674	Semiconductors and related devices	China	Foreign	499A	Cogeneration, alternative energy sources	Romania	Foreign	100	100	100	Completed	np	-	-	-	-	-	-	-	-	-	-	-	Astronergy	-	Chint Group Co Ltd	China	ACV International-Solar Park	-	ACV International	Belgium	Sub.	C	Sub.	-	-	1	-	-	-	-	-	IMA
2013-10-28	2013-10-28	2013-10-28	-	Dalian Jinzhou Heavy Machinery	6A8918	3559	Special industry machinery, nec	China	Foreign	3559	Special industry machinery, nec	China	Foreign	50	50	50	Completed	16.433	16.433	-	8.217	-	-	-	-	-	-	600691	600691	Dalian Jinzhou Heavy Machinery Group Co Ltd	-	Dalian Jinzhou Heavy Machinery	China	Xinjiang Yangmei Chemical Machinery Co Ltd	-	Yangmei Chemical Co Ltd	China	Priv.	C	Sub.	-	-	1	-	-	-	-	-	IMA
2013-10-28	-	-	-	China Resources SZITIC Trust	65921L	6733	Trusts, exc. educational, religious, & charitable	China	Foreign	6552	Land subdividers and developers, except cemeteries	China	Foreign	-	-	33.33	Pending	887.471	887.471	-	295.794	-	-	-	-	-	-	-	-	China Resources SZITIC Trust Co Ltd	-	China Resources National Corp	China	Kuangji Properties (Nanjing) Co Ltd	-	China Minmetals Corp	China	Sub.	P	Sub.	-	-	1	-	-	-	-	-	IMA
2013-10-28	-	-	-	Anhui Expressway Constr	1C6821	8742	Management consulting services	China	Foreign	6159	Misc business credit	China	Foreign	-	-	10	Pending	557.079	557.079	-	54.576	-	-	-	-	-	-	-	-	Anhui Expressway Construction Investment Fund Co Ltd	-	Anhui Expressway Constr	China	Xinan Financial Group Co Ltd	-	Nanxiang Wanshang Invest Co	China	Priv.	P	Sub.	-	-	1	-	-	-	-	-	IMA
2013-10-28	-	-	-	Chen Ruihong	6A8698	6799	Investors, nec	China	Foreign	3084	Plastics pipe	China	Foreign	-	-	11.06	Pending	np	-	-	-	-	-	-	-	-	-	002694	002694	Chen Ruihong	-	Chen Ruihong	China	Henan Goody Plastic Co Ltd	-	Goody Science & Tech Co Ltd	China	Inv.	P	Sub.	-	-	1	-	-	-	-	-	IMA
2013-10-28	2013-10-28	2013-10-28	-	Shanghai Chinasoft Resource	82189A	7372	Prepackaged Software	China	Foreign	2037	Frozen fruits, fruit juices, and vegetables	China	Foreign	100	100	100	Completed	4.273	4.273	-	4.273	-	-	-	-	-	-	359	359	Shanghai Chinasoft Resource	-	Shanghai Chinasoft Resource	China	Laiyang Yitian Fruit Juice Co Ltd	-	China Haisheng Juice Hldg Co	China	Priv.	C	Sub.	-	-	1	-	-	-	-	-	IMA
2013-10-28	2016-04-16	2016-04-16	-	Goody Science & Tech Co Ltd	38423N	3084	Plastics pipe	China	Foreign	3084	Plastics pipe	China	Foreign	18.94	88.94	18.94	Completed	9.572	9.572	-	1.813	002694	002694	002694	002694	-	-	002694	002694	Goody Science & Technology Co Ltd	ShenzSME	Goody Science & Tech Co Ltd	China	Henan Goody Plastic Co Ltd	-	Goody Science & Tech Co Ltd	China	Public	C	Sub.	2765	-	1	-	-	-	-	-	IMA
2013-10-26	-	-	-	Yonyou Software Co Ltd	99526J	7372	Prepackaged Software	China	Foreign	5099	Durable goods, nec	China	Foreign	-	-	0.57	Pending	4.729	4.729	-	0.027	600588	600588	600588	600588	-	-	600588	600588	Yonyou Software Co Ltd	Shanghai	Yonyou Software Co Ltd	China	Beijing Yonyou Huabiao Software Technology Co Ltd	-	Yonyou Software Co Ltd	China	Public	P	Sub.	13075	-	1	-	-	-	-	-	IMA
2013-10-26	-	-	2014-04-09	Shanghai Hailuo Clothes Co Ltd	6A8920	2211	Broadwoven fabric mills, cotton	China	Foreign	6531	Real estate agents and managers	China	Foreign	-	-	100	Withdrawn	np	-	-	26.554	-	-	600630	600630	-	-	-	-	Shanghai Hailuo Clothes Co Ltd	-	Shanghai Dragon Corp	China	Shanghai Kaizhong Industry Co Ltd	-	Orient Intl (Hldg) Co Ltd	China	Sub.	W	Sub.	-	-	1	-	-	-	-	-	IMA
2013-10-26	-	-	-	Harbin Gloria Pharms Co Ltd	41205Z	2834	Pharmaceutical preparations	China	Foreign	2834	Pharmaceutical preparations	United States	Virginia	-	-	30	Pending	30.133	30.133	-	9.04	002437	002437	002437	002437	-	-	-	-	Harbin Gloria Pharmaceuticals Co Ltd	ShenzSME	Harbin Gloria Pharms Co Ltd	China	Astar Biotech LLC	-	Astar Biotech LLC	United States	Public	P	Priv.	722	-	1	-	-	-	-	-	MA
2013-10-26	2014-05-12	2014-05-12	-	Chinascholars Group Co Ltd	17428L	3663	Radio & TV broadcasting & communications equipment	China	Foreign	3699	Electric equipment, nec	China	Foreign	100	100	100	Completed	103.273	103.273	-	103.273	000547	000547	000547	000547	N/A	N/A	N/A	N/A	Chinascholars Group Co Ltd	Shenzhen	Chinascholars Group Co Ltd	China	Beijing Allday Science& Technology Co Ltd	ShenzChNxt	Beijing Allday Science&Tech Co	China	Public	C	Priv.	1051	1	1	2578842034	-	-	-	-	IMA
2013-10-26	2014-09-23	2014-09-23	-	Huafang Textile Co Ltd	44344N	2211	Broadwoven fabric mills, cotton	China	Foreign	2899	Chemicals and chemical preparations, nec	China	Foreign	100	100	100	Completed	974.939	974.939	-	974.939	600273	600273	-	-	-	-	-	-	Huafang Textile Co Ltd	Shanghai	Huafang Group Co Ltd	China	Zhejiang Jiahua Energy Chemical Co Ltd	-	Hangzhou Haoming Invest Co Ltd	China	Public	C	Sub.	4060	1	1	-	-	-	-	-	IMA
2013-10-26	-	-	-	Dr Peng Telecom & Media Grp	6A9862	7375	Information retrieval services	China	Foreign	7375	Information retrieval services	China	Foreign	-	-	100	Pending	2.301	2.301	-	2.301	600804	600804	600804	600804	-	-	-	-	Dr Peng Telecom & Media Group Co Ltd	Shanghai	Dr Peng Telecom & Media Grp	China	Beijing Inftail Technology Co Ltd	-	Beijing Inftail Tech Co Ltd	China	Public	P	Priv.	23463	-	1	-	-	-	-	-	IMA
2013-10-26	-	-	-	Guilin Layn Natural	40178X	2833	Medicinal chemicals and botanical products	China	Foreign	2834	Pharmaceutical preparations	China	Foreign	-	-	10	Pending	0.237	0.237	-	0.024	002166	002166	002166	002166	-	-	002166	002166	Guilin Layn Natural Ingredients Corp	ShenzSME	Guilin Layn Natural	China	Guilin Layn Pharmaceuticals Co Ltd	-	Guilin Layn Natural	China	Public	P	Sub.	362	-	1	-	-	-	-	-	IMA
2013-10-26	2013-10-31	2013-10-31	-	Beijing Yonghui Ruijin Venture	07872N	6799	Investors, nec	China	Foreign	7376	Computer facilities management services	China	Foreign	30	30	30	Completed	1.096	1.096	-	0.329	-	-	002148	002148	-	-	-	-	Beijing Yonghui Ruijin Venture Capital Co Ltd	-	Beijing Bewinner Commun Co Ltd	China	Wuhan Dingyu Network Technology Co Ltd	-	Wuhan Dingyu Network Technolog	China	Sub.	C	Priv.	-	-	1	-	-	-	-	-	IMA
2013-10-26	2013-12-27	2013-12-27	-	Investor Group	46145M	6799	Investors, nec	China	Foreign	2833	Medicinal chemicals and botanical products	China	Foreign	67	67	67	Completed	1.018	1.018	-	0.682	-	-	-	-	-	-	-	-	Investor Group	-	Investor Group	China	Yunnan Pengqiao Pharmaceutical Co Ltd	-	Yunnan Pengqiao Pharm	China	Priv.	C	Priv.	-	-	1	-	-	-	-	-	IMA
2013-10-26	2013-10-31	2013-10-31	-	Shenzhen MYS Environmental	82813Y	2671	Packaging paper & plastics film,coated & laminated	China	Foreign	2752	Commercial printing, lithographic	China	Foreign	70	70	70	Completed	67.392	67.392	-	47.174	002303	002303	002303	002303	-	-	-	-	Shenzhen MYS Environmental Protection & Tech Co Ltd	ShenzSME	Shenzhen MYS Environmental	China	Shenzhen Jincai Printing&Packaging Co Ltd	-	Tibet New World Investment	China	Public	C	Sub.	2031	-	1	-	-	-	-	-	IMA
2013-10-26	-	-	-	Shenzhen MYS Environmental	82813Y	2671	Packaging paper & plastics film,coated & laminated	China	Foreign	2752	Commercial printing, lithographic	China	Foreign	-	-	30	Pending	np	-	-	-	002303	002303	002303	002303	-	-	-	-	Shenzhen MYS Environmental Protection & Tech Co Ltd	ShenzSME	Shenzhen MYS Environmental	China	Shenzhen Jincai Printing&Packaging Co Ltd	-	Tibet New World Investment	China	Public	P	Sub.	2031	-	1	-	-	-	-	-	IMA
2013-10-25	-	-	-	Ningxia Orient Tantalum Ind	65551N	3339	Primary nonferrous metals, except copper, aluminum	China	Foreign	3339	Primary nonferrous metals, except copper, aluminum	China	Foreign	-	-	100	Pending	np	-	-	0.688	000962	000962	000962	000962	-	-	N/A	N/A	Ningxia Orient Tantalum Industry Co Ltd	Shenzhen	Ningxia Orient Tantalum Ind	China	CNMC Ningxia Orient Group Co Ltd-Research Center Assets	-	China Nonferrous Metal Mining	China	Public	P	Sub.	2620	-	1	-	-	-	-	-	IMA
2013-10-25	2014-01-10	2014-01-10	-	AVIC Jonhon Optronic Tech Co	17221K	3678	Electronic connectors	China	Foreign	3643	Current-carrying wiring devices	China	Foreign	48.182	48.182	48.182	Completed	43.285	43.285	-	20.826	002179	002179	002179	002179	N/A	N/A	N/A	N/A	AVIC Jonhon Optronic Technology Co Ltd	ShenzSME	AVIC Jonhon Optronic Tech Co	China	Xi'an Forstar S&T Co Ltd	ShenzChNxt	Xi'an Forstar S&T Co Ltd	China	Public	C	Priv.	6867	-	1	-	-	-	-	-	IMA
2013-10-25	-	-	-	Shanghai Pharms Hldg Co Ltd	83847R	2834	Pharmaceutical preparations	China	Foreign	5122	Drugs, drug proprietaries, and druggists' sundries	Hong Kong	Foreign	-	-	100	Pending	8.231	8.231	-	8.231	601607	02607 601607	601607	02607 601607	-	-	-	-	Shanghai Pharmaceuticals Holding Co Ltd	Shanghai	Shanghai Pharms Hldg Co Ltd	China	China International Pharmaceutical (Holding)Corp Ltd	-	Shanghai Industrial Invest	Hong Kong	Public	P	Sub.	38355	-	1	-	-	-	-	-	IMA
2013-10-25	2013-11-14	2013-11-14	-	Hubei Yichang Transp Grp Co	44393R	4131	Intercity and rural bus transportation	China	Foreign	4489	Water transportation of passengers, nec	China	Foreign	100	100	100	Completed	2.499	2.499	-	2.499	002627	002627	002627	002627	-	-	-	-	Hubei Yichang Transportation Group Co Ltd	ShenzSME	Hubei Yichang Transp Grp Co	China	Yichang Three Gorgers Passenger Fanba Transshipment Center	-	State-owned Asts Supervision &	China	Public	C	Sub.	2387	-	1	-	-	-	-	-	IMA
2013-10-25	-	-	-	Luxshare Precision Ind Co Ltd	0A5042	3678	Electronic connectors	China	Foreign	5015	Motor vehicle parts, used	Germany	Foreign	-	-	100	Pending	6.903	6.903	-	6.903	002475	002475	-	-	-	-	-	-	Luxshare Precision Industry Co Ltd	ShenzSME	Luxshare Ltd	Hong Kong	SuK Kunststofftechnik GmbH	-	SuK Kunststofftechnik GmbH	Germany	Public	P	Priv.	21067	-	1	-	-	-	-	-	IMA
2013-10-25	2013-10-26	2013-10-26	-	Suzhou Fubao Photoelecity Co	6A8622	3679	Electronic components, nec	China	Foreign	3559	Special industry machinery, nec	China	Foreign	20	20	20	Completed	20.011	20.011	-	4.002	-	-	002635	002635	-	-	-	-	Suzhou Fubao Photoelectricity Co Ltd	-	Suzhou Anjie Technology Co Ltd	China	Suzhou Kingpost Touch Screen Technology Co Ltd	-	Suzhou Kingpost Touch Screen	China	Sub.	C	Priv.	-	-	1	-	-	-	-	-	IMA
2013-10-25	-	-	-	Zhefu Hydropower International	6A8546	1629	Heavy construction, nec	China	Foreign	1311	Crude petroleum and natural gas	Canada	Foreign	-	-	100	Pending	np	-	-	12.917	-	-	002266	002266	-	-	ZAR	ZAR	Zhefu Hydropower International Engineering Co Ltd	-	Zhefu Holding Group Co Ltd	China	Grand Forks Petroleum&Gas Block	-	Zargon Oil & Gas Ltd	Canada	Sub.	P	Sub.	-	-	1	-	-	-	-	-	IMA
2013-10-25	-	-	-	Shaanxi Qinfeng Gas Holdings	6A8518	2813	Industrial gases	China	Foreign	2813	Industrial gases	China	Foreign	-	-	100	Pending	np	-	-	-	-	-	-	-	-	-	-	-	Shaanxi Qinfeng Gas Holdings Co Ltd	-	Xian Industrial Asts Op Co	China	Kaifeng Shaangu Gas Co Ltd	-	Xian Industrial Asts Op Co	China	Sub.	P	Sub.	-	-	1	-	-	-	-	-	IMA
2013-10-25	2014-01-27	2014-01-27	-	Shandong Ludi Mining Invest	54942X	6282	Investment advice	China	Foreign	1011	Iron ores	China	Foreign	70	70	70	Completed	32.874	32.874	-	23.167	-	-	000409	000409	-	-	-	-	Shandong Ludi Mining Investment Co Ltd	-	Taifu Industry Co Ltd	China	Shandong Shengxin Mining Co Ltd	-	Shandong Huarong	China	Sub.	C	Sub.	-	-	1	-	-	-	-	-	IMA
2013-10-25	-	-	-	Wuhan Sante Cableways Grp Co	98284P	4119	Local passenger transportation, nec	China	Foreign	7999	Amusement and recreation svcs	China	Foreign	-	-	10	Pending	82.185	82.185	-	8.219	002159	002159	002159	002159	-	-	002159	002159	Wuhan Sante Cableways Group Co Ltd	ShenzSME	Wuhan Sante Cableways Grp Co	China	Inner Mongolia Keshiketengqi Sante Tourism Development Co Ltd	-	Wuhan Sante Cableways Grp Co	China	Public	P	Sub.	1595	-	1	-	-	-	-	-	IMA
2013-10-25	-	-	-	Suqian Xiehe New Energy Co Ltd	6A8507	4911	Electric services	China	Foreign	4911	Electric services	China	Foreign	-	-	100	Pending	10.401	10.401	-	10.401	-	-	600021	600021	-	-	-	-	Suqian Xiehe New Energy Co Ltd	-	Shanghai Electric Power Co Ltd	China	Tianchang Xiehe Wind Power Co Ltd	-	China Power Invest Corp	China	Sub.	P	Sub.	-	-	1	-	-	-	-	-	IMA
2013-10-25	2013-11-27	2013-11-27	-	Hunan Hansen Pharmaceutical	44601F	2834	Pharmaceutical preparations	China	Foreign	2834	Pharmaceutical preparations	China	Foreign	80	80	80	Completed	57.941	57.941	-	46.353	002412	002412	-	-	-	-	-	-	Hunan Hansen Pharmaceutical Co Ltd	ShenzSME	Hainan Hansen Invest Co Ltd	China	Yunnan Yong Zi Tang Pharmaceutical Co Ltd	-	Yunnan Yong Zi Tang Pharm	China	Public	C	Priv.	1868	-	1	-	-	-	-	-	IMA
2013-10-25	2013-11-03	2013-11-03	-	Jinzi Ham Co Ltd	47888T	2013	Sausages and other prepared meat products	China	Foreign	2013	Sausages and other prepared meat products	China	Foreign	100	100	100	Completed	0.95	0.95	-	0.95	002515	002515	002515	002515	-	-	-	-	Jinzi Ham Co Ltd	ShenzSME	Jinzi Ham Co Ltd	China	Jinhua Hanbang Food Co Ltd	-	Jinhua Hanbang Food Co Ltd	China	Public	C	Priv.	468	-	1	-	-	-	-	-	IMA
2013-10-25	-	-	-	Yingcheng Shindoo Chem Co Ltd	99408P	2812	Alkalies and chlorine	China	Foreign	4971	Irrigation systems	China	Foreign	-	-	20	Pending	0.329	0.329	-	0.066	-	-	002539	002539	-	-	002539	002539	Yingcheng Shindoo Chemical Co Ltd	-	Shindoo Chemi-Industry Co Ltd	China	Lichuan Xindu Ecological Agriculture Development Co Ltd	-	Shindoo Chemi-Industry Co Ltd	China	Sub.	P	Sub.	-	-	1	-	-	-	-	-	IMA
2013-10-25	2013-10-25	2013-10-25	-	Yooan Sec Sys Engineering	6A8473	1541	Industrial buildings and warehouses	China	Foreign	1541	Industrial buildings and warehouses	China	Foreign	100	100	100	Completed	np	-	-	-	-	-	300116	300116	-	-	-	-	Yooan Security System Engineering Co Ltd	-	Shaanxi J & R Fire Protection	China	Jilin Chenyu Construction Engineering Co Ltd	-	Jilin Chenyu Constr Engineerin	China	Sub.	C	Priv.	-	-	1	-	-	-	-	-	IMA
2013-10-25	2013-10-25	2013-10-25	-	Hubei Oversea Travel(Group)Co	6A8463	4724	Travel agencies	China	Foreign	4111	Local and suburban transit	China	Foreign	70	100	70	Completed	0.193	0.193	-	0.135	-	-	-	-	-	-	002627	002627	Hubei Oversea Travel(Group)Co Ltd	-	Hubei Oversea Travel(Group)Co	China	Hubei Foreign Travel Automobile Co Ltd	-	Hubei Yichang Transp Grp Co	China	Priv.	C	Sub.	-	-	1	-	-	-	-	-	IMA
2013-10-25	2013-12-30	2013-12-30	-	Hunan Tiara Investment Co Ltd	47365F	6282	Investment advice	China	Foreign	8299	Schools and educational services, nec	China	Foreign	77.5	77.5	77.5	Completed	29.549	29.549	-	62.288	-	-	-	-	-	-	-	-	Hunan Tiara Investment Co Ltd	-	Hunan Tiara Investment Co Ltd	China	Beijing Oriental Tangel Education Technology Co Ltd	-	Hunan Tiara Investment Co Ltd	China	Priv.	C	Sub.	-	-	1	-	-	-	-	-	IMA
2013-10-25	-	-	-	PetroChina Jinhong Huabei	6A8430	6282	Investment advice	China	Foreign	4619	Pipelines, nec	China	Foreign	-	-	100	Pending	3.287	3.287	-	3.287	-	-	000669	000669	-	-	-	-	PetroChina Jinhong Huabei Investment Management Co Ltd	-	Petrochina Jinhong Energy	China	Zhangjiakou Guochu Natural Gas Pipeline Co Ltd	-	China Energy Reserve&Chem Grp	China	Sub.	P	Sub.	-	-	1	-	-	-	-	-	IMA
2013-10-25	2014-02-05	2014-02-05	-	Yuexiu Financial Holdings Ltd	6A8599	6799	Investors, nec	China	Foreign	6000	Banks	Hong Kong	Foreign	75	75	75	Completed	2540.91	2002.31	4.603	1501.73	-	-	-	-	1111	1111	194	194	Yuexiu Financial Holdings Ltd	-	Guangzhou Yuexiu Group Co Ltd	China	Chong Hing Bank Ltd	Hong Kong	Liu Chong Hing Investment Ltd	Hong Kong	Sub.	C	Public	-	2	1	3028043116	-	58.98	54.5	70.36	IMA
2013-10-25	-	-	-	Shenzhen Energy Group Co Ltd	82294M	4911	Electric services	China	Foreign	4911	Electric services	China	Foreign	-	-	70	Pending	13.751	13.751	-	9.626	000027	000027	-	-	-	-	0182	0182	Shenzhen Energy Group Co Ltd	Shenzhen	Shenzhen Shenneng Energy Mgmt	China	Sihong Xiehe Wind Power Co Ltd	-	China WindPower Group Ltd	Hong Kong	Public	P	Sub.	3402	-	1	-	-	-	-	-	IMA
2013-10-25	2013-12-02	2013-12-02	-	Rongsheng Petrochemical Co Ltd	77640R	2823	Cellulosic manmade fibers	China	Foreign	6000	Banks	China	Foreign	3.781	5.17	3.781	Completed	1565.02	1565.02	-	59.174	002493	002493	-	-	-	-	-	-	Rongsheng Petrochemical Co Ltd	ShenzSME	Zhejiang Rongsheng Hldg Grp Co	China	Zhejiang Xiaoshan Rural Cooperative Bank	-	Xiaoshan Rural Bank	China	Public	C	Priv.	5480	-	1	-	-	-	-	-	IMA
2013-10-25	-	-	-	Shenzhen Energy Group Co Ltd	82294M	4911	Electric services	China	Foreign	4911	Electric services	China	Foreign	-	-	70	Pending	3.757	3.757	-	2.63	000027	000027	-	-	-	-	-	-	Shenzhen Energy Group Co Ltd	Shenzhen	Shenzhen Shenneng Energy Mgmt	China	Peixian Xiehe New Energy Co Ltd	-	Shanghai Yiding Investment Co	China	Public	P	Sub.	3402	-	1	-	-	-	-	-	IMA
2013-10-25	-	-	-	Shenzhen Energy Group Co Ltd	82294M	4911	Electric services	China	Foreign	4911	Electric services	China	Foreign	-	-	100	Pending	2.568	2.568	-	2.568	000027	000027	-	-	-	-	-	-	Shenzhen Energy Group Co Ltd	Shenzhen	Shenzhen Shenneng Energy Mgmt	China	Huaian Zhongnenghuan Photovoltaic Power Co Ltd	-	China Energy&Environmental	Hong Kong	Public	P	Sub.	3402	-	1	-	-	-	-	-	IMA
2013-10-25	2013-10-25	2013-10-25	-	Nantong Zhongyu Investment	6A8498	6799	Investors, nec	China	Foreign	3357	Drawing and insulating of nonferrous wire	China	Foreign	22	22	22	Completed	16.207	16.207	-	3.566	-	-	-	-	-	-	600522	600522	Nantong Zhongyu Investment Holding Co Ltd	-	Nantong Zhongyu Investment	China	Sichuan Zhongtian Danqi Technology Co Ltd	-	Jiangsu Zhongtian Tech Co Ltd	China	Priv.	C	Sub.	-	-	1	-	-	-	-	-	IMA
2013-10-24	-	-	-	China Camc Engineering Co Ltd	Y14250	8711	Engineering services	China	Foreign	4953	Refuse systems	China	Foreign	-	-	50	Pending	27.954	27.954	-	13.977	002051	002051	-	-	-	-	-	-	China Camc Engineering Co Ltd	ShenzSME	China Natl Mach Ind Corp Ltd	China	Beijing Woteer Water Technology Co Ltd	-	Beijing Yida Hongtai Invest M	China	Public	P	Sub.	723	-	1	-	-	-	-	-	IMA
2013-10-24	2014-04-09	2014-04-09	-	Xiamen Susino Industry Co Ltd	6A8219	6799	Investors, nec	China	Foreign	2211	Broadwoven fabric mills, cotton	China	Foreign	100	100	100	Completed	np	-	-	44.261	-	-	-	-	-	-	002174	002174	Xiamen Susino Industry Co Ltd	-	Xiamen Susino Industry Co Ltd	China	Susino Umbrella Co Ltd-All assets,liabilities	-	Susino Umbrella Co Ltd	China	Priv.	C	Sub.	-	1	1	-	-	-	-	-	IMA
2013-10-24	2013-11-09	2013-11-09	-	Jingshan Machine Holding Co	4A1266	6799	Investors, nec	China	Foreign	6552	Land subdividers and developers, except cemeteries	China	Foreign	100	100	100	Completed	8.756	8.756	-	8.756	-	-	-	-	-	-	000821	000821	Jingshan Machine Holding Co Ltd	-	Jingshan Machine Holding Co	China	J.S. Machine Real Estate Development Co Ltd	-	Hubei J.S. Machine Co Ltd	China	Priv.	C	Sub.	-	-	1	-	-	-	-	-	IMA
2013-10-24	2014-01-01	2014-01-01	-	Datong Coal Mine Grp Co Ltd	17020K	1221	Bituminous coal and lignite surface mining	China	Foreign	1221	Bituminous coal and lignite surface mining	China	Foreign	100	100	100	Completed	np	-	-	97.182	-	-	-	-	-	-	-	-	Datong Coal Mine Group Co Ltd	-	Datong Coal Mine Grp Co Ltd	China	Datong Coal Industry Co Ltd- Mines(2)	-	Datong Coal Mine Grp Co Ltd	China	Priv.	C	Sub.	-	-	1	-	-	-	-	-	IMA
2013-10-24	2013-12-31	2013-12-31	-	Guangdong Hydropower Grp Co	40252L	1542	Nonresidential building construction, nec	China	Foreign	8711	Engineering services	China	Foreign	5	34.453	5	Completed	1242.65	475.523	0.789	23.776	-	-	-	-	002060	002060	002060	002060	Guangdong Hydropower Group Co Ltd	-	Guangdong Hydropower Grp Co	China	Guangdong No.2 Hydropower Engineering Co Ltd	ShenzSME	Guangdong No.2 Hydropower	China	Priv.	C	Public	-	1	1	-	3328	14.29	14.29	14.29	IMA
2013-10-24	-	-	-	Shanghai Miyuan Beverage Co	84271Q	5046	Commercial equipment, nec	China	Foreign	5046	Commercial equipment, nec	China	Foreign	-	-	100	Pending	4.933	4.933	-	4.933	-	-	-	-	-	-	000530	000530 200530	Shanghai Miyuan Beverage Co Ltd	-	Shanghai Miyuan Group Co Ltd	China	Dalian Jiale Vending Machine Management Co Ltd	-	Dalian Refrigeration Co Ltd	China	Sub.	P	J.V.	-	-	1	-	-	-	-	-	IMA
2013-10-24	2013-10-24	2013-10-24	-	Investor Group	46145M	6799	Investors, nec	China	Foreign	6552	Land subdividers and developers, except cemeteries	China	Foreign	51	51	51	Completed	78.727	78.727	-	40.151	-	-	-	-	-	-	000829	000829	Investor Group	-	Investor Group	China	Jiangxi Xingyu Property Development Co Ltd	-	Telling Telecom Hldg Co Ltd	China	Priv.	C	Sub.	-	-	1	-	-	-	-	-	IMA
2013-10-24	2013-10-24	2013-10-24	-	Wang Baoli	6A8265	6799	Investors, nec	China	Foreign	3679	Electronic components, nec	United States	California	6.8	6.8	6.8	Completed	68.662	68.662	-	4.669	-	-	-	-	-	-	-	-	Wang Baoli	-	Wang Baoli	China	Amimon Inc	-	Amimon Inc	United States	Inv.	C	Priv.	-	-	1	-	-	-	-	-	MA
2013-10-24	2014-01-07	2014-01-07	-	China Health Labs & Diagnostic	G2114M	3841	Surgical and medical instruments and apparatus	China	Foreign	3841	Surgical and medical instruments and apparatus	China	Foreign	28.347	28.347	28.347	Completed	36.901	36.452	0.555	11.106	CHO	CHLBF CHO	-	-	CHO	CHLBF CHO	-	-	China Health Labs & Diagnostics Ltd	TSXVenture	Century Delight Investment Ltd	Hong Kong	China Health Labs & Diagnostics Ltd	TSXVenture	Century Delight Investment Ltd	Hong Kong	Public	C	Public	-	1	1	-	-	-	-	-	IMA
2013-10-24	2014-04-11	2014-04-11	-	Shanghai AJ Asts Mgmt Co Ltd	6A8241	6282	Investment advice	China	Foreign	6282	Investment advice	China	Foreign	100	100	100	Completed	71.054	71.054	-	71.054	-	-	600643	600643	-	-	-	-	Shanghai AJ Asset Management Co Ltd	-	Shanghai AJ Corp	China	Shanghai Yike Investment Management Co Ltd	-	INESA Holding (Group) Co Ltd	China	Sub.	C	Sub.	-	-	1	-	-	-	-	-	IMA
2013-10-24	2013-10-24	2013-10-24	-	Du Hui	6A8268	6799	Investors, nec	China	Foreign	1522	Residential construction, nec	China	Foreign	40	40	40	Completed	np	-	-	-	-	-	-	-	-	-	-	-	Du Hui	-	Du Hui	China	Shenzhen City Zhong Lin Shi Ye Development Co Ltd	-	Shenzhen City Zhong Lin Shi Ye	China	Inv.	C	Priv.	-	-	1	-	-	-	-	-	IMA
2013-10-24	2013-11-27	2013-11-27	-	Sichuan Kexin Mechanical&	83844Z	3443	Fabricated plate work (boiler shops)	China	Foreign	1629	Heavy construction, nec	China	Foreign	51	51	51	Completed	1.935	1.935	-	0.987	300092	300092	300092	300092	-	-	300092	300092	Sichuan Kexin Mechanical& Electrical Equipment Co Ltd	ShenzChNxt	Sichuan Kexin Mechanical&	China	Wuhan Sanlian New Energy Co Ltd	-	Sichuan Kexin Mechanical&	China	Public	C	Priv.	683	-	1	-	-	-	-	-	IMA
2013-10-24	2013-10-24	2013-10-24	-	Fuzhou BMW Automobiles Service	6A9937	5012	Automobiles and other motor vehicles	China	Foreign	5013	Automotive parts, supplies	China	Foreign	100	100	100	Completed	2.121	2.121	-	2.121	-	-	8126	8126	-	-	-	-	Fuzhou BMW Automobiles Service Co Ltd	-	G.A. Holdings Ltd	Hong Kong	Fuzhou Furi Auto Sales&Services Co Ltd	-	Xiamen Zhong Bao Automobiles	China	Sub.	C	Sub.	-	-	1	-	-	-	-	-	IMA
2013-10-24	2014-12-11	2014-12-11	-	Apeloa Pharmaceutical Co Ltd	3A4759	2834	Pharmaceutical preparations	China	Foreign	2834	Pharmaceutical preparations	China	Foreign	100	100	100	Completed	13.319	13.319	-	13.319	000739	000739	000739	000739	-	-	-	-	Apeloa Pharmaceutical Co Ltd	Shenzhen	Apeloa Pharmaceutical Co Ltd	China	Shanxi Huirui Pharmaceutical Co Ltd	-	Shanxi Huirui Pharmaceutical	China	Public	C	Priv.	5313	-	1	2578116100	-	-	-	-	IMA
2013-10-24	2014-04-10	2014-04-10	-	Susino Umbrella Co Ltd	78858L	3999	Manufacturing industries, nec	China	Foreign	7372	Prepackaged Software	China	Foreign	100	100	100	Completed	633.955	633.955	-	633.955	002174	002174	002174	002174	-	-	-	-	Susino Umbrella Co Ltd	ShenzSME	Susino Umbrella Co Ltd	China	Shanghai Youzu Information Technology Co Ltd	-	Lin Qi	China	Public	C	J.V.	1571	1	1	-	-	-	-	-	IMA
2013-10-24	-	-	-	Datong Coal Mine Grp Co Ltd	17020K	1221	Bituminous coal and lignite surface mining	China	Foreign	4911	Electric services	China	Foreign	-	-	13.273	Pending	np	-	-	-	-	-	-	-	000767	000767	000767	000767	Datong Coal Mine Group Co Ltd	-	Datong Coal Mine Grp Co Ltd	China	Shanxi Zhangze Electric Power Co Ltd	Shenzhen	Shanxi Zhangze Elec Power Co	China	Priv.	P	Public	-	-	1	-	2594	-	-	-	IMA
2013-10-24	2013-10-24	2013-10-24	-	Investor Group	46145M	6799	Investors, nec	China	Foreign	6552	Land subdividers and developers, except cemeteries	China	Foreign	51	51	51	Completed	77.708	77.708	-	39.631	-	-	-	-	-	-	000829	000829	Investor Group	-	Investor Group	China	Jiangxi Xiangyuan Real Estate Development Co Ltd	-	Telling Telecom Hldg Co Ltd	China	Priv.	C	Sub.	-	-	1	-	-	-	-	-	IMA
2013-10-23	2014-03-21	2014-03-21	-	Shandong Liaherd Chem Ind Co	81557W	2873	Nitrogenous fertilizers	China	Foreign	3679	Electronic components, nec	China	Foreign	100	100	100	Completed	461.853	461.853	-	461.853	002217	002217	002217	002217	-	-	-	-	Shandong Liaherd Chemical Industry Co Ltd	ShenzSME	Shandong Liaherd Chem Ind Co	China	Jiangxi Holitech Technology Co Ltd	-	Jiangxi Holitech Tech Co Ltd	China	Public	C	Priv.	2552	1	1	-	-	-	-	-	IMA
2013-10-23	2013-11-26	2013-11-26	-	Jiangxi Huawu Brake Co Ltd	47887F	3569	General industrial machinery and equipment	China	Foreign	3429	Hardware, nec	China	Foreign	51.22	51.22	51.22	Completed	12.517	12.517	-	6.401	300095	300095	300095	300095	-	-	-	-	Jiangxi Huawu Brake Co Ltd	ShenzChNxt	Jiangxi Huawu Brake Co Ltd	China	Wuhu Jinmao Liquid&Science Technology Co Ltd	-	Wuhu Jinmao Liquid&Science	China	Public	C	Priv.	789	-	1	-	-	-	-	-	IMA
2013-10-23	2014-04-30	2014-04-30	-	Guangdong Alpha Animation &	40257L	7812	Motion picture and video tape production	China	Foreign	7372	Prepackaged Software	China	Foreign	100	100	100	Completed	55.36	55.36	-	55.36	002292	002292	002292	002292	-	-	-	-	Guangdong Alpha Animation & Culture Co Ltd	ShenzSME	Guangdong Alpha Animation &	China	Shanghai Fangcun Information Technology Co Ltd	-	Shanghai Fangcun Infor Tech	China	Public	C	Priv.	2828	1	1	2578103100	-	-	-	-	IMA
2013-10-23	-	-	-	BlueStar SecuTech Inc	09615E	3812	Search, detection, and navigation equipment	China	Foreign	3812	Search, detection, and navigation equipment	China	Foreign	-	-	23.516	Intended	2.466	0.299	0.004	0.692	BSST	BSST	BSST	BSST	BSST	BSST	BSST	BSST	BlueStar SecuTech Inc	London AIM	BlueStar SecuTech Inc	China	BlueStar SecuTech Inc	London AIM	BlueStar SecuTech Inc	China	Public	I	Public	-	-	1	-	505	-	-	-	IMA
2013-10-23	2013-10-25	2013-10-25	-	Investor Group	46145M	6799	Investors, nec	China	Foreign	2834	Pharmaceutical preparations	China	Foreign	55	55	55	Completed	14.944	14.944	-	8.219	-	-	-	-	-	-	-	-	Investor Group	-	Investor Group	China	Henan Xin Li Lai Biology Technology Co Ltd	-	Henan Xin Li Lai Biology Tech	China	Priv.	C	Priv.	-	-	1	-	-	-	-	-	IMA
2013-10-23	2015-05-08	2015-05-08	-	Guangzhou Echom Science &	Y2931V	3714	Motor vehicle parts and accessories	China	Foreign	3089	Plastics products, nec	China	Foreign	25	100	25	Completed	6.803	6.803	-	1.701	002420	002420	002420	002420	-	-	002420	002420	Guangzhou Echom Science & Technology Co Ltd	ShenzSME	Guangzhou Echom Science &	China	Qingdao Hengjia Plastics Ltd	-	Guangzhou Echom Science &	China	Public	C	Sub.	4122	-	1	-	-	-	-	-	IMA
2013-10-23	2014-05-12	2014-05-12	-	Guangdong Alpha Animation &	40257L	7812	Motion picture and video tape production	China	Foreign	7372	Prepackaged Software	China	Foreign	100	100	100	Completed	61.507	61.507	-	61.507	002292	002292	002292	002292	-	-	-	-	Guangdong Alpha Animation & Culture Co Ltd	ShenzSME	Guangdong Alpha Animation &	China	Beijing 5AGame Information Technology Co Ltd	-	Beijing 5AGame Info Tech	China	Public	C	Priv.	2828	1	1	2578103100	-	-	-	-	IMA
2013-10-23	2013-12-10	2013-12-10	-	Hongan Intl Investment Co Ltd	6A8681	6799	Investors, nec	China	Foreign	2037	Frozen fruits, fruit juices, and vegetables	China	Foreign	5.241	5.241	29.505	Completed	132.74	93.922	0.23	4.922	-	-	-	-	2218	2218	2218	2218	Hongan International Investment Co Ltd	-	Hongan Intl Investment Co Ltd	China	Yantai North Andre Juice Co Ltd	Hong Kong	Yantai N Andre Juice Co Ltd	China	Priv.	C	Public	-	1	1	-	1080	1.57	1.49	1.15	IMA
2013-10-23	2013-10-23	2013-10-23	-	Yunnan Metallurgical Grp Co	98872L	3334	Primary production of aluminum	China	Foreign	3334	Primary production of aluminum	China	Foreign	14.99	44.85	14.99	Completed	276.349	276.349	-	41.425	-	-	-	-	-	-	000807	000807	Yunnan Metallurgical Group Co Ltd	-	Yunnan Metallurgical Grp Co	China	Yunnan Yunlv Runxin Aluminum Co Ltd	-	Yunnan Aluminium Co Ltd	China	Priv.	C	Sub.	-	-	1	-	-	-	-	-	IMA
2013-10-23	2013-11-25	2013-11-25	-	Yunnan Metallurgical Grp Co	98872L	3334	Primary production of aluminum	China	Foreign	3339	Primary nonferrous metals, except copper, aluminum	China	Foreign	5.935	43.185	5.935	Completed	332.369	332.369	-	19.726	-	-	-	-	-	-	000807	000807	Yunnan Metallurgical Group Co Ltd	-	Yunnan Metallurgical Grp Co	China	Yunnan Yunlv Yongxin Aluminum Co Ltd	-	Yunnan Aluminium Co Ltd	China	Priv.	C	Sub.	-	-	1	-	-	-	-	-	IMA
2013-10-23	2014-01-16	2014-01-16	-	Inner Mongolia Hotision&Monsod	60982Q	0783	Ornamental shrub and tree services	China	Foreign	0781	Landscape counseling and planning	China	Foreign	70	70	70	Completed	92.632	92.632	-	64.842	300355	300355	300355	300355	-	-	-	-	Inner Mongolia Hotision&Monsod Drought-Resistance Greening Co Ltd	ShenzChNxt	Inner Mongolia Hotision&Monsod	China	Zhejiang Putian Landscape& Architecture Development Co Ltd	-	Zhejiang Putian Landscape&	China	Public	C	Priv.	351	1	1	2577793100	-	-	-	-	IMA
2013-10-23	2013-10-23	2013-10-23	-	Investor Group	46145M	6799	Investors, nec	China	Foreign	7011	Hotels and motels	China	Foreign	100	100	100	Completed	0.164	0.164	-	0.164	-	-	-	-	-	-	DEBAO	DEBAO	Investor Group	-	Investor Group	China	Foshan Longpan Holidays Resort Hotel Co Ltd	-	Debao Ppty Dvlp Co Ltd	China	Priv.	C	Sub.	-	-	1	-	-	-	-	-	IMA
2013-10-23	-	-	-	Shijiazhuang Iron&Steel Co Ltd	46330M	3316	Cold-rolled steel sheet, strip and bars	China	Foreign	3441	Fabricated structural metal	China	Foreign	-	-	51.042	Pending	157.808	157.808	-	80.548	-	-	-	-	-	-	1618	1618 601618	Shijiazhuang Iron&Steel Co Ltd	-	Hebei Iron & Steel Grp Co Ltd	China	CERI Yingkou Equipment Technology Co Ltd	-	Metallurgical Corp Of China	China	Sub.	P	Sub.	-	-	1	-	-	-	-	-	IMA
2013-10-22	2013-12-24	2013-12-24	-	Nanjing Shanhaijing	6A8039	8748	Business consulting services, nec	China	Foreign	6512	Operators of nonresidential buildings	China	Foreign	-	-	-	Completed	np	-	-	0.903	-	-	-	-	-	-	-	-	Nanjing Shanhaijing Agricultural Technology Development Co	-	Nanjing Shanhaijing	China	Nanjing Yinkun Asset Management Co Ltd	-	Nanjing Yinkun Asts Mgmt Co	China	Priv.	C	Priv.	-	-	1	-	-	-	-	-	IMA
2013-10-22	2013-10-22	2013-10-22	-	Songny Electrical Appliance Co	81512L	3625	Relays and industrial controls	China	Foreign	3669	Communications equipment, nec	China	Foreign	10	80	10	Completed	16.414	16.414	-	1.641	-	-	-	-	-	-	-	-	Songny Electrical Appliance Co Ltd	-	Songny Electrical Appliance Co	China	Shanghai Youtong Machinery Manufacturing Co Ltd	-	Shanghai Youtong Mach Mnfg Co	China	Priv.	C	Priv.	-	-	1	-	-	-	-	-	IMA
2013-10-22	2014-01-14	2014-01-14	-	Shenzhen Fantasia RE Grp Ltd	84345W	6552	Land subdividers and developers, except cemeteries	China	Foreign	6552	Land subdividers and developers, except cemeteries	China	Foreign	100	100	100	Completed	26.936	26.936	-	27.03	-	-	-	-	-	-	-	-	Shenzhen Fantasia Real Estate Group Ltd	-	Ice Apex Ltd	China	Huizhou TCL Real Estate Co Ltd	-	Huizhou TCL Real Estate Co Ltd	China	Sub.	C	Priv.	-	-	1	-	-	-	-	-	IMA
2013-10-22	2014-04-29	2014-04-29	-	Huapont-Nutrichem Co Ltd	2A3596	2834	Pharmaceutical preparations	China	Foreign	2899	Chemicals and chemical preparations, nec	China	Foreign	100	100	100	Completed	151.083	151.083	-	151.083	002004	002004	002004	002004	-	-	-	-	Huapont-Nutrichem Co Ltd	ShenzSME	Huapont-Nutrichem Co Ltd	China	Shandong Fuer Co Ltd	-	Shandong Fuer Co Ltd	China	Public	C	Priv.	4254	1	1	2577472022	-	-	-	-	IMA
2013-10-22	2013-10-22	2013-10-22	-	Investor Group	46145M	6799	Investors, nec	China	Foreign	7372	Prepackaged Software	China	Foreign	100	100	100	Completed	1.641	1.641	-	1.641	-	-	-	-	-	-	002660	002660	Investor Group	-	Investor Group	China	Beijing Moso Alternative Energy Technology Co Ltd	-	Moso Power Supply Tech Co Ltd	China	Priv.	C	Sub.	-	-	1	-	-	-	-	-	IMA
2013-10-22	-	-	-	He Yunlin	6A7684	6799	Investors, nec	China	Foreign	1041	Gold ores	China	Foreign	-	-	100	Pending	3.775	3.775	-	3.775	-	-	-	-	-	-	002155	002155	He Yunlin	-	He Yunlin	China	Longhua County Xinfeng Mining Co Ltd	-	Chenzhou Mining Group Co Ltd	China	Inv.	P	Sub.	-	-	1	-	-	-	-	-	IMA
2013-10-21	-	-	2013-12-23	Kunming Sinobright (Grp) Co	50261H	5311	Department stores	China	Foreign	6552	Land subdividers and developers, except cemeteries	China	Foreign	-	60	40	Withdrawn	np	-	-	46.914	000560	000560	000560	000560	-	-	000560	000560	Kunming Sinobright (Group) Co Ltd	Shenzhen	Kunming Sinobright (Grp) Co	China	Kunming Sinobright Group Yeyahu Real Estate Development Co Ltd	-	Kunming Sinobright (Grp) Co	China	Public	W	Sub.	1441	-	1	-	-	-	-	-	IMA
2013-10-21	2016-10-29	2016-10-29	-	China Zhenhua (Grp) Science &	16962N	3679	Electronic components, nec	China	Foreign	3677	Electronic coils, transformers, & other inductors	China	Foreign	25	100	25	Completed	33.876	33.876	-	8.469	000733	000733	000733	000733	-	-	000733	000733	China Zhenhua (Group) Science & Technology Co Ltd	Shenzhen	China Zhenhua (Grp) Science &	China	Shenzhen Zhenhuafu Ferrite& Ceramic Electronics Co Ltd	-	China Zhenhua (Grp) Science &	China	Public	C	Sub.	7584	-	1	-	-	-	-	-	IMA
2013-10-21	-	-	-	Shanghai Oriental Pearl	6A7888	7011	Hotels and motels	China	Foreign	7372	Prepackaged Software	United States	California	-	-	20.01	Pending	119.67	119.67	-	23.946	-	-	600832	600832	-	-	NCTY	NCTY	Shanghai Oriental Pearl Culture Development Co Ltd	-	Shanghai Oriental Pearl(Grp)Co	China	Red 5 Studios Inc	-	The9 Ltd	China	Sub.	P	Sub.	-	-	1	-	-	-	-	-	MA
2013-10-21	2013-10-21	2013-10-21	-	Beijing Wanda Tourism Invest	6A7527	6799	Investors, nec	China	Foreign	4724	Travel agencies	China	Foreign	100	100	100	Completed	np	-	-	-	-	-	-	-	-	-	-	-	Beijing Wanda Tourism Investment Co Ltd	-	Dalian Wanda Group Co Ltd	China	Beijing Huanxing Wuzhou Travel Agency Co Ltd	-	Beijing Huanxing Wuzhou Travel	China	Sub.	C	Priv.	-	-	1	-	-	-	-	-	IMA
2013-10-20	-	-	-	Shanghai Kangmei Pharm	6A7493	2834	Pharmaceutical preparations	China	Foreign	4212	Local trucking	China	Foreign	-	-	100	Pending	17.059	17.059	-	17.059	-	-	600518	600518	-	-	904	904	Shanghai Kangmei Pharmaceutical Consulting Co Ltd	-	Kangmei Pharmaceutical Co Ltd	China	Zhonglu (Shanghai) Industry Investment Ltd	-	China Green(Holdings)Ltd	Hong Kong	Sub.	P	Sub.	-	-	1	-	-	-	-	-	IMA
2013-10-19	-	-	-	Zhang Bodan	6A7518	6799	Investors, nec	China	Foreign	2621	Paper mills	China	Foreign	-	-	100	Pending	np	-	-	4.347	-	-	-	-	-	-	600103	600103	Zhang Bodan	-	Zhang Bodan	China	Fujian Qingshan Paper Industry Co Ltd-Factory	-	Fujian Qingshan Paper Ind Co	China	Inv.	P	Sub.	-	-	1	-	-	-	-	-	IMA
2013-10-19	2013-10-19	2013-10-19	-	Zhuhai Huayang Investment Co	6A7458	6799	Investors, nec	China	Foreign	6552	Land subdividers and developers, except cemeteries	China	Foreign	25	25	25	Completed	85.999	85.999	-	21.5	-	-	-	-	-	-	2330	2330	Zhuhai Huayang Investment Co Ltd	-	Zhuhai Huayang Investment Co	China	Zhuhai Zhongzhu Real Estate Development Co Ltd	-	China Uptown Group Co Ltd	Hong Kong	Priv.	C	Sub.	-	-	1	-	-	-	-	-	IMA
2013-10-19	2013-11-06	2013-11-06	-	Hainan Airlines Co Ltd	405220	4512	Air transportation, scheduled	China	Foreign	4512	Air transportation, scheduled	China	Foreign	13.95	44.65	13.95	Completed	1285.63	1285.63	-	179.346	600221	600221 900945	600221	600221 900945	-	-	-	-	Hainan Airlines Co Ltd	Shanghai	Hainan Airlines Co Ltd	China	Tianjin Airlines Co Ltd	-	Hainan Airlines Co Ltd Labor	China	Public	C	Sub.	9476	-	1	-	-	-	-	-	IMA
2013-10-19	2014-01-03	2014-01-03	-	Investor Group	46145M	6799	Investors, nec	China	Foreign	2013	Sausages and other prepared meat products	China	Foreign	100	100	100	Completed	719.042	1106.09	0.969	1106.09	-	-	-	-	PPFH	PPFH	PPFH	PPFH	Investor Group	-	Investor Group	China	Peoples Food Holdings Ltd	Singapore	Peoples Food Holdings Ltd	China	Priv.	C	Public	-	1	1	-	-	2.56	2.72	3.17	IMA
2013-10-18	2014-06-13	2014-06-13	-	Youngor(Group)Co Ltd	65597J	2329	Men's and boys' clothing, nec	China	Foreign	7374	Data processing services	China	Foreign	4.04	9.09	4.04	Completed	1380.42	1380.42	-	55.769	600177	600177	600177	600177	-	-	-	-	Youngor(Group)Co Ltd	Shanghai	Youngor(Group)Co Ltd	China	China UMS Co Ltd	-	China UnionPay Co Ltd	China	Public	C	Sub.	24583	-	1	-	-	-	-	-	IMA
2013-10-18	2013-11-25	2013-11-25	-	Huang Guozhong	6A7347	6799	Investors, nec	China	Foreign	3651	Household audio and video equipment	China	Foreign	9.879	9.879	9.879	Completed	211.06	199.238	-	19.683	-	-	-	-	600234	600234	600234	600234	Huang Guozhong	-	Huang Guozhong	China	Tai Yuan Tianlong Group Co Ltd	Shanghai	Tai Yuan Tianlong Group Co Ltd	China	Inv.	C	Public	-	-	1	-	375	-	-	-	IMA
2013-10-18	2014-04-29	2014-04-29	-	Dongfeng Motor Corp	25859H	3711	Motor vehicles and passenger car bodies	China	Foreign	3711	Motor vehicles and passenger car bodies	France	Foreign	6.309	6.309	6.309	Completed	42441.8	11366.1	-	719.682	-	-	-	-	UG	UG	UG	UG	Dongfeng Motor Corp	-	Dongfeng Motor Corp	China	PSA Peugeot Citroen SA	Euro Paris	PSA Peugeot Citroen SA	France	Priv.	C	Public	-	3	1	3091454116	207801	-	-	-	IMA
2013-10-18	2014-03-03	2014-03-03	-	Xinghui Auto Model Co Ltd	99242L	3944	Games, toys, children's vehicles,exc. dolls, bikes	China	Foreign	7372	Prepackaged Software	China	Foreign	100	100	100	Completed	132.36	132.36	-	132.36	300043	300043	300043	300043	-	-	-	-	Xinghui Auto Model Co Ltd	ShenzChNxt	Xinghui Auto Model Co Ltd	China	Guangdong Tiantuo Information Science Technology Co Ltd	-	Guangdong Tiantuo Info Science	China	Public	C	Priv.	1969	1	1	2576675022	-	-	-	-	IMA
2013-10-18	2015-04-08	2015-04-08	-	Ningbo Shenglida Invest	6A7362	8748	Business consulting services, nec	China	Foreign	3631	Household cooking equipment	China	Foreign	100	100	100	Completed	np	-	-	46.769	-	-	-	-	-	-	002473	002473	Ningbo Shenglida Investment Advisory Co Ltd	-	Ningbo Shenglida Invest	China	Ningbo Sunlight Electrical Appliance Co Ltd-Assets& Liabilities	-	Ningbo Sunlight Electrical	China	Priv.	C	Sub.	-	-	1	-	-	-	-	-	IMA
2013-10-18	-	-	-	Guangxi Wuzhou Commun Co Ltd	40033Y	4789	Transportation services, nec	China	Foreign	6799	Investors, nec	China	Foreign	-	-	100	Pending	np	-	-	-	600368	600368	600368	600368	-	-	-	-	Guangxi Wuzhou Communications Co Ltd	Shanghai	Guangxi Wuzhou Commun Co Ltd	China	Hechi Tieda Co Ltd	-	Hechi Tieda Co Ltd	China	Public	P	Priv.	1224	-	1	-	-	-	-	-	IMA
2013-10-18	2014-01-24	2014-01-24	-	Aerospace Hi-Tech Hldg Grp Co	3A9274	3825	Instruments to measure electricity	China	Foreign	3559	Special industry machinery, nec	China	Foreign	24.06	24.06	24.06	Completed	9.103	9.103	-	2.19	000901	000901	000901	000901	-	-	000901	000901	Aerospace Hi-Tech Holding Group Co Ltd	Shenzhen	Aerospace Hi-Tech Hldg Grp Co	China	Beijing Aerospace Yilai Electronic Science Technology Co Ltd	-	Aerospace Hi-Tech Hldg Grp Co	China	Public	C	Sub.	2095	-	1	-	-	-	-	-	IMA
2013-10-18	2014-07-29	2014-07-29	-	Wuhan P&S Information Tech Co	98067Q	3679	Electronic components, nec	China	Foreign	3679	Electronic components, nec	China	Foreign	65	65	65	Completed	89.172	89.172	-	56.469	300184	300184	300184	300184	-	-	-	-	Wuhan P&S Information Technology Co Ltd	ShenzChNxt	Wuhan P&S Information Tech Co	China	Shenzhen Dingxin Wuxian Technology Co Ltd	-	Shenzhen Dingxin Wuxian Tech	China	Public	C	Priv.	176	1	1	-	-	-	-	-	IMA
2013-10-18	-	-	2015-05-04	Ningbo Sunlight Electrical	65838C	3631	Household cooking equipment	China	Foreign	3356	Rolling, drawing, & extruding of nonferrous metals	China	Foreign	-	-	100	Withdrawn	np	-	-	1206.44	002473	002473	002473	002473	-	-	-	-	Ningbo Sunlight Electrical Appliance Co Ltd	ShenzSME	Ningbo Sunlight Electrical	China	Yunnan Xiangyun Feilong Recycling Technology Co Ltd	-	Xiangyun Cnty Tenglong Invest	China	Public	W	Sub.	836	1	1	-	-	-	-	-	IMA
2013-10-18	2013-11-12	2013-11-12	-	Guangdong Elecpro Electric	39991J	3634	Electric housewares and fans	China	Foreign	8731	Commercial physical and biological research	China	Foreign	100	100	100	Completed	0.163	0.163	-	0.163	002260	002260	002260	002260	-	-	-	-	Guangdong Elecpro Electric Appliance Holding Co Ltd	ShenzSME	Guangdong Elecpro Electric	China	Dongying Wutong Deao Helicopter Co Ltd	-	Wutong Investment Co Ltd	China	Public	C	Sub.	1932	-	1	-	-	-	-	-	IMA
2013-10-18	2013-10-18	2013-10-18	-	Dalian Wanda Group Co Ltd	23549V	6512	Operators of nonresidential buildings	China	Foreign	4724	Travel agencies	China	Foreign	100	100	100	Completed	np	-	-	-	-	-	-	-	-	-	-	-	Dalian Wanda Group Co Ltd	-	Dalian Wanda Group Co Ltd	China	Guangdong Nanhu International Travel Service Co Ltd	-	Guangdong Nanhu Intl Travel	China	Priv.	C	Priv.	-	-	1	-	-	-	-	-	IMA
2013-10-17	2014-05-27	2014-05-27	-	Shenzhen Zhaorong Invest Hldg	6A7018	6799	Investors, nec	China	Foreign	6211	Security brokers, dealers, and flotation companies	China	Foreign	13.743	13.743	13.743	Completed	2922.66	9257.95	1.594	1299.57	-	-	-	-	600999	600999 6099	600999	600999 6099	Shenzhen Zhaorong Investment Holding Co Ltd	-	China Merchants Group Ltd	Hong Kong	China Merchants Securities Co Ltd	Shanghai	China Merchants Sec Co Ltd	China	Sub.	C	Public	-	1	1	-	7604	-13.98	-13.45	-18.25	IMA
2013-10-17	2014-10-27	2014-10-27	-	Beijing Cuiwei Tower Co Ltd	07642A	5311	Department stores	China	Foreign	6512	Operators of nonresidential buildings	China	Foreign	100	100	100	Completed	np	-	-	-	603123	603123	-	-	-	-	-	-	Beijing Cuiwei Tower Co Ltd	Shanghai	Beijing Cuiwei Group	China	Beijing Ganjiakou Building Co Ltd	-	Beijing Haidian District	China	Public	C	Sub.	2549	1	1	-	-	-	-	-	IMA
2013-10-17	2013-10-17	2013-10-17	-	Shenzhen Yinhetong Invest Co	6A8251	6799	Investors, nec	China	Foreign	3841	Surgical and medical instruments and apparatus	China	Foreign	26.69	58.96	26.69	Completed	34.929	34.929	-	9.323	-	-	-	-	-	-	-	-	Shenzhen Yinhetong Investment Co Ltd	-	Shenzhen Yinhetong Invest Co	China	Shenzhen Neptunus Group Co Ltd	-	Shenzhen Neptunus Grp Co Ltd	China	Priv.	C	Priv.	-	-	1	-	-	-	-	-	IMA
[truncated: 14,646 more rows]

## Sheet: Search Criteria
Search Criteria
Request	Operator	Description	Hits
Database	Include	All Mergers & Acquisitions	n/a
Acquiror Nation (Code)	Include	China	80962
Date Announced	Between	01/01/2009 to 12/31/2013	15613
Custom Report		ma1...	15613
