# Supplementary material for: Analyzing the nexus between Chinese industrial policy and cross-border M&As
Source: PLoS One. 2024 May 2;19(5):e0299030. doi: 10.1371/journal.pone.0299030 (PMC11065231; doi:10.1371/journal.pone.0299030)
Supplement: S2 Data — (XLS) [file pone.0299030.s002.xls]

## Sheet: ma13
ma1
Date Announced	Date Effective	Date Effective/ Unconditional	Date Withdrawn	Acquiror Name	Acquiror CUSIP	Acquiror Primary SIC Code	Acquiror Primary SIC Code Description	Acquiror Nation	Acquiror State	Target Primary SIC Code	Target Primary SIC Code Description	Target Nation	Target State	% of Shares Acq.	% Owned After Trans- action	% sought	Status	Enterprise Value at Announcement ($mil)	Equity Value at Announcement ($mil)	Price Per Share	Value of Transaction ($mil)	Acquiror Primary Ticker Symbol	Acquiror Ticker Symbol	Acquiror Ultimate Parent Primary Ticker Symbol	Acquiror Ultimate Parent Ticker Symbol	Target Primary Ticker Symbol	Target Ticker Symbol	Target Ultimate Parent Primary Ticker Symbol	Target Ultimate Parent Ticker Symbol	Acquiror Full Name	Acquiror Primary Stock Exchange (Name)	Acquiror Ultimate Parent	Acquiror Ultimate Parent Nation	Target Name	Target Primary Stock Exchange (Name)	Target Ultimate Parent	Target Ultimate Parent Nation	Acq. Public Status	Status	Target Public Status	Acquiror Number of Employees	Number of Acquiror Advisors	Number of Bidders	Related Deal Number	Target Number of Employees	Offer Price to Target Stock Price Premium 1 Day Prior to Announcement	Offer Price to Target Stock Price Premium 1 Week Prior to Announcement	Offer Price to Target Stock Price Premium 4 Weeks Prior to Announcement	Master Deal Type
2016-12-31	2017-03-31	2017-03-31	-	China Yangtze Power Co Ltd	Y1516Q	4931	Electric and other services combined	China	Foreign	4911	Electric services	China	Foreign	10.197	10.197	10.197	Completed	1385.38	1347.99	1.357	137.453	600900	600900 N/A	-	-	600116	600116	600116	600116	China Yangtze Power Co Ltd	Shanghai	China Three Gorges Corp	China	Chongqing Three Gorges Water Conservancy & Electric Power Co Ltd	Shanghai	Chongqing Three Gorges Water	China	Public	C	Public	7968	-	1	-	1828	-0.26	2.11	-4.8	IMA
2016-12-31	-	-	2018-10-20	Lv Jianming	1F8094	6799	Investors, nec	China	Foreign	8021	Offices and clinics of dentists	China	Foreign	-	-	7.356	Withdrawn	1370.57	1373.91	4.285	115.895	-	-	-	-	600763	600763	600763	600763	Lv Jianming	-	Lv Jianming	China	Topchoice Medical Investment Co Inc	Shanghai	Topchoice Med Invest Co Inc	China	Inv.	W	Public	-	-	1	-	2324	-	-	-9.71	IMA
2016-12-31	-	-	-	Greenland Finl Overseas Invest	6C7015	6799	Investors, nec	China	Foreign	0781	Landscape counseling and planning	China	Foreign	-	-	4.899	Pending	nm	322.384	0.098	15.794	-	-	600606	600606	1253	1253	1253	1253	Greenland Financial Overseas Investment Group Co Ltd	-	Greenland Holdings Corp Ltd	China	China Greenland Broad Greenstate Group Co Ltd	Hong Kong	China Greenland Broad	China	Sub.	P	Public	-	-	1	-	254	-41.39	-38.99	-41.33	IMA
2016-12-31	2016-12-31	2016-12-31	-	Shanghai Dazhong Run	1F8105	4213	Trucking, except local	China	Foreign	4213	Trucking, except local	China	Foreign	21.25	21.25	21.25	Completed	6.867	6.867	-	1.459	-	-	-	-	-	-	-	-	Shanghai Dazhong Run Logistics Shares Co Ltd	-	Shanghai Dazhong Run	China	Shanghai Dazhong Sagawa Logistics Co Ltd	-	SG Hldg Co Ltd	Japan	Priv.	C	J.V.	-	-	1	-	-	-	-	-	IMA
2016-12-31	2016-12-31	2016-12-31	-	Hainan Kesai Trade Co Ltd	1F8104	5999	Retail stores, nec	China	Foreign	5399	Miscellaneous general merchandise stores	China	Foreign	100	100	100	Completed	37.109	37.109	-	37.109	-	-	-	-	-	-	-	-	Hainan Kesai Trade Co Ltd	-	Hainan Kesai Trade Co Ltd	China	Hainan Guokang Investment Co Ltd	-	HNA Real Estate Group Co Ltd	China	Priv.	C	Sub.	-	-	1	-	-	-	-	-	IMA
2016-12-31	-	-	-	Jiangxi Changyun Co Ltd	47752Z	4131	Intercity and rural bus transportation	China	Foreign	4789	Transportation services, nec	China	Foreign	-	-	100	Pending	97.058	97.058	-	97.058	600561	600561	600561	600561	-	-	-	-	Jiangxi Changyun Co Ltd	Shanghai	Jiangxi Changyun Co Ltd	China	Jiangxi Jiujiang Long Distance Motor Transportation Group Co Ltd	-	Jiangxi Jiujiang Long	China	Public	P	Priv.	16165	-	1	-	-	-	-	-	IMA
2016-12-31	2016-12-31	2016-12-31	-	Li Ming	1F8109	6799	Investors, nec	China	Foreign	6799	Investors, nec	China	Foreign	17.97	42.47	17.97	Completed	20.038	20.038	-	3.601	-	-	-	-	-	-	-	-	Li Ming	-	Li Ming	China	Shenzhen Tianying Innovation Investment Co Ltd	-	Shenzhen Tianying Innovation	China	Inv.	C	Priv.	-	-	1	-	-	-	-	-	IMA
2016-12-31	2017-06-19	2017-06-19	-	Tianjin Binhai Energy & Dvlp	88670Y	4911	Electric services	China	Foreign	2752	Commercial printing, lithographic	China	Foreign	51	51	51	Completed	37.582	37.582	-	19.167	000695	000695	000695	000695	-	-	-	-	Tianjin Binhai Energy & Development Co Ltd	Shenzhen	Tianjin Binhai Energy & Dvlp	China	Tianjin Haishun Printing Industry Packing Co Ltd	-	Tianjin Haishun Printing Ind	China	Public	C	Priv.	342	-	1	-	-	-	-	-	IMA
2016-12-31	-	-	-	Wuhan Cbd Invest & Dvlp Co	7A1184	6552	Land subdividers and developers, except cemeteries	China	Foreign	6552	Land subdividers and developers, except cemeteries	China	Foreign	-	-	20	Pending	66.945	66.945	-	13.389	-	-	-	-	-	-	-	-	Wuhan CBD Investment & Development Co Ltd	-	Tonghai Hldg Co Ltd	China	Oceanwide Construction Group Qingdao Co Ltd	-	Tonghai Hldg Co Ltd	China	Sub.	P	Sub.	-	-	1	-	-	-	-	-	IMA
2016-12-31	2016-12-31	2016-12-31	-	Shanghai Waigaoqiao RE Co Ltd	1F8456	6552	Land subdividers and developers, except cemeteries	China	Foreign	4731	Arrangement of transportation of freight and cargo	China	Foreign	20	20	20	Completed	14.115	14.115	-	2.823	-	-	-	-	-	-	-	-	Shanghai Waigaoqiao Real Estate Co Ltd	-	Shanghai Waigaoqiao Asts Mgmt	China	Shanghai Xintou International Supply Chain Co Ltd	-	Shanghai Xintou Intl Supply	China	Sub.	C	Priv.	-	-	1	-	-	-	-	-	IMA
2016-12-31	-	-	2017-06-19	Cachet Pharmaceutical Co Ltd	13196J	5122	Drugs, drug proprietaries, and druggists' sundries	China	Foreign	5047	Medical, dental, and hospital equipment & supplies	China	Foreign	-	51	24	Withdrawn	np	-	-	3.659	002462	002462	002462	002462	-	-	002462	002462	Cachet Pharmaceutical Co Ltd	ShenzSME	Cachet Pharmaceutical Co Ltd	China	Jiashi Guorun (Shanghai) Medical Technology Co Ltd	-	Cachet Pharmaceutical Co Ltd	China	Public	W	Sub.	2126	1	1	-	-	-	-	-	IMA
2016-12-31	-	-	2017-06-19	Cachet Pharmaceutical Co Ltd	13196J	5122	Drugs, drug proprietaries, and druggists' sundries	China	Foreign	5047	Medical, dental, and hospital equipment & supplies	China	Foreign	-	51	24	Withdrawn	np	-	-	4.507	002462	002462	002462	002462	-	-	002462	002462	Cachet Pharmaceutical Co Ltd	ShenzSME	Cachet Pharmaceutical Co Ltd	China	Beijing Jiashi Weizhong Medical Equipment Co Ltd	-	Cachet Pharmaceutical Co Ltd	China	Public	W	Sub.	2126	1	1	-	-	-	-	-	IMA
2016-12-31	-	-	2017-06-19	Cachet Pharmaceutical Co Ltd	13196J	5122	Drugs, drug proprietaries, and druggists' sundries	China	Foreign	5047	Medical, dental, and hospital equipment & supplies	China	Foreign	-	31	24	Withdrawn	np	-	-	3.275	002462	002462	002462	002462	-	-	-	-	Cachet Pharmaceutical Co Ltd	ShenzSME	Cachet Pharmaceutical Co Ltd	China	Beijing Jinkang Ruiyuan Commercial Co Ltd	-	Beijing Jinkang Ruiyuan Coml	China	Public	W	Priv.	2126	1	1	-	-	-	-	-	IMA
2016-12-31	2017-01-01	2017-01-01	-	Investor Group	46145M	6799	Investors, nec	China	Foreign	7374	Data processing services	China	Foreign	76	76	76	Completed	68.983	68.983	-	52.427	-	-	-	-	-	-	-	-	Investor Group	-	Investor Group	China	Shanghai Yonghui Yunchuang Zhongcheng Internet Technology Co Ltd	-	Shanghai Yonghui Yunchuang	China	Priv.	C	Priv.	-	-	1	-	-	-	-	-	IMA
2016-12-31	-	-	2017-06-19	Cachet Pharmaceutical Co Ltd	13196J	5122	Drugs, drug proprietaries, and druggists' sundries	China	Foreign	5047	Medical, dental, and hospital equipment & supplies	China	Foreign	-	36	29	Withdrawn	np	-	-	23.554	002462	002462	002462	002462	-	-	-	-	Cachet Pharmaceutical Co Ltd	ShenzSME	Cachet Pharmaceutical Co Ltd	China	Anhui Jiashi Yicheng Medical Equipment Trading Co Ltd	-	Anhui Jiashi Yicheng Med	China	Public	W	Priv.	2126	1	1	-	-	-	-	-	IMA
2016-12-31	-	-	2017-06-19	Cachet Pharmaceutical Co Ltd	13196J	5122	Drugs, drug proprietaries, and druggists' sundries	China	Foreign	5047	Medical, dental, and hospital equipment & supplies	China	Foreign	-	31	24	Withdrawn	np	-	-	3.965	002462	002462	002462	002462	-	-	-	-	Cachet Pharmaceutical Co Ltd	ShenzSME	Cachet Pharmaceutical Co Ltd	China	Jiashi Jiacheng Medical Equipment Wuhan Co Ltd	-	Jiashi Jiacheng Med Equip	China	Public	W	Priv.	2126	1	1	-	-	-	-	-	IMA
2016-12-31	-	-	-	Hangzhou Dongsong Invest Mgmt	1F8211	6282	Investment advice	China	Foreign	8748	Business consulting services, nec	China	Foreign	-	-	60	Pending	15.627	15.627	-	9.376	-	-	000002	000002 2202	-	-	000517	000517	Hangzhou Dongsong Investment Management Co Ltd	-	China Vanke Co Ltd	China	Ningbo Kangrui Enterprise Management Advisory Co Ltd	-	Rongan Property Co Ltd	China	Sub.	P	Sub.	-	-	1	-	-	-	-	-	IMA
2016-12-31	2017-01-01	2017-01-01	-	Union Stemcell & Gene	90738K	2836	Biological products, except diagnostic substances	China	Foreign	2836	Biological products, except diagnostic substances	China	Foreign	52.6	100	52.6	Completed	35.143	35.143	-	18.485	-	-	600645	600645	-	-	-	-	Union Stemcell & Gene Engineering Co Ltd	-	Vcanbio Cell & Gene	China	Eastern Union Stem Cell & Gene Engineering Co Ltd	-	Estn Union Stem Cell & Gene	China	Sub.	C	Priv.	-	1	1	-	-	-	-	-	IMA
2016-12-31	2017-01-07	2017-01-07	-	Yantai Huidong Internet Tech	1F8155	7375	Information retrieval services	China	Foreign	3651	Household audio and video equipment	China	Foreign	20	20	20	Completed	45.331	45.331	-	9.066	-	-	-	-	-	-	000793	000793	Yantai Huidong Internet Technology Center (LP)	-	Yantai Huidong Internet Tech	China	Global Zhida Technology (Beijing) Co Ltd	-	Huawen Media Invest Grp Corp	China	Priv.	C	Sub.	-	-	1	-	-	-	-	-	IMA
2016-12-31	2017-01-07	2017-01-07	-	Guoguang Oriental Network	40805N	4812	Radiotelephone communications	China	Foreign	3651	Household audio and video equipment	China	Foreign	12.932	31.932	12.932	Completed	125.297	125.297	-	16.203	-	-	-	-	-	-	000793	000793	Guoguang Oriental Network (Beijing) Co Ltd	-	Guoguang Oriental Network	China	Global Zhida Technology (Beijing) Co Ltd	-	Huawen Media Invest Grp Corp	China	Priv.	C	Sub.	-	-	1	-	-	-	-	-	IMA
2016-12-31	2016-12-31	2016-12-31	-	Shantou Yihua Century Invest	1F8114	6799	Investors, nec	China	Foreign	8099	Health and allied services, nec	China	Foreign	30	30	30	Completed	1028.85	1028.85	-	308.656	-	-	-	-	-	-	-	-	Shantou Yihua Century Investment Co Ltd	-	Shantou Yihua Century Invest	China	Yihua Enterprise (Group) Co Ltd	-	Yihua Enterprise (Group) Co	China	Priv.	C	Priv.	-	-	1	-	-	-	-	-	IMA
2016-12-31	2017-03-08	2017-03-08	-	Tianjin Wanlong Xingye RE	1F8458	6552	Land subdividers and developers, except cemeteries	China	Foreign	6552	Land subdividers and developers, except cemeteries	China	Foreign	100	100	100	Completed	129.915	129.915	-	129.915	-	-	-	-	-	-	600225	600225	Tianjin Wanlong Xingye Real Estate Development Co Ltd	-	Tianjin Wanlong Xingye RE	China	Tianjin Yunhecheng Investment Co Ltd	-	Tianjin Songjiang Co Ltd	China	Priv.	C	Sub.	-	-	1	-	-	-	-	-	IMA
2016-12-31	-	-	-	Shanghai Hangrong New Energy	1F8824	8731	Commercial physical and biological research	China	Foreign	4911	Electric services	China	Foreign	-	-	100	Pending	6.913	6.913	-	6.913	-	-	-	-	-	-	600151	600151	Shanghai Hangrong New Energy Technology Co Ltd	-	Guohua Junmin Convergence Ind	China	Zhenjiang Haoyang Photovoltaic Power Co Ltd	-	Shanghai Aerospace Auto	China	Sub.	P	Sub.	-	-	1	-	-	-	-	-	IMA
2016-12-31	-	-	-	Shanghai Hangrong New Energy	1F8824	8731	Commercial physical and biological research	China	Foreign	4911	Electric services	China	Foreign	-	-	100	Pending	26.069	26.069	-	26.069	-	-	-	-	-	-	600151	600151	Shanghai Hangrong New Energy Technology Co Ltd	-	Guohua Junmin Convergence Ind	China	Shangyi Taike Photovoltaic Power Co Ltd	-	Shanghai Aerospace Auto	China	Sub.	P	Sub.	-	-	1	-	-	-	-	-	IMA
2016-12-31	2016-12-31	2016-12-31	-	Investor Group	46145M	6799	Investors, nec	China	Foreign	6159	Misc business credit	China	Foreign	30	30	30	Completed	22.378	22.378	-	6.713	-	-	-	-	-	-	002560	002560	Investor Group	-	Investor Group	China	Zhengzhou Wanfu Microfinance Co Ltd	-	Henan Tong-Da Cable Co Ltd	China	Priv.	C	Priv.	-	-	1	-	-	-	-	-	IMA
2016-12-31	2017-12-30	2017-12-30	-	Jiangxi Dagang Car Grp Co Ltd	1F8228	5722	Household appliance stores	China	Foreign	2899	Chemicals and chemical preparations, nec	China	Foreign	96.25	96.25	96.25	Completed	np	-	-	-	-	-	-	-	-	-	000407	000407	Jiangxi Dagang Car Group Co Ltd	-	Jiangxi Dagang Car Grp Co Ltd	China	Shandong Shengbang Lvye Chemical Co Ltd	-	Shandong Shengli Co Ltd	China	Priv.	C	Sub.	-	-	1	-	-	-	-	-	IMA
2016-12-31	-	-	2017-06-19	Cachet Pharmaceutical Co Ltd	13196J	5122	Drugs, drug proprietaries, and druggists' sundries	China	Foreign	5047	Medical, dental, and hospital equipment & supplies	China	Foreign	-	51	24	Withdrawn	np	-	-	20.746	002462	002462	002462	002462	-	-	002462	002462	Cachet Pharmaceutical Co Ltd	ShenzSME	Cachet Pharmaceutical Co Ltd	China	Beijing Cachet Shengshi Medical Equipment Co Ltd	-	Cachet Pharmaceutical Co Ltd	China	Public	W	Sub.	2126	1	1	-	-	-	-	-	IMA
2016-12-31	-	-	-	Henan Tong-Da Cable Co Ltd	42462Z	3643	Current-carrying wiring devices	China	Foreign	3357	Drawing and insulating of nonferrous wire	China	Foreign	-	-	100	Pending	np	-	-	-	002560	002560	002560	002560	-	-	-	-	Henan Tong-Da Cable Co Ltd	ShenzSME	Henan Tong-Da Cable Co Ltd	China	Liaoning Jinxinhuan Cable Co Ltd	-	Liaoning Jinxinhuan Cable Co	China	Public	P	Priv.	638	-	1	-	-	-	-	-	IMA
2016-12-31	-	-	-	Henan Tong-Da Cable Co Ltd	42462Z	3643	Current-carrying wiring devices	China	Foreign	3357	Drawing and insulating of nonferrous wire	China	Foreign	-	-	100	Pending	np	-	-	-	002560	002560	002560	002560	-	-	-	-	Henan Tong-Da Cable Co Ltd	ShenzSME	Henan Tong-Da Cable Co Ltd	China	Liaoning Jinhuan Cable Co Ltd	-	Liaoning Jinhuan Cable Co Ltd	China	Public	P	Priv.	638	-	1	-	-	-	-	-	IMA
2016-12-31	-	-	2017-07-29	Jiajia Food Grp Co Ltd	47932N	2099	Food preparations, nec	China	Foreign	7372	Prepackaged Software	China	Foreign	-	-	4.167	Withdrawn	np	-	-	14.403	002650	002650	002650	002650	-	-	-	-	Jiajia Food Group Co Ltd	ShenzSME	Jiajia Food Grp Co Ltd	China	Chuangxinke Storage Technology (Shenzhen) Co Ltd	-	Xinyu Youju Invest	China	Public	W	Sub.	1500	-	1	-	-	-	-	-	IMA
2016-12-31	-	-	-	Guangxi Guidong Elec Power Co	40033F	4911	Electric services	China	Foreign	4911	Electric services	China	Foreign	-	-	10	Pending	8.002	8.002	-	0.8	600310	600310	-	-	-	-	-	-	Guangxi Guidong Electric Power Co Ltd	Shanghai	Guangxi Hezhou Agriculture	China	Shaanxi Shangxin Electricity Distribution Co Ltd	-	Shaanxi Shangxin Elecity	China	Public	P	Priv.	2153	-	1	-	-	-	-	-	IMA
2016-12-31	2017-04-13	2017-04-13	-	Xiamen Xiangyu Group Corp	98451C	4212	Local trucking	China	Foreign	0831	Forest nurseries and gathering of forest products	China	Foreign	100	100	100	Completed	13.716	13.716	-	13.716	-	-	-	-	-	-	-	-	Xiamen Xiangyu Group Corp	-	Xiamen Xiangyu Group Corp	China	Xiamen Xiangyu Agriculture & Forestry Resources Co Ltd	-	Xiamen Xiangyu Group Corp	China	Priv.	C	Sub.	-	-	1	-	-	-	-	-	IMA
2016-12-31	2016-12-31	2016-12-31	-	Qingdao Jili Invest	1F8184	6799	Investors, nec	China	Foreign	3823	Process control instruments	China	Foreign	4.481	4.481	4.481	Completed	31.66	31.66	-	1.419	-	-	-	-	-	-	002339	002339	Qingdao Jili Investment Partnership Enterprise LP	-	Qingdao Jili Invest	China	Qingdao Integrated Electronic Co Ltd	-	iESLab Co Ltd	China	Priv.	C	Sub.	-	-	1	-	-	-	-	-	IMA
2016-12-31	-	-	2017-06-19	Cachet Pharmaceutical Co Ltd	13196J	5122	Drugs, drug proprietaries, and druggists' sundries	China	Foreign	5047	Medical, dental, and hospital equipment & supplies	China	Foreign	-	41	24	Withdrawn	np	-	-	9.747	002462	002462	002462	002462	-	-	-	-	Cachet Pharmaceutical Co Ltd	ShenzSME	Cachet Pharmaceutical Co Ltd	China	Zhejiang Jiashi Jiebo Medical Instrument Co Ltd	-	Zhejiang Jiashi Jiebo Med	China	Public	W	Priv.	2126	1	1	-	-	-	-	-	IMA
2016-12-31	2016-12-31	2016-12-31	-	Hangzhou Oil & Fat Chemical Co	41005T	2899	Chemicals and chemical preparations, nec	China	Foreign	2899	Chemicals and chemical preparations, nec	China	Foreign	60	60	60	Completed	8.066	8.066	-	4.839	-	-	002637	002637	-	-	-	-	Hangzhou Oil & Fat Chemical Co Ltd	-	Zanyu Technology Group Co Ltd	China	Hangzhou Lvpu-Chem Technology Co Ltd	-	Hangzhou Lvpu-Chem Tech Co Ltd	China	Sub.	C	Priv.	-	-	1	-	-	-	-	-	IMA
2016-12-31	-	-	2017-06-19	Cachet Pharmaceutical Co Ltd	13196J	5122	Drugs, drug proprietaries, and druggists' sundries	China	Foreign	5047	Medical, dental, and hospital equipment & supplies	China	Foreign	-	41	24	Withdrawn	np	-	-	16.068	002462	002462	002462	002462	-	-	-	-	Cachet Pharmaceutical Co Ltd	ShenzSME	Cachet Pharmaceutical Co Ltd	China	Shanghai Jiashi Jiayi Medical Equipment Co Ltd	-	Shanghai Jiashi Jiayi Med	China	Public	W	Priv.	2126	1	1	-	-	-	-	-	IMA
2016-12-31	-	-	2017-06-19	Cachet Pharmaceutical Co Ltd	13196J	5122	Drugs, drug proprietaries, and druggists' sundries	China	Foreign	5047	Medical, dental, and hospital equipment & supplies	China	Foreign	-	41	24	Withdrawn	np	-	-	11.078	002462	002462	002462	002462	-	-	-	-	Cachet Pharmaceutical Co Ltd	ShenzSME	Cachet Pharmaceutical Co Ltd	China	Sichuan Jiashi Xinshunhe Medical Equipment Co Ltd	-	Sichuan Jiashi Xinshunhe Med	China	Public	W	Priv.	2126	1	1	-	-	-	-	-	IMA
2016-12-31	-	-	2017-06-19	Cachet Pharmaceutical Co Ltd	13196J	5122	Drugs, drug proprietaries, and druggists' sundries	China	Foreign	5047	Medical, dental, and hospital equipment & supplies	China	Foreign	-	36	29	Withdrawn	np	-	-	6.078	002462	002462	002462	002462	-	-	-	-	Cachet Pharmaceutical Co Ltd	ShenzSME	Cachet Pharmaceutical Co Ltd	China	Beijing Jiashi Aige Medical Equipment Co Ltd	-	Beijing Jiashi Aige Med Equip	China	Public	W	Priv.	2126	1	1	-	-	-	-	-	IMA
2016-12-31	-	-	2017-06-19	Cachet Pharmaceutical Co Ltd	13196J	5122	Drugs, drug proprietaries, and druggists' sundries	China	Foreign	5047	Medical, dental, and hospital equipment & supplies	China	Foreign	-	31	24	Withdrawn	np	-	-	12.525	002462	002462	002462	002462	-	-	-	-	Cachet Pharmaceutical Co Ltd	ShenzSME	Cachet Pharmaceutical Co Ltd	China	Shenzhen Jiashi Kangyuan Medical Equipment Co Ltd	-	Shenzhen Jiashi Kangyuan Med	China	Public	W	Priv.	2126	1	1	-	-	-	-	-	IMA
2016-12-31	-	-	2017-06-19	Cachet Pharmaceutical Co Ltd	13196J	5122	Drugs, drug proprietaries, and druggists' sundries	China	Foreign	5047	Medical, dental, and hospital equipment & supplies	China	Foreign	-	31	24	Withdrawn	np	-	-	10.594	002462	002462	002462	002462	-	-	-	-	Cachet Pharmaceutical Co Ltd	ShenzSME	Cachet Pharmaceutical Co Ltd	China	Shanghai Jiashi Minglun Medical Equipment Co Ltd	-	Shanghai Jiashi Minglun Med	China	Public	W	Priv.	2126	1	1	-	-	-	-	-	IMA
2016-12-31	-	-	2018-11-08	Shenzhen Maxonic Automation	83861Q	3823	Process control instruments	China	Foreign	7372	Prepackaged Software	Denmark	Foreign	-	19.57	31.31	Withdrawn	np	-	-	1.812	300112	300112	300112	300112	SCAPE	SCAPE	SCAPE	SCAPE	Shenzhen Maxonic Automation Control Co Ltd	ShenzChNxt	Shenzhen Maxonic Automation	China	Scape Technologies A/S	FirNoCopen	Scape Technologies A/S	Denmark	Public	W	Priv.	746	-	1	-	-	-	-	-	IMA
2016-12-31	2016-12-31	2016-12-31	-	Beijing Yatong RE Dvlp Co Ltd	1F9074	6552	Land subdividers and developers, except cemeteries	China	Foreign	3241	Cement, hydraulic	China	Foreign	100	100	100	Completed	91.692	91.692	-	91.692	-	-	-	-	-	-	000401	000401	Beijing Yatong Real Estate Development Co Ltd	-	Beijing Yatong RE Dvlp Co Ltd	China	Sanhe Jidong Cement Co Ltd	-	Tangshan Jidong Cement Co Ltd	China	Priv.	C	Sub.	-	-	1	-	-	-	-	-	IMA
2016-12-31	2016-12-31	2016-12-31	-	SI Aerospace Galaxy Energy	7A6483	6799	Investors, nec	China	Foreign	8999	Services, nec	China	Foreign	100	100	100	Completed	17.14	17.14	-	17.14	-	-	-	-	-	-	600151	600151	SI Aerospace Galaxy Energy (Shanghai) Co Ltd	-	SI Aerospace Galaxy Energy	China	Bayannur Agricultural Reclamation Shenzhou PV Power Co Ltd	-	Shanghai Aerospace Auto	China	Priv.	C	Sub.	-	-	1	-	-	-	-	-	IMA
2016-12-31	-	-	-	Shanghai Hangrong New Energy	1F8824	8731	Commercial physical and biological research	China	Foreign	6799	Investors, nec	China	Foreign	-	-	100	Pending	2.16	2.16	-	2.16	-	-	-	-	-	-	600151	600151	Shanghai Hangrong New Energy Technology Co Ltd	-	Guohua Junmin Convergence Ind	China	Shanghai Yeyang PV Power Co Ltd	-	Shanghai Aerospace Auto	China	Sub.	P	Sub.	-	-	1	-	-	-	-	-	IMA
2016-12-31	-	-	-	Tongguang Jiangong Grp Co Ltd	1F8147	6552	Land subdividers and developers, except cemeteries	China	Foreign	3568	Mechanical power transmission equipment, nec	China	Foreign	-	-	100	Pending	0.144	0.144	-	0.144	-	-	-	-	-	-	002073	002073	Tongguang Jiangong Group Co Ltd	-	Qingdao Jishang RE Co Ltd	China	Qingdao Mesnac Heavy Industry Co Ltd	-	Mesnac Co Ltd	China	Sub.	P	Sub.	-	-	1	-	-	-	-	-	IMA
2016-12-31	2016-12-31	2016-12-31	-	Hangzhou Chemao Network Tech	1F8122	7375	Information retrieval services	China	Foreign	7375	Information retrieval services	China	Foreign	33	67	33	Completed	0.964	0.964	-	0.318	-	-	-	-	-	-	002266	002266	Hangzhou Chemao Network Technology Co Ltd	-	Hangzhou Chemao Network Tech	China	Hangzhou Chemao Internet Financial Services Co Ltd	-	Zhefu Holding Group Co Ltd	China	Priv.	C	Sub.	-	-	1	-	-	-	-	-	IMA
2016-12-30	-	-	-	Beijing Hengtong Innovation	07928A	2452	Prefabricated wood buildings and components	China	Foreign	3271	Concrete block and brick	China	Foreign	-	-	16.67	Pending	6.295	6.295	-	1.048	300374	300374	300374	300374	-	-	300374	300374	Beijing Hengtong Innovation Luxwood Technology Co Ltd	ShenzChNxt	Beijing Hengtong Innovation	China	Xinjiang Hengtong Innovation Luxwood Technology Co Ltd	-	Beijing Hengtong Innovation	China	Public	P	Sub.	438	-	1	-	-	-	-	-	IMA
2016-12-30	-	-	-	Shenzhen Constr Invest Dvlp	4E4285	6799	Investors, nec	China	Foreign	4941	Water supply	China	Foreign	-	-	51	Pending	711.678	711.678	-	362.406	-	-	1359	1359	-	-	-	-	Shenzhen Construction Investment Development Co Ltd	-	China Cinda Asset Mgmt Co Ltd	China	Xinjiang Chang Yuan Water Group Co Ltd	-	China Water Investment Co Ltd	China	Sub.	P	Sub.	-	-	1	-	-	-	-	-	IMA
2016-12-30	2018-01-31	2018-01-31	-	Nanjing Ying Peng Hui Kang	1F8183	6799	Investors, nec	China	Foreign	8071	Medical laboratories	Hong Kong	Foreign	65.399	65.399	65.399	Completed	954.449	1267.68	-	828.932	-	-	-	-	CO	CO	801	801 910801 GMDTY	Nanjing Ying Peng Hui Kang Medical Industry Investment Partnership LP	-	Nanjing Ying Peng Hui Kang	China	China Cord Blood Corp	New York	Golden Meditech Holdings Ltd	Hong Kong	Priv.	C	Public	-	-	1	-	923	-	-	-	IMA
2016-12-30	-	-	-	Xuzhou Wanchuang Entrp Mgmt	1F7408	8741	Management services	China	Foreign	6552	Land subdividers and developers, except cemeteries	China	Foreign	-	-	49	Pending	14.529	14.529	-	7.108	-	-	-	-	-	-	600736	600736	Xuzhou Wanchuang Enterprise Management Co Ltd	-	Xuzhou Wanke RE Co Ltd	China	Xuzhou Suke Property Co Ltd	-	Suzhou New District Hi-Tech	China	Sub.	P	Sub.	-	-	1	-	-	-	-	-	IMA
2016-12-30	-	-	-	Zhejiang Orient Hldgs Co Ltd	99005A	5131	Piece goods, notions, and other dry goods	China	Foreign	6141	Personal credit institutions	China	Foreign	-	-	11.52	Pending	200.277	200.277	-	23.037	600120	600120	600120	600120	-	-	600120	600120	Zhejiang Orient Holdings Co Ltd	Shanghai	Zhejiang Orient Hldgs Co Ltd	China	Zhejiang Guojin Finance Leasing Co Ltd	-	Zhejiang Orient Hldgs Co Ltd	China	Public	P	Sub.	6792	-	1	-	-	-	-	-	IMA
2016-12-30	2018-01-05	2018-01-05	-	Sichuan Monarch Sanitary Ware	9A1612	2392	Housefurnishings, except curtains and draperies	China	Foreign	3253	Ceramic wall and floor tile	China	Foreign	98.39	98.39	98.39	Completed	291.454	202.56	-	200.882	002798	002798	002798	002798	-	-	-	-	Sichuan Monarch Sanitary Ware Co Ltd	ShenzSME	Sichuan Monarch Sanitary Ware	China	Foshan Oceano Ceramics Co Ltd	-	Foshan Oceano Ceramics Co Ltd	China	Public	C	Priv.	1359	2	1	-	-	-	-	-	IMA
2016-12-30	-	-	-	Ningbo Aoguan RE Co Ltd	1F8136	6552	Land subdividers and developers, except cemeteries	China	Foreign	6552	Land subdividers and developers, except cemeteries	China	Foreign	-	-	100	Pending	102.261	102.261	-	102.107	-	-	3883	3883	-	-	-	-	Ningbo Aoguan Real Estate Co Ltd	-	China Aoyuan Ppty Grp Ltd	China	Ningbo Disai Qianfeng Real Estate Co Ltd	-	Ningbo Haipai RE Co Ltd	China	Sub.	P	Sub.	-	-	1	-	-	-	-	-	IMA
2016-12-30	-	-	2017-06-30	Autumn Day Investments Ltd	1F7508	6799	Investors, nec	China	Foreign	7389	Business services, nec	China	Foreign	-	-	100	Withdrawn	np	-	-	116.051	-	-	1106	1106	-	-	-	-	Autumn Day Investments Ltd	-	Sino Haijing Holdings Ltd	Hong Kong	Super Concise Ltd	-	Summer Glitter Ltd	China	Sub.	W	Sub.	-	-	1	-	-	-	-	-	IMA
2016-12-30	2016-12-30	2016-12-30	-	Shanghai Changci Solar Tech Co	1F7458	4911	Electric services	China	Foreign	4911	Electric services	China	Foreign	100	100	100	Completed	np	-	-	-	-	-	-	-	-	-	-	-	Shanghai Changci Solar Technology Co Ltd	-	Shanghai Changci Solar Tech Co	China	Ningxia Ninghong PV Electric Power Co Ltd	-	Beijing Jingyuntong Daxing	China	Priv.	C	Sub.	-	-	1	-	-	-	-	-	IMA
2016-12-30	2016-12-30	2016-12-30	-	Shanghai Changci Solar Tech Co	1F7458	4911	Electric services	China	Foreign	4911	Electric services	China	Foreign	100	100	100	Completed	59.074	6.409	-	58.984	-	-	-	-	-	-	-	-	Shanghai Changci Solar Technology Co Ltd	-	Shanghai Changci Solar Tech Co	China	Ningxia Ningwei New Energy Co Ltd	-	Beijing Jingyuntong Daxing	China	Priv.	C	Sub.	-	-	1	-	-	-	-	-	IMA
2016-12-30	-	-	-	Beijing Trust&Far Tech Co Ltd	07901H	7376	Computer facilities management services	China	Foreign	6000	Banks	China	Foreign	-	-	9.898	Pending	316.93	316.93	-	31.322	300231	300231	300231	300231	-	-	-	-	Beijing Trust & Far Technology Co Ltd	ShenzChNxt	Beijing Trust&Far Tech Co Ltd	China	Baotou Rural Commercial Bank Co Ltd	-	Baotou Rural Coml Bk Co Ltd	China	Public	P	Priv.	571	-	1	-	-	-	-	-	IMA
2016-12-30	2017-03-08	2017-03-08	-	Simei Media Co Ltd	84262E	7319	Advertising, nec	China	Foreign	7311	Advertising agencies	China	Foreign	60	60	60	Completed	21.604	21.604	-	12.943	002712	002712	002712	002712	-	-	-	-	Simei Media Co Ltd	ShenzSME	Simei Media Co Ltd	China	Shanghai Zhihai Yangtao Advertisement Co Ltd	-	Zhoushan Zhifu Tiancheng	China	Public	C	Sub.	427	-	1	-	-	-	-	-	IMA
2016-12-30	-	-	2017-06-13	Rongyu Group Co Ltd	0F7329	7376	Computer facilities management services	China	Foreign	6411	Insurance agents, brokers, and service	China	Foreign	-	-	100	Withdrawn	np	-	-	402.674	002622	002622	002622	002622	-	-	-	-	Rongyu Group Co Ltd	ShenzSME	Rongyu Group Co Ltd	China	Beijing Union Insurance Brokers Co Ltd	-	Lianbao Invest Grp Co Ltd	China	Public	W	Sub.	582	-	1	-	-	-	-	-	IMA
2016-12-30	2017-04-06	2017-04-06	-	Xiangshui City Asts Invest	1F7348	6552	Land subdividers and developers, except cemeteries	China	Foreign	4922	Natural gas transmission	China	Foreign	100	100	100	Completed	5.09	5.09	-	5.082	-	-	-	-	-	-	601028	601028	Xiangshui City Assets Investment Holding Group Co Ltd	-	Xiangshui City Asts Invest	China	Xiangshui Zhongyou Yulong Ziyuan Gas Co Ltd	-	Jiangsu Yulong Steel Pipe Co	China	Priv.	C	Sub.	-	-	1	-	-	-	-	-	IMA
2016-12-30	2016-12-30	2016-12-30	-	Shenzhen Nanjing Energy Hldg	3C5116	4911	Electric services	China	Foreign	4911	Electric services	China	Foreign	100	100	100	Completed	2.881	2.881	-	2.876	-	-	000027	000027	-	-	-	-	Shenzhen Nanjing Energy Holding Co Ltd	-	Shenzhen Energy Group Co Ltd	China	Atesi Sihong Photovoltaics Power Co Ltd	-	Atesi Sihong Photovoltaics	China	Sub.	C	Priv.	-	-	1	-	-	-	-	-	IMA
2016-12-30	2016-12-30	2016-12-30	-	Beijing Xingguang Film&Tv	07642L	3663	Radio & TV broadcasting & communications equipment	China	Foreign	7336	Commercial art and graphic design	United States	New York	49	49	49	Completed	np	-	-	-	N/A	N/A	N/A	N/A	-	-	-	-	Beijing Xingguang Film&Tv Equipment Technologies Co Ltd	Shenzhen	Beijing Xingguang Film&Tv	China	Clickspring Design Inc	-	Clickspring Design Inc	United States	Priv.	C	Priv.	-	-	1	-	-	-	-	-	MA
2016-12-30	2017-01-24	2017-01-24	-	Hangzhou Great Star Industrial	41011P	3423	Hand and edge tools, except machine tools and saws	China	Foreign	3651	Household audio and video equipment	China	Foreign	30.18	30.18	30.18	Completed	35.719	35.719	-	10.764	002444	002444	002444	002444	-	-	-	-	Hangzhou Great Star Industrial Co Ltd	ShenzSME	Hangzhou Great Star Industrial	China	Hangzhou Weina Technology Co Ltd	-	Hangzhou Weina Tech Co Ltd	China	Public	C	Priv.	4109	-	1	-	-	-	-	-	IMA
2016-12-30	2016-12-30	2016-12-30	-	Shenzhen Clou Electn Co Ltd	82374F	3823	Process control instruments	China	Foreign	3711	Motor vehicles and passenger car bodies	China	Foreign	45	100	45	Completed	8.376	8.376	-	3.763	002121	002121	002121	002121	-	-	002121	002121	Shenzhen Clou Electronics Co Ltd	ShenzSME	Shenzhen Clou Electn Co Ltd	China	Shenzhen Zhongdian Lvyuan New Energy Automobile Development Co Ltd	-	Shenzhen Clou Electn Co Ltd	China	Public	C	Sub.	3338	-	1	-	-	-	-	-	IMA
2016-12-30	-	-	-	Haikou Meilan Intl Airport Co	50391M	4581	Airports and airport terminal services	China	Foreign	4581	Airports and airport terminal services	China	Foreign	-	-	39.567	Pending	855.868	543.892	1.148	370.358	-	-	-	-	0357	0357	-	-	Haikou Meilan International Airport Co Ltd	-	Haikou Meilan Intl Airport Co	China	Hna Infrastructure Co Ltd	Hong Kong	Haikou Meilan Intl Airport Co	China	Priv.	P	Public	-	-	1	-	733	15.73	16.87	4.55	IMA
2016-12-30	2017-01-19	2017-01-19	-	Zhang Lvzheng	1F8168	6799	Investors, nec	China	Foreign	7376	Computer facilities management services	China	Foreign	5.687	5.723	5.687	Completed	1166.38	1196.44	5.662	67.943	-	-	-	-	300451	300451	300451	300451	Zhang Lvzheng	-	Zhang Lvzheng	China	B-Soft Co Ltd	ShenzChNxt	B-Soft Co Ltd	China	Inv.	C	Public	-	-	1	-	1451	5.27	2.96	2.26	IMA
2016-12-30	-	-	2017-04-24	Yunnan Baiyao Holding Co Ltd	5A5161	2834	Pharmaceutical preparations	China	Foreign	2834	Pharmaceutical preparations	China	Foreign	-	41.524	58.476	Withdrawn	9092.67	9746.53	9.345	5690.73	-	-	-	-	000538	000538	000538	000538	Yunnan Baiyao Holding Co Ltd	-	Yunnan Baiyao Holding Co Ltd	China	Yunnan Baiyao Group Co Ltd	Shenzhen	Yunnan Baiyao Group Co Ltd	China	Priv.	W	Public	-	1	1	-	8151	-6.14	-6.14	-6.14	IMA
2016-12-30	-	-	-	Chengdu HuaqiHoupu Holding	9A2975	3823	Process control instruments	China	Foreign	1311	Crude petroleum and natural gas	China	Foreign	-	-	14.72	Pending	7.911	7.911	-	1.163	300471	300471	300471	300471	-	-	300471	300471	Chengdu HuaqiHoupu Holding Co Ltd	ShenzChNxt	Chengdu HuaqiHoupu Holding	China	Sichuan Hongda Petroleum & Natural Gas Engineering Co Ltd	-	Chengdu HuaqiHoupu Holding	China	Public	P	Sub.	1274	-	1	-	-	-	-	-	IMA
2016-12-30	2017-03-03	2017-03-03	-	Shanghai Runda Med Tech Co	9A3500	2835	In vitro and in vivo diagnostic substances	China	Foreign	7371	Computer programming services	China	Foreign	60	60	60	Completed	75.198	75.198	-	45.051	603108	603108	603108	603108	-	-	-	-	Shanghai Runda Medical Technology Co Ltd	Shanghai	Shanghai Runda Med Tech Co	China	Beijing Dongnan Yueda Medical Apparatus Co Ltd	-	Deqing Yangsheng Herun Invest	China	Public	C	Sub.	897	-	1	-	-	-	-	-	IMA
2016-12-30	2016-12-30	2016-12-30	-	Shenzhen Sunway Commun Co Ltd	81462T	3663	Radio & TV broadcasting & communications equipment	China	Foreign	3443	Fabricated plate work (boiler shops)	China	Foreign	26.15	59.15	26.15	Completed	5.473	5.473	-	1.429	300136	300136	300136	300136	-	-	-	-	Shenzhen Sunway Communication Co Ltd	ShenzChNxt	Shenzhen Sunway Commun Co Ltd	China	Shenzhen Element Technology Co Ltd	-	Shenzhen Element Tech Co Ltd	China	Public	C	Priv.	1456	-	1	-	-	-	-	-	IMA
2016-12-30	-	-	-	Qingdao Haili Metal One Co Ltd	76483P	3714	Motor vehicle parts and accessories	China	Foreign	3714	Motor vehicle parts and accessories	China	Foreign	-	-	35	Pending	21.255	21.255	-	7.428	002537	002537	002537	002537	-	-	002537	002537	Qingdao Haili Metal One Co Ltd	ShenzSME	Qingdao Haili Metal One Co Ltd	China	Ningbo Taihong Electric Co Ltd	-	Qingdao Haili Metal One Co Ltd	China	Public	P	Sub.	3264	-	1	-	-	-	-	-	IMA
2016-12-30	2017-03-02	2017-03-02	-	Suzhou Xiangcheng District	1F8743	6799	Investors, nec	China	Foreign	3674	Semiconductors and related devices	China	Foreign	14.42	14.42	14.42	Completed	39.953	39.953	-	5.752	-	-	-	-	-	-	300322	300322	Suzhou Xiangcheng District Shuangchuang Shuangxin Investment Enterprise LP	-	Suzhou Xiangcheng District	China	Suzhou Keyang Photoelectricity Science Technology Co Ltd	-	Huizhou Speed Wireless Tech	China	Priv.	C	Sub.	-	-	1	-	-	-	-	-	IMA
2016-12-30	2017-08-31	2017-08-31	-	Guangxi Guiguan Elec Power Co	40083R	4911	Electric services	China	Foreign	4911	Electric services	China	Foreign	100	100	100	Completed	48.585	48.585	-	48.512	600236	600236	-	-	-	-	-	-	Guangxi Guiguan Electric Power Co Ltd	Shanghai	China Datang Corp	China	Datang Xiangdian Derong Electric Power Development Co Ltd	-	China Datang Corp	China	Public	C	Sub.	2843	-	1	-	-	-	-	-	IMA
2016-12-30	-	-	-	Huolinhe Opencut Coal Ind Corp	44729R	1222	Bituminous coal underground mining	China	Foreign	8711	Engineering services	China	Foreign	-	-	100	Pending	np	-	-	0.248	002128	002128	-	-	-	-	-	-	Huolinhe Opencut Coal Industry Corp Ltd of Inner Mongolia	ShenzSME	State Power Invest Corp Ltd	China	CPI Mengdong Energy Group-Assets	-	State Power Invest Corp Ltd	China	Public	P	Sub.	4485	-	1	-	-	-	-	-	IMA
2016-12-30	2016-12-30	2016-12-30	-	Nan Cunhui	1F7192	6799	Investors, nec	China	Foreign	3625	Relays and industrial controls	China	Foreign	-	-	-	Completed	np	-	-	-	-	-	-	-	-	-	-	-	Nan Cunhui	-	Nan Cunhui	China	Chint Group Co Ltd	-	Chint Group Co Ltd	China	Inv.	C	Priv.	-	1	1	-	-	-	-	-	IMA
2016-12-30	-	-	-	Taishan Fiberglass Inc	9C9238	3229	Pressed and blown glass and glasswear, nec	China	Foreign	3231	Glass products, made of purchased glass	China	Foreign	-	-	3.77	Pending	1337.15	1337.15	-	50.334	-	-	1893	1893	-	-	1893	1893	Taishan Fiberglass Inc	-	China Natl Materials Co Ltd	China	Taishan Fiberglass Zoucheng Co Ltd	-	China Natl Materials Co Ltd	China	Sub.	P	Sub.	-	-	1	-	-	-	-	-	IMA
2016-12-30	-	-	2018-12-22	Hainan Hna Infrastructure	5E0225	6552	Land subdividers and developers, except cemeteries	China	Foreign	4581	Airports and airport terminal services	China	Foreign	-	-	4.496	Withdrawn	855.868	543.892	1.148	57.525	600515	600515	600515	600515	0357	0357	-	-	Hainan Hna Infrastructure Investment Group Co Ltd	Shanghai	Hainan Hna Infrastructure	China	Hna Infrastructure Co Ltd	Hong Kong	Haikou Meilan Intl Airport Co	China	Public	W	Public	1412	-	1	-	733	15.73	16.87	4.55	IMA
2016-12-30	-	-	-	Ningbo Aoguan RE Co Ltd	1F8136	6552	Land subdividers and developers, except cemeteries	China	Foreign	6552	Land subdividers and developers, except cemeteries	China	Foreign	-	-	100	Pending	np	-	-	-	-	-	3883	3883	-	-	-	-	Ningbo Aoguan Real Estate Co Ltd	-	China Aoyuan Ppty Grp Ltd	China	Ningbo Haituo Real Estate Co Ltd	-	Ningbo Haipai RE Co Ltd	China	Sub.	P	Sub.	-	-	1	-	-	-	-	-	IMA
2016-12-30	2016-12-30	2016-12-30	-	Shenzhen Nanjing Energy Hldg	3C5116	4911	Electric services	China	Foreign	4911	Electric services	China	Foreign	100	100	100	Completed	7.346	7.346	-	7.334	-	-	000027	000027	-	-	-	-	Shenzhen Nanjing Energy Holding Co Ltd	-	Shenzhen Energy Group Co Ltd	China	Peixian Suxin Photovoltaics Power Co Ltd	-	Peixian Suxin Photovoltaics	China	Sub.	C	Priv.	-	-	1	-	-	-	-	-	IMA
2016-12-30	2016-12-30	2016-12-30	-	Shenzhen Nanjing Energy Hldg	3C5116	4911	Electric services	China	Foreign	3612	Power, distribution, and specialty transformers	China	Foreign	100	100	100	Completed	1.44	1.44	-	1.438	-	-	000027	000027	-	-	-	-	Shenzhen Nanjing Energy Holding Co Ltd	-	Shenzhen Energy Group Co Ltd	China	Nanjing Richang Solar Power Co Ltd	-	Nanjing Richang Solar Power	China	Sub.	C	Priv.	-	-	1	-	-	-	-	-	IMA
2016-12-30	-	-	-	Shandong Denghai Seeds Co Ltd	82074E	0115	Corn	China	Foreign	0115	Corn	China	Foreign	-	-	5	Pending	np	-	-	-	002041	002041	-	-	-	-	-	-	Shandong Denghai Seeds Co Ltd	ShenzSME	Laizhou Academy	China	Shaanxi Denghai Dixing Seeds Co Ltd	-	Laizhou Academy	China	Public	P	Sub.	1060	-	1	-	-	-	-	-	IMA
2016-12-30	2016-12-30	2016-12-30	-	Shenzhen Zhongxing Dehong RE	2E3411	6552	Land subdividers and developers, except cemeteries	China	Foreign	5211	Lumber and other building materials dealers	China	Foreign	100	100	100	Completed	8.21	8.21	-	8.197	-	-	-	-	-	-	-	-	Shenzhen Zhongxing Dehong Real Estate Development Co Ltd	-	Zhongxing Construction Co Ltd	China	Shenzhen Wanze Bixuan Trading Co Ltd	-	Zhongxing Construction Co Ltd	China	Sub.	C	Sub.	-	-	1	-	-	-	-	-	IMA
2016-12-30	-	-	-	Hunan Fangsheng Med Ind Mgmt	1F7256	8099	Health and allied services, nec	China	Foreign	7372	Prepackaged Software	China	Foreign	-	-	100	Pending	30.246	30.246	-	30.201	-	-	603998	603998	-	-	-	-	Hunan Fangsheng Medical Industry Management Co Ltd	-	Hunan Fangsheng Pharm Co Ltd	China	Shenzhen Zhongtai Intelligent Technology Co Ltd	-	Xinrong Invest Consulting	China	Sub.	P	Sub.	-	-	1	-	-	-	-	-	IMA
2016-12-30	-	-	-	Shandong Denghai Seeds Co Ltd	82074E	0115	Corn	China	Foreign	5159	Farm-product raw materials, nec	China	Foreign	-	-	5	Pending	np	-	-	-	002041	002041	-	-	-	-	-	-	Shandong Denghai Seeds Co Ltd	ShenzSME	Laizhou Academy	China	Henan Denghai Zhengliang Seed Industry Co Ltd	-	Laizhou Academy	China	Public	P	Sub.	1060	-	1	-	-	-	-	-	IMA
2016-12-30	-	-	-	Shandong Denghai Seeds Co Ltd	82074E	0115	Corn	China	Foreign	5159	Farm-product raw materials, nec	China	Foreign	-	-	5	Pending	np	-	-	-	002041	002041	-	-	-	-	-	-	Shandong Denghai Seeds Co Ltd	ShenzSME	Laizhou Academy	China	Heilongjiang Denghai Jiuke Seed Industry	-	Laizhou Academy	China	Public	P	Sub.	1060	-	1	-	-	-	-	-	IMA
2016-12-30	-	-	-	Ningbo Aoguan RE Co Ltd	1F8136	6552	Land subdividers and developers, except cemeteries	China	Foreign	6552	Land subdividers and developers, except cemeteries	China	Foreign	-	-	100	Pending	np	-	-	-	-	-	3883	3883	-	-	-	-	Ningbo Aoguan Real Estate Co Ltd	-	China Aoyuan Ppty Grp Ltd	China	Ningbo Tianpai Real Estate Co Ltd	-	Ningbo Haipai RE Co Ltd	China	Sub.	P	Sub.	-	-	1	-	-	-	-	-	IMA
2016-12-30	-	-	-	Shi Chuming	1F7323	6799	Investors, nec	China	Foreign	3351	Rolling, drawing, and extruding of copper	China	Foreign	-	-	100	Pending	26.069	26.069	-	26.03	-	-	-	-	-	-	600139	600139	Shi Chuming	-	Shi Chuming	China	Gansu Yangba Copper Industry Co Ltd	-	Sichuan Wstn Resources Hldg	China	Inv.	P	Sub.	-	-	1	-	-	-	-	-	IMA
2016-12-30	2016-12-30	2016-12-30	-	Hangzhou Zhenlu Invest Mgmt	1F8778	6282	Investment advice	China	Foreign	6799	Investors, nec	China	Foreign	40	40	40	Completed	72.015	72.015	-	28.762	-	-	-	-	-	-	-	-	Hangzhou Zhenlu Investment Management Partnership (LP)	-	Hangzhou Zhenlu Invest Mgmt	China	Hangzhou Hengyi Investment Co Ltd	-	Zhejiang Hengyi Group Co Ltd	China	Priv.	C	Sub.	-	-	1	-	-	-	-	-	IMA
2016-12-30	2016-12-30	2016-12-30	-	Investor Group	46145M	6799	Investors, nec	China	Foreign	4961	Steam and air conditioning supply	China	Foreign	33.8	33.8	33.8	Completed	np	-	-	-	-	-	-	-	-	-	-	-	Investor Group	-	Investor Group	China	Anhui Chizhou Ruien Energy Co Ltd	-	Anhui Chizhou Ruien Energy Co	China	Priv.	C	Priv.	-	-	1	-	-	-	-	-	IMA
2016-12-30	-	-	-	Xia Yulin	1F8559	6799	Investors, nec	China	Foreign	5051	Metals service centers and offices	China	Foreign	-	-	100	Pending	0.432	0.432	-	0.431	-	-	-	-	-	-	0007	0007	Xia Yulin	-	Xia Yulin	China	Tianjin Panbao International Trading Ltd	-	Hoifu Energy Group Ltd	Hong Kong	Inv.	P	Sub.	-	-	1	-	-	-	-	-	IMA
2016-12-30	2017-01-03	2017-01-03	-	Shenzhen Nanjing Energy Hldg	3C5116	4911	Electric services	China	Foreign	4911	Electric services	China	Foreign	100	100	100	Completed	np	-	-	32.139	-	-	000027	000027	-	-	CSIQ	CSIQ	Shenzhen Nanjing Energy Holding Co Ltd	-	Shenzhen Energy Group Co Ltd	China	CSI New Energy Holding Co Ltd-Assets	-	Canadian Solar Inc	Canada	Sub.	C	Sub.	-	-	1	-	-	-	-	-	IMA
2016-12-30	-	-	-	Huazhang Tech Hldg Ltd	3A7821	3554	Paper industries machinery	China	Foreign	5084	Industrial machinery and equipment	China	Foreign	-	-	100	Pending	np	-	-	-	1673	1673	-	-	-	-	-	-	Huazhang Technology Holding Ltd	Hong Kong	Florescent Holdings Ltd	British Virgin	Hangzhou Haorong Paper Technology Co Ltd	-	Hangzhou Haorong Paper Tech	China	Public	P	Priv.	287	-	1	-	-	-	-	-	IMA
2016-12-30	2017-09-25	2017-09-25	-	Huazhang Tech Hldg Ltd	3A7821	3554	Paper industries machinery	China	Foreign	5084	Industrial machinery and equipment	China	Foreign	100	100	100	Completed	np	-	-	-	1673	1673	-	-	-	-	-	-	Huazhang Technology Holding Ltd	Hong Kong	Florescent Holdings Ltd	British Virgin	Hangzhou MCN Paper Technology Co Ltd	-	Hangzhou MCN Paper Tech Co Ltd	China	Public	C	Priv.	287	-	1	-	-	-	-	-	IMA
2016-12-30	2017-12-08	2017-12-08	-	Gosuncn Tech Grp Co Ltd	38442E	7372	Prepackaged Software	China	Foreign	3661	Telephone&telegraph apparatus	China	Foreign	84.07	95.5	84.07	Completed	110.074	110.074	-	94.471	300098	300098	300098	300098	-	-	-	-	Gosuncn Technology Group Co Ltd	ShenzChNxt	Gosuncn Tech Grp Co Ltd	China	Shenzhen Zte Wulian Technology Co Ltd	-	ZTE Holdings Co Ltd	China	Public	C	Sub.	2408	1	1	-	-	-	-	-	IMA
2016-12-30	2016-12-30	2016-12-30	-	Golden Oak Invest Hldg	1F7245	6799	Investors, nec	China	Foreign	7375	Information retrieval services	China	Foreign	5	5	5	Completed	11.522	11.522	-	0.575	-	-	000876	000876	-	-	-	-	Golden Oak Investment Holding (Tianjin) Co Ltd	-	New Hope Liuhe Co Ltd	China	Chongqing Geyunwo Network Technology Co Ltd	-	Chongqing Geyunwo Network	China	Sub.	C	Priv.	-	-	1	-	-	-	-	-	IMA
2016-12-30	-	-	-	Shandong Denghai Seeds Co Ltd	82074E	0115	Corn	China	Foreign	5159	Farm-product raw materials, nec	China	Foreign	-	-	5	Pending	np	-	-	-	002041	002041	-	-	-	-	-	-	Shandong Denghai Seeds Co Ltd	ShenzSME	Laizhou Academy	China	Inner Mongolia Denghai Liaohe Seed Industry Co Ltd	-	Laizhou Academy	China	Public	P	Sub.	1060	-	1	-	-	-	-	-	IMA
2016-12-30	2016-12-30	2016-12-30	-	Wang Tian	1F7202	6799	Investors, nec	China	Foreign	7371	Computer programming services	China	Foreign	30	30	30	Completed	np	-	-	-	-	-	-	-	-	-	-	-	Wang Tian	-	Wang Tian	China	Hangzhou Saman Internet Technology Co Ltd	-	Hangzhou Saman Internet Tech	China	Inv.	C	Priv.	-	-	1	-	-	-	-	-	IMA
2016-12-30	-	-	-	Tianjin Zhongxin Pharm Group	88645A	2834	Pharmaceutical preparations	China	Foreign	2834	Pharmaceutical preparations	China	Foreign	-	-	100	Pending	9.032	9.032	-	9.019	TIAN	600329 TIAN	TIAN	600329 TIAN	-	-	-	-	Tianjin Zhongxin Pharmaceutical Group Corp Ltd	Singapore	Tianjin Zhongxin Pharm Group	China	Tianjin Chinese Medicine Factory Co Ltd	-	Tianjin Tsinlien Invest Hldg	China	Public	P	Sub.	-	-	1	-	-	-	-	-	IMA
2016-12-30	2016-12-30	2016-12-30	-	Nanjing Runsheng RE Advisory	1F2567	6798	Real estate investment trusts	China	Foreign	6799	Investors, nec	China	Foreign	49	100	49	Completed	np	-	-	-	-	-	000981	000981	-	-	000981	000981	Nanjing Runsheng Real Estate Advisory Co Ltd	-	Yinyi Real Estate Co Ltd	China	Ningbo Yinxing Wanli Investment Co Ltd	-	Yinyi Real Estate Co Ltd	China	Sub.	C	Sub.	-	-	1	-	-	-	-	-	IMA
2016-12-30	2016-12-30	2016-12-30	-	Luoyang Jinyun Industrial Co	1F7417	3679	Electronic components, nec	China	Foreign	6289	Security and commodity services, nec	China	Foreign	51	51	51	Completed	22.442	22.442	-	11.428	-	-	-	-	-	-	002560	002560	Luoyang Jinyun Industrial Co Ltd	-	Luoyang Jinyun Industrial Co	China	Zhengzhou Wanfu Microfinance Co Ltd	-	Henan Tong-Da Cable Co Ltd	China	Priv.	C	Sub.	-	-	1	-	-	-	-	-	IMA
2016-12-30	2016-12-30	2016-12-30	-	Investor Group	46145M	6799	Investors, nec	China	Foreign	6141	Personal credit institutions	China	Foreign	30	30	30	Completed	17.762	17.762	-	5.32	-	-	-	-	-	-	-	-	Investor Group	-	Investor Group	China	Chongqing Zhongxian Tongzheng Micro-Credit Co Ltd	-	Shenzhen Sthrn Tongzheng	China	Priv.	C	Sub.	-	-	1	-	-	-	-	-	IMA
2016-12-30	2016-12-30	2016-12-30	-	Investor Group	46145M	6799	Investors, nec	China	Foreign	3429	Hardware, nec	Spain	Foreign	100	100	100	Completed	np	-	-	-	-	-	-	-	-	-	DLPH	DLPH	Investor Group	-	Investor Group	China	Merit Automotive Electronics Systems SL	-	Delphi Automotive Plc	United Kingdom	Priv.	C	Sub.	-	-	1	-	444	-	-	-	IMA
2016-12-30	2017-12-31	2017-12-31	-	Shanghai Gorgeous Invest Dvlp	82024Z	6799	Investors, nec	China	Foreign	6000	Banks	China	Foreign	18.21	18.21	18.21	Completed	1191.94	1191.94	-	216.725	-	-	735	735	-	-	-	-	Shanghai Gorgeous Investment Development Co Ltd	-	China Power New Energy Dvlp	Hong Kong	Bank of Yingkou Co Ltd	-	Bank of Yingkou Co Ltd	China	Sub.	C	Priv.	-	-	1	-	-	-	-	-	IMA
2016-12-30	2017-05-09	2017-05-09	-	Investor Group	46145M	6799	Investors, nec	China	Foreign	2079	Edible fats and oils, nec	China	Foreign	18.992	82.3	18.992	Completed	18.724	18.724	-	3.551	-	-	-	-	-	-	-	-	Investor Group	-	Investor Group	China	Carepal Food Co Ltd	-	Carepal Food Co Ltd	China	Priv.	C	Priv.	-	-	1	-	-	-	-	-	IMA
2016-12-30	2016-12-30	2016-12-30	-	Jiangsu Zhongya Glass Fiber	6C3046	3229	Pressed and blown glass and glasswear, nec	China	Foreign	3624	Carbon and graphite products	China	Foreign	30	30	30	Completed	42.931	42.931	-	12.86	-	-	-	-	-	-	-	-	Jiangsu Zhongya Glass Fiber Co Ltd	-	Jiangsu Zhongya New Materials	China	Zhenjiang Bohao Technology Co Ltd	-	Zhenjiang Bohao Tech Co Ltd	China	Sub.	C	Priv.	-	-	1	-	-	-	-	-	IMA
2016-12-30	2016-12-30	2016-12-30	-	Shanghai Zhongchong Binjiang	1F7382	6552	Land subdividers and developers, except cemeteries	China	Foreign	6552	Land subdividers and developers, except cemeteries	China	Foreign	49	49	49	Completed	651.236	623.15	-	332.925	-	-	-	-	-	-	-	-	Shanghai Zhongchong Binjiang Industrial Development Co Ltd	-	Shanghai Zhongchong Binjiang	China	Shanghai Jinxin Real Estate Co Ltd	-	Shanghai Jinxin Re Co Ltd	China	Priv.	C	Priv.	-	-	1	-	-	-	-	-	IMA
2016-12-30	2017-03-16	2017-03-16	-	Newhuadu Industrial Grp Co	64552Z	5311	Department stores	China	Foreign	2834	Pharmaceutical preparations	China	Foreign	50	50	50	Completed	7307.94	7307.94	-	3648.44	-	-	-	-	-	-	-	-	Newhuadu Industrial Group Co Ltd	-	Newhuadu Industrial Grp Co	China	Yunnan Baiyao Holding Co Ltd	-	Yunnan Baiyao Holding Co Ltd	China	Priv.	C	Priv.	-	1	1	-	-	-	-	-	IMA
2016-12-30	2017-09-22	2017-09-22	-	Yiyang Zhonghai Shipyard Co	1E5089	3732	Boat building and repairing	China	Foreign	5088	Transportation equipment, except motor vehicles	China	Foreign	100	100	100	Completed	4.263	4.263	-	4.257	-	-	300123	300123	-	-	-	-	Yiyang Zhonghai Shipyard Co Ltd	-	Sunbird Yacht Co Ltd	China	Yuanjiang Zhonghai Marine Engineering Co Ltd	-	Hunan Three Ring Marine	China	Sub.	C	Sub.	-	-	1	-	-	-	-	-	IMA
2016-12-30	2016-12-30	2016-12-30	-	Huasheng Luhao (Shenzhen)	1F8178	6799	Investors, nec	China	Foreign	1629	Heavy construction, nec	China	Foreign	99.9	99.9	99.9	Completed	12.927	12.927	-	12.895	-	-	-	-	-	-	-	-	Huasheng Luhao (Shenzhen) Investment Center LP	-	Huasheng Luhao (Shenzhen)	China	Keping Hareon Solar Power Co Ltd	-	Faithsmart Ltd	Hong Kong	Priv.	C	Sub.	-	-	1	-	-	-	-	-	IMA
2016-12-30	2016-12-30	2016-12-30	-	Huasheng Luhao (Shenzhen)	1F8178	6799	Investors, nec	China	Foreign	1629	Heavy construction, nec	China	Foreign	99.9	99.9	99.9	Completed	2.479	2.479	-	2.473	-	-	-	-	-	-	-	-	Huasheng Luhao (Shenzhen) Investment Center LP	-	Huasheng Luhao (Shenzhen)	China	Suining Hareon Taiping Mountain Photovoltaic Power Generation Co Ltd	-	Faithsmart Ltd	Hong Kong	Priv.	C	Sub.	-	-	1	-	-	-	-	-	IMA
2016-12-30	2016-12-30	2016-12-30	-	Huasheng Luhao (Shenzhen)	1F8178	6799	Investors, nec	China	Foreign	1629	Heavy construction, nec	China	Foreign	95	95	95	Completed	14.599	14.599	-	13.848	-	-	-	-	-	-	-	-	Huasheng Luhao (Shenzhen) Investment Center LP	-	Huasheng Luhao (Shenzhen)	China	Wuwei Hareon Aote Siwei Photovoltaic Power Generation Co Ltd	-	Faithsmart Ltd	Hong Kong	Priv.	C	Sub.	-	-	1	-	-	-	-	-	IMA
2016-12-29	-	-	-	Zhejiang Mizuda Printing&	99069Y	2299	Textile goods, nec	China	Foreign	2269	Finishers of textiles, nec	China	Foreign	-	-	10	Pending	1.201	1.201	-	0.12	002034	002034	002034	002034	-	-	002034	002034	Zhejiang Mizuda Printing& Dyeing Group Co Ltd	ShenzSME	Zhejiang Mizuda Printing&	China	Huzhou Mizuda Jiujiu Printing and Dyeing Co Ltd	-	Zhejiang Mizuda Printing&	China	Public	P	Sub.	632	-	1	-	-	-	-	-	IMA
2016-12-29	2017-10-25	2017-10-25	-	Zhejiang Mizuda Printing&	99069Y	2299	Textile goods, nec	China	Foreign	4953	Refuse systems	China	Foreign	100	100	100	Completed	681.097	681.097	-	680.865	002034	002034	002034	002034	-	-	-	-	Zhejiang Mizuda Printing& Dyeing Group Co Ltd	ShenzSME	Zhejiang Mizuda Printing&	China	Zhejiang Wannaenergy Environmental Protection Co Ltd	-	Mizuda Group Co Ltd	China	Public	C	Sub.	632	2	1	-	-	-	-	-	IMA
2016-12-29	-	-	-	Hangzhou Handing Yuyou	7E2280	8741	Management services	China	Foreign	7832	Motion picture theaters, except drive-in	China	Foreign	-	-	100	Pending	1.826	1.826	-	1.826	-	-	300300	300300	-	-	-	-	Hangzhou Handing Yuyou Interactive Entertainment Management Co Ltd	-	Hakim Unique Internet Co Ltd	China	Shanxi Meile Culture Media Co Ltd	-	Beijing Drising Info Tech Co	China	Sub.	P	Sub.	-	-	1	-	-	-	-	-	IMA
2016-12-29	2016-12-29	2016-12-29	-	Zhongfang Chaozhou Invest Dvlp	98041M	6552	Land subdividers and developers, except cemeteries	China	Foreign	6000	Banks	China	Foreign	11.55	11.55	11.55	Completed	44.376	44.376	-	5.124	-	-	00747	00747	-	-	-	-	Zhongfang Chaozhou Investment Development Co Ltd	-	Shenyang Public Utility Hldg	China	Chaozhou Rural Credit Union	-	Chaozhou Rural Credit Union	China	Sub.	C	Priv.	-	-	1	-	-	-	-	-	IMA
2016-12-29	2016-12-29	2016-12-29	-	China Railway Engineering	16885A	1629	Heavy construction, nec	China	Foreign	6282	Investment advice	China	Foreign	100	100	100	Completed	353.251	353.251	-	353.13	-	-	-	-	-	-	601390	390 601390	China Railway Engineering Corp	-	China Railway Engineering	China	Beijing Yinuojie Investment Management Co Ltd	-	China Railway Grp Ltd	China	Priv.	C	Sub.	-	-	1	-	-	-	-	-	IMA
2016-12-29	2016-12-29	2016-12-29	-	Hangzhou Handing Yuyou	7E2280	8741	Management services	China	Foreign	7999	Amusement and recreation svcs	China	Foreign	100	100	100	Completed	0.144	0.144	-	0.144	-	-	300300	300300	-	-	-	-	Hangzhou Handing Yuyou Interactive Entertainment Management Co Ltd	-	Hakim Unique Internet Co Ltd	China	Hangzhou Chaoxiang Entertainment Management Co Ltd	-	Hangzhou Chaoxiang Ent Mgmt	China	Sub.	C	Priv.	-	-	1	-	-	-	-	-	IMA
2016-12-29	2017-06-15	2017-06-15	-	Shanghai Gorgeous Smarter	7F2065	4911	Electric services	China	Foreign	4911	Electric services	China	Foreign	100	100	100	Completed	10.861	10.861	-	10.972	-	-	1004	1004	-	-	-	-	Shanghai Gorgeous Smarter Energy Co Ltd	-	China Smarter Energy Grp Hldg	Hong Kong	Changfeng Hongyang New Energy Power Generation Co Ltd	-	China Minsheng Invest Grp Co	China	Sub.	C	Sub.	-	1	1	-	-	-	-	-	IMA
2016-12-29	-	-	-	Dalian Xinminya Intelligent	3F0601	3711	Motor vehicles and passenger car bodies	China	Foreign	3711	Motor vehicles and passenger car bodies	China	Foreign	-	-	100	Pending	169.698	169.698	-	169.64	-	-	-	-	-	-	600303	600303	Dalian Xinminya Intelligent Technology Co Ltd	-	WM Motor Technology Co Ltd	China	Dalian Huanghai Automotive Co Ltd	-	Liaoning SG Automotive Grp Co	China	Sub.	P	Sub.	-	-	1	-	-	-	-	-	IMA
2016-12-29	-	-	-	Angang Steel Co Ltd	03467Q	3312	Steel works, blast furnaces, and rolling mills	China	Foreign	5051	Metals service centers and offices	China	Foreign	-	-	100	Pending	np	-	-	18.197	000898	000898 347	-	-	-	-	-	-	Angang Steel Co Ltd	Shenzhen	Anshan Iron & Steel Grp Co	China	Anshan Iron&Steel Group Corp-Assets	-	Anshan Iron & Steel Grp Co	China	Public	P	Sub.	37821	-	1	-	-	-	-	-	IMA
2016-12-29	-	-	-	Guangdong CHJ Industry Co Ltd	40266A	3911	Jewelry, precious metal	China	Foreign	6799	Investors, nec	China	Foreign	-	-	100	Pending	8.629	8.629	-	8.626	002345	002345	002345	002345	-	-	002345	002345	Guangdong CHJ Industry Co Ltd	ShenzSME	Guangdong CHJ Industry Co Ltd	China	Shantou Zhuosheng Investment Co Ltd	-	Guangdong CHJ Industry Co Ltd	China	Public	P	Sub.	6120	-	1	-	-	-	-	-	IMA
2016-12-29	2016-12-29	2016-12-29	-	Beijing Yaoqi Invest Fund	1F7479	6282	Investment advice	China	Foreign	6141	Personal credit institutions	China	Foreign	41.96	53.34	41.96	Completed	np	-	-	-	-	-	-	-	-	-	-	-	Beijing Yaoqi Investment Fund Management Center(LP)	-	Beijing Yaoqi Invest Fund	China	Shanghai Yirisheng Financing Service Co Ltd	-	Shanghai Yirisheng Financing	China	Priv.	C	Priv.	-	-	1	-	-	-	-	-	IMA
2016-12-29	2016-12-29	2016-12-29	-	Investor Group	46145M	6799	Investors, nec	China	Foreign	3679	Electronic components, nec	China	Foreign	21.668	21.668	21.668	Completed	84.954	84.954	-	18.402	-	-	-	-	-	-	-	-	Investor Group	-	Investor Group	China	Foshan Jinhui Hi-Tech Optoelectronic Materials Co Ltd	-	Foshan Jinhui Hi-Tech	China	Priv.	C	Priv.	-	-	1	-	-	-	-	-	IMA
2016-12-29	-	-	-	Yunnan Yuntianhua Co Ltd	98855N	2874	Phosphatic fertilizers	China	Foreign	4214	Local trucking with storage	China	Foreign	-	-	100	Pending	np	-	-	-	600096	600096	600096	600096	-	-	600096	600096	Yunnan Yuntianhua Co Ltd	Shanghai	Yunnan Yuntianhua Co Ltd	China	Yunnan Tianyi Warehouse & Distribution Co Ltd	-	Yunnan Yuntianhua Co Ltd	China	Public	P	Sub.	14888	-	1	-	-	-	-	-	IMA
2016-12-29	-	-	-	Creditors	22542Z	6799	Investors, nec	China	Foreign	6000	Banks	China	Foreign	-	-	-	Pending	np	-	-	-	-	-	-	-	601939	0939 601939	-	-	Creditors	-	Creditors	China	China Construction Bank Corp	Shanghai	Peoples Republic of China	China	Priv.	P	Public	-	-	1	-	231474	-	-	-	IMA
2016-12-29	2016-12-29	2016-12-29	-	Hefei Qige Package Material Co	1F6643	2656	Sanitary food containers, except folding	China	Foreign	2671	Packaging paper & plastics film,coated & laminated	China	Foreign	100	100	100	Completed	3.434	3.434	-	3.433	-	-	-	-	-	-	000521	000521 200521	Hefei Qige Package Material Co Ltd	-	Hefei Qige Package Material Co	China	Hefei Meiling Packaged Products Co Ltd	-	Hefei Meiling Co Ltd	China	Priv.	C	Sub.	-	-	1	-	-	-	-	-	IMA
2016-12-29	2018-04-17	2018-04-17	-	Shandong Chenming Paper Hldgs	81986Y	2621	Paper mills	China	Foreign	6799	Investors, nec	China	Foreign	50	50	50	Completed	532.104	532.104	-	265.962	200488	000488 1812 200488	200488	000488 1812 200488	-	-	-	-	Shandong Chenming Paper Holdings Ltd	Shenzhen	Shandong Chenming Paper Hldgs	China	Guangdong Dejun Investment Co Ltd	-	Shanghai Zhongneng Entrp Dvlp	China	Public	C	Sub.	11893	-	1	-	-	-	-	-	IMA
2016-12-29	2016-12-29	2016-12-29	-	Zhang Songmei	1F6739	6799	Investors, nec	China	Foreign	3714	Motor vehicle parts and accessories	China	Foreign	100	100	100	Completed	2.006	2.006	-	2.005	-	-	-	-	-	-	-	-	Zhang Songmei	-	Zhang Songmei	China	Xiangshan Lianzhong Investment Co Ltd	-	Xiangshan Lianzhong Invest Co	China	Inv.	C	Priv.	-	-	1	-	-	-	-	-	IMA
2016-12-29	2016-12-29	2016-12-29	-	Hubei Sanning Chemical Co Ltd	4A6427	2875	Fertilizers, mixing only	China	Foreign	8731	Commercial physical and biological research	China	Foreign	51	51	51	Completed	10.151	10.151	-	5.175	-	-	-	-	-	-	300228	300228	Hubei Sanning Chemical Co Ltd	-	Hubei Sanning Chemical Co Ltd	China	Jiangsu Qingyang Energy Co Ltd	-	Zhangjiagang Furui Special	China	Priv.	C	J.V.	-	-	1	-	-	-	-	-	IMA
2016-12-29	2016-12-29	2016-12-29	-	Sunwave Communications	4A7176	4812	Radiotelephone communications	China	Foreign	6552	Land subdividers and developers, except cemeteries	Hong Kong	Foreign	100	100	100	Completed	3.353	3.353	-	3.351	-	-	002115	002115	-	-	-	-	Sunwave Communications (Hong Kong) Co Ltd	-	Sunwave Communications Co Ltd	China	Fully Master Corporation Ltd	-	Fully Master Corporation Ltd	Hong Kong	Sub.	C	Priv.	-	-	1	-	-	-	-	-	IMA
2016-12-29	-	-	-	PetroChina Jinhong Huabei	6A8430	6282	Investment advice	China	Foreign	4925	Gas production and/or distribution	China	Foreign	-	-	67	Pending	23.718	23.718	-	15.886	-	-	000669	000669	-	-	-	-	PetroChina Jinhong Huabei Investment Management Co Ltd	-	Petrochina Jinhong Energy	China	Kuancheng Borui Gas Supply Co Ltd	-	Chengde Kuanqing New Gas Co	China	Sub.	P	Sub.	-	-	1	-	-	-	-	-	IMA
2016-12-29	2016-12-29	2016-12-29	-	Xianghe Jinyuan Chengshun RE	1F6582	6552	Land subdividers and developers, except cemeteries	China	Foreign	6552	Land subdividers and developers, except cemeteries	China	Foreign	90	90	90	Completed	0.743	0.743	-	0.668	-	-	-	-	-	-	000615	000615	Xianghe Jinyuan Chengshun Real Estate Development Co Ltd	-	Xianghe Jinyuan Chengshun RE	China	Xianghe Taihe Real Estate Development Co Ltd	-	Kinghand Industrial Invest Co	China	Priv.	C	Sub.	-	-	1	-	-	-	-	-	IMA
2016-12-29	-	-	-	Xiamen Jinhaixia Invest Co Ltd	1F6570	6799	Investors, nec	China	Foreign	6799	Investors, nec	China	Foreign	-	-	5.376	Pending	1337.54	1337.54	-	71.882	-	-	600755	600755	-	-	3396	3396	Xiamen Jinhaixia Investment Co Ltd	-	Xiamen ITG Group Corp Ltd	China	Zhengqi Anhui Financial Holding Co Ltd	-	Legend Holdings Corp	China	Sub.	P	Sub.	-	-	1	-	-	-	-	-	IMA
2016-12-29	2016-12-29	2016-12-29	-	Investor Group	46145M	6799	Investors, nec	China	Foreign	7375	Information retrieval services	China	Foreign	32.5	32.5	32.5	Completed	287.624	287.624	-	93.446	-	-	-	-	-	-	-	-	Investor Group	-	Investor Group	China	Beijing Xianlai Huyu Network Technology Co Ltd	-	Beijing Xianlai Huyu Network	China	Priv.	C	Priv.	-	-	1	-	-	-	-	-	IMA
2016-12-29	2016-12-29	2016-12-29	-	Beijing Saibole Lvkeyun City	1F7255	7371	Computer programming services	China	Foreign	7373	Computer integrated systems design	China	Foreign	35.2	35.2	35.2	Completed	22.291	22.291	-	7.844	-	-	-	-	-	-	-	-	Beijing Saibole Lvkeyun City Technology Co Ltd	-	Hangzhou Youran Tech Co Ltd	China	Chengdu Juntong Communications Co Ltd	-	Chengdu Juntong Communications	China	Sub.	C	Priv.	-	-	1	-	-	-	-	-	IMA
2016-12-29	2016-12-31	2016-12-31	-	Chengdu Tongrui Yongli	13363C	6552	Land subdividers and developers, except cemeteries	China	Foreign	6552	Land subdividers and developers, except cemeteries	China	Foreign	25	25	25	Completed	227.223	227.223	-	56.786	-	-	-	-	-	-	-	-	Chengdu Tongrui Yongli Property Co Ltd	-	Chengdu Tongrui Yongli	China	Chengdu Tongrui Property Co Ltd	-	Chengdu Tongrui Yongli	China	Priv.	C	Sub.	-	-	1	-	-	-	-	-	IMA
2016-12-29	2017-07-28	2017-07-28	-	Shunhong Grp Xiamen Co Ltd	0H7145	6552	Land subdividers and developers, except cemeteries	China	Foreign	5149	Groceries and related products, nec	China	Foreign	87	87	87	Completed	42.402	42.402	-	36.878	-	-	-	-	-	-	-	-	Shunhong Group (Xiamen) Co Ltd	-	Shunhong Grp Xiamen Co Ltd	China	Wancheng (Jiujiang) Team Culture & Innovation Co Ltd	-	Wancheng (Jiujiang) Team	China	Priv.	C	Priv.	-	1	1	-	-	-	-	-	IMA
2016-12-29	-	-	-	NanHua Bio-medicine Co Ltd	3E4996	2835	In vitro and in vivo diagnostic substances	China	Foreign	6371	Pension, health, and welfare funds	China	Foreign	-	-	29	Pending	1.079	1.079	-	0.313	000504	000504	000504	000504	-	-	000504	000504	NanHua Bio-Medicine Co Ltd	Shenzhen	NanHua Bio-medicine Co Ltd	China	Hunan Nanhua Health Industry Fund Management Co Ltd	-	NanHua Bio-medicine Co Ltd	China	Public	P	Sub.	89	-	1	-	-	-	-	-	IMA
2016-12-29	2016-12-29	2016-12-29	-	Hunan Huasheng Group Corp	1F6829	6282	Investment advice	China	Foreign	2299	Textile goods, nec	China	Foreign	7.7	7.7	7.7	Completed	5.603	5.603	-	0.431	-	-	-	-	-	-	600156	600156	Hunan Huasheng Group Corp	-	Hunan Huasheng Group Corp	China	Hunan Huasheng Jinshaung Textile Clothing Co Ltd	-	Hunan Huasheng Co Ltd	China	Sub.	C	Sub.	-	-	1	-	-	-	-	-	IMA
2016-12-29	-	-	-	Tianjin Lanshui Ocean	1F6832	6799	Investors, nec	China	Foreign	7359	Equipment rental and leasing, nec	China	Foreign	-	-	85	Pending	934.778	934.778	-	794.291	-	-	-	-	-	-	000039	000039 200039 2039	Tianjin Lanshui Ocean Engineering Partnership (LP)	-	China Resources National Corp	China	Tianjin Yongwang Machinery & Equipment Rental Co Ltd	-	China Intl Marine Containers	China	Sub.	P	Sub.	-	-	1	-	-	-	-	-	IMA
2016-12-29	2017-12-19	2017-12-19	-	Beijing Jinke Xingyuan Ppty	1F6752	6552	Land subdividers and developers, except cemeteries	China	Foreign	6552	Land subdividers and developers, except cemeteries	China	Foreign	100	100	100	Completed	np	-	-	195.734	-	-	000656	000656	-	-	-	-	Beijing Jinke Xingyuan Property Co Ltd	-	Jinke Property Group Co Ltd	China	Binhai Tuanbo New Town (Tianjin)-Assets	-	Tianjin Municipal Constr Grp	China	Sub.	C	Sub.	-	1	1	-	-	-	-	-	IMA
2016-12-29	-	-	-	Shaanxi Hydro Dvlp Co Ltd	1F6731	4911	Electric services	China	Foreign	499A	Cogeneration, alternative energy sources	China	Foreign	-	-	100	Pending	82.537	82.537	-	82.509	-	-	-	-	-	-	0182	0182	Shaanxi Hydro Development Co Ltd	-	Shaanxi Elec Power Constr	China	Yulin Century Concord New Energy Co Ltd	-	Concord New Energy Group Ltd	Hong Kong	Sub.	P	Sub.	-	-	1	-	-	-	-	-	IMA
2016-12-29	2016-12-29	2016-12-29	-	Tianhonglixin RE Co Ltd	1F6679	6552	Land subdividers and developers, except cemeteries	China	Foreign	6552	Land subdividers and developers, except cemeteries	China	Foreign	100	100	100	Completed	179.046	179.046	-	178.985	-	-	-	-	-	-	-	-	Tianhonglixin Real Estate Co Ltd	-	Tianhonglixin RE Co Ltd	China	Cityone Development (Wuxi) Co Ltd	-	Cityone Dvlp (Wuxi) Co Ltd	China	Priv.	C	Priv.	-	1	1	-	-	-	-	-	IMA
2016-12-29	2016-12-29	2016-12-29	-	Beijing Liantuo Tianji	0E5302	7375	Information retrieval services	China	Foreign	4724	Travel agencies	China	Foreign	12.5	12.5	12.5	Completed	57.548	57.548	-	7.191	-	-	002489	002489	-	-	-	-	Beijing Liantuo Tianji E-Commerce Co Ltd	-	Yotrio Grp Co Ltd	China	Country Holidays (Beijing) International Travel Service Co Ltd	-	Country Holidays (Beijing)	China	Sub.	C	Priv.	-	-	1	-	-	-	-	-	IMA
2016-12-29	-	-	-	Zhao Zixiong	1F6787	6799	Investors, nec	China	Foreign	5113	Industrial and personal service paper	China	Foreign	-	-	60	Pending	5.949	5.949	-	3.568	-	-	-	-	-	-	000687	000687	Zhao Zixiong	-	Zhao Zixiong	China	Jilin Jiyan Hi-Tech Fibers Co Ltd	-	Huaxun Fangzhou Co Ltd	China	Inv.	P	Sub.	-	-	1	-	-	-	-	-	IMA
2016-12-29	2016-12-29	2016-12-29	-	Chen Jianjun	1F6625	6799	Investors, nec	China	Foreign	7376	Computer facilities management services	China	Foreign	6	6	6	Completed	400.135	400.135	-	24	-	-	-	-	-	-	-	-	Chen Jianjun	-	Chen Jianjun	China	Suishou Technology Holding Inc	-	Suishou Technology Holding Inc	China	Inv.	C	Priv.	-	-	1	-	-	-	-	-	IMA
2016-12-29	2016-12-29	2016-12-29	-	Shanghai Zhongchong Binjiang	1F7382	6552	Land subdividers and developers, except cemeteries	China	Foreign	6552	Land subdividers and developers, except cemeteries	China	Foreign	49	49	49	Completed	647.315	619.272	-	331.374	-	-	-	-	-	-	-	-	Shanghai Zhongchong Binjiang Industrial Development Co Ltd	-	Shanghai Zhongchong Binjiang	China	Shanghai Jinxin Real Estate Co Ltd	-	Shanghai Jinxin Re Co Ltd	China	Priv.	C	Priv.	-	-	1	-	-	-	-	-	IMA
2016-12-29	2017-06-26	2017-06-26	-	Shanghai Gorgeous Smarter	7F2065	4911	Electric services	China	Foreign	4911	Electric services	China	Foreign	100	100	100	Completed	7.47	7.47	-	7.546	-	-	1004	1004	-	-	-	-	Shanghai Gorgeous Smarter Energy Co Ltd	-	China Smarter Energy Grp Hldg	Hong Kong	Gaoan Jinjian Power Generation Co Ltd	-	China Minsheng Invest Grp Co	China	Sub.	C	Sub.	-	1	1	-	-	-	-	-	IMA
2016-12-29	2017-06-15	2017-06-15	-	Shanghai Gorgeous Smarter	7F2065	4911	Electric services	China	Foreign	4911	Electric services	China	Foreign	100	100	100	Completed	2.2	2.2	-	2.223	-	-	1004	1004	-	-	-	-	Shanghai Gorgeous Smarter Energy Co Ltd	-	China Smarter Energy Grp Hldg	Hong Kong	Dezhou Jiayang New Energy Co Ltd	-	China Minsheng Invest Grp Co	China	Sub.	C	Sub.	-	1	1	-	-	-	-	-	IMA
2016-12-28	2016-12-28	2016-12-28	-	Yantai Shuangta Food Co Ltd	99312F	2098	Macaroni, spaghetti, vermicelli and noodles	China	Foreign	5141	Groceries, general line	China	Foreign	20	100	20	Completed	np	-	-	-	002481	002481	002481	002481	-	-	002481	002481	Yantai Shuangta Food Co Ltd	ShenzSME	Yantai Shuangta Food Co Ltd	China	Yantai Zhengwei Import & Export Co Ltd	-	Yantai Shuangta Food Co Ltd	China	Public	C	Sub.	689	-	1	-	-	-	-	-	IMA
2016-12-28	2017-05-25	2017-05-25	-	Shandong Haike Holdings Co Ltd	4F0000	6799	Investors, nec	China	Foreign	3624	Carbon and graphite products	South Korea	Foreign	100	100	100	Completed	12.874	12.874	-	12.921	-	-	-	-	-	-	078930	078930	Shandong Haike Holdings Co Ltd	-	Shandong Haike Holdings Co Ltd	China	Power Carbon Technology Co Ltd	-	GS Holdings Corp	South Korea	Priv.	C	Sub.	-	-	1	-	-	-	-	-	IMA
2016-12-28	-	-	-	Hubei Dingfeng Changjiang	1F6164	6282	Investment advice	China	Foreign	2812	Alkalies and chlorine	China	Foreign	-	-	17.726	Pending	1098.85	539.154	1.163	116.274	-	-	-	-	000707	000707	000707	000707	Hubei Dingfeng Changjiang Investment Management Co Ltd	-	Dingfund Asset Mgmt Co Ltd	China	Hubei Shuanghuan Science & Technology Stock Co Ltd	Shenzhen	Hubei Shuanghuan Science &	China	Sub.	P	Public	-	-	1	-	4867	-	-14.68	-8.18	IMA
2016-12-28	2016-12-28	2016-12-28	-	Investor Group	46145M	6799	Investors, nec	China	Foreign	4789	Transportation services, nec	China	Foreign	80	80	80	Completed	105.506	105.506	-	84.487	-	-	-	-	-	-	-	-	Investor Group	-	Investor Group	China	Huizhou International Container Terminals Ltd	-	Huizhou Port Group Co Ltd	China	Priv.	C	J.V.	-	-	1	-	-	-	-	-	IMA
2016-12-28	2016-12-28	2016-12-28	-	Shenzhen Gaiya Internet Tech	1F6697	7375	Information retrieval services	China	Foreign	6282	Investment advice	China	Foreign	44.063	44.068	44.063	Completed	44.451	44.451	-	19.605	-	-	-	-	-	-	-	-	Shenzhen Gaiya Internet Technology Co Ltd	-	Shenzhen Gaiya Internet Tech	China	Shenzhen Qianhai Gaiya Baling Investment Management Co Ltd (LP)	-	Shenzhen Qianhai Gaiya Baling	China	Priv.	C	Priv.	-	-	1	-	-	-	-	-	IMA
2016-12-28	2017-03-31	2017-03-31	-	Guangxi Guanghui Invest Dvlp	1F6692	6552	Land subdividers and developers, except cemeteries	China	Foreign	6552	Land subdividers and developers, except cemeteries	China	Foreign	70	70	70	Completed	18.179	18.179	-	12.738	-	-	-	-	-	-	600297	600297	Guangxi Guanghui Investment Development Co Ltd	-	Guangxi Guanghui Invest Dvlp	China	Wuxi Kailong Real Estate Co Ltd	-	China Grand Automotive Svcs	China	Priv.	C	Sub.	-	-	1	-	-	-	-	-	IMA
2016-12-28	2016-12-28	2016-12-28	-	Shanghai Jintumu RE Co Ltd	1F6594	6552	Land subdividers and developers, except cemeteries	China	Foreign	6512	Operators of nonresidential buildings	China	Foreign	100	100	100	Completed	170.098	112.278	-	170.265	-	-	-	-	-	-	J18	J18	Shanghai Jintumu Real Estate Co Ltd	-	Shanghai Jintumu RE Co Ltd	China	Shao Xing Yue Sheng Real Estate Property Development Co Ltd	-	China Jishan Hldg Ltd	China	Priv.	C	Sub.	-	-	1	-	-	-	-	-	IMA
2016-12-28	2017-05-27	2017-05-27	-	Tianjin Jinghong Invest Dvlp	5F4856	6282	Investment advice	China	Foreign	4214	Local trucking with storage	China	Foreign	13.84	13.84	13.84	Completed	207.75	207.75	-	28.781	-	-	-	-	-	-	000061	000061	Tianjin Jinghong Investment Development Co Ltd	-	Tianjin Jinghong Invest Dvlp	China	Tianjin Haijixing Agricultural Products Logistics Co Ltd	-	Shenzhen Agricultural Prod Co	China	Priv.	C	Sub.	-	-	1	-	-	-	-	-	IMA
2016-12-28	2017-02-23	2017-02-23	-	Horizon Healthcare Invest &	6E8864	8062	General medical and surgical hospitals	China	Foreign	8062	General medical and surgical hospitals	China	Foreign	69.82	69.82	69.82	Completed	np	-	-	-	-	-	3360	3360	-	-	-	-	Horizon Healthcare Investment & Holding (Shanghai) Co Ltd	-	Far East Horizon Ltd	Hong Kong	Shenzhen Xinzhonghai Healthcare Investment Co Ltd	-	Shenzhen Xinzhonghai	China	Sub.	C	Priv.	-	-	1	-	-	-	-	-	IMA
2016-12-28	-	-	-	Liu Fengxi	1F7230	6799	Investors, nec	China	Foreign	3714	Motor vehicle parts and accessories	China	Foreign	-	-	51	Pending	5.638	5.638	-	2.878	-	-	-	-	-	-	-	-	Liu Fengxi	-	Liu Fengxi	China	Shanghai Astrace Trade Development Co Ltd	-	CDH Fund IV LP	China	Inv.	P	Sub.	-	-	1	-	-	-	-	-	IMA
2016-12-28	2017-01-11	2017-01-11	-	Shenzhen Minsheng Big Data	1F6199	7376	Computer facilities management services	China	Foreign	7375	Information retrieval services	China	Foreign	10	10	10	Completed	223.632	223.632	-	22.385	-	-	002647	002647	-	-	002647	002647	Shenzhen Minsheng Big Data Technology Co Ltd	-	Zhejiang Honglei Copper Co Ltd	China	Guangdong Heli Financial Technology Services Co Ltd	-	Zhejiang Honglei Copper Co Ltd	China	Sub.	C	Sub.	-	-	1	-	-	-	-	-	IMA
2016-12-28	2017-03-16	2017-03-16	-	Huang Shenli	1F7276	6799	Investors, nec	China	Foreign	3714	Motor vehicle parts and accessories	China	Foreign	28	28	28	Completed	31.628	31.628	-	8.864	-	-	-	-	-	-	002334	002334	Huang Shenli	-	Huang Shenli	China	Invt Electric Vehicle Drive Technology (Shenzhen) Co Ltd	-	Shenzhen INVT Elec Co Ltd	China	Inv.	C	Sub.	-	-	1	-	-	-	-	-	IMA
2016-12-28	2016-12-28	2016-12-28	-	Chengdu Yunshi Zhuoyue Eq	1F6093	6799	Investors, nec	China	Foreign	3953	Marking devices	China	Foreign	99	99	99	Completed	23.002	23.002	-	22.794	-	-	300470	300470	-	-	300470	300470	Chengdu Yunshi Zhuoyue Equity Investment Fund Partnership (LP)	-	Sichuan Sunny Seal Co Ltd	China	Youtaike (Suzhou) Sealing Technology Co Ltd	-	Sichuan Sunny Seal Co Ltd	China	Sub.	C	Sub.	-	-	1	-	-	-	-	-	IMA
2016-12-28	2016-12-28	2016-12-28	-	Zhangjiagang Hugang Elecal	1F6075	3629	Electrical industrial apparatus, nec	China	Foreign	3699	Electric equipment, nec	China	Foreign	6	6	6	Completed	np	-	-	-	-	-	-	-	-	-	-	-	Zhangjiagang Hugang Electrical Equipment Co Ltd	-	Zhangjiagang Hugang Elecal	China	Jiangsu Zhihong Energy Technology Development Co Ltd	-	Suzhou Taigu Power Hldg Co	China	Priv.	C	Sub.	-	-	1	-	-	-	-	-	IMA
2016-12-28	-	-	-	Jiangsu Akcome Science & Tech	7A9636	4911	Electric services	China	Foreign	3699	Electric equipment, nec	China	Foreign	-	-	68	Pending	0.288	0.288	-	0.196	002610	002610	002610	002610	-	-	-	-	Jiangsu Akcome Science & Technology Co Ltd	ShenzSME	Jiangsu Akcome Science & Tech	China	Jiangsu Zhihong Energy Technology Development Co Ltd	-	Suzhou Taigu Power Hldg Co	China	Public	P	Sub.	2056	-	1	-	-	-	-	-	IMA
2016-12-28	-	-	-	Estn Pioneer Driving School	9A0430	8249	Vocational schools, nec	China	Foreign	8249	Vocational schools, nec	China	Foreign	-	-	60	Pending	44.236	44.236	-	26.568	603377	603377	-	-	-	-	-	-	Eastern Pioneer Driving School Co Ltd	Shanghai	Estn Pioneer Invest Co Ltd	China	Jingzhou Jingwei Motor Vehicle Driver Training Co Ltd	-	Shen Cnty Tianhua Yuhong	China	Public	P	Sub.	5117	-	1	-	-	-	-	-	IMA
2016-12-28	2016-12-28	2016-12-28	-	Zhongzhe High Speed Railway	1F6062	3562	Ball and roller bearings	China	Foreign	3562	Ball and roller bearings	China	Foreign	100	100	100	Completed	np	-	-	21.548	-	-	-	-	-	-	002046	002046	Zhongzhe High Speed Railway Bearing Co Ltd	-	Zhongzhe High Speed Railway	China	Luoyang Bearing Science & Technology Co Ltd-Assets	-	Luoyang Bearing Science &	China	Priv.	C	Sub.	-	-	1	-	-	-	-	-	IMA
2016-12-28	2016-12-28	2016-12-28	-	Ordos Huijiabao Invest Co Ltd	1F6052	6799	Investors, nec	China	Foreign	5052	Coal and other minerals and ores	China	Foreign	36	63	36	Completed	51.515	51.515	-	18.564	-	-	-	-	-	-	900948	3948 900948	Ordos Huijiabao Investment Co Ltd	-	Ordos Huijiabao Invest Co Ltd	China	Inner Mongolia Yitai Tongda Coal Co Ltd	-	Inner Mongolia Yitai Coal Co	China	Priv.	C	Sub.	-	-	1	-	-	-	-	-	IMA
2016-12-28	-	-	-	Palm Eco-Town Dvlp Co Ltd	5E6169	0781	Landscape counseling and planning	China	Foreign	1542	Nonresidential building construction, nec	China	Foreign	-	-	45	Pending	99.625	99.625	-	44.875	002431	002431	002431	002431	-	-	-	-	Palm Eco-Town Development Co Ltd	ShenzSME	Palm Eco-Town Dvlp Co Ltd	China	Zhejiang Xinzhongyuan Construction Co Ltd	-	Zhejiang Xinzhongyuan Constr	China	Public	P	Priv.	1076	-	1	-	-	-	-	-	IMA
2016-12-28	-	-	2017-09-23	Lingyun Industrial Corp Ltd	53581J	3714	Motor vehicle parts and accessories	China	Foreign	3812	Search, detection, and navigation equipment	China	Foreign	-	-	100	Withdrawn	np	-	-	332.295	600480	600480	600480	600480	-	-	-	-	Lingyun Industrial Corp Ltd	Shanghai	Lingyun Industrial Corp Ltd	China	OlinkStar Co Ltd	-	OlinkStar Co Ltd	China	Public	W	Priv.	9623	-	1	-	-	-	-	-	IMA
2016-12-28	2017-04-13	2017-04-13	-	Shenzhen Invest Hldg Co Ltd	82318T	6282	Investment advice	China	Foreign	6331	Fire, marine, and casualty insurance	China	Foreign	41	41	41	Completed	1479.71	1479.71	-	607.275	-	-	-	-	-	-	1359	1359	Shenzhen Investment Holdings Co Ltd	-	Shenzhen Invest Hldg Co Ltd	China	Cinda Property & Casualty Insurance Co Ltd	-	China Cinda Asset Mgmt Co Ltd	China	Priv.	C	Sub.	-	-	1	-	-	-	-	-	IMA
2016-12-28	2016-12-28	2016-12-28	-	Shanghai Feiyue Ind Ctr (LP)	1F6196	6282	Investment advice	China	Foreign	6799	Investors, nec	China	Foreign	47	47	47	Completed	24.26	24.26	-	11.414	-	-	601901	601901	-	-	600651	600651	Shanghai Feiyue Industry Center (LP)	-	Founder Securities Co Ltd	China	Guizhou Shenan Pannan Investment Co Ltd	-	Shanghai Feilo Acoustics Co	China	Sub.	C	Sub.	-	-	1	-	-	-	-	-	IMA
2016-12-28	2016-12-28	2016-12-28	-	Zhangjiakou Guorong Entrp Mgmt	1F6125	6799	Investors, nec	China	Foreign	6799	Investors, nec	China	Foreign	100	100	100	Completed	np	-	-	-	-	-	-	-	-	-	1358	1358	Zhangjiakou Guorong Enterprise Management LLP	-	Zhangjiakou Guorong Entrp Mgmt	China	Lhasa Tianqiong Investment Management Co Ltd	-	PW Medtech Group Ltd	China	Priv.	C	Sub.	-	-	1	-	-	-	-	-	IMA
2016-12-28	2016-12-28	2016-12-28	-	Zhangjiakou Guorong Entrp Mgmt	1F6125	6799	Investors, nec	China	Foreign	3842	Orthopedic, prosthetic, and surgical supplies	China	Foreign	88.57	88.57	88.57	Completed	np	-	-	-	-	-	-	-	-	-	1358	1358	Zhangjiakou Guorong Enterprise Management LLP	-	Zhangjiakou Guorong Entrp Mgmt	China	Shenzhen Bone Medical Device Co Ltd	-	PW Medtech Group Ltd	China	Priv.	C	Sub.	-	-	1	-	-	-	-	-	IMA
2016-12-28	2016-12-28	2016-12-28	-	Chengdu Yinhe BioMed Co Ltd	1F6146	2836	Biological products, except diagnostic substances	China	Foreign	2836	Biological products, except diagnostic substances	China	Foreign	50	50	50	Completed	34.503	34.503	-	17.268	-	-	000806	000806	-	-	-	-	Chengdu Yinhe Biomedical Co Ltd	-	Galaxy Biomed Invest Co Ltd	China	Beijing Marino Biotechnology Co Ltd	-	Beijing Marino Biotech Co Ltd	China	Sub.	C	Priv.	-	-	1	-	-	-	-	-	IMA
2016-12-28	2016-12-28	2016-12-28	-	Zhangjiakou Guorong Entrp Mgmt	1F6125	6799	Investors, nec	China	Foreign	3842	Orthopedic, prosthetic, and surgical supplies	China	Foreign	79.02	79.02	79.02	Completed	81.87	81.87	-	64.757	-	-	-	-	-	-	1358	1358	Zhangjiakou Guorong Enterprise Management LLP	-	Zhangjiakou Guorong Entrp Mgmt	China	Tianjin Walkman Biomaterial Co Ltd	-	PW Medtech Group Ltd	China	Priv.	C	Sub.	-	-	1	-	-	-	-	-	IMA
2016-12-28	2016-12-28	2016-12-28	-	Investor Group	46145M	6799	Investors, nec	China	Foreign	4953	Refuse systems	China	Foreign	70	70	70	Completed	22.463	22.463	-	15.74	-	-	-	-	-	-	-	-	Investor Group	-	Investor Group	China	Henan Grammy Resource Recycling Co Ltd	-	Henan Grammy Resource	China	Priv.	C	Priv.	-	-	1	-	-	-	-	-	IMA
2016-12-28	2016-12-28	2016-12-28	-	Shanghai Daduo Invest Mgmt	1F7496	6282	Investment advice	China	Foreign	7371	Computer programming services	China	Foreign	8.081	8.081	8.081	Completed	172.51	172.51	-	13.954	-	-	-	-	-	-	-	-	Shanghai Daduo Investment Management Center (LP)	-	Shanghai Daduo Invest Mgmt	China	Zhiche Youxing Technology (Shanghai) Co Ltd	-	Zhiche Youxing Tech	China	Priv.	C	Priv.	-	-	1	-	-	-	-	-	IMA
2016-12-28	2016-12-28	2016-12-28	-	Suzhou Dongshan Agricultural	1F7349	0181	Ornamental floriculture and nursery products	China	Foreign	4725	Tour operators	China	Foreign	-	-	-	Completed	np	-	-	-	-	-	-	-	-	-	-	-	Suzhou Dongshan Agricultural Development Co Ltd	-	Suzhou Dongshan Agricultural	China	Suzhou Dongshandong Taihu Shidi Construction Development Co Ltd	-	Suzhou Dongshandong Taihu	China	Priv.	C	Priv.	-	1	1	-	-	-	-	-	IMA
2016-12-28	2016-12-28	2016-12-28	-	Suzhou Mudu Group Co Ltd	1F7319	6799	Investors, nec	China	Foreign	7359	Equipment rental and leasing, nec	China	Foreign	-	-	-	Completed	np	-	-	-	-	-	-	-	-	-	-	-	Suzhou Mudu Group Co Ltd	-	Suzhou Mudu Group Co Ltd	China	Suzhou Wuzhong District Cangshu Town Goat Market Co Ltd	-	Suzhou Wuzhong District	China	Priv.	C	Priv.	-	1	1	-	-	-	-	-	IMA
2016-12-28	2016-12-28	2016-12-28	-	Suzhou Zhongheng Invest Co	1F7309	6799	Investors, nec	China	Foreign	1522	Residential construction, nec	China	Foreign	-	-	-	Completed	np	-	-	14.39	-	-	-	-	-	-	-	-	Suzhou Zhongheng Investment Co Ltd	-	Suzhou Zhongheng Invest Co	China	Zhongyifeng Construction Group Co Ltd	-	Zhongyifeng Constr Grp Co Ltd	China	Priv.	C	Priv.	-	1	1	-	-	-	-	-	IMA
2016-12-28	2016-12-28	2016-12-28	-	Taicang Binjiang New City	1F7289	6799	Investors, nec	China	Foreign	6799	Investors, nec	China	Foreign	-	-	-	Completed	np	-	-	-	-	-	-	-	-	-	-	-	Taicang Binjiang New City Development Co Ltd	-	Taicang Binjiang New City	China	Taicang Binjiang Enterprise Co Ltd	-	Taicang Binjiang Entrp Co Ltd	China	Priv.	C	Priv.	-	1	1	-	-	-	-	-	IMA
2016-12-28	2016-12-28	2016-12-28	-	Zhujji City Guo He Gong Ying	1F6898	6799	Investors, nec	China	Foreign	3511	Turbines and turbine generator sets	China	Foreign	85.8	85.8	85.8	Completed	42.933	42.933	-	36.872	-	-	-	-	-	-	1296	1296	Zhujji City Guo He Gong Ying Equity Investment Partnership LP	-	Zhujji City Guo He Gong Ying	China	Guodian United Power Technology (Yixing) Co Ltd	-	Guodian Tech & Envi Grp Corp	China	Priv.	C	Sub.	-	-	1	-	-	-	-	-	IMA
2016-12-28	-	-	-	CIG Wuhan Multipurpose Port	7E0526	4491	Marine cargo handling	China	Foreign	1629	Heavy construction, nec	China	Foreign	-	-	60	Pending	12.654	12.654	-	7.6	-	-	-	-	-	-	-	-	CIG Wuhan Multipurpose Port Ltd	-	Zall Infrastructure Invest Co	Hong Kong	Zhongxiang City Port Development Co Ltd	-	Zhongxiang City Transp Invest	China	Sub.	P	Sub.	-	-	1	-	-	-	-	-	IMA
2016-12-28	-	-	2017-09-23	Lingyun Industrial Corp Ltd	53581J	3714	Motor vehicle parts and accessories	China	Foreign	3482	Small arms ammunition	China	Foreign	-	-	100	Withdrawn	np	-	-	-	600480	600480	600480	600480	-	-	-	-	Lingyun Industrial Corp Ltd	Shanghai	Lingyun Industrial Corp Ltd	China	Hebei Taihang Machinery Industries Co Ltd	-	China N Inds Grp Corp	China	Public	W	Sub.	9215	1	1	-	-	-	-	-	IMA
2016-12-28	2017-07-27	2017-07-27	-	Jiangsu Skyray Instr Co Ltd	47661W	3826	Laboratory analytical instruments	China	Foreign	3822	Environmental controls	China	Foreign	55.42	55.42	55.42	Completed	42.522	43.792	-	24.293	300165	300165	300165	300165	-	-	-	-	Jiangsu Skyray Instrument Co Ltd	ShenzChNxt	Jiangsu Skyray Instr Co Ltd	China	Impact Scientific Instrument Co Ltd	-	Impact Scientific Instr Co Ltd	China	Public	C	Priv.	852	-	1	-	-	-	-	-	IMA
2016-12-28	-	-	-	Inner Mongolia Yitai Coal Co	45900Q	1221	Bituminous coal and lignite surface mining	China	Foreign	1222	Bituminous coal underground mining	China	Foreign	-	-	27	Pending	68.687	68.687	-	18.564	900948	3948 900948	900948	3948 900948	-	-	900948	3948 900948	Inner Mongolia Yitai Coal Co Ltd	Shanghai	Inner Mongolia Yitai Coal Co	China	Inner Mongolia Yitai Baoshan Coal Co Ltd	-	Inner Mongolia Yitai Coal Co	China	Public	P	Sub.	6680	-	1	-	-	-	-	-	IMA
2016-12-28	-	-	-	Qianjiang Water Resources Dvlp	74784Q	4941	Water supply	China	Foreign	9511	Air and water resource and solid waste management	China	Foreign	-	-	60	Pending	21.564	21.564	-	12.951	600283	600283	600283	600283	-	-	-	-	Qianjiang Water Resources Development Co Ltd	Shanghai	Qianjiang Water Resources Dvlp	China	Ninghai Xinghai Sewage Treatment Co Ltd	-	Ninghai Water Group Co Ltd	China	Public	P	Sub.	1837	-	1	-	-	-	-	-	IMA
2016-12-28	-	-	-	China Construction Bank Corp	Y1397N	6000	Banks	China	Foreign	1221	Bituminous coal and lignite surface mining	China	Foreign	-	-	-	Pending	np	-	-	-	601939	0939 601939	-	-	N/A	N/A	-	-	China Construction Bank Corp	Shanghai	China Investment Corp	China	Huaibei Mining Co Ltd	Shanghai	Hbcoal.com Inc	China	Public	P	Sub.	231474	-	1	-	90000	-	-	-	IMA
2016-12-28	2016-12-29	2016-12-29	-	Inner Mongolia Xingye Mining	63970P	1031	Lead and zinc ores	China	Foreign	1031	Lead and zinc ores	China	Foreign	100	100	100	Completed	16.677	16.677	-	16.693	000426	000426	000426	000426	-	-	-	-	Inner Mongolia Xingye Mining Co Ltd	Shenzhen	Inner Mongolia Xingye Mining	China	Chenbaerhu Qi Tiantong Mining Co Ltd	-	Xingye Mining No.1 Industrial	China	Public	C	Sub.	254	-	1	-	-	-	-	-	IMA
2016-12-28	-	-	-	China Construction Bank Corp	Y1397N	6000	Banks	China	Foreign	3312	Steel works, blast furnaces, and rolling mills	China	Foreign	-	-	-	Pending	np	-	-	-	601939	0939 601939	-	-	-	-	-	-	China Construction Bank Corp	Shanghai	China Investment Corp	China	Magang (Group) Holding Co Ltd	-	China Baowu Steel Group Co Ltd	China	Public	P	Sub.	231474	-	1	-	-	-	-	-	IMA
2016-12-28	2017-03-15	2017-03-15	-	Sunwoda Electronic Co Ltd	86040Z	3691	Storage batteries	China	Foreign	3714	Motor vehicle parts and accessories	China	Foreign	15	100	15	Completed	23.29	23.29	-	3.497	300207	300207	300207	300207	-	-	300207	300207	Sunwoda Electronic Co Ltd	ShenzChNxt	Sunwoda Electronic Co Ltd	China	Sunwoda Electric Vehicle Battery Co Ltd	-	Sunwoda Electronic Co Ltd	China	Public	C	J.V.	12442	-	1	-	-	-	-	-	IMA
2016-12-28	2016-12-28	2016-12-28	-	Investor Group	46145M	6799	Investors, nec	China	Foreign	3544	Special dies, tools, and jigs and fixtures	China	Foreign	5.003	15.003	5.003	Completed	480.726	463.932	2.931	23.233	-	-	-	-	600520	600520	600520	600520	Investor Group	-	Investor Group	China	Tong Ling Zhong Fa San Jia Ke Ji Gu Fen You Xian Gong Si	Shanghai	Tongling Zhongfa Suntech Co	China	Priv.	C	Public	-	-	1	-	-	-12.62	-7.37	-0.83	IMA
2016-12-28	2017-03-25	2017-03-25	-	Hefei Yongju Solar Power Dvlp	3F8834	499A	Cogeneration, alternative energy sources	China	Foreign	499A	Cogeneration, alternative energy sources	China	Foreign	100	100	100	Completed	21.822	21.822	-	21.843	-	-	002256	002256	-	-	-	-	Hefei Yongju Solar Power Development Co Ltd	-	Shenzhen Sunrise New Energy	China	Hefei Shengri Solar Power Generation Co Ltd	-	Hefei Jntech New Energy Co Ltd	China	Sub.	C	Sub.	-	-	1	-	-	-	-	-	IMA
2016-12-28	2016-12-28	2016-12-28	-	Beijing New Energy Tech Co Ltd	1F6159	4953	Refuse systems	China	Foreign	4953	Refuse systems	China	Foreign	39.25	39.25	39.25	Completed	8.241	8.241	-	3.238	-	-	-	-	-	-	600328	600328	Beijing New Energy Technology Co Ltd	-	Beijing New Energy Tech Co Ltd	China	Alxa Economic Development Zone Sewage Treatment Co Ltd	-	Inner Mongolia Lantai	China	Priv.	C	Sub.	-	-	1	-	-	-	-	-	IMA
2016-12-27	2017-02-15	2017-02-15	-	Nanjing Yingpeng Huilian Med	2F9353	6799	Investors, nec	China	Foreign	2836	Biological products, except diagnostic substances	China	Foreign	7.617	7.617	7.617	Completed	97.139	97.139	-	7.4	-	-	-	-	-	-	-	-	Nanjing Yingpeng Huilian Medical Industry Investment Co Ltd (LP)	-	Nanjing Yingpeng Huilian Med	China	Shanghai Find Bio-Tech Co Ltd	-	Shanghai Find Bio-Tech Co Ltd	China	Priv.	C	Priv.	-	-	1	-	-	-	-	-	IMA
2016-12-27	2017-01-23	2017-01-23	-	Vanfund Urban Invest & Dvlp	3A2639	6552	Land subdividers and developers, except cemeteries	China	Foreign	6282	Investment advice	China	Foreign	10	50	10	Completed	8.634	8.634	-	0.864	000638	000638	000638	000638	-	-	-	-	Vanfund Urban Investment & Development Co Ltd	Shenzhen	Vanfund Urban Invest & Dvlp	China	Vanfund Wealth Investment Management Co Ltd	-	Vanfund Wealth Invest Mgmt Co	China	Public	C	Priv.	35	-	1	-	-	-	-	-	IMA
2016-12-27	2017-03-18	2017-03-18	-	Qinghai Lvcaoyuan Food Co Ltd	1F5502	2013	Sausages and other prepared meat products	China	Foreign	6552	Land subdividers and developers, except cemeteries	China	Foreign	100	100	100	Completed	19.084	19.084	-	19.087	-	-	-	-	-	-	600243	600243	Qinghai Lvcaoyuan Food Co Ltd	-	Qinghai Lvcaoyuan Food Co Ltd	China	Qinghai No 1 CNC Tools Co Ltd-Assets	-	Qinghai Huading Industrial Co	China	Priv.	C	Sub.	-	-	1	-	-	-	-	-	IMA
2016-12-27	2018-04-11	2018-04-11	-	Nanjing New Industrial Invest	3A5958	6799	Investors, nec	China	Foreign	2823	Cellulosic manmade fibers	China	Foreign	7.725	42.36	7.725	Completed	230.321	281.039	0.915	25.907	-	-	-	-	600889	600889	600889	600889	Nanjing New Industrial Investment Group Co Ltd	-	Peoples Republic of China	China	Nanjing Chemical Fibre Co Ltd	Shanghai	Nanjing Chemical Fibre Co Ltd	China	Sub.	C	Public	-	-	1	-	2939	-	-	-51.34	IMA
2016-12-27	2017-01-12	2017-01-12	-	Beijing Health & Biotech Grp	1F5509	2836	Biological products, except diagnostic substances	China	Foreign	2836	Biological products, except diagnostic substances	China	Foreign	38	38	38	Completed	17.041	17.041	-	6.477	-	-	-	-	-	-	-	-	Beijing Health & Biotech Group Corp Ltd	-	Beijing Health & Biotech Grp	China	Tianjin Amcellgene Engineering Co Ltd	-	Tianjin Amcellgene	China	Priv.	C	Priv.	-	-	1	-	-	-	-	-	IMA
2016-12-27	2016-12-27	2016-12-27	-	Milord Investment Group Co Ltd	60149R	6799	Investors, nec	China	Foreign	6799	Investors, nec	China	Foreign	60	60	60	Completed	5.721	5.721	-	3.433	-	-	-	-	-	-	000667	000667	Milord Investment Group Co Ltd	-	Milord Investment Group Co Ltd	China	Myhome Life Investment Co Ltd	-	Myhome RE Dvlp Grp Co Ltd	China	Priv.	C	Sub.	-	-	1	-	-	-	-	-	IMA
2016-12-27	-	-	-	Wang Yujiang	1F6172	6799	Investors, nec	China	Foreign	3674	Semiconductors and related devices	China	Foreign	-	-	51	Pending	0.852	0.852	-	0.435	-	-	-	-	-	-	300007	300007	Wang Yujiang	-	Wang Yujiang	China	Harbin Yingjiang Technology Co Ltd	-	Henan Hanwei Electronics Co	China	Inv.	P	Sub.	-	-	1	-	-	-	-	-	IMA
2016-12-27	-	-	-	Henan Hanwei Electronics Co	42463Y	3669	Communications equipment, nec	China	Foreign	7376	Computer facilities management services	China	Foreign	-	-	40	Pending	2.159	2.159	-	0.864	300007	300007	300007	300007	-	-	-	-	Henan Hanwei Electronics Co Ltd	ShenzChNxt	Henan Hanwei Electronics Co	China	Henan Zhongdun Yunan Information Technology Co Ltd	-	Henan Zhongdun Yunan Info	China	Public	P	Priv.	1439	-	1	-	-	-	-	-	IMA
2016-12-27	2016-12-27	2016-12-27	-	Shanghai Chuangyue Invest Co	1F5616	6799	Investors, nec	China	Foreign	2711	Newspapers: publishing, or publishing & printing	China	Foreign	40	40	40	Completed	71.808	71.808	-	28.728	-	-	600604	600604 900902	-	-	-	-	Shanghai Chuangyue Investment Co Ltd	-	Shanghai Shibei Hi-Tech Co Ltd	China	Shanghai Talent Market Newspapers Co Ltd	-	Shanghai Talent Market	China	Sub.	C	Priv.	-	-	1	-	-	-	-	-	IMA
2016-12-27	2016-12-27	2016-12-27	-	Huaian Sanqi Yijian Fanyu	1F5612	6282	Investment advice	China	Foreign	7812	Motion picture and video tape production	China	Foreign	20	20	20	Completed	71.952	71.952	-	14.393	-	-	-	-	-	-	-	-	Huaian Sanqi Yijian Fanyu Asset Management Center (LP)	-	Huaian Sanqi Yijian Fanyu	China	New Clue (Beijing) Film &Television Investment Co Ltd	-	New Clue (Beijing) Film &Tv	China	Priv.	C	Priv.	-	-	1	-	-	-	-	-	IMA
2016-12-27	2016-12-27	2016-12-27	-	Huaian Sanqi Yijian Fanyu	1F5612	6282	Investment advice	China	Foreign	7922	Theatrical producers & services	China	Foreign	20	20	20	Completed	86.486	86.486	-	17.3	-	-	-	-	-	-	-	-	Huaian Sanqi Yijian Fanyu Asset Management Center (LP)	-	Huaian Sanqi Yijian Fanyu	China	Shanghai Fenghua Qiushi Cultural Media Co Ltd	-	Shanghai Fenghua Qiushi	China	Priv.	C	Priv.	-	-	1	-	-	-	-	-	IMA
2016-12-27	2017-02-25	2017-02-25	-	Hongsheng Heat Exchanger Mnfg	9A0695	5084	Industrial machinery and equipment	China	Foreign	3443	Fabricated plate work (boiler shops)	China	Foreign	90	90	90	Completed	15.823	15.823	-	14.243	603090	603090	603090	603090	-	-	-	-	Hongsheng Heat Exchanger Manufacturing Co Ltd	Shanghai	Hongsheng Heat Exchanger Mnfg	China	Wuxi Guanyun Heat Exchanger Co Ltd	-	Wuxi Guanyun Heat Exchanger	China	Public	C	Priv.	486	-	1	-	-	-	-	-	IMA
2016-12-27	2016-12-27	2016-12-27	-	Investor Group	46145M	6799	Investors, nec	China	Foreign	7372	Prepackaged Software	China	Foreign	49	51	49	Completed	28	28	-	13.722	-	-	-	-	-	-	-	-	Investor Group	-	Investor Group	China	Gvitech Corparation	-	Gvitech Corparation	China	Priv.	C	Priv.	-	-	1	-	-	-	-	-	IMA
2016-12-27	2018-07-13	2018-07-13	-	Changzhou Almaden Co Ltd	15968L	3674	Semiconductors and related devices	China	Foreign	1629	Heavy construction, nec	China	Foreign	100	100	100	Completed	0.144	0.144	-	0.144	002623	002623	002623	002623	-	-	SMXT	SMXT	Changzhou Almaden Co Ltd	ShenzSME	Changzhou Almaden Co Ltd	China	Nanjing Jinghong New Energy Co Ltd	-	SolarMax Technologies Inc	United States	Public	C	Sub.	1170	-	1	-	-	-	-	-	IMA
2016-12-27	2016-12-27	2016-12-27	-	Shanghai Dongjing Asset Op &	1F5559	6282	Investment advice	China	Foreign	6552	Land subdividers and developers, except cemeteries	China	Foreign	100	100	100	Completed	1.151	1.151	-	1.151	-	-	-	-	-	-	600851	600851 900917	Shanghai Dongjing Asset Operation & Management Co Ltd	-	Shanghai Dongjing Asset Op &	China	Shanghai Haiqiao Properties Co Ltd	-	Shanghai Haixin Group Co Ltd	China	Priv.	C	Sub.	-	-	1	-	-	-	-	-	IMA
2016-12-27	2016-12-27	2016-12-27	-	Investor Group	46145M	6799	Investors, nec	China	Foreign	1629	Heavy construction, nec	China	Foreign	6.529	6.529	6.529	Completed	141.061	141.061	-	9.211	-	-	-	-	-	-	-	-	Investor Group	-	Investor Group	China	Sichuan Essis Energy Co Ltd	-	Sichuan Dianshi Entrp Mgmt Co	China	Priv.	C	Sub.	-	-	1	-	-	-	-	-	IMA
2016-12-27	-	-	-	Beijing New Oriental Star	07926H	8711	Engineering services	China	Foreign	8711	Engineering services	China	Foreign	-	-	51	Pending	np	-	-	-	002755	002755	002755	002755	-	-	-	-	Beijing New Oriental Star Petrochemical Engineering Co Ltd	ShenzSME	Beijing New Oriental Star	China	Tianjin Zhongde Engineering Design Co Ltd	-	Tianjin Zhongde Engineering	China	Public	P	Priv.	411	-	1	-	-	-	-	-	IMA
2016-12-27	2017-01-26	2017-01-26	-	Investor Group	46145M	6799	Investors, nec	China	Foreign	7812	Motion picture and video tape production	China	Foreign	36.74	36.74	36.74	Completed	133.831	133.831	-	49.177	-	-	-	-	-	-	-	-	Investor Group	-	Investor Group	China	Kangxi Pictures Media Shenzhen Co Ltd	-	Kangxi Pictures Media	China	Priv.	C	Priv.	-	1	1	-	-	-	-	-	IMA
2016-12-27	-	-	-	Xizang Longwei Cultural Media	1F5634	6799	Investors, nec	China	Foreign	2721	Periodicals: publishing, or publishing & printing	China	Foreign	-	-	5.04	Pending	1487.74	1511.34	-	76.177	-	-	-	-	600576	600576	600576	600576	Xizang Longwei Cultural Media Co Ltd	-	Xizang Longwei Cultural Media	China	Zhejiang People Culture Co Ltd	Shanghai	Zhejiang People Culture Co Ltd	China	Priv.	P	Public	-	-	1	-	421	-	-	-	IMA
2016-12-27	2016-12-27	2016-12-27	-	Zhong Bi Cheng Holdings Co Ltd	1F5814	3492	Fluid power valves and hose fittings	China	Foreign	3492	Fluid power valves and hose fittings	China	Foreign	88	88	88	Completed	np	-	-	-	-	-	-	-	-	-	-	-	Zhong Bi Cheng Holdings Co Ltd	-	Zhong Bi Cheng Holdings Co Ltd	China	Hubei Hang-ao Servo-valve Manufacturing Technology Co Ltd	-	Hubei Hang-ao Servo-valve	China	Priv.	C	Priv.	-	-	1	-	-	-	-	-	IMA
2016-12-27	-	-	-	Fujian Dongbai Ruixin Asts	3E3606	6282	Investment advice	China	Foreign	6282	Investment advice	China	Foreign	-	-	12	Pending	2.017	2.017	-	0.242	-	-	600693	600693	-	-	600693	600693	Fujian Dongbai Ruixin Assets Management Co Ltd	-	Fujian Dongbai (Group) Co Ltd	China	Tibet Hongkun Asset Management Co Ltd	-	Fujian Dongbai (Group) Co Ltd	China	Sub.	P	Sub.	-	-	1	-	-	-	-	-	IMA
2016-12-27	2017-01-04	2017-01-04	-	Suzhou Titan New Energy Tech	3E2198	3511	Turbines and turbine generator sets	China	Foreign	3511	Turbines and turbine generator sets	China	Foreign	24.5	82.179	24.5	Completed	25.06	25.06	-	6.141	-	-	002531	002531	-	-	002531	002531	Suzhou Titan New Energy Technology Co Ltd	-	Titan Wind Energy (Suzhou) Co	China	Zhuhai Nanfang Guangli Wind Power Equipment Co Ltd	-	Titan Wind Energy (Suzhou) Co	China	Sub.	C	J.V.	-	-	1	-	-	-	-	-	IMA
2016-12-27	2017-06-15	2017-06-15	-	Sunline Group Co Ltd	99251M	6282	Investment advice	China	Foreign	3674	Semiconductors and related devices	China	Foreign	7.73	7.73	7.73	Completed	332.091	332.091	-	25.675	-	-	-	-	-	-	-	-	Sunline Group Co Ltd	-	Sunline Group Co Ltd	China	Hunan HuaLei Optoelectronic Corp	-	Hunan Coal Industry Group Co	China	Priv.	C	Sub.	-	-	1	-	-	-	-	-	IMA
2016-12-27	2017-12-31	2017-12-31	-	Huizhou Ideal No.1 Industrial	6F7705	6799	Investors, nec	China	Foreign	3531	Construction machinery and equipment	China	Foreign	100	100	100	Completed	9.498	9.498	-	9.499	-	-	-	-	-	-	1539	1539	Huizhou Ideal No.1 Industrial Co Ltd	-	Huizhou Ideal No.1 Industrial	China	Chiuting Industry (Huizhou) Co Ltd	-	Chiu Ting Machinery Co	Taiwan	Priv.	C	Sub.	-	-	1	-	-	-	-	-	IMA
2016-12-27	-	-	-	China Haisum Engineering Co	82125W	1522	Residential construction, nec	China	Foreign	3825	Instruments to measure electricity	China	Foreign	-	-	-	Pending	np	-	-	-	002116	002116	-	-	N/A	N/A	-	-	China Haisum Engineering Co Ltd	ShenzSME	China Qinggong Group Corp	China	Changsha Chaint Intelligent Equipment Co Ltd	ShenzChNxt	China Qinggong Group Corp	China	Public	P	Sub.	4622	-	1	-	-	-	-	-	IMA
2016-12-27	2017-02-14	2017-02-14	-	Liu Jianfeng	1F5534	6799	Investors, nec	China	Foreign	3569	General industrial machinery and equipment	China	Foreign	21	41	21	Completed	7.469	7.469	-	1.569	-	-	-	-	-	-	-	-	Liu Jianfeng	-	Liu Jianfeng	China	BCB Filtration Co Ltd	-	BCB Filtration Co Ltd	China	Inv.	C	Priv.	-	-	1	-	-	-	-	-	IMA
2016-12-27	-	-	-	Zhejiang Shangfeng Real Estate	7E6000	6552	Land subdividers and developers, except cemeteries	China	Foreign	6552	Land subdividers and developers, except cemeteries	China	Foreign	-	-	30	Pending	7.195	7.195	-	2.159	-	-	000672	000672	-	-	000672	000672	Zhejiang Shangfeng Real Estate Co Ltd	-	Gansu Shangfeng Cement Co Ltd	China	Weishan Shangfeng Sunshine Real Estate Co Ltd	-	Gansu Shangfeng Cement Co Ltd	China	Sub.	P	Sub.	-	-	1	-	-	-	-	-	IMA
2016-12-27	-	-	-	Nanjing Titanium Dioxide Chem	63248F	2899	Chemicals and chemical preparations, nec	China	Foreign	2899	Chemicals and chemical preparations, nec	China	Foreign	-	-	26.92	Pending	374.193	374.193	-	100.748	-	-	000545	000545	-	-	-	-	Nanjing Titanium Dioxide Chemical Co Ltd	-	Jilin Gpro Titanium Industry	China	Nanjing Jinling Plastic & Petrochemical Co Ltd	-	GPRO Investment Holdings Group	China	Sub.	P	Sub.	-	-	1	-	-	-	-	-	IMA
2016-12-27	2016-12-27	2016-12-27	-	Investor Group	46145M	6799	Investors, nec	China	Foreign	2048	Prepared animal feeds, except for dogs and cats	China	Foreign	100	100	100	Completed	np	-	-	-	-	-	-	-	-	-	600073	600073	Investor Group	-	Investor Group	China	Shanghai Maling Aquarius Co Ltd-Assets	-	Shanghai Maling Aquarius Co	China	Priv.	C	Sub.	-	-	1	-	-	-	-	-	IMA
2016-12-27	-	-	-	Shangqiu State-owned Asts	1F5540	6799	Investors, nec	China	Foreign	5063	Electrical apparatus and equip	China	Foreign	-	-	70	Pending	np	-	-	-	-	-	-	-	-	-	-	-	Shangqiu State-owned Assets Management Co Ltd	-	Peoples Republic of China	China	Zhengzhou Tianhong Industry Co Ltd	-	Henan Shenhuo Group Co Ltd	China	Sub.	P	Sub.	-	-	1	-	-	-	-	-	IMA
2016-12-27	2016-12-27	2016-12-27	-	Zhang Ye	0F2985	6799	Investors, nec	China	Foreign	1311	Crude petroleum and natural gas	China	Foreign	23.2	83.2	23.2	Completed	np	-	-	-	-	-	-	-	-	-	-	-	Zhang Ye	-	Zhang Ye	China	Yanan Tongyuan Petroleum Engineering Technology Services Co Ltd	-	Yanan Tongyuan Petro	China	Inv.	C	Priv.	-	-	1	-	-	-	-	-	IMA
2016-12-27	2017-04-28	2017-04-28	-	Investor Group	46145M	6799	Investors, nec	China	Foreign	7376	Computer facilities management services	China	Foreign	30	30	30	Completed	76.749	76.749	-	23.028	-	-	-	-	-	-	-	-	Investor Group	-	Investor Group	China	Xinhuanet Yilian (Beijing) Technology Co Ltd	-	Xinhua News Agency	China	Priv.	C	Sub.	-	-	1	-	-	-	-	-	IMA
2016-12-26	-	-	2017-05-05	Ningxia Qinchang Bearings	1F5080	3562	Ball and roller bearings	China	Foreign	5085	Industrial supplies	China	Foreign	-	-	100	Withdrawn	np	-	-	8.498	-	-	-	-	-	-	-	-	Ningxia Qinchang Bearings Manufacturing Co Ltd	-	Ningxia Qinchang Bearings	China	Northwest Bearings Machinery Co Ltd	-	Baota Petrochemical Group	China	Priv.	W	Sub.	-	-	1	-	-	-	-	-	IMA
2016-12-26	2016-12-26	2016-12-26	-	Anqing Jinanhui Auto Parts	1F5571	3564	Industrial and commercial fans and blowers	China	Foreign	3829	Measuring&controlling devices	China	Foreign	5.004	5.004	5.004	Completed	620.826	628.669	4.386	31.479	-	-	-	-	002058	002058	002058	002058	Anqing Jinanhui Automobile Parts Manufacturing Co Ltd	-	Jinshu Investment Co Ltd	China	Shanghai Welltech Automation Co Ltd	ShenzSME	Shanghai Welltech Automation	China	J.V.	C	Public	-	-	1	-	327	-2.09	4.68	9.34	IMA
2016-12-26	-	-	2017-09-27	Investor Group	46145M	6799	Investors, nec	China	Foreign	7379	Computer related services,nec	Netherlands	Foreign	-	-	10	Withdrawn	np	-	-	-	-	-	-	-	-	-	-	-	Investor Group	-	Investor Group	China	Here Global BV	-	There Holding BV	Netherlands	Priv.	W	Sub.	-	1	1	-	6834	-	-	-	IMA
2016-12-26	2019-06-19	2019-06-19	-	Sichuan Sunny Seal Co Ltd	9A2394	3953	Marking devices	China	Foreign	3053	Gaskets, packing, and sealing devices	China	Foreign	98.75	98.75	98.75	Completed	39.709	37.421	-	36.979	300470	300470	300470	300470	-	-	-	-	Sichuan Sunny Seal Co Ltd	ShenzChNxt	Sichuan Sunny Seal Co Ltd	China	Dalian Sun Seals Ltd	-	Dalian Sun Seals Ltd	China	Public	C	Priv.	559	1	1	-	-	-	-	-	IMA
2016-12-26	2017-11-22	2017-11-22	-	Eve Energy Co Ltd	29821H	3692	Primary batteries, dry and wet	China	Foreign	3691	Storage batteries	China	Foreign	100	100	100	Completed	21.589	21.589	-	21.604	300014	300014	300014	300014	-	-	-	-	Eve Energy Co Ltd	ShenzChNxt	Eve Energy Co Ltd	China	Wuhan Fanso Technology Co Ltd	-	Tibet Baitewei Ind & Trade Co	China	Public	C	Sub.	5246	-	1	-	-	-	-	-	IMA
2016-12-26	2018-10-08	2018-10-08	-	Guangzhou Yuexiu Finl Hldg	7E8486	6211	Security brokers, dealers, and flotation companies	China	Foreign	6211	Security brokers, dealers, and flotation companies	China	Foreign	32.765	100	32.765	Completed	1556.84	1556.84	-	516.711	000987	000987	000987	000987	-	-	000987	000987	GUANGZHOU YUEXIU FINANCIAL HOLDINGS GROUP CO LTD	Shenzhen	Guangzhou Yuexiu Finl Hldg	China	Guangzhou Securities Co Ltd	-	Guangzhou Yuexiu Finl Hldg	China	Public	C	Sub.	4778	1	1	-	-	-	-	-	IMA
2016-12-26	-	-	-	Ningbo Ransheng Shengyuan	1F5264	6799	Investors, nec	China	Foreign	1041	Gold ores	China	Foreign	-	-	25.08	Pending	1344.67	1295.65	1.396	325.178	-	-	-	-	000506	000506	000506	000506	Ningbo Ransheng Shengyuan Investment Management Co Ltd (LP)	-	Ningbo Ransheng Shengyuan	China	Zhongrun Resources Investment Corp	Shenzhen	Zhongrun Resources Invest Corp	China	Priv.	P	Public	-	-	1	-	1428	-	-	8.51	IMA
2016-12-26	2017-01-03	2017-01-03	-	Shanghai Rongchun Trading Co	1F8115	5099	Durable goods, nec	China	Foreign	2836	Biological products, except diagnostic substances	China	Foreign	100	100	100	Completed	109.672	109.672	-	109.751	-	-	-	-	-	-	-	-	Shanghai Rongchun Trading Co Ltd	-	Shanghai Rongchun Trading Co	China	Wuhan New Generation Technology Co Ltd	-	Yangfan Investment(Shanghai)Co	China	Priv.	C	Sub.	-	1	1	-	-	-	-	-	IMA
2016-12-26	2016-12-26	2016-12-26	-	Ningbo Meishan Bonded Port	8F7470	6722	Management investment offices, open-end	China	Foreign	7371	Computer programming services	China	Foreign	-	-	-	Completed	np	-	-	-	-	-	-	-	-	-	-	-	Ningbo Meishan Bonded Port Area Kupao Equity Investment Partnership LP	-	Peoples Republic of China	China	Shenzhen City Jingxiu Networks Technology Co Ltd	-	Shenzhen City Jingxiu	China	Sub.	C	Priv.	-	1	1	-	-	-	-	-	IMA
2016-12-26	2017-01-24	2017-01-24	-	Horizon Healthcare Invest &	6E8864	8062	General medical and surgical hospitals	China	Foreign	8062	General medical and surgical hospitals	China	Foreign	51	51	51	Completed	np	-	-	-	-	-	3360	3360	-	-	-	-	Horizon Healthcare Investment & Holding (Shanghai) Co Ltd	-	Far East Horizon Ltd	Hong Kong	Zhengzhou Renji Hospital Co Ltd	-	Zhengzhou Renji Hosp Co Ltd	China	Sub.	C	Priv.	-	-	1	-	-	-	-	-	IMA
2016-12-26	2018-03-13	2018-03-13	-	Addentax Grp Corp	9C5492	3299	Nonmetallic mineral products, nec	China	Foreign	6282	Investment advice	Seychelles	Foreign	100	100	100	Completed	504.631	504.631	-	505.01	ATXG	ATXG	ATXG	ATXG	-	-	-	-	Addentax Group Corp	OTC	Addentax Grp Corp	China	Yingxi Industrial Chain Group Co Ltd	-	Yingxi Industrial Chain Grp	Seychelles	Public	C	Priv.	-	-	1	-	-	-	-	-	IMA
2016-12-26	2017-06-28	2017-06-28	-	Jiangsu Kuangshun	2C0830	3629	Electrical industrial apparatus, nec	China	Foreign	2899	Chemicals and chemical preparations, nec	China	Foreign	100	100	100	Completed	76.886	76.886	-	78.462	300537	300537	300537	300537	-	-	-	-	Jiangsu Kuangshun Photosensitivity New-Material Stock Co Ltd	ShenzChNxt	Jiangsu Kuangshun	China	Hipro Polymer Materials Jiangsu Co Ltd	-	Hipro Polymer Materials	China	Public	C	Priv.	320	1	1	-	-	-	-	-	IMA
2016-12-26	2016-12-26	2016-12-26	-	Shenzhen Logan Property Co Ltd	4C8871	6552	Land subdividers and developers, except cemeteries	China	Foreign	6552	Land subdividers and developers, except cemeteries	China	Foreign	49	100	49	Completed	612.714	612.714	-	300.438	-	-	-	-	-	-	-	-	Shenzhen Logan Property Co Ltd	-	Junxi Investments Ltd	China	Shenzhen Jinjun Real Estate Co Ltd	-	Junxi Investments Ltd	China	Sub.	C	Sub.	-	-	1	-	-	-	-	-	IMA
2016-12-26	-	-	-	Shenzhen Everwin Precision	81469R	3679	Electronic components, nec	China	Foreign	3679	Electronic components, nec	China	Foreign	-	-	22.25	Pending	57.57	57.57	-	12.818	300115	300115	300115	300115	-	-	300115	300115	Shenzhen Everwin Precision Technology Co Ltd	ShenzChNxt	Shenzhen Everwin Precision	China	Just Connector Kunshan Co Ltd	-	Shenzhen Everwin Precision	China	Public	P	Sub.	16654	-	1	-	-	-	-	-	IMA
2016-12-26	2016-12-26	2016-12-26	-	Investor Group	46145M	6799	Investors, nec	China	Foreign	3634	Electric housewares and fans	China	Foreign	80	80	80	Completed	2.062	2.062	-	1.651	-	-	-	-	-	-	300115	300115	Investor Group	-	Investor Group	China	Jiangyin Taibo Electronics Technology Co Ltd	-	Shenzhen Everwin Precision	China	Priv.	C	Sub.	-	-	1	-	-	-	-	-	IMA
2016-12-26	-	-	-	Kunshan Everwin Precision Tech	5A6966	3679	Electronic components, nec	China	Foreign	3679	Electronic components, nec	China	Foreign	-	-	20	Pending	6.088	6.088	-	1.218	-	-	300115	300115	-	-	300115	300115	Kunshan Everwin Precision Technology Co Ltd	-	Shenzhen Everwin Precision	China	Jiangyin Taicheng Electronics Co Ltd	-	Shenzhen Everwin Precision	China	Sub.	P	Sub.	-	-	1	-	-	-	-	-	IMA
2016-12-24	-	-	2017-08-11	Hongbaoli Group Corp Ltd	8C5660	2869	Industrial organic chemicals, nec	China	Foreign	2821	Plastics materials and synthetic resins	China	Foreign	-	-	88	Withdrawn	np	-	-	99.523	002165	002165	002165	002165	-	-	-	-	Hongbaoli Group Corp Ltd	ShenzSME	Hongbaoli Group Corp Ltd	China	Dongguan Xionglin New Materials Technology Co Ltd	-	Dongguan Xionglin New	China	Public	W	Priv.	903	1	1	-	-	-	-	-	IMA
2016-12-24	2016-12-24	2016-12-24	-	Jiaxiang Gongchuang (Xiamen)	1F5249	2836	Biological products, except diagnostic substances	China	Foreign	6799	Investors, nec	China	Foreign	51	51	51	Completed	12.708	12.708	-	6.481	-	-	-	-	-	-	300439	300439	Jiaxiang Gongchuang (Xiamen) Biotechnology Co Ltd	-	Jiaxiang Gongchuang (Xiamen)	China	Fujian Meikang Triplex Medical Technology Co Ltd Co Ltd	-	Ningbo Medicalsystem Biotech	China	Priv.	C	Sub.	-	-	1	-	-	-	-	-	IMA
2016-12-24	-	-	-	Songcheng Performance Dvlp Co	1C5147	7996	Amusement parks	China	Foreign	7812	Motion picture and video tape production	China	Foreign	-	-	30	Pending	7.201	7.201	-	2.16	300144	300144	300144	300144	-	-	300144	300144	Songcheng Performance Development Co Ltd	ShenzChNxt	Songcheng Performance Dvlp Co	China	Zhejiang Songcheng Entertainment Cultural Media Co Ltd	-	Songcheng Performance Dvlp Co	China	Public	P	Sub.	1565	-	1	-	-	-	-	-	IMA
2016-12-24	-	-	-	SPIC Shijiazhuang Dongfang	1F5188	4911	Electric services	China	Foreign	4911	Electric services	China	Foreign	-	-	49	Pending	14.403	14.403	-	7.057	000958	000958	000958	000958	-	-	-	-	SPIC Shijiazhuang Dongfang Energy Corp	Shenzhen	SPIC Shijiazhuang Dongfang	China	Zaoqiang Huihuang New Energy Technology Co Ltd	-	Hebei Huaxin Boiler Grp Co Ltd	China	Public	P	Sub.	2462	-	1	-	-	-	-	-	IMA
2016-12-24	-	-	-	SPIC Shijiazhuang Dongfang	1F5188	4911	Electric services	China	Foreign	4911	Electric services	China	Foreign	-	-	49	Pending	8.642	8.642	-	4.234	000958	000958	000958	000958	-	-	-	-	SPIC Shijiazhuang Dongfang Energy Corp	Shenzhen	SPIC Shijiazhuang Dongfang	China	Gucheng Splendid New Energy Technology Development Co Ltd	-	Hebei Huaxin Boiler Grp Co Ltd	China	Public	P	Sub.	2462	-	1	-	-	-	-	-	IMA
2016-12-24	-	-	-	SPIC Shijiazhuang Dongfang	1F5188	4911	Electric services	China	Foreign	4911	Electric services	China	Foreign	-	-	49	Pending	14.403	14.403	-	7.057	000958	000958	000958	000958	-	-	-	-	SPIC Shijiazhuang Dongfang Energy Corp	Shenzhen	SPIC Shijiazhuang Dongfang	China	Shandong Tengfei New Energy Co Ltd	-	Hebei Huaxin Boiler Grp Co Ltd	China	Public	P	Sub.	2462	-	1	-	-	-	-	-	IMA
2016-12-24	2017-02-18	2017-02-18	-	Inspur Electn Info Ind Co Ltd	51569L	3571	Electronic computers	China	Foreign	7376	Computer facilities management services	China	Foreign	15	15	15	Completed	14.403	14.403	-	2.16	000977	000977	000977	000977	-	-	-	-	Inspur Electronic Information Industry Co Ltd	Shenzhen	Inspur Electn Info Ind Co Ltd	China	Jinan Inspur Data Science Co Ltd	-	Jinan Inspur Data Science Co	China	Public	C	Priv.	3243	-	1	-	-	-	-	-	IMA
2016-12-24	2017-03-02	2017-03-02	-	Investor Group	46145M	6799	Investors, nec	China	Foreign	3691	Storage batteries	China	Foreign	80	100	80	Completed	0.324	0.324	-	0.259	-	-	-	-	-	-	002012	002012	Investor Group	-	Investor Group	China	Zhejiang Kan Battery Co Ltd	-	Zhejiang Kan Specialities	China	Priv.	C	Sub.	-	-	1	-	-	-	-	-	IMA
2016-12-24	-	-	-	Zhejiang Iron & Steel Intl	1F5316	3312	Steel works, blast furnaces, and rolling mills	China	Foreign	5072	Hardware	China	Foreign	-	-	75	Pending	10.196	10.196	-	7.647	-	-	-	-	-	-	600126	600126	Zhejiang Iron & Steel International Trade Co Ltd	-	Hangzhou Iron & Steel Grp Co	China	Zhejiang New Century Metal Material Trade Market Development Co Ltd	-	Hangzhou Iron & Steel Co Ltd	China	Sub.	P	Sub.	-	-	1	-	-	-	-	-	IMA
2016-12-24	-	-	-	Yunnan Nengtou Chemical Co Ltd	1F5258	2899	Chemicals and chemical preparations, nec	China	Foreign	2819	Industrial inorganic chemicals, nec	China	Foreign	-	-	100	Pending	np	-	-	2.008	-	-	-	-	-	-	002053	002053	Yunnan Nengtou Chemical Co Ltd	-	Yunnan Provincial Energy	China	Yunnan Energy Investment Co Ltd-Assets	-	Yunnan Energy Invest Co Ltd	China	Sub.	P	Sub.	-	-	1	-	-	-	-	-	IMA
2016-12-24	-	-	-	Kuangda New Energy Invest Co	1F5185	6799	Investors, nec	China	Foreign	7389	Business services, nec	China	Foreign	-	-	100	Pending	np	-	-	-	-	-	002516	002516	-	-	-	-	Kuangda New Energy Investment Co Ltd	-	Kuangda Tech Grp Co Ltd	China	Changzhou Fuwo Electric Appliance Co Ltd	-	Fuxing Electronic Co Ltd	China	Sub.	P	Sub.	-	-	1	-	-	-	-	-	IMA
2016-12-24	-	-	2018-08-13	Gansu Gangtai Hldg (Grp) Co	8A3209	3911	Jewelry, precious metal	China	Foreign	3911	Jewelry, precious metal	China	Foreign	-	-	100	Withdrawn	np	-	-	224.513	600687	600687	600687	600687	-	-	-	-	Gansu Gangtai Holding (Group) Co Ltd	Shanghai	Gansu Gangtai Hldg (Grp) Co	China	Yuelong Industry Co Ltd	-	Gangtai Group Co Ltd	China	Public	W	Sub.	1190	1	1	-	-	-	-	-	IMA
2016-12-24	-	-	-	Kuangda New Energy Invest Co	1F5185	6799	Investors, nec	China	Foreign	3621	Motors and generators	China	Foreign	-	-	100	Pending	np	-	-	-	-	-	002516	002516	-	-	-	-	Kuangda New Energy Investment Co Ltd	-	Kuangda Tech Grp Co Ltd	China	Fulling Products Co Ltd	-	Hong Kong Interstellar Co Ltd	Hong Kong	Sub.	P	Sub.	-	-	1	-	-	-	-	-	IMA
2016-12-24	2016-12-24	2016-12-24	-	Kuangda New Energy Invest Co	1F5185	6799	Investors, nec	China	Foreign	3675	Electronic capacitors	China	Foreign	100	100	100	Completed	np	-	-	-	-	-	002516	002516	-	-	-	-	Kuangda New Energy Investment Co Ltd	-	Kuangda Tech Grp Co Ltd	China	Fulling & Ceiec Co Ltd	-	Fulling & Ceiec Co Ltd	China	Sub.	C	Priv.	-	-	1	-	-	-	-	-	IMA
2016-12-24	-	-	-	Ping An Real Estate Co Ltd	2C7556	6798	Real estate investment trusts	China	Foreign	0161	Vegetables and melons	China	Foreign	-	-	90	Pending	36.5	17.607	-	34.739	-	-	2318	2318 601318 PIGCY PNGAY	-	-	000998	000998	Ping An Real Estate Co Ltd	-	Ping An Ins (Grp) Co of China	China	Hunan Longping High-tech Vegetable Industry Co Ltd	-	Yuan Longping High-Tech	China	Sub.	P	Sub.	-	-	1	-	-	-	-	-	IMA
2016-12-24	-	-	-	China Western Power Ind Co Ltd	17431J	499A	Cogeneration, alternative energy sources	China	Foreign	4931	Electric and other services combined	China	Foreign	-	-	51	Pending	14.403	14.403	-	7.345	002630	002630	002630	002630	-	-	-	-	China Western Power Industrial Co Ltd	ShenzSME	China Western Power Ind Co Ltd	China	Yulin Chuanneng Huaxi Environmental Power Generation Co Ltd	-	Sichuan Dvlp Hldg Co Ltd	China	Public	P	Sub.	1690	-	1	-	-	-	-	-	IMA
2016-12-24	2016-12-24	2016-12-24	-	Jaixipera Compressor Co Ltd	1F5164	3585	Refrigeration and heating equipment	China	Foreign	3714	Motor vehicle parts and accessories	China	Foreign	75	75	75	Completed	35.546	35.546	-	26.659	-	-	000404	000404	-	-	-	-	Jaixipera Compressor Co Ltd	-	Huayi Compressor Co Ltd	China	Shanghai Velle Automobile Air Conditioner Co Ltd	-	Shanghai Velle Auto Air	China	Sub.	C	Priv.	-	-	1	-	-	-	-	-	IMA
2016-12-24	2017-02-28	2017-02-28	-	Shandong Iron & Steel Grp	1F5103	3339	Primary nonferrous metals, except copper, aluminum	China	Foreign	3325	Steel foundries, nec	China	Foreign	100	100	100	Completed	np	-	-	2313.49	-	-	-	-	-	-	600022	600022	Shandong Iron & Steel Group Jigang Plate Co Ltd	-	Shandong Iron & Steel Grp Co	China	Shandong Iron & Steel Co Ltd-Assets	-	Shandong Iron & Steel Co Ltd	China	Sub.	C	Sub.	-	-	1	-	-	-	-	-	IMA
2016-12-24	2016-12-24	2016-12-24	-	Shanghai Shibei Shineton	1F5112	6282	Investment advice	China	Foreign	6552	Land subdividers and developers, except cemeteries	China	Foreign	15	50	15	Completed	95.057	95.057	-	14.259	-	-	600604	600604 900902	-	-	-	-	Shanghai Shibei Shineton Investment Co Ltd	-	Shanghai Shibei Hi-Tech Co Ltd	China	Shanghai Yinxiang Property Co Ltd	-	Shanghai Yinxiang Ppty Co Ltd	China	J.V.	C	Priv.	-	-	1	-	-	-	-	-	IMA
2016-12-24	2016-12-24	2016-12-24	-	Investor Group	46145M	6799	Investors, nec	China	Foreign	2086	Bottled & canned soft drinks & carbonated waters	China	Foreign	44.44	44.44	44.44	Completed	12.964	12.964	-	5.761	-	-	-	-	-	-	600192	600192	Investor Group	-	Investor Group	China	Tianshui Great Wall Fruit Juice Co Ltd	-	Lanzhou Great Wall Elec Co Ltd	China	Priv.	C	Sub.	-	-	1	-	-	-	-	-	IMA
2016-12-24	2016-12-24	2016-12-24	-	Shanghai World Expo Land Hldg	1F5284	1542	Nonresidential building construction, nec	China	Foreign	3229	Pressed and blown glass and glasswear, nec	China	Foreign	100	100	100	Completed	90.667	90.667	-	90.667	-	-	-	-	-	-	600819	600819 900918	Shanghai World Expo Land Holding Co Ltd	-	Shanghai World Expo Land Hldg	China	Shanghai Yaofu Enterprise Development Co Ltd	-	Shanghai Yaohua Pilkington	China	Priv.	C	Sub.	-	-	1	-	-	-	-	-	IMA
2016-12-24	2017-03-28	2017-03-28	-	Shanghai Cangjia Entrp Co Ltd	1F5289	6799	Investors, nec	China	Foreign	3751	Motorcycles, bicycles, and parts	China	Foreign	100	100	100	Completed	15.738	15.738	-	15.738	-	-	-	-	-	-	600877	600877	Shanghai Cangjia Enterprise Co Ltd	-	Shanghai Cangjia Entrp Co Ltd	China	Shanghai Jialing Vehicle Industry Co Ltd	-	China Jialing Industrial Co	China	Priv.	C	J.V.	-	-	1	-	-	-	-	-	IMA
2016-12-24	-	-	2017-06-27	Jiangsu Zhongtai Bridge Steel	44406E	3441	Fabricated structural metal	China	Foreign	6282	Investment advice	China	Foreign	-	-	20.22	Withdrawn	np	-	-	45.595	002659	002659	002659	002659	-	-	002659	002659	Jiangsu Zhongtai Bridge Steel Structure Co Ltd	ShenzSME	Jiangsu Zhongtai Bridge Steel	China	Beijing Wenkaixing Education Investment Co Ltd	-	Jiangsu Zhongtai Bridge Steel	China	Public	W	Sub.	355	1	1	-	-	-	-	-	IMA
2016-12-24	2016-12-24	2016-12-24	-	Guangdong China-Torch	1F5077	5085	Industrial supplies	China	Foreign	2899	Chemicals and chemical preparations, nec	China	Foreign	100	100	100	Completed	8.763	8.763	-	8.763	-	-	-	-	-	-	600338	600338	Guangdong China-Torch Resources Co Ltd	-	Guangdong China-Torch	China	Qinghai Zhufeng Zinc Industry Co Ltd	-	Tibet Summit Resources Co Ltd	China	Priv.	C	Sub.	-	-	1	-	-	-	-	-	IMA
2016-12-24	-	-	-	Shule Yaozhuo Venture Capital	1F5515	6799	Investors, nec	China	Foreign	6282	Investment advice	China	Foreign	-	-	100	Pending	1.378	1.378	-	1.378	-	-	002122	002122	-	-	-	-	Shule Yaozhuo Venture Capital Investment Co Ltd	-	Tianma Bearing Group Co Ltd	China	Beijing Galaxy Light Investment & Management Co Ltd	-	Horgos Shiletao Venture Invest	China	Sub.	P	Sub.	-	-	1	-	-	-	-	-	IMA
2016-12-24	2016-12-24	2016-12-24	-	Shanhai Zhenyun Invest Mgmt	1F5214	6799	Investors, nec	China	Foreign	6282	Investment advice	China	Foreign	90	90	90	Completed	31.206	31.206	-	28.085	-	-	-	-	-	-	-	-	Shanhai Zhenyun Investment Management Co Ltd	-	Shanhai Zhenyun Invest Mgmt	China	Shanghai Yunchun Investment Management Co Ltd	-	Shanghai Kangfeng Invest Mgmt	China	Priv.	C	Sub.	-	-	1	-	-	-	-	-	IMA
2016-12-23	-	-	-	Shanghai Fosun Pharm (Grp) Co	82073R	2834	Pharmaceutical preparations	China	Foreign	2834	Pharmaceutical preparations	China	Foreign	-	-	4.8	Pending	540.097	540.097	-	25.909	600196	2196 600196	600196	2196 600196	-	-	600196	2196 600196	Shanghai Fosun Pharmaceutical (Group) Co Ltd	Shanghai	Shanghai Fosun Pharm (Grp) Co	China	Jiangsu Wanbang Biochemical Pharmaceutical Co Ltd	-	Shanghai Fosun Pharm (Grp) Co	China	Public	P	Sub.	17842	-	1	-	-	-	-	-	IMA
2016-12-23	2016-12-23	2016-12-23	-	Investor Group	46145M	6799	Investors, nec	China	Foreign	3691	Storage batteries	China	Foreign	19.48	19.48	19.48	Completed	55.451	55.451	-	10.796	-	-	-	-	-	-	-	-	Investor Group	-	Investor Group	China	Jiangsu Haiji New Energy Co Ltd	-	Jiangsu Haiji New Energy Co	China	Priv.	C	Priv.	-	-	1	-	-	-	-	-	IMA
2016-12-23	2016-12-28	2016-12-28	-	Yiguo E-Commerce Co Ltd	5C5077	7375	Information retrieval services	China	Foreign	5411	Grocery stores	China	Foreign	21.171	21.171	21.171	Completed	nm	578.732	0.517	122.523	-	-	-	-	00980	00980	00980	00980	Yiguo E-Commerce Co Ltd	-	Yiguo E-Commerce Co Ltd	China	Lianhua Supermarket Holdings Co Ltd	Hong Kong	Lianhua Supermarket Hldg Co	China	Priv.	C	Public	-	1	1	-	47623	35.93	28.82	14.31	IMA
2016-12-23	2016-12-23	2016-12-23	-	Shanghai Cai Chang Invest	8E3879	6552	Land subdividers and developers, except cemeteries	China	Foreign	6799	Investors, nec	China	Foreign	9.982	29.946	9.982	Completed	1012.74	1012.74	-	101.092	-	-	-	-	-	-	-	-	Shanghai Cai Chang Investment Management Partnership Corp (LP)	-	Shanghai Cai Chang Invest	China	Shanghai Jiting Investment Partnership LP	-	Shanghai Jiting Invest	China	Sub.	C	Priv.	-	-	1	-	-	-	-	-	IMA
2016-12-23	-	-	-	Shandong Xinchao Energy Corp	1F4514	4911	Electric services	China	Foreign	1011	Iron ores	China	Foreign	-	-	45.593	Pending	189.537	189.537	-	86.365	600777	600777	600777	600777	-	-	-	-	Shandong Xinchao Energy Corp Ltd	Shanghai	Shandong Xinchao Energy Corp	China	Hami Heshengyuan Mining Industry Co Ltd	-	Shenzhen Chenghongsheng Ind	China	Public	P	Sub.	265	-	1	-	-	-	-	-	IMA
2016-12-23	-	-	-	Shandong Shengli Co Ltd	81987N	4924	Natural gas distribution	China	Foreign	4922	Natural gas transmission	China	Foreign	-	-	60	Pending	15.987	15.987	-	9.586	000407	000407	000407	000407	-	-	-	-	Shandong Shengli Co Ltd	Shenzhen	Shandong Shengli Co Ltd	China	Anyang Beifang Shengli Gas Co Ltd	-	Anyang Beifang Energy Tech	China	Public	P	Sub.	1535	-	1	-	-	-	-	-	IMA
2016-12-23	-	-	2017-06-30	Guangdong Yihua Dept Store Ltd	3C4074	5311	Department stores	China	Foreign	6512	Operators of nonresidential buildings	China	Foreign	-	-	75	Withdrawn	np	-	-	1.288	-	-	2213	2213	-	-	-	-	Guangdong Yihua Department Store Ltd	-	Yi Hua Holdings Ltd	China	Zhongshan Fusha Guomao Plaza Co Ltd	-	Guangdong Yihua Grp Invest Co	China	Sub.	W	Sub.	-	-	1	-	-	-	-	-	IMA
2016-12-23	-	-	-	CRRC Industrial Invest Co Ltd	1F5254	6282	Investment advice	China	Foreign	3699	Electric equipment, nec	China	Foreign	-	-	51	Pending	56.046	56.046	-	28.566	-	-	-	-	-	-	-	-	CRRC Industrial Investment Co Ltd	-	CRRC Group Co Ltd	China	Ziyang CRRC Electrical Technology Co Ltd	-	CRRC Group Co Ltd	China	Sub.	P	Sub.	-	-	1	-	-	-	-	-	IMA
2016-12-23	2016-12-30	2016-12-30	-	Huan Neng Industrial	1F5186	6798	Real estate investment trusts	China	Foreign	7999	Amusement and recreation svcs	China	Foreign	100	100	100	Completed	8.93	8.93	-	8.924	-	-	1102	1102	-	-	-	-	Huan Neng Industrial (Yingkou) Co Ltd	-	Enviro Energy Intl Hldg Ltd	Hong Kong	Yingkou Hailanggu Travel Co Ltd	-	Yingkou Heheng Trading Co Ltd	China	Sub.	C	Sub.	-	-	1	-	-	-	-	-	IMA
2016-12-23	-	-	-	Shanghai JY (Group) Corp	82042Y	6282	Investment advice	China	Foreign	4724	Travel agencies	China	Foreign	-	-	50	Pending	11.308	11.308	-	5.651	-	-	-	-	-	-	600676	600676	Shanghai JY (Group) Corp	-	Shanghai JY (Group) Corp	China	Shanghai Huangpu River Cruise Co Ltd	-	Shanghai Jiao Yun Group Co Ltd	China	Priv.	P	Sub.	-	-	1	-	-	-	-	-	IMA
2016-12-23	2017-08-01	2017-08-01	-	Gansu Gangtai Hldg (Grp) Co	8A3209	3911	Jewelry, precious metal	China	Foreign	3911	Jewelry, precious metal	Italy	Foreign	85	85	85	Completed	259.35	240.737	-	204.626	600687	600687	600687	600687	-	-	ITM	ITM	Gansu Gangtai Holding (Group) Co Ltd	Shanghai	Gansu Gangtai Hldg (Grp) Co	China	Buccellati Holding Italia SpA	-	Italmobiliare SpA	Italy	Public	C	Sub.	1190	-	1	-	67	-	-	-	IMA
2016-12-23	2016-12-28	2016-12-28	-	China Constr Fifth	16800V	1522	Residential construction, nec	China	Foreign	7359	Equipment rental and leasing, nec	China	Foreign	40	40	40	Completed	144.026	144.026	-	57.576	-	-	-	-	-	-	-	-	China Construction Fifth Engineering Division Corp Ltd	-	China State Constr Engineering	China	Changsha Zhongjian Zhonglian Machine Equipment Leasing Service Co Ltd	-	Changsha Zhongjian Zhonglian	China	Sub.	C	Priv.	-	-	1	-	-	-	-	-	IMA
2016-12-23	2017-05-31	2017-05-31	-	New Seres CEFC Invest Fund LP	2F8963	6799	Investors, nec	China	Foreign	2297	Nonwoven fabrics	Hong Kong	Foreign	0.007	50.895	32.327	Completed	72.72	79.7	0.096	0.011	-	-	-	-	1520	1520	1520	1520	New Seres CEFC Investment Fund LP	-	Shanghai Zhongan Joint Invest	China	Runway Global Holdings Co Ltd	Hong Kong	Runway Global Holdings Co Ltd	Hong Kong	Sub.	C	Public	-	1	1	-	410	2.05	4.93	-10.24	IMA
2016-12-23	2017-05-02	2017-05-02	-	New Seres CEFC Invest Fund LP	2F8963	6799	Investors, nec	China	Foreign	2297	Nonwoven fabrics	Hong Kong	Foreign	50.888	50.888	50.888	Completed	18.481	25.461	0.031	26.377	-	-	-	-	1520	1520	1520	1520	New Seres CEFC Investment Fund LP	-	Shanghai Zhongan Joint Invest	China	Runway Global Holdings Co Ltd	Hong Kong	Runway Global Holdings Co Ltd	Hong Kong	Sub.	C	Public	-	1	1	-	410	-67.4	-66.48	-71.33	IMA
2016-12-23	-	-	-	Ausnutria Dairy (China) Co Ltd	06167K	5143	Dairy products, except dried or canned	China	Foreign	7372	Prepackaged Software	China	Foreign	-	-	70	Pending	4.321	4.321	-	3.023	-	-	1717	1717	-	-	300413	300413	Ausnutria Dairy (China) Co Ltd	-	Ausnutria Dairy Corp Ltd	Hong Kong	Shanghai Mother Seeking Inter Entertainment Network Technology Co Ltd	-	Happigo Home Shopping Co Ltd	China	Sub.	P	Sub.	-	-	1	-	-	-	-	-	IMA
2016-12-23	2017-01-04	2017-01-04	-	Hangzhou Yanre Industrial Co	6E8410	6799	Investors, nec	China	Foreign	3532	Mining machinery and equipment, except oil and gas	China	Foreign	11	11	11	Completed	832.718	835.351	4.174	91.834	-	-	-	-	-	002691	-	002691	Hangzhou Yanre Industrial Co Ltd	-	Hangzhou Yanre Industrial Co	China	Jikai Equipment Manufacturing Co Ltd	ShenzSME	Jikai Equip Mnfg Co Ltd	China	Priv.	C	Public	-	-	1	-	796	-6.93	-13.04	4.32	IMA
2016-12-23	2016-12-23	2016-12-23	-	Tianjin Laienfu Trading Co Ltd	1F5192	6799	Investors, nec	China	Foreign	3646	Nonresidential electric lighting fixtures	China	Foreign	15.29	15.29	15.29	Completed	352.79	352.79	-	53.91	-	-	-	-	N/A	N/A	N/A	N/A	Tianjin Laienfu Trading Co Ltd	-	Tianjin Laienfu Trading Co Ltd	China	ZKEnergy Science&Technology Co Ltd	Shenzhen	ZKEnergy Science&Tech Co Ltd	China	Priv.	C	Priv.	-	-	1	-	-	-	-	-	IMA
2016-12-23	2016-12-23	2016-12-23	-	Suzhou Shajiabang Tourism	1F4472	4724	Travel agencies	China	Foreign	4911	Electric services	China	Foreign	19.05	38.1	19.05	Completed	151.208	151.208	-	28.788	-	-	-	-	-	-	-	-	Suzhou Shajiabang Tourism Development Co Ltd	-	Changshu Shajiabang Town	China	Changshu Zhongju New Energy Investment Co Ltd	-	Changshu Zhongju New Energy	China	Sub.	C	Priv.	-	-	1	-	-	-	-	-	IMA
2016-12-23	2017-02-01	2017-02-01	-	Investor Group	46145M	6799	Investors, nec	China	Foreign	5731	Radio, television, and consumer electronics stores	Hong Kong	Foreign	9.339	9.339	9.339	Completed	37.781	37.536	0.045	3.865	-	-	-	-	110	110	110	110	Investor Group	-	Investor Group	China	China Fortune Holdings Ltd	Hong Kong	China Fortune Holdings Ltd	Hong Kong	Priv.	C	Public	-	-	1	-	89	-5.41	-2.78	-5.41	IMA
2016-12-23	2016-12-23	2016-12-23	-	Zhoushanshi Kangxin Invest	1F4538	6799	Investors, nec	China	Foreign	3674	Semiconductors and related devices	China	Foreign	25	25	25	Completed	11.522	11.522	-	2.879	-	-	-	-	-	-	1385	1385 688385 SFDMY	Zhoushanshi Kangxin Investment Partnership Enterprise	-	Zhoushanshi Kangxin Invest	China	Shanghai Fukong Hualong Micro- System Technology Co Ltd	-	Shanghai Fudan Microelectns	China	Priv.	C	Sub.	-	-	1	-	-	-	-	-	IMA
2016-12-23	-	-	-	Jiangsu Baoli Intl Invest Co	0E9348	2951	Asphalt paving mixtures and blocks	China	Foreign	3089	Plastics products, nec	China	Foreign	-	-	100	Pending	3.557	3.557	-	3.555	300135	300135	300135	300135	-	-	-	-	Jiangsu Baoli International Investment Co Ltd	ShenzChNxt	Jiangsu Baoli Intl Invest Co	China	GS Energy Jiangin Plastics Co Ltd	-	GSEM Co Ltd	South Korea	Public	P	Sub.	385	-	1	-	-	-	-	-	IMA
2016-12-23	-	-	-	Xiangtan Electrochem	98627K	2819	Industrial inorganic chemicals, nec	China	Foreign	1623	Water, sewer, pipeline & utility line construction	China	Foreign	-	-	100	Pending	np	-	-	-	002125	002125	002125	002125	-	-	-	-	Xiangtan Electrochemical Scientific Co Ltd	ShenzSME	Xiangtan Electrochem	China	Xiangtan Heling Sewage Treatment Co Ltd	-	Xiangtan Ind Invest Grp Co Ltd	China	Public	P	Sub.	1253	-	1	-	-	-	-	-	IMA
2016-12-23	-	-	-	Fuchun Communications Co Ltd	70951V	4812	Radiotelephone communications	China	Foreign	7819	Services allied to motion picture production	China	Foreign	-	-	5.177	Pending	97.928	97.928	-	5.067	300299	300299	300299	300299	-	-	-	-	Fuchun Communications Co Ltd	ShenzChNxt	Fuchun Communications Co Ltd	China	Dongyang Liubai TV & Film Culture Co Ltd	-	Tianjin Liubai Times TV &	China	Public	P	Sub.	957	-	1	-	-	-	-	-	IMA
2016-12-23	-	-	-	Datang Intl Power Generation	Y20020	4911	Electric services	China	Foreign	4911	Electric services	China	Foreign	-	-	10.65	Pending	np	-	-	-	0991	0991 601991 DAT	0991	0991 601991 DAT	-	-	-	-	Datang International Power Generation Co Ltd	Hong Kong	Datang Intl Power Generation	China	Inner Mongolia Datang International Renewable Energy Resource Development Co Ltd	-	Inner Mongolia Datang Intl	China	Public	P	Priv.	24704	-	1	-	-	-	-	-	IMA
2016-12-23	2016-12-27	2016-12-27	-	Guangxi Wuzhou Commun Co Ltd	40033Y	4789	Transportation services, nec	China	Foreign	2099	Food preparations, nec	China	Foreign	30	30	30	Completed	76.875	76.875	-	23.049	600368	600368	600368	600368	-	-	600368	600368	Guangxi Wuzhou Communications Co Ltd	Shanghai	Guangxi Wuzhou Commun Co Ltd	China	Nanning Jinqiao Agriculture Products Co Ltd	-	Guangxi Wuzhou Commun Co Ltd	China	Public	C	Sub.	2079	-	1	-	-	-	-	-	IMA
2016-12-23	-	-	2017-04-12	Si Chuan Jinyu Auto City	52584K	3711	Motor vehicles and passenger car bodies	China	Foreign	2835	In vitro and in vivo diagnostic substances	China	Foreign	-	-	100	Withdrawn	np	-	-	197.863	000803	000803	000803	000803	-	-	-	-	Si Chuan Jinyu Automobile City (Group) Co Ltd	Shenzhen	Si Chuan Jinyu Auto City	China	LBP Medicine Science & Technology Co Ltd	-	LBP Medicine Science & Tech Co	China	Public	W	Priv.	216	1	1	-	-	-	-	-	IMA
2016-12-22	2017-08-18	2017-08-18	-	Zhejiang Jasan	9A1213	2231	Broadwoven fabric mills, wool (including dyeing)	China	Foreign	2341	Women's, misses', & children's underwear,nightwear	China	Foreign	100	100	100	Completed	104.979	104.979	-	108.519	603558	603558	603558	603558	-	-	-	-	Zhejiang Jasan Holding Group Co Ltd	Shanghai	Zhejiang Jasan	China	Zhejiang Qiaoer Tingting Garment Co Ltd	-	Zhejiang Qiaoer Tingting	China	Public	C	Priv.	2725	1	1	3070339100	-	-	-	-	IMA
2016-12-22	2017-01-01	2017-01-01	-	Shanghai Qiangsheng Hldg Co	82042P	4121	Taxicabs	China	Foreign	7374	Data processing services	China	Foreign	5.81	13.66	5.81	Completed	445.945	445.945	-	25.94	600662	600662	600662	600662	-	-	-	-	Shanghai Qiangsheng Holding Co Ltd	Shanghai	Shanghai Qiangsheng Hldg Co	China	Sand Bankcard-Link Information & Service Co Ltd	-	Shanghai Sand Info Tech Sys Co	China	Public	C	Sub.	29553	-	1	-	-	-	-	-	IMA
2016-12-22	2017-04-06	2017-04-06	-	Shahe Huitong Invest Co Ltd	1F4029	6799	Investors, nec	China	Foreign	3317	Steel pipe and tubes	China	Foreign	100	100	100	Completed	np	-	-	123.937	-	-	-	-	-	-	601028	601028	Shahe Huitong Investment Co Ltd	-	Shahe Huitong Invest Co Ltd	China	Jiangsu Yulong Steel Pipe Co Ltd-Assets	-	Jiangsu Yulong Steel Pipe Co	China	Priv.	C	Sub.	-	-	1	-	-	-	-	-	IMA
2016-12-22	-	-	-	Beijing Huayuan Ppty Co Ltd	07697C	6552	Land subdividers and developers, except cemeteries	China	Foreign	6552	Land subdividers and developers, except cemeteries	China	Foreign	-	-	100	Pending	198.495	198.495	-	198.732	-	-	600743	600743	-	-	2318	2318 601318 PIGCY PNGAY	Beijing Huayuan Property Co Ltd	-	Huayuan Property Co Ltd	China	Guangzhou Gaoya Real Estate Development Co Ltd	-	Ping An Ins (Grp) Co of China	China	Sub.	P	Sub.	-	1	1	-	-	-	-	-	IMA
2016-12-22	2016-12-22	2016-12-22	-	Hangzhou Hangguo Industrial	3C4586	3443	Fabricated plate work (boiler shops)	China	Foreign	3433	Heating equipment	China	Foreign	17.33	65.33	17.33	Completed	8.306	8.306	-	1.441	-	-	002534	002534	-	-	002534	002534	Hangzhou Hangguo Industrial Boiler Co Ltd	-	Hangzhou Boiler Group Co Ltd	China	Zhejiang Hangsheng Boiler Co Ltd	-	Hangzhou Boiler Group Co Ltd	China	Sub.	C	Sub.	-	-	1	-	-	-	-	-	IMA
2016-12-22	2018-04-19	2018-04-19	-	Beijing E-techstar Co Ltd	9A2404	7371	Computer programming services	China	Foreign	4812	Radiotelephone communications	China	Foreign	99.854	99.854	99.854	Completed	260.75	260.75	-	271.727	300513	300513	300513	300513	-	-	-	-	Beijing E-techstar Co Ltd	ShenzChNxt	Beijing E-techstar Co Ltd	China	Liaoning Planning & Designing Institute Of Post & Telecommunication Co Ltd	-	Liaoning Planning & Designing	China	Public	C	Priv.	580	1	1	3064679022 3074744022	-	-	-	-	IMA
2016-12-22	2017-01-01	2017-01-01	-	Shanghai Hangri Chem Co Ltd	1F4500	3081	Unsupported plastics film and sheet	China	Foreign	3081	Unsupported plastics film and sheet	Japan	Foreign	100	100	100	Completed	np	-	-	-	-	-	-	-	-	-	6501	6501 6501 HITHIY	Shanghai Hangri Chemical Co Ltd	-	Shanghai Hangri Chem Co Ltd	China	Hitachi Chemical Co Ltd-Fine Set Business	-	Hitachi Ltd	Japan	Priv.	C	Sub.	-	-	1	-	-	-	-	-	IMA
2016-12-22	-	-	-	Hexun Investment Co Ltd	1F4064	6799	Investors, nec	China	Foreign	7372	Prepackaged Software	China	Foreign	-	-	90.2	Pending	7.66	7.66	-	6.917	-	-	-	-	-	-	-	-	Hexun Investment Co Ltd	-	Mingze Estn Invest Co Ltd	China	Orient Group Network Information Security Technology Co Ltd	-	Mingze Estn Invest Co Ltd	China	Sub.	P	Sub.	-	-	1	-	-	-	-	-	IMA
2016-12-22	2017-04-06	2017-04-06	-	Lanhai Holding (Group) Co Ltd	8C2431	6282	Investment advice	China	Foreign	6000	Banks	China	Foreign	4	4	4	Completed	6801.21	6801.21	-	272.374	-	-	-	-	-	-	-	-	Lanhai Holding (Group) Co Ltd	-	Lanhai Holding (Group) Co Ltd	China	Shanghai Rural Commercial Bank Co Ltd	-	Shanghai Rural Coml Bk Co Ltd	China	Priv.	C	Priv.	-	-	1	-	-	-	-	-	IMA
2016-12-22	2016-12-22	2016-12-22	-	Shenzhen Xinghe Interactive	7E5968	7372	Prepackaged Software	China	Foreign	7372	Prepackaged Software	China	Foreign	45	83.5	45	Completed	31.987	31.987	-	14.411	-	-	-	-	-	-	-	-	Shenzhen Xinghe Interactive Technology Co Ltd	-	Shenzhen Xinghe Interactive	China	Shenzhen Xingyou Technology Co Ltd	-	Shenzhen Xingyou Tech Co Ltd	China	Priv.	C	Priv.	-	-	1	-	-	-	-	-	IMA
2016-12-22	2018-04-21	2018-04-21	-	Shanghai Zhongye Shantai Eq	1F3916	6799	Investors, nec	China	Foreign	7374	Data processing services	China	Foreign	4.14	4.14	4.14	Completed	375.498	375.498	-	15.564	-	-	-	-	-	-	-	-	Shanghai Zhongye Shantai Equity Investment Fund Co Ltd (LP)	-	Shanghai Zhongye Shantai Eq	China	Sand Bankcard-Link Information & Service Co Ltd	-	Shanghai Sand Info Tech Sys Co	China	Priv.	C	Sub.	-	-	1	-	-	-	-	-	IMA
2016-12-22	-	-	-	Shenzhen Suobao Digital Tech	1F4022	7372	Prepackaged Software	China	Foreign	8742	Management consulting services	China	Foreign	-	-	100	Pending	64.773	64.773	-	64.851	-	-	-	-	-	-	600565	600565	Shenzhen Suobao Digital Technology Co Ltd	-	Shenzhen Suobao Digital Tech	China	Chongqing Lizhi Business Management Co Ltd	-	Chongqing DIMA Industry Co Ltd	China	Priv.	P	Sub.	-	-	1	-	-	-	-	-	IMA
2016-12-22	-	-	-	YongLi Intl Hldg BV	1F4010	3535	Conveyors and conveying equipment	China	Foreign	3535	Conveyors and conveying equipment	China	Foreign	-	-	8	Pending	52.076	52.076	-	4.171	-	-	300230	300230	-	-	300230	300230	YongLi International Holding BV	-	Shanghai Yongli Belting Co Ltd	China	YongLi Holland BV	-	Shanghai Yongli Belting Co Ltd	China	Sub.	P	Sub.	-	-	1	-	-	-	-	-	IMA
2016-12-22	2016-12-22	2016-12-22	-	Investor Group	46145M	6799	Investors, nec	China	Foreign	6231	Security and commodity exchanges	Pakistan	Foreign	40	40	40	Completed	193.45	212.589	-	85	-	-	-	-	-	-	-	-	Investor Group	-	Investor Group	China	Pakistan Stock Exchange Ltd	-	Pakistan Stock Exchange Ltd	Pakistan	Priv.	C	Priv.	-	1	1	-	-	-	-	-	IMA
2016-12-22	2016-12-22	2016-12-22	-	Investor Group	46145M	6799	Investors, nec	China	Foreign	2341	Women's, misses', & children's underwear,nightwear	China	Foreign	100	100	100	Completed	np	-	-	-	-	-	-	-	-	-	-	-	Investor Group	-	Investor Group	China	Zhejiang Qiaoer Tingting Garment Co Ltd	-	Zhejiang Qiaoer Tingting	China	Priv.	C	Priv.	-	-	1	-	-	-	-	-	IMA
2016-12-22	-	-	-	Wanxiang Resources Co Ltd	0F5899	6799	Investors, nec	China	Foreign	6799	Investors, nec	China	Foreign	-	-	-	Pending	np	-	-	-	-	-	-	-	-	-	OAK	OAK OAKTRZ	Wanxiang Resources Co Ltd	-	Wanxiang Group Corp	China	Wanxiang Hartree Commodities Co Ltd	-	Oaktree Capital Group LLC	United States	Sub.	P	Sub.	-	-	1	-	-	-	-	-	IMA
2016-12-22	2016-12-22	2016-12-22	-	Investor Group	46145M	6799	Investors, nec	China	Foreign	4212	Local trucking	China	Foreign	13.3	13.3	13.3	Completed	861.226	861.226	-	114.68	-	-	-	-	-	-	-	-	Investor Group	-	Investor Group	China	Guiyang Huochebang Technology Co Ltd	-	Guiyang Huochebang Tech Co	China	Priv.	C	Priv.	-	-	1	-	-	-	-	-	IMA
2016-12-22	-	-	-	Shanghai Baosight Software Co	82011H	7372	Prepackaged Software	China	Foreign	7372	Prepackaged Software	China	Foreign	-	-	51	Pending	5.152	5.152	-	2.63	900926	600845 900926	-	-	-	-	-	-	Shanghai Baosight Software Co Ltd	Shanghai	China Baowu Steel Group Co Ltd	China	Urumqi Steel ICT Information Engineering Co Ltd	-	China Baowu Steel Group Co Ltd	China	Public	P	Sub.	4192	-	1	-	-	-	-	-	IMA
2016-12-22	-	-	-	Shanghai Lansheng Light	7E4611	5099	Durable goods, nec	China	Foreign	5099	Durable goods, nec	China	Foreign	-	-	51	Pending	1.315	1.315	-	0.671	-	-	-	-	-	-	-	-	Shanghai Lansheng Light Industrial Import & Export Co Ltd	-	Shanghai Ebest & Lansheng	China	Shanghai Shengguang Light Industrial Import & Export Co Ltd	-	Shanghai Ebest & Lansheng	China	Sub.	P	Sub.	-	-	1	-	-	-	-	-	IMA
2016-12-22	2017-01-17	2017-01-17	-	Gold China Enterprises Co Ltd	38063H	6799	Investors, nec	China	Foreign	1221	Bituminous coal and lignite surface mining	Hong Kong	Foreign	3.189	3.189	3.189	Completed	554.91	61.006	0.033	2.01	-	-	-	-	0276	0276	0276	0276	Gold China Enterprises Co Ltd	-	Gold China Enterprises Co Ltd	China	Mongolia Energy Corp Ltd	Hong Kong	Mongolia Energy Corp Ltd	Hong Kong	Priv.	C	Public	-	-	1	-	552	-7.14	-17.46	-32.47	IMA
2016-12-22	-	-	-	Yaxia Automobile Corp	99403N	5511	Motor vehicle dealers (new and used)	China	Foreign	7372	Prepackaged Software	China	Foreign	-	-	8.11	Pending	81.643	81.643	-	6.629	002607	002607	002607	002607	-	-	-	-	Yaxia Automobile Corp	ShenzSME	Yaxia Automobile Corp	China	Shanghai Zuihuibao Network Technology Co Ltd	-	Shanghai Zuihuibao Network	China	Public	P	Priv.	2783	-	1	-	-	-	-	-	IMA
2016-12-22	2017-01-19	2017-01-19	-	Jiangxi Haihui Civil Bus Grp	1F3985	7389	Business services, nec	China	Foreign	4953	Refuse systems	China	Foreign	60	60	60	Completed	15.114	15.114	-	9.079	-	-	-	-	-	-	002532	002532	Jiangxi Haihui Civil Business Group Co Ltd	-	Jiangxi Haihui Civil Bus Grp	China	Zhejiang Bohua Environmental Technology & Engineering Co Ltd	-	Shimge Pump Ind Grp Co Ltd	China	Priv.	C	Sub.	-	-	1	-	-	-	-	-	IMA
2016-12-22	2017-05-05	2017-05-05	-	Shenzhen Qianhai Wosheng	1F4107	6799	Investors, nec	China	Foreign	5122	Drugs, drug proprietaries, and druggists' sundries	China	Foreign	25	25	25	Completed	19	19	-	4.756	-	-	-	-	-	-	1259	1259 PFGHF	Shenzhen Qianhai Wosheng Asset Management Centre LP	-	Shenzhen Qianhai Wosheng	China	Fujian Herun Supply Chain Management Co Ltd	-	China Child Care Corp Ltd	China	Priv.	C	Sub.	-	-	1	-	-	-	-	-	IMA
2016-12-22	2017-01-06	2017-01-06	-	Yongli Holland Bv	6A8853	3535	Conveyors and conveying equipment	China	Foreign	3535	Conveyors and conveying equipment	Netherlands	Foreign	100	100	100	Completed	9.396	9.396	-	9.385	-	-	300230	300230	-	-	-	-	YongLi Holland BV	-	Shanghai Yongli Belting Co Ltd	China	Vanderwell & Waij Beheer BV	-	Vanderwell & Waij Beheer BV	Netherlands	Sub.	C	Priv.	-	-	1	-	-	-	-	-	IMA
2016-12-22	-	-	-	Beijing HBP Energy Source	1F3976	1311	Crude petroleum and natural gas	China	Foreign	4911	Electric services	China	Foreign	-	-	72.29	Pending	11.947	11.947	-	8.647	-	-	002554	002554	-	-	-	-	Beijing HBP Energy Source Technology Co Ltd	-	China Oil HBP Science & Tech	China	Xuzhou Yitong Optoelctronics Co Ltd	-	Xuzhou Jiyang Energy Tech Co	China	Sub.	P	Sub.	-	-	1	-	-	-	-	-	IMA
2016-12-22	2016-12-22	2016-12-22	-	Investor Group	46145M	6799	Investors, nec	China	Foreign	6211	Security brokers, dealers, and flotation companies	China	Foreign	-	-	-	Completed	np	-	-	518.807	-	-	-	-	N/A	N/A	-	-	Investor Group	-	Investor Group	China	China Development Bank Securities Co Ltd	Hong Kong	Peoples Republic of China	China	Priv.	C	Sub.	-	-	1	-	-	-	-	-	IMA
2016-12-21	2017-09-08	2017-09-08	-	Dongbo Guangdong Chem Co Ltd	0H9153	2899	Chemicals and chemical preparations, nec	China	Foreign	4922	Natural gas transmission	China	Foreign	100	100	100	Completed	np	-	-	-	-	-	-	-	-	-	-	-	Dongbo (Guangdong) Chemical Co Ltd	-	Dongbo Guangdong Chem Co Ltd	China	Dongguan Yanghong Petrochemical Storage & Transportation Co Ltd	-	Dongguan Yanghong Petrochem	China	Priv.	C	Priv.	-	1	1	-	-	-	-	-	IMA
2016-12-21	2016-12-21	2016-12-21	-	Investor Group	46145M	6799	Investors, nec	China	Foreign	7389	Business services, nec	China	Foreign	15.79	15.79	15.79	Completed	20.535	20.535	-	3.239	-	-	-	-	-	-	-	-	Investor Group	-	Investor Group	China	Diyi Shanghai Intelligent Technology Co Ltd	-	Diyi Shanghai Intelligent	China	Priv.	C	Priv.	-	-	1	-	-	-	-	-	IMA
2016-12-21	2016-12-21	2016-12-21	-	Yingtan Xinyin Haoyu Invest	1F3475	6799	Investors, nec	China	Foreign	6531	Real estate agents and managers	China	Foreign	99.999	99.999	99.999	Completed	12.092	12.092	-	12.078	-	-	-	-	-	-	600606	600606	Yingtan Xinyin Haoyu Investment Co Ltd (LP)	-	Yingtan Xinyin Haoyu Invest	China	Shanghai Aoyi Enterprise Development Co Ltd	-	Greenland Holdings Corp Ltd	China	Priv.	C	Sub.	-	-	1	-	-	-	-	-	IMA
2016-12-21	-	-	2017-12-29	Shenzhen Yuanzhi Venture	1F3448	6799	Investors, nec	China	Foreign	3641	Electric lamp bulbs and tubes	China	Foreign	-	-	7.692	Withdrawn	np	-	-	2.159	-	-	-	-	-	-	002197	002197	Shenzhen Yuanzhi Venture Capital Co Ltd	-	Shenzhen Capital Co Ltd	China	Shenzhen Zhengtong Jiaming Optical Co Ltd	-	SZZT Electronics Co Ltd	China	Sub.	W	Sub.	-	-	1	-	-	-	-	-	IMA
2016-12-21	2017-05-02	2017-05-02	-	Zhejiang Hailiang Co Ltd	Y988AK	3351	Rolling, drawing, and extruding of copper	China	Foreign	3351	Rolling, drawing, and extruding of copper	Thailand	Foreign	100	100	100	Completed	np	-	-	-	002203	002203	002203	002203	-	-	-	-	Zhejiang Hailiang Co Ltd	ShenzSME	Zhejiang Hailiang Co Ltd	China	Luvata Heating Cooling Technologies(Thailand)Ltd	-	Nordic Capital Advisory AB	Sweden	Public	C	Sub.	4395	-	1	-	-	-	-	-	IMA
2016-12-21	2017-05-02	2017-05-02	-	Zhejiang Hailiang Co Ltd	Y988AK	3351	Rolling, drawing, and extruding of copper	China	Foreign	3351	Rolling, drawing, and extruding of copper	China	Foreign	100	100	100	Completed	np	-	-	124.421	002203	002203	002203	002203	-	-	-	-	Zhejiang Hailiang Co Ltd	ShenzSME	Zhejiang Hailiang Co Ltd	China	Luvata Hong Kong Ltd-Assets	-	Luvata Hong Kong Ltd	Hong Kong	Public	C	Sub.	4395	-	1	-	-	-	-	-	IMA
2016-12-21	-	-	-	ChengDu Santai Hldg Grp Co	8C7229	3577	Computer peripheral equipment, nec	China	Foreign	7372	Prepackaged Software	China	Foreign	-	-	30	Pending	2.018	2.018	-	0.605	002312	002312	002312	002312	-	-	-	-	ChengDu Santai Holding Group Co Ltd	ShenzSME	ChengDu Santai Hldg Grp Co	China	Chengdu 1001 Night Network Technology Co Ltd	-	Chengdu 1001 Night Network	China	Public	P	Priv.	13505	-	1	-	-	-	-	-	IMA
2016-12-21	2016-12-31	2016-12-31	-	Xilong Scientific Co Ltd	5E4206	2869	Industrial organic chemicals, nec	China	Foreign	7375	Information retrieval services	China	Foreign	12	57	12	Completed	42.033	42.033	-	5.038	002584	002584	002584	002584	-	-	-	-	Xilong Scientific Co Ltd	ShenzSME	Xilong Scientific Co Ltd	China	Youliao Information Technology Shanghai Co Ltd	-	Youliao Info Tech Shanghai Co	China	Public	C	Priv.	1152	-	1	-	-	-	-	-	IMA
2016-12-21	2017-01-20	2017-01-20	-	Chongqing Longhu Dvlp Co Ltd	1E8308	6552	Land subdividers and developers, except cemeteries	China	Foreign	6552	Land subdividers and developers, except cemeteries	China	Foreign	60	60	60	Completed	104.556	104.556	-	62.662	-	-	-	-	-	-	600133	600133	Chongqing Longhu Development Co Ltd	-	Chongqing Longhu Dvlp Co Ltd	China	Wuhan Garden Expo Properties Ltd	-	Wuhan E Lake High Tech Grp Co	China	Priv.	C	Sub.	-	-	1	-	-	-	-	-	IMA
2016-12-21	2017-03-24	2017-03-24	-	MLS Co Ltd	55143X	3648	Lighting equipment, nec	China	Foreign	3674	Semiconductors and related devices	China	Foreign	26.88	26.88	26.88	Completed	268.067	268.067	-	71.974	002745	002745	002745	002745	-	-	002245	002245	MLS Co Ltd	ShenzSME	MLS Co Ltd	China	Huaian Aoyang Shunchang Optoelectronics Technology Co Ltd	-	Jiangsu Aucksun Co Ltd	China	Public	C	Sub.	12511	-	1	-	-	-	-	-	IMA
2016-12-21	2017-09-15	2017-09-15	-	Shanghai Shenda Co Ltd	82304X	2299	Textile goods, nec	China	Foreign	3714	Motor vehicle parts and accessories	Luxembourg	Foreign	70	70	70	Completed	452.001	452.001	-	316.4	600626	600626	600626	600626	-	-	-	-	Shanghai Shenda Co Ltd	Shanghai	Shanghai Shenda Co Ltd	China	International Automotive Components Group SA-Soft Trim & Acoustics Operations	-	IAC Group	Luxembourg	Public	C	Sub.	2166	2	1	-	-	-	-	-	IMA
2016-12-21	-	-	-	Kasen Intl Hldgs Ltd	48543N	2512	Wood household furniture, upholstered	China	Foreign	7375	Information retrieval services	China	Foreign	-	-	100	Pending	41.505	41.505	-	41.457	0496	0496	0496	0496	-	-	-	-	Kasen International Holdings Ltd	Hong Kong	Kasen Intl Hldgs Ltd	China	Green Vantage International Ltd	-	Hao Shun Investments Ltd	China	Public	P	Sub.	-	1	1	-	-	-	-	-	IMA
2016-12-21	-	-	2017-10-27	Zhejiang Kasen Industrial Grp	48435N	3199	Leather goods, nec	China	Foreign	7375	Information retrieval services	China	Foreign	-	-	27	Withdrawn	np	-	-	46.639	-	-	0496	0496	-	-	-	-	Zhejiang Kasen Industrial Group Co Ltd	-	Kasen Intl Hldgs Ltd	China	Hunan Province Zhongnan Stamp Trading Center Co Ltd	-	Hunan Province Zhongnan Stamp	China	Sub.	W	Priv.	-	1	1	-	-	-	-	-	IMA
2016-12-21	-	-	-	Yang Zhongjian	1F3995	6799	Investors, nec	China	Foreign	8731	Commercial physical and biological research	China	Foreign	-	-	60	Pending	3.532	3.532	-	2.117	-	-	-	-	-	-	300254	300254	Yang Zhongjian	-	Yang Zhongjian	China	Morey (Shanghai) Biosciences Inc	-	Shanxi C&Y Pharm Grp Co Ltd	China	Inv.	P	Sub.	-	-	1	-	-	-	-	-	IMA
2016-12-21	2016-12-21	2016-12-21	-	Guiyang Harmonicare	8E6393	8069	Specialty hospitals, except psychiatric	China	Foreign	8069	Specialty hospitals, except psychiatric	China	Foreign	95	95	95	Completed	0.758	0.758	-	0.72	-	-	1509	1509	-	-	-	-	Guiyang Harmonicare Obstetrics & Gynecology Hospital Co Ltd	-	Harmonicare Med Hldg Ltd	China	Heilongjiang HarMoniCare Obstetrics & Gynecology Hopital Co Ltd	-	Heilongjiang HarMoniCare	China	Sub.	C	Priv.	-	-	1	-	-	-	-	-	IMA
2016-12-21	2017-04-11	2017-04-11	-	China Resources Saike Pharm	7C3182	2834	Pharmaceutical preparations	China	Foreign	2834	Pharmaceutical preparations	China	Foreign	100	100	100	Completed	122.496	122.496	-	122.355	-	-	-	-	N/A	N/A	N/A	N/A	China Resources Saike Pharmaceutical Co Ltd	-	China Resources National Corp	China	Hainan Chuntch Pharmaceutical Co Ltd	ShenzChNxt	Hainan Chuntch Pharm Co Ltd	China	Sub.	C	Priv.	-	-	1	-	-	-	-	-	IMA
2016-12-21	2018-07-04	2018-07-04	-	Daqing Dairy Holdings Ltd	23067K	2023	Dry, condensed, and evaporated dairy products	China	Foreign	5812	Eating places	China	Foreign	100	100	100	Completed	66.014	66.014	-	66.731	1007	1007	-	-	-	-	-	-	Daqing Dairy Holdings Ltd	Hong Kong	Head & Shoulders Direct	Hong Kong	Longhui International Catering Management Holdings Ltd	-	Longhui Intl Catering Mgmt	China	Public	C	Priv.	-	2	1	-	-	-	-	-	IMA
2016-12-21	2017-06-15	2017-06-15	-	Elegant Jubilee Ltd	1F4199	6799	Investors, nec	China	Foreign	7372	Prepackaged Software	United Kingdom	Foreign	49	49	49	Completed	6051.43	6051.43	-	2968.08	-	-	-	-	-	-	-	-	Elegant Jubilee Ltd	-	Suzhou Qingfeng Invest Mgmt	China	Global Switch Holdings Ltd	-	Reuben Brothers SA	Switzerland	Sub.	C	Sub.	-	1	1	-	-	-	-	-	IMA
2016-12-21	2016-12-21	2016-12-21	-	Shenzhen Dongwo Runze Invest	1F4005	6282	Investment advice	China	Foreign	6552	Land subdividers and developers, except cemeteries	China	Foreign	51.5	51.5	51.5	Completed	335.797	335.797	-	172.736	-	-	-	-	-	-	1628	1628	Shenzhen Dongwo Runze Investment Corp (LP)	-	Shenzhen Dongwo Runze Invest	China	Zhongwei Property Zhejiang Co Ltd	-	Yuzhou Ppty Co Ltd	China	Priv.	C	Sub.	-	-	1	-	-	-	-	-	IMA
2016-12-21	2016-12-21	2016-12-21	-	Creative Home Furniture Co Ltd	2F5726	2512	Wood household furniture, upholstered	China	Foreign	2512	Wood household furniture, upholstered	United States	North Carolina	100	100	100	Completed	np	-	-	-	-	-	-	-	-	-	-	-	Creative Home Furniture Co Ltd	-	Creative Home Furniture Co Ltd	China	Theodore Alexander Inc	-	Navis Invest Partners (Asia)	Malaysia	Priv.	C	Priv.	-	-	1	-	-	-	-	-	MA
2016-12-21	2016-12-21	2016-12-21	-	PUJI Capital Ltd	73596T	6282	Investment advice	China	Foreign	7372	Prepackaged Software	United States	California	-	-	-	Completed	np	-	-	-	-	-	-	-	-	-	-	-	Puji Capital Ltd	-	PUJI Capital Ltd	China	aXiomatic Gaming LLC	-	aXiomatic Gaming LLC	United States	Priv.	C	Priv.	-	-	1	-	-	-	-	-	MA
2016-12-21	2016-12-21	2016-12-21	-	Investor Group	46145M	6799	Investors, nec	China	Foreign	5932	Used merchandise stores	China	Foreign	-	-	-	Completed	np	-	-	57.579	-	-	-	-	-	-	-	-	Investor Group	-	Investor Group	China	Shanghai Yueyi Network Information Technology Co Ltd	-	Shanghai Yueyi Network Info	China	Priv.	C	Priv.	-	-	1	-	-	-	-	-	IMA
2016-12-21	-	-	2018-01-22	Changsha Huafukang Invest Co	0E9087	6799	Investors, nec	China	Foreign	3841	Surgical and medical instruments and apparatus	China	Foreign	-	-	10.836	Withdrawn	np	-	-	-	-	-	-	-	300216	300216	300216	300216	Changsha Huafukang Investment Co Ltd	-	Changsha Huafukang Invest Co	China	Hunan China Sun Pharmaceutical Machinery Co Ltd	ShenzChNxt	Hunan China Sun Pharm Mach Co	China	Priv.	W	Public	-	-	1	-	1588	-	-	-	IMA
2016-12-21	2017-02-04	2017-02-04	-	Zhongrongjin (Beijing) Tech	1E1921	6163	Loan brokers	China	Foreign	5013	Automotive parts, supplies	China	Foreign	49	100	49	Completed	64.851	64.851	-	31.74	-	-	002668	002668	-	-	002668	002668	Zhongrongjin (Beijing) Technology Co Ltd	-	Guangdong Homa Appl Co Ltd	China	Fuzhou Qiankun Haoche Ecommerce Co Ltd	-	Guangdong Homa Appl Co Ltd	China	Sub.	C	Sub.	-	-	1	-	-	-	-	-	IMA
2016-12-21	2017-03-16	2017-03-16	-	Dianguang Explosion-proof	25113H	3613	Switchgear,switchboard equip	China	Foreign	8211	Elementary and secondary schools	China	Foreign	100	100	100	Completed	12.97	12.97	-	12.955	002730	002730	-	-	-	-	-	-	Dianguang Explosion-proof Technology Co Ltd	ShenzSME	Dianguang Technology Co Ltd	China	Yiwu Qiyu Education Information Consulting Co Ltd	-	Yiwu Qiyu Educ Info	China	Public	C	Priv.	890	-	1	-	-	-	-	-	IMA
2016-12-20	2016-12-20	2016-12-20	-	Jiaxing Shixihai Phase 1 Eq	1F3000	6799	Investors, nec	China	Foreign	3714	Motor vehicle parts and accessories	China	Foreign	7.69	7.69	7.69	Completed	41.181	41.181	-	3.165	-	-	-	-	-	-	-	-	Jiaxing Shixihai Phase 1 Equity Investment Fund Partnership (LP)	-	Jiaxing Shixihai Phase 1 Eq	China	Shanghai Yanfeng Automotive Technology Co Ltd	-	Shanghai Yanfeng Automotive	China	Priv.	C	Priv.	-	-	1	-	-	-	-	-	IMA
2016-12-20	-	-	-	Zheng Rui	1F3503	6799	Investors, nec	China	Foreign	1623	Water, sewer, pipeline & utility line construction	China	Foreign	-	-	100	Pending	0.72	0.72	-	0.719	-	-	-	-	-	-	8261	8261	Zheng Rui	-	Zheng Rui	China	Ningde Xingyuan Hydropower Co Ltd	-	Haitian Energy International	China	Inv.	P	Sub.	-	-	1	-	-	-	-	-	IMA
2016-12-20	2016-12-31	2016-12-31	-	Shanghai Hongxin Invest Mgmt	1F3513	6282	Investment advice	China	Foreign	7376	Computer facilities management services	China	Foreign	25	100	25	Completed	np	-	-	-	-	-	-	-	-	-	-	-	Shanghai Hongxin Investment Management Center LP	-	Shanghai Hongxin Invest Mgmt	China	Digivalue Information Technology Co Ltd	-	Shanghai Hongxin Invest Mgmt	China	Priv.	C	Sub.	-	-	1	-	-	-	-	-	IMA
2016-12-20	-	-	-	Hangzhou Rongxinheng Invest	1F3514	6552	Land subdividers and developers, except cemeteries	China	Foreign	6552	Land subdividers and developers, except cemeteries	China	Foreign	-	-	10	Pending	91.327	88.571	-	11.608	-	-	-	-	-	-	-	-	Hangzhou Rongxinheng Investment Co Ltd	-	Sunac Intl Invest Hldg Ltd	China	Hangzhou Ducheng Properties Co Ltd	-	Hangzhou Jinhan Invest Co Ltd	China	Sub.	P	Sub.	-	-	1	-	-	-	-	-	IMA
2016-12-20	-	-	-	Huawei Technologies Co Ltd	44334L	7376	Computer facilities management services	China	Foreign	7379	Computer related services,nec	Israel	Foreign	-	-	100	Status Unknown	np	-	-	-	-	-	-	-	-	-	-	-	Huawei Technologies Co Ltd	-	Union of Huawei Invest & Hldg	China	HexaTier Ltd	-	HexaTier Ltd	Israel	Sub.	UN	Priv.	-	-	1	-	-	-	-	-	IMA
2016-12-20	2017-01-12	2017-01-12	-	Zhangjiakou Fangzheng RE Dvlp	8F9139	6552	Land subdividers and developers, except cemeteries	China	Foreign	6552	Land subdividers and developers, except cemeteries	China	Foreign	-	-	-	Completed	np	-	-	-	-	-	-	-	-	-	-	-	Zhangjiakou Fangzheng Real Estate Development Co Ltd	-	Zhangjiakou Fangzheng RE Dvlp	China	Zhangjiakou Huanhui Real Estate Development Co Ltd	-	Zhangjiakou Huanhui RE Dvlp	China	Priv.	C	Priv.	-	1	1	-	-	-	-	-	IMA
2016-12-20	-	-	-	Yang Jian	1F3016	6799	Investors, nec	China	Foreign	6799	Investors, nec	China	Foreign	-	-	40	Pending	np	-	-	-	-	-	-	-	-	-	-	-	Yang Jian	-	Yang Jian	China	Shenzhen Qianhai Zhunyou Fund Management Co Ltd	-	Nanjing Depei Invest Mgmt Co	China	Inv.	P	Sub.	-	-	1	-	-	-	-	-	IMA
2016-12-20	-	-	-	Henan Senyuan Electric Co Ltd	42483C	3613	Switchgear,switchboard equip	China	Foreign	3674	Semiconductors and related devices	China	Foreign	-	-	8.4	Pending	77.817	77.817	-	6.533	002358	002358	002358	002358	-	-	-	-	Henan Senyuan Electric Co Ltd	ShenzSME	Henan Senyuan Electric Co Ltd	China	Zhengzhou Senyuan New Energy Technology Co Ltd	-	Henan Senyuan Group Co Ltd	China	Public	P	Sub.	2146	-	1	-	-	-	-	-	IMA
2016-12-20	2017-02-08	2017-02-08	-	Shanghai China Eagle Invest	5A3521	6799	Investors, nec	China	Foreign	6552	Land subdividers and developers, except cemeteries	China	Foreign	99	100	99	Completed	90.039	90.039	-	89.512	-	-	-	-	-	-	000863	000863	Shanghai China Eagle Investment Management Co Ltd	-	Shanghai China Eagle Invest	China	Shanghai China Eagle Real Estate Co Ltd	-	Sanxiang Impression Co Ltd	China	J.V.	C	Sub.	-	-	1	-	-	-	-	-	IMA
2016-12-20	2016-12-20	2016-12-20	-	Guangxi Hezhou Agriculture	1F5538	0119	Cash grains, nec	China	Foreign	499A	Cogeneration, alternative energy sources	India	Foreign	49	49	49	Completed	np	-	-	-	-	-	-	-	-	-	KSK	KSK	Guangxi Hezhou Agriculture Investment Group Co Ltd	-	Guangxi Hezhou Agriculture	China	KSK Mahanadi Power Co Ltd	-	KSK Power Ventur PLC	Isle of Man	Priv.	C	Sub.	-	1	1	-	-	-	-	-	IMA
2016-12-20	2016-12-20	2016-12-20	-	Tianjin Deshengmo Tech Dvlp	1F7402	3544	Special dies, tools, and jigs and fixtures	China	Foreign	3364	Nonferrous die-castings, except aluminum	Germany	Foreign	100	100	100	Completed	14.387	14.387	-	14.387	-	-	-	-	-	-	-	-	Tianjin Deshengmo Technology Development Co Ltd	-	Tianjin Deshengmo Tech Dvlp	China	Laukoetter Dessau GmbH	-	German Metal Auto-Component	China	Priv.	C	Sub.	-	1	1	-	120	-	-	-	IMA
2016-12-20	2016-12-20	2016-12-20	-	Chongqing Sokon Hldg Co Ltd	1C8890	6799	Investors, nec	China	Foreign	7319	Advertising, nec	China	Foreign	100	100	100	Completed	0.625	0.625	-	0.624	-	-	-	-	-	-	-	-	Chongqing Sokon Holdings Co Ltd	-	Chongqing Sokon Hldg Co Ltd	China	Chongqing International New Energy Intelligent Motor Tiyan Center Co Ltd	-	Chongqing Sokon Hldg Co Ltd	China	Priv.	C	Sub.	-	-	1	-	-	-	-	-	IMA
2016-12-20	2017-02-28	2017-02-28	-	Yang Zhaoping	1F3456	6799	Investors, nec	China	Foreign	4911	Electric services	China	Foreign	15	15	15	Completed	33.971	33.971	-	5.093	-	-	-	-	-	-	-	-	Yang Zhaoping	-	Yang Zhaoping	China	Beijing Sinley New Energy Technology Co Ltd	-	Beijing Sinley New Energy Tech	China	Inv.	C	Priv.	-	-	1	-	-	-	-	-	IMA
2016-12-20	2016-12-20	2016-12-20	-	Yiwu Qiguang Eq Invest	1F2971	6799	Investors, nec	China	Foreign	3674	Semiconductors and related devices	China	Foreign	20	20	20	Completed	151.144	151.144	-	30.213	-	-	-	-	-	-	-	-	Yiwu Qiguang Equity Investment Partnership (LP)	-	Hexie Chengzhang Erqi (Yiwu)	China	Aiko Solar Energy Technology Co Ltd	-	Aiko Solar Energy Tech Co Ltd	China	Sub.	C	Priv.	-	-	1	-	-	-	-	-	IMA
2016-12-20	2018-04-21	2018-04-21	-	China Shipbldg Ind Grp Co Ltd	16948V	3731	Ship building and repairing	China	Foreign	3731	Ship building and repairing	China	Foreign	49.66	74.96	49.66	Completed	115.946	115.946	-	57.549	-	-	-	-	-	-	-	-	China Shipbuilding Industry Group Co Ltd	-	China Shipbldg Ind Grp Co Ltd	China	Guangzhou Wenchong Dockyard Co Ltd	-	China State Shipbuilding Corp	China	Priv.	C	J.V.	-	-	1	-	-	-	-	-	IMA
2016-12-20	2016-12-20	2016-12-20	-	China State Shipbuilding Corp	16948V	3731	Ship building and repairing	China	Foreign	3731	Ship building and repairing	China	Foreign	18.164	69.276	18.164	Completed	94.566	94.566	-	17.168	-	-	-	-	-	-	-	-	China State Shipbuilding Corp	-	China State Shipbuilding Corp	China	Cssc Guangxi Shipbuilding & Offshore Engineering Co Ltd	-	China State Shipbuilding Corp	China	Priv.	C	Sub.	-	-	1	-	-	-	-	-	IMA
2016-12-20	2016-12-20	2016-12-20	-	Investor Group	46145M	6799	Investors, nec	China	Foreign	7991	Physical fitness facilities	China	Foreign	37.85	37.85	37.85	Completed	38.031	38.031	-	14.387	-	-	-	-	-	-	-	-	Investor Group	-	Investor Group	China	Hangzhou Lefit Network Technology Co Ltd	-	Hangzhou Lefit Network Tech	China	Priv.	C	Priv.	-	-	1	-	-	-	-	-	IMA
2016-12-20	-	-	-	Hunan Boyun New Materials Co	44598M	3499	Fabricated metal products, nec	China	Foreign	3714	Motor vehicle parts and accessories	China	Foreign	-	-	100	Pending	97.659	97.659	-	97.608	002297	002297	002297	002297	-	-	-	-	Hunan Boyun New Materials Co Ltd	ShenzSME	Hunan Boyun New Materials Co	China	Wuhan Yuanfeng Automotive Parts Co Ltd	-	Shanghai Haito Creative	China	Public	P	Sub.	804	1	1	-	-	-	-	-	IMA
2016-12-20	-	-	2017-03-29	Anhui Xinke New Materials Co	03532A	3366	Copper foundries	China	Foreign	7812	Motion picture and video tape production	Hong Kong	Foreign	-	-	29.9	Withdrawn	70.255	83.563	0.032	24.982	600255	600255	600255	600255	1326	1326	1326	1326	Anhui Xinke New Materials Co Ltd	Shanghai	Anhui Xinke New Materials Co	China	Pegasus Entertainment Holdings Ltd	HK GEM	Pegasus Ent Hldg Ltd	Hong Kong	Public	W	Public	2071	-	1	-	94	-27.54	-27.54	-21.88	IMA
2016-12-20	2017-03-09	2017-03-09	-	Xi'an Tianhe Defense Tech Co	99512Z	3812	Search, detection, and navigation equipment	China	Foreign	3812	Search, detection, and navigation equipment	China	Foreign	51	51	51	Completed	2.822	2.822	-	1.439	300397	300397	300397	300397	-	-	-	-	Xi'an Tianhe Defense Technology Co Ltd	ShenzChNxt	Xi'an Tianhe Defense Tech Co	China	Xi'an Dingsheng Electronics Co Ltd	-	Xi'an Dingsheng Electns Co Ltd	China	Public	C	Priv.	862	-	1	-	-	-	-	-	IMA
2016-12-20	-	-	-	Hangzhou Rongxinheng Invest	1F3514	6552	Land subdividers and developers, except cemeteries	China	Foreign	6552	Land subdividers and developers, except cemeteries	China	Foreign	-	-	24	Pending	95.18	88.563	-	27.857	-	-	-	-	-	-	-	-	Hangzhou Rongxinheng Investment Co Ltd	-	Sunac Intl Invest Hldg Ltd	China	Hangzhou Ducheng Properties Co Ltd	-	Hangzhou Jinhan Invest Co Ltd	China	Sub.	P	Sub.	-	-	1	-	-	-	-	-	IMA
2016-12-20	-	-	-	Hangzhou Rongxinheng Invest	1F3514	6552	Land subdividers and developers, except cemeteries	China	Foreign	6552	Land subdividers and developers, except cemeteries	China	Foreign	-	-	17.34	Pending	87.858	80.408	-	21.381	-	-	-	-	-	-	-	-	Hangzhou Rongxinheng Investment Co Ltd	-	Sunac Intl Invest Hldg Ltd	China	Hangzhou Jinhe Investment Co Ltd	-	Hangzhou Jinhan Invest Co Ltd	China	Sub.	P	Sub.	-	-	1	-	-	-	-	-	IMA
2016-12-20	-	-	-	Hangzhou Rongxinheng Invest	1F3514	6552	Land subdividers and developers, except cemeteries	China	Foreign	6552	Land subdividers and developers, except cemeteries	China	Foreign	-	-	17.34	Pending	307.427	296.038	-	62.689	-	-	-	-	-	-	-	-	Hangzhou Rongxinheng Investment Co Ltd	-	Sunac Intl Invest Hldg Ltd	China	Hangzhou Jinhong Properties Co Ltd	-	Hangzhou Jinhan Invest Co Ltd	China	Sub.	P	Sub.	-	-	1	-	-	-	-	-	IMA
2016-12-20	-	-	-	Inspur General Software Co Ltd	1F3438	7372	Prepackaged Software	China	Foreign	7372	Prepackaged Software	China	Foreign	-	-	100	Pending	1.152	1.152	-	1.151	-	-	0596	0596	-	-	-	-	Inspur General Software Co Ltd	-	Inspur International Ltd	Hong Kong	Heilongjiang Inspur Yunhai Technology Co Ltd	-	Inspur Group Ltd	China	Sub.	P	Sub.	-	-	1	-	-	-	-	-	IMA
2016-12-20	-	-	-	Shandong Lushang Property Co	82180Z	6552	Land subdividers and developers, except cemeteries	China	Foreign	2399	Fabricated textile products, nec	China	Foreign	-	-	100	Pending	np	-	-	-	-	-	-	-	-	-	-	-	Shandong Lushang Property Co Ltd	-	Shandong Coml Grp Co Ltd	China	Shanghai Boming Fashion Co Ltd	-	Anyun Enterprise Co Ltd	Hong Kong	Sub.	P	Sub.	-	-	1	-	-	-	-	-	IMA
2016-12-20	-	-	-	Shum Yip Land Co Ltd	84338T	6552	Land subdividers and developers, except cemeteries	China	Foreign	6552	Land subdividers and developers, except cemeteries	China	Foreign	-	-	50	Pending	322.441	322.441	-	161.137	-	-	-	-	-	-	0152	0152	Shum Yip Land Co Ltd	-	Shum Yip Grp Ltd	China	Shenzhen International Qianhai Real Estate (Shenzhen) Co Ltd	-	Shenzhen Intl Hldg Ltd	Hong Kong	Sub.	P	Sub.	-	-	1	-	-	-	-	-	IMA
2016-12-20	-	-	-	Zhongchang Big Data Co Ltd	0F1754	7375	Information retrieval services	China	Foreign	7372	Prepackaged Software	China	Foreign	-	-	12	Pending	24.471	24.471	-	2.935	600242	600242	600242	600242	-	-	-	-	Zhongchang Big Data Co Ltd	Shanghai	Zhongchang Big Data Co Ltd	China	Shanghai Weiwenjia Information Technology Co Ltd	-	Shanghai Weiwenjia Info Tech	China	Public	P	Priv.	434	-	1	-	-	-	-	-	IMA
2016-12-19	2017-02-21	2017-02-21	-	Shenyang Rongchuang Ppty Co	0H7901	6552	Land subdividers and developers, except cemeteries	China	Foreign	6552	Land subdividers and developers, except cemeteries	China	Foreign	-	-	-	Completed	np	-	-	-	-	-	-	-	-	-	-	-	Shenyang Rongchuang Property Co Ltd	-	Shenyang Rongchuang Ppty Co	China	Shenyang Dingfeng Ruisheng Property Co Ltd	-	Re Iii One Ltd	Hong Kong	Priv.	C	Sub.	-	1	1	-	-	-	-	-	IMA
2016-12-19	2017-05-16	2017-05-16	-	China Aerospace Science & Ind	16914H	3761	Guided missiles and space vehicles	China	Foreign	3533	Oil and gas field machinery and equipment	China	Foreign	29.99	29.99	29.99	Completed	754.288	321.745	0.099	159.284	-	-	-	-	196	196	196	196	China Aerospace Science & Industry Corp	-	China Aerospace Science & Ind	China	Honghua Group Ltd	Hong Kong	Honghua Group Ltd	China	Priv.	C	Public	-	-	1	-	5709	-11.47	-5.46	-5.3	IMA
2016-12-19	-	-	-	Shanghai Chunjing Ind Dvlp Co	1F2473	6799	Investors, nec	China	Foreign	6552	Land subdividers and developers, except cemeteries	China	Foreign	-	-	100	Pending	491.097	226.536	-	490.646	-	-	-	-	-	-	600606	600606	Shanghai Chunjing Industry Development Co Ltd	-	Shanghai Lujiazui Group Co Ltd	China	Shanghai Shenwan Property Co Ltd	-	Greenland Holdings Corp Ltd	China	Sub.	P	Sub.	-	-	1	-	-	-	-	-	IMA
2016-12-19	-	-	-	Shanghai Fengzhou Ppty Co Ltd	1F2689	6552	Land subdividers and developers, except cemeteries	China	Foreign	6799	Investors, nec	China	Foreign	-	-	46.956	Pending	428.956	428.956	-	201.466	-	-	1628	1628	-	-	1628	1628	Shanghai Fengzhou Property Co Ltd	-	Yuzhou Ppty Co Ltd	China	Kunshan Fuzhi Dingxin Equity Investment Enterprise (LP)	-	Yuzhou Ppty Co Ltd	China	Sub.	P	Sub.	-	-	1	-	-	-	-	-	IMA
2016-12-19	2016-12-19	2016-12-19	-	Shanghai Fengzhou Ppty Co Ltd	1F2689	6552	Land subdividers and developers, except cemeteries	China	Foreign	6799	Investors, nec	China	Foreign	53.044	53.044	53.044	Completed	127.479	127.479	-	67.558	-	-	1628	1628	-	-	1628	1628	Shanghai Fengzhou Property Co Ltd	-	Yuzhou Ppty Co Ltd	China	Kunshan Fuzhi Dingxin Equity Investment Enterprise (LP)	-	Yuzhou Ppty Co Ltd	China	Sub.	C	Sub.	-	-	1	-	-	-	-	-	IMA
2016-12-19	-	-	-	Kunshan Fuzhi Dingxin Eq	1F2701	6799	Investors, nec	China	Foreign	6552	Land subdividers and developers, except cemeteries	China	Foreign	-	-	97	Pending	np	-	-	-	-	-	1628	1628	-	-	-	-	Kunshan Fuzhi Dingxin Equity Investment Enterprise (LP)	-	Yuzhou Ppty Co Ltd	China	Wuhan Lan Kong Real Estate Development Co Ltd	-	China Credit Trust Co Ltd	China	Sub.	P	Sub.	-	-	1	-	-	-	-	-	IMA
2016-12-19	-	-	-	Chuying Agro-Pastoral Grp Co	17476L	0213	Hogs	China	Foreign	5812	Eating places	China	Foreign	-	-	45	Pending	28.774	28.774	-	12.937	002477	002477	002477	002477	-	-	-	-	Chuying Agro-Pastoral Group Co Ltd	ShenzSME	Chuying Agro-Pastoral Grp Co	China	Shaxian Xiaochi Group Foods Chain Co Ltd	-	Shaxian Xiaochi Group Co Ltd	China	Public	P	Sub.	3791	-	1	-	-	-	-	-	IMA
2016-12-19	2017-02-15	2017-02-15	-	Investor Group	46145M	6799	Investors, nec	China	Foreign	2499	Wood products, nec	China	Foreign	100	100	100	Completed	np	-	-	-	-	-	-	-	-	-	7719	7719	Investor Group	-	Investor Group	China	ShenYang Takes Muyi Product Co Ltd	-	Tokyo Koki Co Ltd	Japan	Priv.	C	Sub.	-	-	1	-	-	-	-	-	IMA
2016-12-19	2016-12-19	2016-12-19	-	Investor Group	46145M	6799	Investors, nec	China	Foreign	6512	Operators of nonresidential buildings	China	Foreign	100	100	100	Completed	np	-	-	301.97	-	-	-	-	-	-	-	-	Investor Group	-	Investor Group	China	Shanghai Jifu Real Estate Development Co Ltd-Assets	-	Shanghai Jifu RE Dvlp Co Ltd	China	Priv.	C	Sub.	-	-	1	-	-	-	-	-	IMA
2016-12-19	2016-12-19	2016-12-19	-	Guangzhou Yuguang Invest Co	1F3051	6282	Investment advice	China	Foreign	6552	Land subdividers and developers, except cemeteries	China	Foreign	-	-	-	Completed	np	-	-	-	-	-	-	-	-	-	-	-	Guangzhou Yuguang Investment Co Ltd	-	Guangzhou Yuguang Invest Co	China	Guangzhou Wanxing Real Estate Development Co Ltd	-	Guangzhou Wanxing RE Dvlp Co	China	Priv.	C	Priv.	-	1	1	-	-	-	-	-	IMA
2016-12-19	2017-01-17	2017-01-17	-	Apat OptoElectns Components	1F4265	3827	Optical instruments and lenses	China	Foreign	3674	Semiconductors and related devices	United States	California	100	100	100	Completed	np	-	-	26.4	-	-	-	-	-	-	NPTN	NPTN	Apat Optoelectronics Components Co Ltd	-	Apat OptoElectns Components	China	NeoPhotonics Corp-Transceiver Business	-	NeoPhotonics Corp	United States	Priv.	C	Sub.	-	-	1	-	-	-	-	-	MA
2016-12-19	2016-12-19	2016-12-19	-	HBM Holdings Ltd	1F2821	2834	Pharmaceutical preparations	China	Foreign	8731	Commercial physical and biological research	United States	Massachusetts	100	100	100	Completed	np	-	-	-	2142	2142	2142	2142	-	-	-	-	HBM Holdings Ltd	Hong Kong	HBM Holdings Ltd	China	Harbour Antibodies BV	-	Harbour Antibodies BV	United States	Priv.	C	Sub.	-	-	1	-	-	-	-	-	MA
2016-12-19	2017-03-02	2017-03-02	-	Thunder Software Tech Co Ltd	9A1895	7372	Prepackaged Software	China	Foreign	7372	Prepackaged Software	Finland	Foreign	100	100	100	Completed	65.035	66.577	-	66.89	300496	300496	300496	300496	-	-	-	-	Thunder Software Technology Co Ltd	ShenzChNxt	Thunder Software Tech Co Ltd	China	Rightware Oy	-	Rightware Oy	Finland	Public	C	Priv.	2124	1	1	-	44	-	-	-	IMA
2016-12-19	2017-03-29	2017-03-29	-	Sichuan Maker Biotech Co Ltd	9A2763	2833	Medicinal chemicals and botanical products	China	Foreign	5047	Medical, dental, and hospital equipment & supplies	China	Foreign	72.5	72.5	72.5	Completed	7.913	7.913	-	5.732	300463	300463	300463	300463	-	-	-	-	Sichuan Maker Biotechnology Co Ltd	ShenzChNxt	Sichuan Maker Biotech Co Ltd	China	Guangzhou Ruihua Trading Co Ltd	-	Guangzhou Ruihua Trading Co	China	Public	C	Priv.	1162	-	1	-	-	-	-	-	IMA
2016-12-19	2016-12-19	2016-12-19	-	Fuqiao (Chongqing) Hldg Co Ltd	5E7448	8011	Offices and clinics of doctors of medicine	China	Foreign	8062	General medical and surgical hospitals	China	Foreign	100	100	100	Completed	1.021	1.021	-	1.021	-	-	-	-	-	-	-	-	Fuqiao (Chongqing) Holdings Co Ltd	-	Hwazon Investment Ltd	China	Clinics (1)	-	Clinics (1)	China	Sub.	C	Priv.	-	-	1	-	-	-	-	-	IMA
2016-12-18	2016-12-18	2016-12-18	-	Henan Xinggang Rongchuang Ind	1F2672	6799	Investors, nec	China	Foreign	3674	Semiconductors and related devices	China	Foreign	37.6	37.6	37.6	Completed	267.601	267.601	-	100.618	-	-	-	-	-	-	6182	6182	Henan Xinggang Rongchuang Industry Development Investment Fund LP	-	Henan Xinggang Rongchuang Ind	China	Wafer Works (Shanghai) Corp	-	Wafer Works Corp	Taiwan	Priv.	C	Sub.	-	-	1	-	-	-	-	-	IMA
2016-12-18	-	-	2017-06-30	Shenzhen Cypress Jade Food	1F2684	5141	Groceries, general line	China	Foreign	8742	Management consulting services	China	Foreign	-	-	100	Withdrawn	np	-	-	10.349	-	-	875	875	-	-	-	-	Shenzhen Cypress Jade Food Trading Co Ltd	-	China Fin Invest Hldg Ltd	Hong Kong	Shenzhen Qian Shang Internet Technology Co Ltd	-	Shenzhen Qian Shang Internet	China	Sub.	W	Priv.	-	-	1	3051489022	-	-	-	-	IMA
2016-12-17	2017-03-01	2017-03-01	-	E China Architectural Design	9A7299	8712	Architectural services	China	Foreign	1542	Nonresidential building construction, nec	China	Foreign	51	51	51	Completed	42.835	42.835	-	21.846	-	-	-	-	-	-	-	-	East China Architectural Design & Research Institute Co Ltd	-	Shanghai Xian Dai	China	Wuhan Zhenghua Construction Design Co Ltd	-	Wuhan Zhenghua Constr Design	China	Sub.	C	Priv.	-	1	1	-	-	-	-	-	IMA
2016-12-17	-	-	-	Xu Binnan	1F2490	6799	Investors, nec	China	Foreign	1061	Ferroalloy ores, except vanadium	China	Foreign	-	-	100	Pending	58.933	58.933	-	58.933	-	-	-	-	-	-	603399	603399	Xu Binnan	-	Xu Binnan	China	Benxi Abundance Tungsten & Molybdenum Co Ltd	-	Jinzhou New China Dragon Moly	China	Inv.	P	Sub.	-	-	1	-	-	-	-	-	IMA
2016-12-17	2016-12-17	2016-12-17	-	Jilin Dafeng Energy Co Ltd	1F2496	5989	Fuel dealers, nec	China	Foreign	3313	Electrometallurgical products, except steel	China	Foreign	74	74	74	Completed	np	-	-	-	-	-	-	-	-	-	603399	603399	Jilin Dafeng Energy Co Ltd	-	Jilin Dafeng Energy Co Ltd	China	Helong Xinhualong Mining Co Ltd	-	Jinzhou New China Dragon Moly	China	Priv.	C	Sub.	-	-	1	-	-	-	-	-	IMA
2016-12-17	2016-12-17	2016-12-17	-	Harbin Light Ind Chem Gen	1F2553	7389	Business services, nec	China	Foreign	2834	Pharmaceutical preparations	China	Foreign	21.13	21.13	21.13	Completed	33.653	33.653	-	7.111	-	-	-	-	-	-	-	-	Harbin Light Industry Chemical General Factory	-	Harbin Light Ind Chem Gen	China	Hayao Cihang Pharmaceutical Co Ltd	-	Hayao Cihang Pharm Co Ltd	China	Priv.	C	Priv.	-	-	1	-	-	-	-	-	IMA
2016-12-17	2017-01-05	2017-01-05	-	Suzhou Hycan Holding Co Ltd	8A9815	3411	Metal cans	China	Foreign	3555	Printing trades machinery	China	Foreign	7.986	7.986	7.986	Completed	120.602	120.602	-	9.631	002787	002787	002787	002787	-	-	-	-	Suzhou Hycan Holding Co Ltd	ShenzSME	Suzhou Hycan Holding Co Ltd	China	Shenzhen Runtianzhi Digital Equipment Co Ltd	-	Shenzhen Runtianzhi Digital	China	Public	C	Priv.	1458	-	1	-	-	-	-	-	IMA
2016-12-17	-	-	-	Gigadevice Semiconductor	9A0071	3674	Semiconductors and related devices	China	Foreign	3674	Semiconductors and related devices	China	Foreign	-	-	100	Pending	1022.76	1022.76	-	1034.58	603986	603986	603986	603986	-	-	-	-	GigaDevice Semiconductor (Beijing) Inc	Shanghai	Gigadevice Semiconductor	China	Beijing Silicon Semiconductor Co Ltd	-	Beijing Silicon Semiconductor	China	Public	P	Priv.	298	1	1	-	-	-	-	-	IMA
2016-12-17	-	-	-	Investor Group	46145M	6799	Investors, nec	China	Foreign	2899	Chemicals and chemical preparations, nec	China	Foreign	-	-	62.992	Pending	783.06	735.676	0.579	494.732	-	-	-	-	000155	000155	000155	000155	Investor Group	-	Investor Group	China	Sichuan Chemical Co Ltd	Shenzhen	Sichuan Chemical Co Ltd	China	Priv.	P	Public	-	-	1	-	1416	6.05	6.03	6.03	IMA
2016-12-17	2016-12-28	2016-12-28	-	Minmetals Intl Tr Co Ltd	17451Q	6733	Trusts, exc. educational, religious, & charitable	China	Foreign	6552	Land subdividers and developers, except cemeteries	China	Foreign	49.91	49.91	49.91	Completed	234.143	234.143	-	116.861	-	-	600390	600390	-	-	000031	000031	Minmetals International Trust Co Ltd	-	Kingray New Materials Science	China	Beijing Daoxiang Four Seasons Property Co Ltd	-	COFCO Property Group Co Ltd	China	Sub.	C	Sub.	-	-	1	-	-	-	-	-	IMA
2016-12-17	2016-12-17	2016-12-17	-	Beijing Hanying Entrp Mgmt Co	1F2600	7389	Business services, nec	China	Foreign	6799	Investors, nec	China	Foreign	40	40	40	Completed	np	-	-	-	-	-	-	-	-	-	-	-	Beijing Hanying Enterprise Management Co Ltd	-	Beijing Hanying Entrp Mgmt Co	China	Wutong Investment Co Ltd	-	Wutong Investment Co Ltd	China	Priv.	C	Priv.	-	-	1	-	-	-	-	-	IMA
2016-12-17	2016-12-17	2016-12-17	-	Beijing Huaya Bona Entrp Mgmt	1F2609	7389	Business services, nec	China	Foreign	6799	Investors, nec	China	Foreign	15.075	15.075	15.075	Completed	418.139	418.139	-	63.034	-	-	-	-	-	-	-	-	Beijing Huaya Bona Enterprise Management Co Ltd	-	Beijing Huaya Bona Entrp Mgmt	China	Beijing Wutong Xiangyu Investment Co Ltd	-	Beijing Wutong Xiangyu Invest	China	Priv.	C	Priv.	-	-	1	-	-	-	-	-	IMA
2016-12-17	-	-	2020-06-24	Shanghai Kingsun Energy	0J0997	3648	Lighting equipment, nec	China	Foreign	8299	Schools and educational services, nec	China	Foreign	-	-	100	Withdrawn	np	-	-	416.846	-	-	002638	002638	-	-	-	-	Shanghai Kingsun Energy Saving Lighting Co Ltd	-	Dongguan Kingsun Optoelectn Co	China	NIT Education Group	-	Aidi Educ Acq (Cayman) Ltd	China	Sub.	W	Sub.	-	-	1	-	-	-	-	-	IMA
2016-12-17	2016-12-30	2016-12-30	-	Nanjing Runsheng RE Advisory	1F2567	6798	Real estate investment trusts	China	Foreign	6799	Investors, nec	China	Foreign	51	51	51	Completed	np	-	-	-	-	-	000981	000981	-	-	-	-	Nanjing Runsheng Real Estate Advisory Co Ltd	-	Yinyi Real Estate Co Ltd	China	Ningbo Yinxing Wanli Investment Co Ltd	-	Ningbo Jianyan Architecture	China	Sub.	C	Sub.	-	-	1	-	-	-	-	-	IMA
2016-12-16	2017-03-09	2017-03-09	-	Nanjing Red Sun Co Ltd	3A9106	2879	Pesticides and agricultural chemicals, nec	China	Foreign	2836	Biological products, except diagnostic substances	China	Foreign	70	70	70	Completed	14.949	14.949	-	10.488	000525	000525	-	-	-	-	-	-	Nanjing Red Sun Co Ltd	Shenzhen	Jiangsu Guoxing Invest Co Ltd	China	Shandong Kexin Biochemical Co Ltd	-	Shandong Kexin BioChem Co Ltd	China	Public	C	Priv.	2851	-	1	-	-	-	-	-	IMA
2016-12-16	-	-	-	Chen Xianwei	1F1874	6799	Investors, nec	China	Foreign	5149	Groceries and related products, nec	China	Foreign	-	-	100	Pending	np	-	-	-	-	-	-	-	-	-	002582	002582	Chen Xianwei	-	Chen Xianwei	China	Shanghai Jujube Happy Commerce and Trade Co Ltd	-	Haoxiangni Jujube Co Ltd	China	Inv.	P	Sub.	-	-	1	-	-	-	-	-	IMA
2016-12-16	-	-	-	Zhangjiakou Taihot RE Dvlp Co	1F1907	6552	Land subdividers and developers, except cemeteries	China	Foreign	6552	Land subdividers and developers, except cemeteries	China	Foreign	-	-	80	Pending	3.827	3.827	-	3.069	-	-	000732	000732	-	-	-	-	Zhangjiakou Taihot Real Estate Development Co Ltd	-	Tahoe Grp Co Ltd	China	Zhangjiakou Chongli District Yalongwan Eco Resort Co Ltd	-	Zhangjiakou Chongli District	China	Sub.	P	Sub.	-	-	1	-	-	-	-	-	IMA
2016-12-16	2017-07-22	2017-07-22	-	Zhejiang Qianjiang Biochemical	74721N	2879	Pesticides and agricultural chemicals, nec	China	Foreign	7376	Computer facilities management services	China	Foreign	4.19	4.19	4.19	Completed	68.611	68.611	-	2.881	600796	600796	600796	600796	-	-	-	-	Zhejiang Qianjiang Biochemical Co Ltd	Shanghai	Zhejiang Qianjiang Biochemical	China	Wuhan Luojia Deyi Technology Co Ltd	-	Wuhan Luojia Deyi Tech Co Ltd	China	Public	C	Priv.	583	-	1	-	-	-	-	-	IMA
2016-12-16	2016-12-16	2016-12-16	-	Jiangsu Kaou Electns Co Ltd	9C9885	3699	Electric equipment, nec	China	Foreign	3699	Electric equipment, nec	China	Foreign	60	100	60	Completed	7.467	7.467	-	4.491	-	-	-	-	-	-	-	-	Jiangsu Kaou Electronics Co Ltd	-	Jiangsu Kaou Electns Co Ltd	China	Far East Earn Electric Apparatus Co Ltd	-	Jiangsu Kaou Electns Co Ltd	China	Priv.	C	Sub.	-	-	1	-	-	-	-	-	IMA
2016-12-16	2017-02-13	2017-02-13	-	Xiamen Container Terminal Grp	2A4350	4212	Local trucking	China	Foreign	4491	Marine cargo handling	China	Foreign	20	20	20	Completed	99.423	99.423	-	19.93	-	-	-	-	-	-	-	-	Xiamen Container Terminal Group Co Ltd	-	Xiamen Port Hldg Grp Co Ltd	China	Xiamen Haicang Xinhaida Container Terminals Co Ltd	-	Xiamen Port Hldg Grp Co Ltd	China	J.V.	C	J.V.	-	-	1	-	-	-	-	-	IMA
2016-12-16	-	-	-	Hunan TV & Broadcast	44573N	4833	Television broadcasting stations	China	Foreign	7375	Information retrieval services	China	Foreign	-	-	17.341	Pending	234.414	234.414	-	40.743	000917	000917	000917	000917	-	-	-	-	Hunan TV & Broadcast Intermediary Co Ltd	Shenzhen	Hunan TV & Broadcast	China	Hangzhou Miaoju Network Technology Co Ltd	-	Wuhu Yishanrong Mgmt	China	Public	P	Sub.	14250	-	1	-	-	-	-	-	IMA
2016-12-16	2016-12-29	2016-12-29	-	Talent Impact Enterprises Corp	1F2533	6799	Investors, nec	China	Foreign	4924	Natural gas distribution	Hong Kong	Foreign	3.161	3.161	3.161	Completed	892.188	814.828	-	25.772	-	-	N/A	N/A	6828	6828 B3C	6828	6828 B3C	Talent Impact Enterprises Corp	-	China Orient Asset Mgmt Co	China	Blue Sky Power Holdings Ltd	Hong Kong	Blue Sky Power Holdings Ltd	Hong Kong	Sub.	C	Public	-	-	1	-	252	-	-	-	IMA
2016-12-16	2016-12-16	2016-12-16	-	Investor Group	46145M	6799	Investors, nec	China	Foreign	4213	Trucking, except local	China	Foreign	-	-	-	Completed	np	-	-	-	-	-	-	-	-	-	-	-	Investor Group	-	Investor Group	China	Shanghai Kaxing Tianxia Supply Chain Management Co Ltd	-	Shanghai Kaxing Tianxia	China	Priv.	C	Priv.	-	-	1	-	-	-	-	-	IMA
2016-12-16	2016-12-16	2016-12-16	-	Ningbo Meishan Bonded Port	1F2003	6799	Investors, nec	China	Foreign	7812	Motion picture and video tape production	China	Foreign	15	15	15	Completed	258.732	258.732	-	38.899	-	-	-	-	-	-	-	-	Ningbo Meishan Bonded Port Area Tianshen Qiankun Wendao Equity Investment Partnership (LP)	-	Ningbo Meishan Bonded Port	China	Gongfu Pictures (Ningbo) Co Ltd	-	Gongfu Pictures (Ningbo) Co	China	Priv.	C	Priv.	-	-	1	-	-	-	-	-	IMA
2016-12-16	2017-03-18	2017-03-18	-	Shanghai Feikang Health Mgmt	1F1987	8999	Services, nec	China	Foreign	7376	Computer facilities management services	China	Foreign	16.8	16.8	16.8	Completed	35.935	35.935	-	6.051	-	-	-	-	-	-	-	-	Shanghai Feikang Health Management Consulting Co Ltd	-	Shanghai Feikang Health Mgmt	China	More Health Information & Technology Co Ltd	-	More Health Info & Tech Co	China	Priv.	C	Priv.	-	-	1	-	-	-	-	-	IMA
2016-12-16	2016-12-16	2016-12-16	-	Song Li	1F1937	6799	Investors, nec	China	Foreign	6799	Investors, nec	China	Foreign	-	-	-	Completed	np	-	-	25.933	-	-	-	-	-	-	-	-	Song Li	-	Song Li	China	Yuanke (Pingtan) Equity Investment Fund Partnership (LP)	-	Yuanke (Pingtan) Eq Invest	China	Inv.	C	Priv.	-	-	1	-	-	-	-	-	IMA
2016-12-16	2017-07-12	2017-07-12	-	Zhengzhou GL Tech Co Ltd	9A1211	5063	Electrical apparatus and equip	China	Foreign	3569	General industrial machinery and equipment	China	Foreign	100	100	100	Completed	21.423	21.423	-	21.984	300480	300480	300480	300480	-	-	-	-	Zhengzhou GL Tech Co Ltd	ShenzChNxt	Zhengzhou GL Tech Co Ltd	China	Changshu Yabang Shipping Electrical Co Ltd	-	Changshu Yabang Shipping	China	Public	C	Priv.	371	1	1	-	-	-	-	-	IMA
2016-12-16	2016-12-16	2016-12-16	-	Cai Shouping	1F8143	6799	Investors, nec	China	Foreign	5051	Metals service centers and offices	China	Foreign	4.087	4.087	4.087	Completed	643.303	643.565	3.298	26.365	-	-	-	-	600421	600421	600421	600421	Cai Shouping	-	Cai Shouping	China	Hubei Yangfan Holding Co Ltd	Shanghai	Hubei Yangfan Holding Co Ltd	China	Inv.	C	Public	-	1	1	-	84	-	-10.16	-6.88	IMA
2016-12-16	-	-	2017-05-15	Addsino Co Ltd	3E2738	3663	Radio & TV broadcasting & communications equipment	China	Foreign	7375	Information retrieval services	China	Foreign	-	-	66	Withdrawn	np	-	-	244.072	000547	000547	000547	000547	-	-	-	-	Addsino Co Ltd	Shenzhen	Addsino Co Ltd	China	Beijing Ruian Technology Co Ltd	-	The Third Research Insititute	China	Public	W	Sub.	1506	1	1	-	-	-	-	-	IMA
2016-12-16	-	-	-	Jiangsu Zhongnan Constr Grp Co	47657Z	6552	Land subdividers and developers, except cemeteries	China	Foreign	7376	Computer facilities management services	China	Foreign	-	-	33.33	Pending	43.126	43.126	-	14.407	000961	000961	-	-	-	-	-	-	Jiangsu Zhongnan Construction Group Co Ltd	Shenzhen	Zhongnan Holding Group Co Ltd	China	Shanghai Gingkoo Industry Co Ltd	-	Shanghai Gingkoo Ind Co Ltd	China	Public	P	Priv.	6642	-	1	-	-	-	-	-	IMA
2016-12-16	-	-	-	ArtGo Holdings Ltd	7C3165	1429	Crushed and broken stone, nec	China	Foreign	6231	Security and commodity exchanges	China	Foreign	-	-	100	Pending	np	-	-	-	3313	3313	3313	3313	-	-	-	-	ArtGo Holdings Ltd	Hong Kong	ArtGo Holdings Ltd	China	Hainan Integrated Agricultural Development Co Ltd	-	Hainan Integrated	China	Public	P	Priv.	349	1	1	-	-	-	-	-	IMA
2016-12-16	2016-12-16	2016-12-16	-	Guangzhou Aoyuan Coml Ppty	1F2558	6552	Land subdividers and developers, except cemeteries	China	Foreign	6552	Land subdividers and developers, except cemeteries	China	Foreign	100	100	100	Completed	28.587	28.587	-	28.653	-	-	-	-	-	-	1280	1280	Guangzhou Aoyuan Commercial Property Group Co Ltd	-	Guangzhou Aoyuan Coml Ppty	China	Yangzhou Huiyin Real Estate Co Ltd	-	Huiyin Smart Cmnty Co Ltd	China	Priv.	C	Sub.	-	-	1	-	-	-	-	-	IMA
2016-12-16	2016-12-16	2016-12-16	-	Beijing SkyOcean Intl Hldg Ltd	1F2519	6799	Investors, nec	China	Foreign	7999	Amusement and recreation svcs	China	Foreign	100	100	100	Completed	np	-	-	299.668	-	-	-	-	-	-	BJCORP	BJCORP	Beijing SkyOcean International Holdings Ltd	-	Beijing SkyOcean Intl Hldg Ltd	China	Berjaya (China) Great Mall Co Ltd - Recreation Center	-	Berjaya Corp Bhd	Malaysia	Priv.	C	Sub.	-	-	1	-	-	-	-	-	IMA
2016-12-16	2017-01-20	2017-01-20	-	China Saite Capital Ltd	1F2471	6799	Investors, nec	China	Foreign	6799	Investors, nec	China	Foreign	11.17	11.17	11.17	Completed	66.41	66.41	-	7.435	-	-	-	-	-	-	-	-	China Saite Capital Ltd	-	Keen Luck Group Ltd	China	Fire Scorpion Ltd	-	Fire Scorpion Ltd	China	Sub.	C	Priv.	-	-	1	-	-	-	-	-	IMA
2016-12-16	-	-	-	Zhu Yanbo	1F1881	6799	Investors, nec	China	Foreign	5149	Groceries and related products, nec	China	Foreign	-	-	100	Pending	0.029	0.029	-	0.029	-	-	-	-	-	-	002582	002582	Zhu Yanbo	-	Zhu Yanbo	China	Haoxiangni Jujube Jiangsu Co Ltd	-	Haoxiangni Jujube Co Ltd	China	Inv.	P	Sub.	-	-	1	-	-	-	-	-	IMA
2016-12-16	2016-12-16	2016-12-16	-	Guangdong Yuejian Zhujiang	1F2520	6282	Investment advice	China	Foreign	3841	Surgical and medical instruments and apparatus	China	Foreign	57.77	57.77	57.77	Completed	497.629	497.629	-	288.142	-	-	-	-	-	-	300273	300273	Guangdong Yuejian Zhujiang Xian Advanced Equipment Manufacturing Industry Development Fund Partnership (LP)	-	Guangdong Yuejian Zhujiang	China	Zhongshan Hokai Medical Technology Co Ltd	-	Zhuhai Hokai Med Instr Co Ltd	China	Priv.	C	Sub.	-	-	1	-	-	-	-	-	IMA
2016-12-16	2017-06-20	2017-06-20	-	State Grid Intl Dvlp Ltd	85688W	4911	Electric services	China	Foreign	4911	Electric services	Greece	Foreign	24	24	24	Completed	1424.02	1424.02	-	364.67	-	-	-	-	-	-	PPC	PPC PPCD	State Grid International Development Ltd	-	State Grid Corp Of China	China	Independent Power Transmission Operator SA	-	Public Power Corp SA	Greece	Sub.	C	Sub.	-	-	1	-	-	-	-	-	IMA
2016-12-16	2016-12-16	2016-12-16	-	Aviation Science Zhihui Eq	1F2007	6726	Investment offices, nec	China	Foreign	6799	Investors, nec	China	Foreign	10	10	10	Completed	37.732	37.732	-	3.782	-	-	600067	600067	-	-	-	-	Aviation Science Zhihui Equity Investment Fund (Pingtan) Partnership (LP)	-	Citychamp Dartong Co Ltd	China	AVIC Aircraft Hanzhong Aerospace Components Manufacturing Ltd	-	AVIC Aircraft Hanzhong	China	Sub.	C	Priv.	-	-	1	-	-	-	-	-	IMA
2016-12-16	-	-	-	GRINM Semiconductor Materials	9A4232	3674	Semiconductors and related devices	China	Foreign	2819	Industrial inorganic chemicals, nec	China	Foreign	-	-	3.35	Pending	1405.71	1405.71	-	47.2	600206	600206 N/A	600206	600206 N/A	-	-	600206	600206 N/A	GRINM Semiconductor Materials Co Ltd	Shanghai	GRINM Semiconductor Materials	China	Grirem Advanced Materials Co Ltd	-	GRINM Semiconductor Materials	China	Public	P	Sub.	982	-	1	-	-	-	-	-	IMA
2016-12-15	-	-	-	New China Water (Nanjing)	2E4298	499A	Cogeneration, alternative energy sources	China	Foreign	4931	Electric and other services combined	China	Foreign	-	-	100	Pending	0.85	0.85	-	0.855	-	-	1129	1129	-	-	1129	1129	New China Water (Nanjing) Renewable Resources Investment Co Ltd	-	China Water Industry Group Ltd	Hong Kong	Ningbo Qiyao New Energy Co Ltd	-	China Water Industry Group Ltd	Hong Kong	Sub.	P	Sub.	-	-	1	-	-	-	-	-	IMA
2016-12-15	2016-12-15	2016-12-15	-	Investor Group	46145M	6799	Investors, nec	China	Foreign	6282	Investment advice	China	Foreign	100	100	100	Completed	np	-	-	-	-	-	-	-	-	-	-	-	Investor Group	-	Investor Group	China	Xiamen Hengyi Guoke Equity Investment Fund Management Partnership (LP)	-	Xiamen Hengyi Guoke Eq Invest	China	Priv.	C	Priv.	-	-	1	-	-	-	-	-	IMA
2016-12-15	2016-12-15	2016-12-15	-	Tianjin China Eq Taixin Asts	1F1530	6282	Investment advice	China	Foreign	7373	Computer integrated systems design	China	Foreign	10	10	10	Completed	40.34	40.34	-	4.057	-	-	-	-	-	-	-	-	Tianjin China Equity Taixin Assets Management Centre (LP)	-	Tianjin China Eq Taixin Asts	China	Wuhan Nasi System Technology Co Ltd	-	Wuhan Nasi Sys Tech Co Ltd	China	Priv.	C	Priv.	-	-	1	-	-	-	-	-	IMA
2016-12-15	2017-01-04	2017-01-04	-	Yantai Hongshanshu Invest Co	1F1418	6799	Investors, nec	China	Foreign	3357	Drawing and insulating of nonferrous wire	China	Foreign	100	100	100	Completed	60.798	60.798	-	61.137	-	-	-	-	-	-	600777	600777	Yantai Hongshanshu Investment Co Ltd	-	Yantai Hongshanshu Invest Co	China	Yantai Xinmu Cable Co Ltd	-	Shandong Xinchao Energy Corp	China	Priv.	C	Sub.	-	-	1	-	-	-	-	-	IMA
2016-12-15	-	-	-	Shanxi Meijin Energy Co Ltd	82154C	2999	Products of petroleum and coal, nec	China	Foreign	5012	Automobiles and other motor vehicles	China	Foreign	-	-	100	Pending	np	-	-	19.9	000723	000723	-	-	-	-	-	-	Shanxi Meijin Energy Co Ltd	Shenzhen	Meijin Energy Group Co Ltd	China	Shanxi Yatai Coke Magnesium Co Ltd - Assets	-	Shanghai Kuangjun Invest Co	China	Public	P	Sub.	4276	-	1	-	-	-	-	-	IMA
2016-12-15	2016-12-15	2016-12-15	-	Guangxi Guidong Elec Power Co	40033F	4911	Electric services	China	Foreign	4911	Electric services	India	Foreign	100	100	100	Completed	np	-	-	-	600310	600310	-	-	-	-	-	-	Guangxi Guidong Electric Power Co Ltd	Shanghai	Guangxi Hezhou Agriculture	China	Fire Power Plant	-	Fire Power Plant	India	Public	C	Priv.	1986	1	1	-	-	-	-	-	IMA
2016-12-15	-	-	-	Geo-Jade Petroleum Corp	2C9910	1382	Oil and gas field exploration services	China	Foreign	1382	Oil and gas field exploration services	China	Foreign	-	-	8.333	Pending	598.723	315.043	0.13	28.8	600759	600759	600759	600759	03337	03337	03337	03337	Geo-Jade Petroleum Corp	Shanghai	Geo-Jade Petroleum Corp	China	Anton Oilfield Services Group	Hong Kong	Anton Oilfield Services Group	China	Public	P	Public	1043	-	1	-	-	-10.79	-5.47	-1.74	IMA
2016-12-15	2016-12-31	2016-12-31	-	Xinjiang Guanghui Re Dvlp Co	98452P	6552	Land subdividers and developers, except cemeteries	China	Foreign	6552	Land subdividers and developers, except cemeteries	China	Foreign	3	53	3	Completed	103.448	103.448	-	3.121	-	-	-	-	-	-	-	-	Xinjiang Guanghui Real Estate Development Co Ltd	-	Xinjiang Guanghui Ind Invest	China	Xinjiang Huiyou Real Estate Development Co Ltd	-	Xinjiang Guanghui Ind Invest	China	J.V.	C	Sub.	-	-	1	-	-	-	-	-	IMA
2016-12-15	-	-	-	Shenzhen Chino-e Commun Co Ltd	2C1183	3661	Telephone&telegraph apparatus	China	Foreign	3661	Telephone&telegraph apparatus	China	Foreign	-	-	51	Pending	43.221	43.221	-	22.166	-	-	600203	600203	-	-	-	-	Shenzhen Chino-e Communication Co Ltd	-	Fujian Furi Electronics Co Ltd	China	Shenzhen Xunrui Communications Co Ltd	-	Pingxiang Jiaxuntong Ind Dvlp	China	Sub.	P	Sub.	-	-	1	-	-	-	-	-	IMA
2016-12-15	-	-	-	Sansteel Minguang Co Ltd	80121L	3399	Primary metal products, nec	China	Foreign	3312	Steel works, blast furnaces, and rolling mills	China	Foreign	-	-	100	Pending	np	-	-	0.067	002110	002110	-	-	-	-	-	-	Sansteel Minguang Co Ltd Fujian	ShenzSME	Fujian Province Metallurgy	China	Fujian Sansteel Group Co Ltd-Assets	-	Fujian Province Metallurgy	China	Public	P	Sub.	7481	-	1	-	-	-	-	-	IMA
2016-12-15	2016-12-15	2016-12-15	-	Xiangxue Pharm Co Ltd	99346Z	2834	Pharmaceutical preparations	China	Foreign	2834	Pharmaceutical preparations	China	Foreign	20	90	20	Completed	np	-	-	-	300147	300147	300147	300147	-	-	300147	300147	Xiangxue Pharmaceutical Co Ltd	ShenzChNxt	Xiangxue Pharm Co Ltd	China	Ningxia Longde Liupanshan Traditional Chinese Medicine Resources Development Co Ltd	-	Xiangxue Pharm Co Ltd	China	Public	C	Sub.	3018	-	1	-	-	-	-	-	IMA
2016-12-15	2016-12-15	2016-12-15	-	Undisclosed China Furniture Co	1F5151	2519	Household furniture, nec	China	Foreign	2519	Household furniture, nec	Vietnam	Foreign	100	100	100	Completed	np	-	-	-	-	-	-	-	-	-	-	-	Undisclosed China Furniture Co Ltd	-	Undisclosed China Furniture Co	China	Undisclosed Vietnam Furniture Manufacturing Co Ltd	-	Undisclosed Malaysia Fund Co	Malaysia	Priv.	C	Sub.	-	-	1	-	-	-	-	-	IMA
2016-12-15	-	-	-	Fujian Sinco Industrial Co	5A4643	6512	Operators of nonresidential buildings	China	Foreign	6552	Land subdividers and developers, except cemeteries	China	Foreign	-	-	95	Pending	29.886	14.407	-	29.328	-	-	-	-	-	-	-	-	Fujian Sinco Industrial Co Ltd	-	United Century Intl Ltd	Hong Kong	Xian Sandi Real Estate Development Co Ltd	-	Fuzhou Gaojia RE Dvlp Ltd	China	Sub.	P	Sub.	-	2	1	-	-	-	-	-	IMA
2016-12-15	2017-06-19	2017-06-19	-	Fujian Sinco Industrial Co	5A4643	6512	Operators of nonresidential buildings	China	Foreign	6531	Real estate agents and managers	China	Foreign	95	95	95	Completed	66.549	29.118	-	65.457	-	-	-	-	-	-	-	-	Fujian Sinco Industrial Co Ltd	-	United Century Intl Ltd	Hong Kong	Fujian Jingdu Land Co Ltd	-	Fuzhou Gaojia RE Dvlp Ltd	China	Sub.	C	Sub.	-	2	1	-	-	-	-	-	IMA
2016-12-15	2017-01-15	2017-01-15	-	Tibet Kunnuo Yingzhan Venture	8E8594	6799	Investors, nec	China	Foreign	7375	Information retrieval services	China	Foreign	51	51	51	Completed	288.142	288.142	-	147.773	-	-	300418	300418	-	-	-	-	Tibet Kunnuo Yingzhan Venture Capital Investment Co Ltd	-	Beijing Kunlun Tech Co Ltd	China	Beijing Xianlai Huyu Network Technology Co Ltd	-	Beijing Xianlai Huyu Network	China	Sub.	C	Priv.	-	-	1	-	-	-	-	-	IMA
2016-12-15	-	-	-	True Excel Ltd	93579Q	6552	Land subdividers and developers, except cemeteries	China	Foreign	6552	Land subdividers and developers, except cemeteries	China	Foreign	-	-	28.78	Pending	550.654	550.654	-	159.363	-	-	-	-	-	-	-	-	True Excel Ltd	-	Gemfair Investments Ltd	Hong Kong	Straits Construction Investment (Holdings) Ltd	-	Gemfair Investments Ltd	Hong Kong	Sub.	P	J.V.	-	-	1	-	-	-	-	-	IMA
2016-12-15	2016-12-15	2016-12-15	-	Shanghai Yinghong Invest Mgmt	1F1493	6799	Investors, nec	China	Foreign	7379	Computer related services,nec	China	Foreign	30	30	30	Completed	144.959	144.959	-	43.731	-	-	-	-	-	-	-	-	Shanghai Yinghong Investment Management Co Ltd	-	Shanghai Yinghong Invest Mgmt	China	Shanghai Data Solution Co Ltd	-	Shanghai Zhangjiang (Grp) Co	China	Priv.	C	Sub.	-	-	1	-	-	-	-	-	IMA
2016-12-15	2016-12-15	2016-12-15	-	Yang Huageng	1F1438	6799	Investors, nec	China	Foreign	3489	Ordnance and accessories, nec	China	Foreign	20	20	20	Completed	14.767	14.767	-	2.97	-	-	-	-	-	-	-	-	Yang Huageng	-	Yang Huageng	China	Beijing Hangtian Shengkai Technology Co Ltd	-	Beijing Hangtian Shengkai	China	Inv.	C	Priv.	-	-	1	-	-	-	-	-	IMA
2016-12-15	-	-	-	Wanxiang Tongda Co Ltd	7A6508	3714	Motor vehicle parts and accessories	China	Foreign	7389	Business services, nec	China	Foreign	-	-	100	Pending	np	-	-	-	-	-	-	-	-	-	-	-	Wanxiang Tongda Co Ltd	-	Wanxiang Group Corp	China	Hubei Tongda Industry Co Ltd	-	Wanxiang Group Corp	China	Sub.	P	Sub.	-	-	1	-	-	-	-	-	IMA
2016-12-15	2016-12-15	2016-12-15	-	Baotou Hongbo Te Tech Co Ltd	1F3260	2816	Inorganic pigments	China	Foreign	2821	Plastics materials and synthetic resins	Belgium	Foreign	100	100	100	Completed	np	-	-	-	-	-	-	-	-	-	SOLB	SOL SOLB SOLB SVYSF	Baotou Hongbo Te Technology Co Ltd	-	Baotou Hongbo Te Tech Co Ltd	China	Solvay SA-Neolor Business	-	Solvay SA	Belgium	Priv.	C	Sub.	-	-	1	-	-	-	-	-	IMA
2016-12-15	2016-12-20	2016-12-20	-	HNA Asset Mgmt Grp Co Ltd	0E3043	6282	Investment advice	China	Foreign	7389	Business services, nec	China	Foreign	100	100	100	Completed	np	-	-	153.012	-	-	-	-	-	-	-	-	HNA Asset Management Group Co Ltd	-	Hainan Province Cihang	China	HNA Real Estate Group Co Ltd - Assets	-	HNA Real Estate Group Co Ltd	China	Sub.	C	Sub.	-	-	1	-	-	-	-	-	IMA
2016-12-15	2016-12-15	2016-12-15	-	Fujian Youxi Hongsheng	1F1561	2499	Wood products, nec	China	Foreign	8211	Elementary and secondary schools	China	Foreign	-	-	-	Completed	np	-	-	15.936	-	-	-	-	-	-	-	-	Fujian Youxi Hongsheng Forestry Co Ltd	-	Fujian Youxi Hongsheng	China	Youxi County Public High School	-	Youxi Cnty Public High School	China	Priv.	C	Priv.	-	1	1	-	-	-	-	-	IMA
2016-12-15	-	-	-	Shanghai HNA Sea Transp Co Ltd	1F1545	4449	Water transportation of freight, nec	China	Foreign	4731	Arrangement of transportation of freight and cargo	China	Foreign	-	-	100	Pending	0.225	0.225	-	0.226	-	-	-	-	-	-	600751	600751 900938	Shanghai HNA Sea Transportation Co Ltd	-	Grand China Logistics Holding	China	Tianjin Jinhai Marine Shipping Co Ltd	-	Tianjin Tianhai Invest Co Ltd	China	Sub.	P	Sub.	-	-	1	-	-	-	-	-	IMA
2016-12-15	-	-	-	Guangzhou Wondfo Biotech Co	9A1227	2835	In vitro and in vivo diagnostic substances	China	Foreign	8731	Commercial physical and biological research	China	Foreign	-	-	51	Pending	9.262	9.262	-	4.75	300482	300482	300482	300482	-	-	-	-	Guangzhou Wondfo Biotech Co Ltd	ShenzChNxt	Guangzhou Wondfo Biotech Co	China	Xiamen Xinde Kechuang Bio-technology Co Ltd	-	Xiamen Xinde Kechuang	China	Public	P	Priv.	1107	-	1	-	-	-	-	-	IMA
2016-12-15	-	-	-	Wang Yunling	1F1529	6799	Investors, nec	China	Foreign	7375	Information retrieval services	China	Foreign	-	-	51	Pending	1.956	1.956	-	1.003	-	-	-	-	-	-	200058	000058 200058	Wang Yunling	-	Wang Yunling	China	Shenzhen SEG E-commerce Co Ltd	-	Shenzhen SEG Co Ltd	China	Inv.	P	J.V.	-	-	1	-	-	-	-	-	IMA
2016-12-15	2016-12-26	2016-12-26	-	Chen Jiarong	1F6173	6799	Investors, nec	China	Foreign	3351	Rolling, drawing, and extruding of copper	China	Foreign	3.425	3.425	3.425	Completed	1954.7	2062.29	9.389	70.619	-	-	-	-	002647	002647	002647	002647	Chen Jiarong	-	Chen Jiarong	China	Zhejiang Honglei Copper Co Ltd	ShenzSME	Zhejiang Honglei Copper Co Ltd	China	Inv.	C	Public	-	-	1	-	256	-4.41	0.37	11.55	IMA
2016-12-15	-	-	2019-09-04	Shenzhen Liantronics Ltd	1F2599	3674	Semiconductors and related devices	China	Foreign	3674	Semiconductors and related devices	Hong Kong	Foreign	-	-	60	Withdrawn	np	-	-	12	-	-	300269	300269	-	-	-	-	Shenzhen Liantronics Ltd	-	Shenzhen Liantronics Co Ltd	China	Artixium Display Ltd	-	Artixium Display Ltd	Hong Kong	Sub.	W	Priv.	-	-	1	-	-	-	-	-	IMA
2016-12-15	-	-	-	Hong Kong Oriental Yuhong	1F1483	6799	Investors, nec	China	Foreign	2851	Paints, varnishes, lacquers, & allied products	China	Foreign	-	-	90	Pending	28.814	28.814	-	26.078	-	-	002271	002271	-	-	-	-	Hong Kong Oriental Yuhong Investment Co Ltd	-	Beijing Oriental Yuhong	China	Daw Asia Ltd	-	Daw SE	Germany	Sub.	P	Sub.	-	-	1	-	-	-	-	-	IMA
2016-12-15	2016-12-15	2016-12-15	-	CITIC Interlayer (Shanghai)	3A6114	6282	Investment advice	China	Foreign	6282	Investment advice	China	Foreign	8.69	21.93	8.69	Completed	237.666	237.666	-	20.768	-	-	-	-	-	-	PRU	2378 K6S PRU PUK	CITIC Interlayer (Shanghai) Investment Center LP	-	CITIC Interlayer (Shanghai)	China	Shanghai Rongyu Investment Management Centre (LP)	-	Prudential PLC	United Kingdom	Priv.	C	Sub.	-	-	1	-	-	-	-	-	IMA
2016-12-15	2016-12-15	2016-12-15	-	Gansu Zhongxinfang Guochuang	1F1515	8711	Engineering services	China	Foreign	1011	Iron ores	China	Foreign	100	100	100	Completed	34.577	34.577	-	34.77	-	-	-	-	-	-	600117	600117	Gansu Zhongxinfang Guochuang Industry Co Ltd	-	Gansu Zhongxinfang Guochuang	China	Dulan West Steel Mining Development Co Ltd	-	Xining Special Steel Co Ltd	China	Priv.	C	Sub.	-	-	1	-	-	-	-	-	IMA
2016-12-15	2017-01-06	2017-01-06	-	China Standard Software Co Ltd	17070E	7372	Prepackaged Software	China	Foreign	7372	Prepackaged Software	China	Foreign	25.93	25.93	25.93	Completed	16.063	16.063	-	4.188	-	-	600536	600536	-	-	-	-	China Standard Software Co Ltd	-	China Natl Software & Svc Co	China	Wuhan Xinguangyun Information Technology Co Ltd	-	Wuhan Xinguangyun Info Tech	China	Sub.	C	Priv.	-	-	1	-	-	-	-	-	IMA
2016-12-15	2018-01-09	2018-01-09	-	Sichuan Shengda Forestry Ind	82791J	2434	Wood kitchen cabinets	China	Foreign	5712	Furniture stores	China	Foreign	100	100	100	Completed	np	-	-	136.345	-	-	-	-	-	-	002259	002259	Sichuan Shengda Forestry Industry Group Co Ltd	-	Sichuan Shengda Forestry Ind	China	Sichuan Shengda Forestry Industry Co Ltd - Assets	-	Sichuan Shengda Forestry Ind	China	Priv.	C	Sub.	-	-	1	-	-	-	-	-	IMA
2016-12-15	2016-12-31	2016-12-31	-	Shenzhen Sany Tech Co Ltd	4E4232	3559	Special industry machinery, nec	China	Foreign	3531	Construction machinery and equipment	China	Foreign	100	100	100	Completed	587.385	587.385	-	590.662	-	-	600031	600031	-	-	600031	600031	Shenzhen Sany Technology Co Ltd	-	Sany Heavy Industry Co Ltd	China	Beijing Sany Heavy Machinery Co Ltd	-	Sany Heavy Industry Co Ltd	China	Sub.	C	Sub.	-	1	1	-	-	-	-	-	IMA
2016-12-15	2016-12-15	2016-12-15	-	Zhejiang Qiqian Invest Mgmt	1F1506	6282	Investment advice	China	Foreign	6282	Investment advice	China	Foreign	23.125	23.125	23.125	Completed	85.664	85.664	-	19.92	-	-	-	-	-	-	-	-	Zhejiang Qiqian Investment Management Co Ltd	-	Zhejiang Qiqian Invest Mgmt	China	Hangzhou Xingyuan Jujin Investment Management LP	-	China Railway Trust Co Ltd	China	Priv.	C	Sub.	-	-	1	-	-	-	-	-	IMA
2016-12-14	2017-01-24	2017-01-24	-	Suzhou Jinfu New Material Co	90785W	3679	Electronic components, nec	China	Foreign	7372	Prepackaged Software	China	Foreign	15	15	15	Completed	48.292	48.292	-	7.248	300128	300128	300128	300128	-	-	-	-	Suzhou Jinfu New Material Co Ltd	ShenzChNxt	Suzhou Jinfu New Material Co	China	Beijing Co-Cloud Lianke Technology Co Ltd	-	Shenzhen Co-Cloud Tech Co Ltd	China	Public	C	Sub.	2806	1	1	-	-	-	-	-	IMA
2016-12-14	2017-08-21	2017-08-21	-	Tahoe Investment Group Co Ltd	0E4253	6799	Investors, nec	China	Foreign	8071	Medical laboratories	United States	California	48.583	48.583	48.583	Completed	663.941	142.164	13.25	69.068	-	-	-	-	-	-	-	-	Tahoe Investment Group Co Ltd	-	Tahoe Investment Group Co Ltd	China	Alliance HealthCare Services Inc	-	Tahoe Investment Group Co Ltd	China	Priv.	C	Sub.	-	-	1	-	2450	-52.96	-53.43	-53.33	MA
2016-12-14	2017-01-09	2017-01-09	-	Hubei Kailong Chem Grp Co Ltd	44349M	2892	Explosives	China	Foreign	2892	Explosives	China	Foreign	85	85	85	Completed	np	-	-	-	002783	002783	002783	002783	-	-	-	-	Hubei Kailong Chemical Group Co Ltd	ShenzSME	Hubei Kailong Chem Grp Co Ltd	China	Wuzhong Tianli Explosion Equipment Retailing Co Ltd	-	Pingxiang Tianan Entrp Mgmt	China	Public	C	Sub.	1569	-	1	-	-	-	-	-	IMA
2016-12-14	2017-01-09	2017-01-09	-	Hubei Kailong Chem Grp Co Ltd	44349M	2892	Explosives	China	Foreign	2892	Explosives	China	Foreign	85	85	85	Completed	26.078	26.078	-	22.179	002783	002783	002783	002783	-	-	-	-	Hubei Kailong Chemical Group Co Ltd	ShenzSME	Hubei Kailong Chem Grp Co Ltd	China	Wuzhong Ansheng Explosion Co Ltd	-	Pingxiang Tianan Entrp Mgmt	China	Public	C	Sub.	1569	-	1	-	-	-	-	-	IMA
2016-12-14	-	-	-	Shenzhen Selen Sci & Tech Co	83786V	2399	Fabricated textile products, nec	China	Foreign	7389	Business services, nec	China	Foreign	-	-	100	Pending	7.099	7.099	-	7.103	002341	002341	002341	002341	-	-	-	-	Shenzhen Selen Science & Technology Co Ltd	ShenzSME	Shenzhen Selen Sci & Tech Co	China	Shenzhen Jinyaohui Technology Co Ltd	-	Shenzhen Jinyaohui Tech Co Ltd	China	Public	P	Priv.	1972	-	1	-	-	-	-	-	IMA
2016-12-14	2016-12-14	2016-12-14	-	He Tao	1F1502	6799	Investors, nec	China	Foreign	5065	Electronic parts and equipment, nec	Hong Kong	Foreign	100	100	100	Completed	np	-	-	-	-	-	-	-	-	-	-	-	He Tao	-	He Tao	China	Changhong Overseas Development Ltd	-	Changhong Overseas Dvlp Ltd	Hong Kong	Inv.	C	Priv.	-	-	1	-	8	-	-	-	IMA
2016-12-14	2016-12-23	2016-12-23	-	Xiamen C&D Corp Ltd	98451E	6799	Investors, nec	China	Foreign	6799	Investors, nec	China	Foreign	80	100	80	Completed	70.357	70.357	-	56.286	-	-	-	-	-	-	600153	600153	Xiamen C&D Corp Ltd	-	Xiamen C&D Corp Ltd	China	Shanghai Zhaoyu Investment Development Co Ltd	-	Xiamen C&D Inc	China	Priv.	C	Sub.	-	-	1	-	-	-	-	-	IMA
2016-12-14	2016-12-14	2016-12-14	-	Jing Hua	6E8400	6799	Investors, nec	China	Foreign	3532	Mining machinery and equipment, except oil and gas	China	Foreign	3.9	3.9	3.9	Completed	664.067	666.715	3.336	26.017	-	-	-	-	-	002691	-	002691	Jing Hua	-	Jing Hua	China	Jikai Equipment Manufacturing Co Ltd	ShenzSME	Jikai Equip Mnfg Co Ltd	China	Inv.	C	Public	-	-	1	-	796	-27.11	-22.45	-21.23	IMA
2016-12-14	2017-08-23	2017-08-23	-	Insigma Technology Co Ltd	46241M	7376	Computer facilities management services	China	Foreign	7375	Information retrieval services	China	Foreign	80	100	80	Completed	324.618	324.618	-	265.916	600797	600797	600797	600797	-	-	-	-	Insigma Technology Co Ltd	Shanghai	Insigma Technology Co Ltd	China	Zhejiang Watone Cloud Data Technology Co Ltd	-	Zhejiang Watone Cloud Data	China	Public	C	Priv.	4773	1	1	-	-	-	-	-	IMA
2016-12-14	-	-	-	Xiamen Tungsten Co Ltd	98396A	1061	Ferroalloy ores, except vanadium	China	Foreign	1061	Ferroalloy ores, except vanadium	China	Foreign	-	-	40	Pending	43.506	43.506	-	17.413	600549	600549	600549	600549	-	-	600549	600549	Xiamen Tungsten Co Ltd	Shanghai	Xiamen Tungsten Co Ltd	China	Jiangxi Duchang Jinding Tungsten Mining Co Ltd	-	Xiamen Tungsten Co Ltd	China	Public	P	Sub.	11407	-	1	-	-	-	-	-	IMA
2016-12-14	-	-	-	Xiamen Tungsten Co Ltd	98396A	1061	Ferroalloy ores, except vanadium	China	Foreign	3313	Electrometallurgical products, except steel	China	Foreign	-	-	70	Pending	np	-	-	-	600549	600549	600549	600549	-	-	5802	5802 5802 5802	Xiamen Tungsten Co Ltd	Shanghai	Xiamen Tungsten Co Ltd	China	Chengdu Lianhong Molybdenum Co Ltd	-	Sumitomo Electric Industries	Japan	Public	P	Sub.	11407	-	1	-	-	-	-	-	IMA
2016-12-14	2017-08-04	2017-08-04	-	Investor Group	46145M	6799	Investors, nec	China	Foreign	3531	Construction machinery and equipment	China	Foreign	54.2	54.2	54.2	Completed	3.923	3.923	-	2.127	-	-	-	-	-	-	002535	002535	Investor Group	-	Investor Group	China	Pingding Mountain Donglian Mining Machinery Manufacturing Co Ltd	-	Linzhou Heavy Mach Grp Co Ltd	China	Priv.	C	Sub.	-	-	1	-	-	-	-	-	IMA
2016-12-14	-	-	-	Jilin Sanchazi Forestry Bureau	09114K	2411	Logging	China	Foreign	2499	Wood products, nec	China	Foreign	-	-	28.02	Pending	118.88	118.88	-	33.33	-	-	-	-	-	-	-	-	Jilin Sanchazi Forestry Bureau	-	China Jilin Forest Ind Grp Co	China	Jilin Forest Industry Jinqiao Floor Group Co Ltd	-	China Jilin Forest Ind Grp Co	China	Sub.	P	Sub.	-	-	1	-	-	-	-	-	IMA
2016-12-14	-	-	-	Alpha Group Co Ltd	4E9591	7812	Motion picture and video tape production	China	Foreign	6799	Investors, nec	China	Foreign	-	-	6.67	Pending	434.408	434.408	-	28.992	002292	002292	002292	002292	-	-	002292	002292	Alpha Group Co Ltd	ShenzSME	Alpha Group Co Ltd	China	Guangdong Aofei Animation Culture Industry Investment Fund (LP)	-	Alpha Group Co Ltd	China	Public	P	Sub.	4392	-	1	-	-	-	-	-	IMA
2016-12-14	-	-	-	Heilongjiang Beidahuang	1F1036	0111	Wheat	China	Foreign	0112	Rice	China	Foreign	-	-	100	Pending	np	-	-	-	-	-	-	-	-	-	-	-	Heilongjiang Beidahuang Agriculture Co Qinglongshan Branch Ltd	-	Heilongjiang Beidahuang State	China	Heilongjiang Qinglongshan Farm-Assets	-	Heilongjiang Beidahuang State	China	Sub.	P	Sub.	-	-	1	-	-	-	-	-	IMA
2016-12-14	-	-	2017-09-27	Great Wall Movie & TV Co Ltd	0C9767	4812	Radiotelephone communications	China	Foreign	7832	Motion picture theaters, except drive-in	China	Foreign	-	-	100	Withdrawn	np	-	-	83.307	002071	002071	002071	002071	-	-	-	-	Great Wall Movie & Television Co Ltd	ShenzSME	Great Wall Movie & TV Co Ltd	China	Zhejiang Dena Film Co Ltd	-	Zhejiang Dena Film Co Ltd	China	Public	W	Priv.	401	1	1	-	-	-	-	-	IMA
2016-12-14	-	-	2018-09-07	Great Wall Movie & TV Co Ltd	0C9767	4812	Radiotelephone communications	China	Foreign	7812	Motion picture and video tape production	China	Foreign	-	-	87.5	Withdrawn	np	-	-	170.911	002071	002071	002071	002071	-	-	-	-	Great Wall Movie & Television Co Ltd	ShenzSME	Great Wall Movie & TV Co Ltd	China	Beijing Premier Times Culture Media Co Ltd	-	Beijing Premier Times Culture	China	Public	W	Priv.	418	1	1	-	-	-	-	-	IMA
2016-12-14	2016-12-14	2016-12-14	-	Investor Group	46145M	6799	Investors, nec	China	Foreign	3241	Cement, hydraulic	China	Foreign	100	100	100	Completed	np	-	-	10.794	-	-	-	-	-	-	000401	000401	Investor Group	-	Investor Group	China	Jidong Cement Jilin Co Ltd-Equipments	-	Tangshan Jidong Cement Co Ltd	China	Priv.	C	Sub.	-	-	1	-	-	-	-	-	IMA
2016-12-14	2016-12-14	2016-12-14	-	Shenzhen Qianhai Runce Culture	1F1511	6282	Investment advice	China	Foreign	7819	Services allied to motion picture production	China	Foreign	10	10	10	Completed	69.54	69.54	-	6.958	-	-	-	-	-	-	-	-	Shenzhen Qianhai Runce Culture Idea Co Ltd (LP)	-	Shenzhen Qianhai Runce Culture	China	Guangzhou BlueArc Cultural Communication Co Ltd	-	Shanghai Enlight Invest Hldg	China	Priv.	C	Sub.	-	-	1	-	-	-	-	-	IMA
2016-12-14	2016-12-14	2016-12-14	-	Guangzhou Haihui Invest Mgmt	1F1509	6282	Investment advice	China	Foreign	7819	Services allied to motion picture production	China	Foreign	38.8	38.8	38.8	Completed	69.54	69.54	-	26.998	-	-	-	-	-	-	-	-	Guangzhou Haihui Investment Management Co Ltd	-	Guangzhou Haihui Invest Mgmt	China	Guangzhou BlueArc Cultural Communication Co Ltd	-	Shanghai Enlight Invest Hldg	China	Priv.	C	Sub.	-	-	1	-	-	-	-	-	IMA
2016-12-14	-	-	-	Shengyan (Shanghai) Invest	1F1481	6282	Investment advice	China	Foreign	3086	Plastics foam products	China	Foreign	-	-	4.71	Pending	587.372	533.665	1.638	25.153	-	-	-	-	300169	300169	300169	300169	Shengyan (Shanghai) Investment Management Co Ltd	-	Shengyan (Shanghai) Invest	China	Changzhou Tiansheng New Materials Co Ltd	ShenzChNxt	Changzhou Tiansheng New	China	Priv.	P	Public	-	-	1	-	1174	-6.07	-10.32	-5.2	IMA
2016-12-14	-	-	-	Shanghai Wangsu Sci&Tech Co	82811J	7372	Prepackaged Software	China	Foreign	7375	Information retrieval services	China	Foreign	-	-	30	Pending	4.346	4.346	-	1.305	300017	300017 N/A	300017	300017 N/A	-	-	300017	300017 N/A	Wangsu Science& Technology Co Ltd	ShenzChNxt	Shanghai Wangsu Sci&Tech Co	China	Shenzhen Green Yuntu Technology Co Ltd	-	Shanghai Wangsu Sci&Tech Co	China	Public	P	Sub.	2286	-	1	-	-	-	-	-	IMA
2016-12-14	-	-	-	Shanghai Wangsu Sci&Tech Co	82811J	7372	Prepackaged Software	China	Foreign	7376	Computer facilities management services	China	Foreign	-	-	100	Pending	1.796	1.796	-	1.798	300017	300017 N/A	300017	300017 N/A	-	-	-	-	Wangsu Science& Technology Co Ltd	ShenzChNxt	Shanghai Wangsu Sci&Tech Co	China	Gstarcloud Technology (Shenzhen) Co Ltd	-	Gstarcloud Tech (Shenzhen) Co	China	Public	P	Priv.	2286	-	1	-	-	-	-	-	IMA
2016-12-14	2017-04-30	2017-04-30	-	Shandong Coking Group Co Ltd	4C2011	2999	Products of petroleum and coal, nec	China	Foreign	1011	Iron ores	Peru	Foreign	100	100	100	Completed	np	-	-	10	-	-	-	-	-	-	SRK	SRK	Shandong Coking Group Co Ltd	-	Shandong Coking Group Co Ltd	China	Strike Resources Ltd-Apurimac & Cusco Iron Ore Projects,Apurimac & Cusco	-	Strike Resources Ltd	Australia	Priv.	C	Sub.	-	-	1	-	-	-	-	-	IMA
2016-12-14	2017-02-06	2017-02-06	-	Zhejiang Jinke Ent Culture Co	9A1887	7372	Prepackaged Software	China	Foreign	7372	Prepackaged Software	China	Foreign	100	100	100	Completed	43.462	43.462	-	43.488	300459	300459	300459	300459	-	-	-	-	Zhejiang Jinke Entertainment Culture Co Ltd	ShenzChNxt	Zhejiang Jinke Ent Culture Co	China	Hangzhou Daily Give Power Co Ltd	-	Hangzhou Daily Give Power Co	China	Public	C	Priv.	703	-	1	-	-	-	-	-	IMA
2016-12-14	2016-12-14	2016-12-14	-	Shengya Investment Co Ltd	1F1024	6799	Investors, nec	China	Foreign	6282	Investment advice	China	Foreign	80	80	80	Completed	0.254	0.254	-	0.204	-	-	600593	600593	-	-	-	-	Shengya Investment Co Ltd	-	Dalian Sunasia Tourism Hldg	China	Shenzhen Aomei Investment Fund Management Co Ltd	-	Shenzhen Aomei Invest Fund	China	Sub.	C	Priv.	-	-	1	-	-	-	-	-	IMA
2016-12-14	-	-	-	Sinomach Capital Holdings Ltd	2E3094	6799	Investors, nec	China	Foreign	8742	Management consulting services	China	Foreign	-	-	7.19	Pending	55.339	55.339	-	3.981	-	-	-	-	-	-	-	-	Sinomach Capital Holdings Ltd	-	China Natl Mach Ind Corp Ltd	China	China National Automotive Industry International Corp	-	China Natl Mach Ind Corp Ltd	China	Sub.	P	Sub.	-	-	1	-	-	-	-	-	IMA
2016-12-14	-	-	-	China Natl Mach Tool Sales &	1F1549	5084	Industrial machinery and equipment	China	Foreign	8742	Management consulting services	China	Foreign	-	-	8.07	Pending	55.338	55.338	-	4.468	-	-	-	-	-	-	-	-	China National Machine Tool Sales & Technical Service Corp	-	China Natl Mach Ind Corp Ltd	China	China National Automotive Industry International Corp	-	China Natl Mach Ind Corp Ltd	China	Sub.	P	Sub.	-	-	1	-	-	-	-	-	IMA
2016-12-14	-	-	-	China Mach Engineering Corp	55135T	1629	Heavy construction, nec	China	Foreign	8742	Management consulting services	China	Foreign	-	-	19.29	Pending	55.338	55.338	-	10.681	1829	1829	-	-	-	-	-	-	China Machinery Engineering Corp	Hong Kong	China Natl Mach Ind Corp Ltd	China	China National Automotive Industry International Corp	-	China Natl Mach Ind Corp Ltd	China	Public	P	Sub.	3485	-	1	-	-	-	-	-	IMA
2016-12-14	2016-12-14	2016-12-14	-	Zhu Tongde	1F1325	6799	Investors, nec	China	Foreign	4953	Refuse systems	China	Foreign	32.92	32.92	32.92	Completed	np	-	-	-	-	-	-	-	-	-	-	-	Zhu Tongde	-	Zhu Tongde	China	Beijing Oupaisi Environmental Protection Engineering Co Ltd	-	Beijing Oupaisi Envi	China	Inv.	C	Priv.	-	-	1	-	-	-	-	-	IMA
2016-12-14	-	-	-	PPLive Corp	04101L	7375	Information retrieval services	China	Foreign	7372	Prepackaged Software	China	Foreign	-	-	100	Pending	np	-	-	-	-	-	-	-	-	-	-	-	PPLive Corp	-	Suning Holdings Group Corp	China	Suzhou Youshi Network-Assets	-	Suzhou Youshi Network Tech Co	China	Sub.	P	Sub.	-	-	1	-	-	-	-	-	IMA
2016-12-14	-	-	-	Shenzhen Hepalink Pharm Co Ltd	83839R	2834	Pharmaceutical preparations	China	Foreign	2834	Pharmaceutical preparations	China	Foreign	-	-	3.13	Pending	273.087	273.087	-	8.553	002399	002399	002399	002399	-	-	002399	002399	Shenzhen Hepalink Pharmaceutical Co Ltd	ShenzSME	Shenzhen Hepalink Pharm Co Ltd	China	Shenzhen HighTide Biopharmaceutical Ltd	-	Shenzhen Hepalink Pharm Co Ltd	China	Public	P	Sub.	1636	-	1	-	-	-	-	-	IMA
2016-12-14	2016-12-14	2016-12-14	-	Hebei Viroad Biotechnology Co	1F6266	2836	Biological products, except diagnostic substances	China	Foreign	2835	In vitro and in vivo diagnostic substances	Germany	Foreign	100	100	100	Completed	np	-	-	-	-	-	-	-	-	-	-	-	Hebei Viroad Biotechnology Co	-	Hebei Viroad Biotechnology Co	China	GILUPI GmbH	-	GILUPI GmbH	Germany	Priv.	C	Priv.	-	-	1	-	-	-	-	-	IMA
2016-12-14	2016-12-14	2016-12-14	-	Shanghai Jiantao Entrp Mgmt	1F1143	7389	Business services, nec	China	Foreign	6552	Land subdividers and developers, except cemeteries	China	Foreign	60	60	60	Completed	27.323	27.323	-	16.403	-	-	-	-	-	-	-	-	Shanghai Jiantao Enterprise Management Co Ltd	-	Shanghai Jiantao Entrp Mgmt	China	Shanghai Tianxiayijia Real Estate Development Co Ltd	-	Minsheng Royal Asset Mgmt Co	China	Priv.	C	J.V.	-	-	1	-	-	-	-	-	IMA
2016-12-14	-	-	-	Soochow Securities Co Ltd	Y8074Z	6211	Security brokers, dealers, and flotation companies	China	Foreign	6411	Insurance agents, brokers, and service	China	Foreign	-	-	4.975	Pending	643.245	643.245	-	32.02	601555	601555	601555	601555	-	-	-	-	Soochow Securities Co Ltd	Shanghai	Soochow Securities Co Ltd	China	Soochow Life Insurance Co Ltd	-	Soochow Life Insurance Co Ltd	China	Public	P	Priv.	2336	-	1	-	-	-	-	-	IMA
2016-12-14	2016-12-14	2016-12-14	-	Investor Group	46145M	6799	Investors, nec	China	Foreign	4512	Air transportation, scheduled	China	Foreign	43.22	43.22	43.22	Completed	1186.87	1186.87	-	513.269	-	-	-	-	-	-	600221	600221 900945	Investor Group	-	Investor Group	China	Lucky Air Co Ltd	-	Hainan Airlines Co Ltd	China	Priv.	C	Sub.	-	-	1	-	-	-	-	-	IMA
2016-12-14	2017-03-03	2017-03-03	-	Glory Sky Vision Ltd	1F2792	6799	Investors, nec	China	Foreign	499A	Cogeneration, alternative energy sources	China	Foreign	29.815	29.815	29.815	Completed	478.652	368.717	-	110	-	-	-	-	5GD	5GD	5GD	5GD	Glory Sky Vision Ltd	-	CDH Investments	China	Sunpower Group Ltd	Singapore	Sunpower Group Ltd	China	Sub.	C	Public	-	-	1	-	-	-	-	-	IMA
2016-12-13	2016-12-13	2016-12-13	-	Qingdao Xingzhou Shiyuan Ppty	1F0579	6552	Land subdividers and developers, except cemeteries	China	Foreign	6552	Land subdividers and developers, except cemeteries	China	Foreign	10	10	10	Completed	7.248	7.248	-	0.724	-	-	-	-	-	-	-	-	Qingdao Xingzhou Shiyuan Property Co Ltd	-	Qingdao Xingzhou Shiyuan Ppty	China	Jining Lushang Real Estate Co Ltd	-	Shandong Coml Grp Co Ltd	China	Priv.	C	Sub.	-	-	1	-	-	-	-	-	IMA
2016-12-13	-	-	-	Nanning Baling Tech Co Ltd	62733P	3429	Hardware, nec	China	Foreign	6282	Investment advice	China	Foreign	-	-	5	Pending	57.984	57.984	-	2.897	002592	002592	002592	002592	-	-	002592	002592	Nanning Baling Technology Co Ltd	ShenzSME	Nanning Baling Tech Co Ltd	China	Shenzhen Qianhai Baling Investment Fund LP	-	Nanning Baling Tech Co Ltd	China	Public	P	Sub.	913	-	1	-	-	-	-	-	IMA
2016-12-13	-	-	2017-07-28	Feima International	82381Z	4213	Trucking, except local	China	Foreign	4911	Electric services	China	Foreign	-	-	55	Withdrawn	np	-	-	-	002210	002210	-	-	-	-	-	-	Shenzhen Feima International Supply Chain Co Ltd	ShenzSME	Feima Invest Hldg Co Ltd	China	Guofeng New Energy Co Ltd	-	Feima Invest Hldg Co Ltd	China	Public	W	Sub.	495	-	1	-	-	-	-	-	IMA
2016-12-13	2017-07-28	2017-07-28	-	Feima International	82381Z	4213	Trucking, except local	China	Foreign	6799	Investors, nec	China	Foreign	100	100	100	Completed	np	-	-	-	002210	002210	-	-	-	-	-	-	Shenzhen Feima International Supply Chain Co Ltd	ShenzSME	Feima Invest Hldg Co Ltd	China	Shenzhen Junma Environmental Co Ltd	-	Feima Invest Hldg Co Ltd	China	Public	C	Sub.	495	-	1	-	-	-	-	-	IMA
2016-12-13	-	-	2017-07-28	Feima International	82381Z	4213	Trucking, except local	China	Foreign	4953	Refuse systems	China	Foreign	-	-	55	Withdrawn	np	-	-	-	002210	002210	-	-	-	-	-	-	Shenzhen Feima International Supply Chain Co Ltd	ShenzSME	Feima Invest Hldg Co Ltd	China	Zhongqing Environmental Co Ltd	-	Feima Invest Hldg Co Ltd	China	Public	W	Sub.	495	-	1	-	-	-	-	-	IMA
2016-12-13	2016-12-13	2016-12-13	-	Quansu Mgmt Consulting	1F1109	6799	Investors, nec	China	Foreign	7375	Information retrieval services	China	Foreign	16.67	16.67	16.67	Completed	8.696	8.696	-	1.448	-	-	-	-	-	-	-	-	Quansu Management Consulting Partnership (LP)	-	Quansu Mgmt Consulting	China	Taocaimao Inforamation Development Co Ltd	-	Taocaimao Inforamation Dvlp	China	Priv.	C	Priv.	-	-	1	-	-	-	-	-	IMA
2016-12-13	2016-12-13	2016-12-13	-	Fuqiao (Chongqing) Hldg Co Ltd	5E7448	8011	Offices and clinics of doctors of medicine	China	Foreign	8062	General medical and surgical hospitals	China	Foreign	100	100	100	Completed	1.044	1.044	-	1.043	-	-	-	-	-	-	-	-	Fuqiao (Chongqing) Holdings Co Ltd	-	Hwazon Investment Ltd	China	Undisclosed China Clinics (1)	-	Undisclosed China Clinics (1)	China	Sub.	C	Priv.	-	-	1	-	-	-	-	-	IMA
2016-12-13	-	-	2017-04-12	Guangjun (Tianjin) Invest Co	1F1062	6799	Investors, nec	China	Foreign	5411	Grocery stores	China	Foreign	-	-	80	Withdrawn	np	-	-	9.66	-	-	0988	0988	-	-	-	-	Guangjun (Tianjin) Investment Co Ltd	-	Loudong Gen Nice Resources	Hong Kong	Tianjin Kangjiaxin International Trade Co Ltd	-	Shengtong Yihe (Tianjin)	China	Sub.	W	Sub.	-	-	1	-	-	-	-	-	IMA
2016-12-13	-	-	2017-06-23	Investor Group	46145M	6799	Investors, nec	China	Foreign	3535	Conveyors and conveying equipment	China	Foreign	-	-	100	Withdrawn	np	-	-	-	-	-	-	-	-	-	-	-	Investor Group	-	Investor Group	China	Ningbo Zhouji Robot Co Ltd	-	Shanghai New Century Robot Co	China	Priv.	W	Sub.	-	-	1	-	-	-	-	-	IMA
2016-12-13	2017-08-17	2017-08-17	-	Sichuan Yixintang Pharm Chain	9C5426	5912	Drug stores and proprietary stores	China	Foreign	5912	Drug stores and proprietary stores	China	Foreign	100	100	100	Completed	np	-	-	12.124	-	-	002727	002727	-	-	-	-	Sichuan Yixintang Pharmaceutical Chain Co Ltd	-	Yunnan Hongxiang Yixintang	China	Guangyuan Laobaixing Drug Store Chains Co Ltd-Assets	-	Guangyuan Laobaixing Drug	China	Sub.	C	Sub.	-	-	1	-	-	-	-	-	IMA
2016-12-13	2017-03-01	2017-03-01	-	Sichuan Yixintang Pharm Chain	9C5426	5912	Drug stores and proprietary stores	China	Foreign	5912	Drug stores and proprietary stores	China	Foreign	100	100	100	Completed	np	-	-	8.24	-	-	002727	002727	-	-	-	-	Sichuan Yixintang Pharmaceutical Chain Co Ltd	-	Yunnan Hongxiang Yixintang	China	Mianyang Laobaixing Pharmacy Chain Co Ltd-Pharmacies(26)	-	Mianyang Laobaixing Pharmacy	China	Sub.	C	Sub.	-	-	1	-	-	-	-	-	IMA
2016-12-13	-	-	-	Shandong Dazhong Appl Co Ltd	1F0660	5722	Household appliance stores	China	Foreign	5722	Household appliance stores	China	Foreign	-	-	100	Pending	np	-	-	19.924	-	-	0493	0493 NA	-	-	600898	600898	Shandong Dazhong Appliances Co Ltd	-	Gome Elecal Appl Hldg Ltd	Hong Kong	Sanlian Commercial Co Ltd-Assets	-	Sanlian Commercial Co Ltd	China	Sub.	P	Sub.	-	-	1	-	-	-	-	-	IMA
2016-12-13	2017-08-17	2017-08-17	-	Sichuan Yixintang Pharm Chain	9C5426	5912	Drug stores and proprietary stores	China	Foreign	5912	Drug stores and proprietary stores	China	Foreign	100	100	100	Completed	np	-	-	2.54	-	-	002727	002727	-	-	-	-	Sichuan Yixintang Pharmaceutical Chain Co Ltd	-	Yunnan Hongxiang Yixintang	China	Zeng Lichun-Pharmacies(8)	-	Zeng Lichun	China	Sub.	C	Sub.	-	-	1	-	-	-	-	-	IMA
2016-12-13	-	-	-	Heze Lushang Property Co Ltd	1F0618	6552	Land subdividers and developers, except cemeteries	China	Foreign	6552	Land subdividers and developers, except cemeteries	China	Foreign	-	-	10	Pending	7.248	7.248	-	0.724	-	-	-	-	-	-	-	-	Heze Lushang Property Co Ltd	-	Shandong Coml Grp Co Ltd	China	Jinan Lushang Jinlin Real Estate Development Co Ltd	-	Shandong Coml Grp Co Ltd	China	Sub.	P	Sub.	-	-	1	-	-	-	-	-	IMA
2016-12-13	-	-	-	Investor Group	46145M	6799	Investors, nec	China	Foreign	3537	Industrial trucks, tractors, trailers, & stackers	China	Foreign	-	-	6.46	Pending	4662.26	3179.6	0.453	253.458	-	-	-	-	000425	000425	000425	000425	Investor Group	-	Investor Group	China	XCMG Construction Machinery Co Ltd	Shenzhen	XCMG Constr Mach Co Ltd	China	Priv.	P	Public	-	-	1	-	14559	-	-	-10.57	IMA
2016-12-13	-	-	-	Huzhou Yingcan Invest	1F0508	6799	Investors, nec	China	Foreign	3537	Industrial trucks, tractors, trailers, & stackers	China	Foreign	-	-	5.19	Pending	4662.26	3179.6	0.453	203.635	-	-	-	-	000425	000425	000425	000425	Huzhou Yingcan Investment Partnership Enterprise(LP)	-	Huzhou Yingcan Invest	China	XCMG Construction Machinery Co Ltd	Shenzhen	XCMG Constr Mach Co Ltd	China	Priv.	P	Public	-	-	1	-	14559	-	-	-10.57	IMA
2016-12-13	-	-	-	Investor Group	46145M	6799	Investors, nec	China	Foreign	3537	Industrial trucks, tractors, trailers, & stackers	China	Foreign	-	-	19.033	Pending	4662.26	3179.6	0.453	746.759	-	-	-	-	000425	000425	000425	000425	Investor Group	-	Investor Group	China	XCMG Construction Machinery Co Ltd	Shenzhen	XCMG Constr Mach Co Ltd	China	Priv.	P	Public	-	-	1	-	14559	-	-	-10.57	IMA
2016-12-13	2017-11-01	2017-11-01	-	Telling Telecom Hldg Co Ltd	88479L	4812	Radiotelephone communications	China	Foreign	5731	Radio, television, and consumer electronics stores	China	Foreign	30	100	30	Completed	549.956	549.956	-	165.465	000829	000829	000829	000829	-	-	000829	000829	Telling Telecommunication Holding Co Ltd	Shenzhen	Telling Telecom Hldg Co Ltd	China	Telling Telecommunication Co Ltd	-	Telling Telecom Hldg Co Ltd	China	Public	C	Sub.	3474	1	1	-	-	-	-	-	IMA
2016-12-13	2016-12-21	2016-12-21	-	Zhuzhou CRRC Times Elec Co Ltd	5E8757	3629	Electrical industrial apparatus, nec	China	Foreign	3621	Motors and generators	China	Foreign	100	100	100	Completed	18.102	18.102	-	18.086	3898	3898	-	-	-	-	-	-	Zhuzhou CRRC Times Electric Co Ltd	Hong Kong	CRRC Group Co Ltd	China	Zhuzhou National Engineering Research Centre of Converters Co Ltd	-	CRRC Group Co Ltd	China	Public	C	Sub.	6967	-	1	-	-	-	-	-	IMA
2016-12-13	2017-03-30	2017-03-30	-	LENS Technology Co Ltd	9A3016	3827	Optical instruments and lenses	China	Foreign	3993	Signs and advertising specialties	China	Foreign	100	100	100	Completed	np	-	-	-	300433	300433	-	-	-	-	-	-	LENS Technology Co Ltd	ShenzChNxt	LENS Technology (HK) Co Ltd	Hong Kong	Liansheng (China) Technology Co Ltd	-	Liansheng Technology Co Ltd	China	Public	C	Sub.	69581	1	1	-	-	-	-	-	IMA
2016-12-13	-	-	-	Wuxi Coml Mansion Grand	47847E	5311	Department stores	China	Foreign	5012	Automobiles and other motor vehicles	China	Foreign	-	-	3.36	Pending	220.03	220.03	-	7.386	600327	600327	600327	600327	-	-	600327	600327	Wuxi Commercial Mansion Grand Orient Co Ltd	Shanghai	Wuxi Coml Mansion Grand	China	Wuxi Commercial Mansion Group Oriental Automobile Co Ltd	-	Wuxi Coml Mansion Grand	China	Public	P	Sub.	4798	-	1	-	-	-	-	-	IMA
2016-12-13	-	-	-	Kelin Envi Protection Equip	48047R	499A	Cogeneration, alternative energy sources	China	Foreign	8711	Engineering services	China	Foreign	-	-	100	Pending	1.45	1.45	-	1.448	002499	002499	002499	002499	-	-	-	-	Kelin Environmental Protection Equipment Co Ltd	ShenzSME	Kelin Envi Protection Equip	China	Sichuan Jida Electricity Engineering Designing Co Ltd	-	Sichuan Jida Elecity	China	Public	P	Priv.	727	-	1	-	-	-	-	-	IMA
2016-12-13	-	-	-	China Zhenhua (Grp) Science &	16962N	3679	Electronic components, nec	China	Foreign	3679	Electronic components, nec	China	Foreign	-	-	38	Pending	66.706	66.706	-	25.326	000733	000733	000733	000733	-	-	000733	000733	China Zhenhua (Group) Science & Technology Co Ltd	Shenzhen	China Zhenhua (Grp) Science &	China	China Zhenhua Group Yongguang Electronics Co Ltd	-	China Zhenhua (Grp) Science &	China	Public	P	Sub.	8905	-	1	-	-	-	-	-	IMA
2016-12-13	-	-	-	China Zhenhua (Grp) Science &	16962N	3679	Electronic components, nec	China	Foreign	3679	Electronic components, nec	China	Foreign	-	-	5	Pending	130.874	130.874	-	6.538	000733	000733	000733	000733	-	-	000733	000733	China Zhenhua (Group) Science & Technology Co Ltd	Shenzhen	China Zhenhua (Grp) Science &	China	China Zhenhua (Group) Xinyun Electronics Co Ltd	-	China Zhenhua (Grp) Science &	China	Public	P	Sub.	8905	-	1	-	-	-	-	-	IMA
2016-12-13	2016-12-13	2016-12-13	-	Wanliyang Group Co Ltd	17405N	3679	Electronic components, nec	China	Foreign	2875	Fertilizers, mixing only	China	Foreign	67	67	67	Completed	2.813	2.813	-	1.883	-	-	-	-	-	-	002434	002434	Wanliyang Group Co Ltd	-	Wanliyang Group Co Ltd	China	Ourunni Agricultural Science & Technology Co Ltd	-	Zhejiang Wanliyang Co Ltd	China	Priv.	C	Sub.	-	-	1	-	-	-	-	-	IMA
2016-12-13	2016-12-13	2016-12-13	-	Zuoli Hldg Co Ltd	9C6106	6282	Investment advice	China	Foreign	7379	Computer related services,nec	China	Foreign	5	76.43	5	Completed	80.459	80.459	-	4.019	-	-	-	-	-	-	-	-	Zuoli Holding Co Ltd	-	Deqing Yintian Equity	China	Zhejiang Hanghua New Material Technology Co Ltd	-	Deqing Yintian Equity	China	Sub.	C	Sub.	-	-	1	-	-	-	-	-	IMA
2016-12-13	2016-12-13	2016-12-13	-	Investor Group	46145M	6799	Investors, nec	China	Foreign	3089	Plastics products, nec	China	Foreign	100	100	100	Completed	11.336	11.336	-	11.326	-	-	-	-	-	-	300343	300343	Investor Group	-	Investor Group	China	Shandong Xinlianda Supply Chain Management Co Ltd	-	Lecron Internet Media Ind Co	China	Priv.	C	Sub.	-	-	1	-	-	-	-	-	IMA
2016-12-13	-	-	-	Ningbo Shanshan Co Ltd	65433L	5699	Miscellaneous apparel and accessory stores	China	Foreign	3674	Semiconductors and related devices	China	Foreign	-	-	90.035	Pending	85.527	85.527	-	76.936	600884	600884	600884	600884	-	-	-	-	Ningbo Shanshan Co Ltd	Shanghai	Ningbo Shanshan Co Ltd	China	Ningbo Youlika Solar Energy Technology Development Co Ltd	-	Ningbo Qinggang Invest Co Ltd	China	Public	P	J.V.	2638	-	1	-	-	-	-	-	IMA
2016-12-13	-	-	-	Langfang Jingyu Re Dvlp Co	51577K	6552	Land subdividers and developers, except cemeteries	China	Foreign	6552	Land subdividers and developers, except cemeteries	China	Foreign	-	-	51	Pending	np	-	-	-	-	-	-	-	-	-	-	-	Langfang Jingyu Real Estate Development Co Ltd	-	Beijing Oriental Yinlian Co	China	Gu'an Donghan Real Estate Development Co Ltd	-	Tibet Jiangyong Invest Mgmt	China	Sub.	P	Sub.	-	-	1	-	-	-	-	-	IMA
2016-12-13	2016-12-13	2016-12-13	-	Fu Qiang	8E7735	6799	Investors, nec	China	Foreign	7375	Information retrieval services	China	Foreign	18.9	69.9	18.9	Completed	0.341	0.341	-	0.064	-	-	-	-	-	-	-	-	Fu Qiang	-	Fu Qiang	China	Khorgos Chuangyue Culture Communication Co Ltd	-	Khorgos Chuangyue Culture	China	Inv.	C	Priv.	-	-	1	-	-	-	-	-	IMA
2016-12-13	2016-12-13	2016-12-13	-	Funing Yongfan Invest Mgmt Co	1F1129	6282	Investment advice	China	Foreign	6282	Investment advice	China	Foreign	41.966	41.966	41.966	Completed	np	-	-	-	-	-	-	-	-	-	-	-	Funing Yongfan Investment Management Co Ltd	-	Funing Yongfan Invest Mgmt Co	China	Guoguang Global Assets Management Co Ltd	-	Changzhou Xingshun Culture	China	Priv.	C	Sub.	-	-	1	-	-	-	-	-	IMA
2016-12-13	2017-01-03	2017-01-03	-	Guangxi Zong Kai Food	40272A	6799	Investors, nec	China	Foreign	5812	Eating places	China	Foreign	55	100	55	Completed	23.721	23.721	-	13.035	-	-	-	-	-	-	JFC	JFC	Guangxi Zong Kai Food & Beverage Investment Co Ltd	-	Guangxi Zong Kai Food	China	Guangxi San Ping Wang Food & Beverages Management Co Ltd	-	Jollibee Foods Corp	Philippines	Priv.	C	J.V.	-	-	1	-	-	-	-	-	IMA
2016-12-13	-	-	-	Capital Beijing Invest Asset	1F0690	6282	Investment advice	China	Foreign	6552	Land subdividers and developers, except cemeteries	China	Foreign	-	-	30	Pending	218.838	218.838	-	65.593	-	-	-	-	-	-	000511	000511	Capital Beijing Investment Asset Management Co Ltd	-	China Merchants Huida Asset	China	Shenyang Ingenious Property Co Ltd	-	Ingenious Ene-Carbon New	China	Sub.	P	Sub.	-	-	1	-	-	-	-	-	IMA
2016-12-13	2016-12-13	2016-12-13	-	Kailize Invest (Shenzhen) Co	1F0609	6799	Investors, nec	China	Foreign	6799	Investors, nec	China	Foreign	80	80	80	Completed	36.24	36.24	-	28.967	-	-	-	-	-	-	-	-	Kailize Investment (Shenzhen) Co Ltd	-	Kaide Invest (Hainan) Co Ltd	China	Zhejiang Diwuji Industry Co Ltd	-	Kaide Invest (Hainan) Co Ltd	China	Sub.	C	Sub.	-	-	1	-	-	-	-	-	IMA
2016-12-13	-	-	2017-04-07	Shandong Ruifeng Chem Co Ltd	81409X	2869	Industrial organic chemicals, nec	China	Foreign	2824	Manmade organic fibers, except cellulosic	China	Foreign	-	-	99.88	Withdrawn	np	-	-	122.904	300243	300243	300243	300243	N/A	N/A	-	-	Shandong Ruifeng Chemical Co Ltd	ShenzChNxt	Shandong Ruifeng Chem Co Ltd	China	Jiangsu Heshili New Material Co Ltd	ShenzSME	Jiangyin Huaneng Entrp Mgmt	China	Public	W	Sub.	562	1	1	-	-	-	-	-	IMA
2016-12-13	2016-12-13	2016-12-13	-	Zhangshu Jianling Tianyi	4E4576	6799	Investors, nec	China	Foreign	6282	Investment advice	China	Foreign	18.181	18.181	18.181	Completed	np	-	-	-	-	-	-	-	-	-	-	-	Zhangshu Jianling Tianyi Investment Management Center (LP)	-	Zhangshu Jianling Tianyi	China	Jiayi (Tianjin) Investment Management Co Ltd	-	Jiayi (Tianjin) Invest Mgmt Co	China	Priv.	C	Priv.	-	-	1	-	-	-	-	-	IMA
2016-12-13	2016-12-13	2016-12-13	-	CIFCO Group Co Ltd	17387C	6799	Investors, nec	China	Foreign	4213	Trucking, except local	China	Foreign	100	100	100	Completed	10.147	10.147	-	10.138	-	-	-	-	-	-	000996	000996	CIFCO Group Co Ltd	-	CIFCO Group Co Ltd	China	Jielee Logistics Co Ltd	-	China CIFCO Investment Co Ltd	China	Priv.	C	Sub.	-	-	1	-	-	-	-	-	IMA
2016-12-13	-	-	-	Henan Xinyashi Invest Co Ltd	1F0632	6799	Investors, nec	China	Foreign	2499	Wood products, nec	China	Foreign	-	-	40	Pending	14.793	14.793	-	5.912	-	-	-	-	-	-	002240	002240	Henan Xinyashi Investment Co Ltd	-	Shenzhen Shangzhi Hengye	China	Taishan Weilibang Wood Industry Co Ltd	-	Guangdong Weihua Corp	China	Sub.	P	Sub.	-	-	1	-	-	-	-	-	IMA
2016-12-13	2016-12-28	2016-12-28	-	Wuhan Poplar Invest Mgmt	1F0728	6282	Investment advice	China	Foreign	3825	Instruments to measure electricity	China	Foreign	42	42	42.04	Completed	20.396	20.415	-	8.567	-	-	-	-	-	-	600345	600345	Wuhan Poplar Investment Management Partnership (LP)	-	Wuhan Poplar Invest Mgmt	China	Wuhan Yangtze Optical Technology Co Ltd	-	Wuhan Yangtze Commun Ind Grp	China	Priv.	C	Sub.	-	-	1	-	-	-	-	-	IMA
2016-12-13	2016-12-13	2016-12-13	-	Zhangshu Jianling Tianyi	4E4576	6799	Investors, nec	China	Foreign	6552	Land subdividers and developers, except cemeteries	China	Foreign	90.294	90.294	90.294	Completed	np	-	-	-	-	-	-	-	-	-	-	-	Zhangshu Jianling Tianyi Investment Management Center (LP)	-	Zhangshu Jianling Tianyi	China	Baiaote (Tianjin) Investment Partnership (LP)	-	Zhangshu Jianling Tianyi	China	Priv.	C	Sub.	-	-	1	-	-	-	-	-	IMA
2016-12-13	-	-	-	Shanghai Chuangyi Ind Co Ltd	1F0553	6282	Investment advice	China	Foreign	7353	Heavy construction equipment rental and leasing	China	Foreign	-	-	55	Pending	13.692	13.692	-	7.524	-	-	-	-	-	-	600638	600638	Shanghai Chuangyi Industry Co Ltd	-	Shanghai Huge Entrp (Grp) Co	China	Shanghai Hongpu Business Operating Management Co Ltd	-	Shanghai New Huang Pu Re Co	China	Sub.	P	Sub.	-	-	1	-	-	-	-	-	IMA
2016-12-13	2016-12-13	2016-12-13	-	Tibet Aiding Entrepreneurship	1F0546	6799	Investors, nec	China	Foreign	5944	Jewelry stores	China	Foreign	7.403	7.403	7.403	Completed	55.807	55.807	-	4.128	-	-	-	-	-	-	-	-	Tibet Aiding Entrepreneurship Investment Center LP	-	Tibet Aiding Entrepreneurship	China	Chengdu Shumao Diamond Co Ltd	-	Chengdu Shumao Diamond Co Ltd	China	Priv.	C	Priv.	-	-	1	-	-	-	-	-	IMA
2016-12-13	-	-	2018-07-02	Tianguang Zhongmao Co Ltd	1F0549	3569	General industrial machinery and equipment	China	Foreign	0182	Food crops grown under cover	China	Foreign	-	-	100	Withdrawn	np	-	-	165.637	002509	002509	002509	002509	-	-	-	-	Tianguang Zhongmao Co Ltd	ShenzSME	Tianguang Zhongmao Co Ltd	China	Fujian Shennong Mushroom Co Ltd	-	Fujian Shennong Mushroom Co	China	Public	W	Priv.	2051	1	1	-	-	-	-	-	IMA
2016-12-13	-	-	-	Wuhan Thalys Med Tech Inc	2C1567	3845	Electromedical and electrotherapeutic apparatus	China	Foreign	7375	Information retrieval services	China	Foreign	-	-	10	Pending	3.624	3.624	-	0.362	603716	603716	603716	603716	-	-	-	-	Wuhan Thalys Medical Technology Inc	Shanghai	Wuhan Thalys Med Tech Inc	China	Wuhan Hualaixin Software Co Ltd	-	Wuhan Hualaixin Software Co	China	Public	P	Priv.	405	-	1	-	-	-	-	-	IMA
2016-12-13	-	-	-	Shanghai Duwan Networking Tech	5A9746	7375	Information retrieval services	China	Foreign	7372	Prepackaged Software	China	Foreign	-	-	-	Pending	np	-	-	59.385	-	-	600715	600715	-	-	-	-	Shanghai Duwan Networking Technology Co Ltd	-	Cultural Invest Hldg Co Ltd	China	Guangzhou Xiaju Internet Technology Co Ltd	-	Zhangshu Xialing Invest Mgmt	China	Sub.	P	Sub.	-	-	1	-	-	-	-	-	IMA
2016-12-13	2016-12-13	2016-12-13	-	Keeneyes Future Holding Inc	7E4362	6799	Investors, nec	China	Foreign	7375	Information retrieval services	China	Foreign	46.8	46.8	46.8	Completed	107.774	107.774	-	50.394	-	-	-	-	-	-	-	-	Keeneyes Future Holding Inc	-	Keeneyes Future Holding Inc	China	YANGQIANGUAN Ltd	-	YANGQIANGUAN Ltd	China	Priv.	C	Priv.	-	-	1	-	-	-	-	-	IMA
2016-12-13	2016-12-30	2016-12-30	-	Du Zhenfeng	1F0578	6799	Investors, nec	China	Foreign	7372	Prepackaged Software	China	Foreign	40	40	40	Completed	3.398	3.398	-	1.358	-	-	-	-	-	-	-	-	Du Zhenfeng	-	Du Zhenfeng	China	Sichuan Intimes Technology Co Ltd	-	Sichuan Intimes Tech Co Ltd	China	Inv.	C	Priv.	-	-	1	-	-	-	-	-	IMA
2016-12-13	2016-12-13	2016-12-13	-	Qingdao Xingzhou Shiyuan Ppty	1F0579	6552	Land subdividers and developers, except cemeteries	China	Foreign	6552	Land subdividers and developers, except cemeteries	China	Foreign	10	10	10	Completed	7.248	7.248	-	0.724	-	-	-	-	-	-	-	-	Qingdao Xingzhou Shiyuan Property Co Ltd	-	Qingdao Xingzhou Shiyuan Ppty	China	Linyi Lushangjin Property Co Ltd	-	Shandong Coml Grp Co Ltd	China	Priv.	C	Sub.	-	-	1	-	-	-	-	-	IMA
2016-12-13	-	-	-	Du Zhenfeng	1F0578	6799	Investors, nec	China	Foreign	6799	Investors, nec	China	Foreign	-	-	100	Pending	np	-	-	2.921	-	-	-	-	-	-	300310	300310	Du Zhenfeng	-	Du Zhenfeng	China	Guangdong Eastone Century Technology Co Ltd - Liabilities	-	Guangdong Eastone Century Tech	China	Inv.	P	Sub.	-	-	1	-	-	-	-	-	IMA
2016-12-13	2016-12-13	2016-12-13	-	Beijing Lanchuang Entrp Mgmt	1F0588	8741	Management services	China	Foreign	4953	Refuse systems	China	Foreign	55	55	55	Completed	8.408	8.408	-	4.62	-	-	-	-	-	-	002442	002442	Beijing Lanchuang Enterprise Management Co Ltd	-	Beijing Lanchuang Entrp Mgmt	China	Henan Huanshi Environmental Technology Co Ltd	-	Longxing Chemical Ind Co Ltd	China	Priv.	C	Sub.	-	-	1	-	-	-	-	-	IMA
2016-12-13	2016-12-13	2016-12-13	-	Zhejiang Ruyi Industry Co Ltd	1F0531	5092	Toys and hobby goods and supplies	China	Foreign	5169	Chemicals and allied products, nec	China	Foreign	100	100	100	Completed	17.83	17.83	-	17.814	-	-	-	-	-	-	002099	002099	Zhejiang Ruyi Industry Co Ltd	-	Zhejiang Ruyi Industry Co Ltd	China	Jiangsu Haikuo Biological Pharmaceutical Co Ltd	-	Zhejiang Hisoar Pharmaceutical	China	Priv.	C	Sub.	-	-	1	-	-	-	-	-	IMA
2016-12-13	-	-	-	Ningbo High-Tech Bangchuang	1F0527	8741	Management services	China	Foreign	7372	Prepackaged Software	China	Foreign	-	-	51	Pending	0.785	0.785	-	0.4	-	-	-	-	-	-	002161	002161	Ningbo High-Tech Bangchuang Zhixiang Enterprise Management Service Co Ltd	-	Shenzhen Huaxia Jishi Mgmt	China	Zhejiang Crea-Union Information Technology Co Ltd	-	Invengo Info Tech Co Ltd	China	Sub.	P	Sub.	-	-	1	-	-	-	-	-	IMA
2016-12-13	2016-12-13	2016-12-13	-	Investor Group	46145M	6799	Investors, nec	China	Foreign	7372	Prepackaged Software	Hong Kong	Foreign	-	-	-	Completed	np	-	-	-	-	-	-	-	-	-	-	-	Investor Group	-	Investor Group	China	News In Palm	-	News In Palm	Hong Kong	Priv.	C	Priv.	-	-	1	-	-	-	-	-	IMA
2016-12-13	2016-12-19	2016-12-19	-	Foshan Hankeye Trading Co Ltd	1F2999	5099	Durable goods, nec	China	Foreign	4212	Local trucking	China	Foreign	55	55	55	Completed	0.922	0.922	-	0.507	-	-	-	-	-	-	601236	601236	Foshan Hankeye Trading Co Ltd	-	Foshan Hankeye Trading Co Ltd	China	Guangdong Europol Intelligent Cold Chain E-Commerce Co Ltd	-	Hongta Securities Co Ltd	China	Priv.	C	Sub.	-	-	1	-	-	-	-	-	IMA
2016-12-13	2016-12-13	2016-12-13	-	Smartech Mach Tool Mnfg Co Ltd	1F1550	3541	Machine tools, metal cutting types	China	Foreign	3541	Machine tools, metal cutting types	China	Foreign	10	10	10	Completed	5.169	5.169	-	0.517	-	-	-	-	-	-	-	-	Smartech Machine Tool Manufacturing Co Ltd	-	Smartech Mach Tool Mnfg Co Ltd	China	Nicolas Correa Machine Tools (Kunming) Co Ltd	-	Nicolas Correa Mach Tools	China	Priv.	C	Priv.	-	-	1	-	-	-	-	-	IMA
2016-12-13	2016-12-13	2016-12-13	-	Sichuan Transpn Invest Grp Co	3A1591	4785	Inspection and fixed facilities for motor vehicles	China	Foreign	1622	Bridge, tunnel, and elevated highway construction	China	Foreign	46	46	46	Completed	160.762	160.762	-	74.073	-	-	-	-	-	-	107	107 601107	Sichuan Transportation Investment Group Co Ltd	-	Sichuan Transpn Invest Grp Co	China	Sichuan Jiaotou Construction Engineering Co Ltd	-	Sichuan Expressway Co Ltd	China	Priv.	C	Sub.	-	-	1	-	-	-	-	-	IMA
2016-12-13	2016-12-13	2016-12-13	-	Shanghai Dongdu Bldg	1F0637	1522	Residential construction, nec	China	Foreign	5947	Gift, novelty, and souvenir shops	China	Foreign	100	100	100	Completed	3.072	3.072	-	3.069	-	-	-	-	-	-	3382	3382	Shanghai Dongdu Building Decoration Engineering Co Ltd	-	Shanghai Dongdu Bldg	China	Shanghai Shaddy Co Ltd	-	Seven & i Holdings Co Ltd	Japan	Priv.	C	Sub.	-	-	1	-	-	-	-	-	IMA
2016-12-13	-	-	-	Heze Lushang Property Co Ltd	1F0618	6552	Land subdividers and developers, except cemeteries	China	Foreign	6552	Land subdividers and developers, except cemeteries	China	Foreign	-	-	10	Pending	7.248	7.248	-	0.724	-	-	-	-	-	-	-	-	Heze Lushang Property Co Ltd	-	Shandong Coml Grp Co Ltd	China	Taian Lushang Real Estate Co Ltd	-	Shandong Coml Grp Co Ltd	China	Sub.	P	Sub.	-	-	1	-	-	-	-	-	IMA
2016-12-13	2017-01-03	2017-01-03	-	Investor Group	46145M	6799	Investors, nec	China	Foreign	1031	Lead and zinc ores	China	Foreign	89	89	89	Completed	174.279	174.279	-	154.971	-	-	-	-	-	-	600497	600497	Investor Group	-	Investor Group	China	Zhaotong Chihong Mining Co Ltd	-	Yunnan Chihong Zinc	China	Priv.	C	Sub.	-	-	1	-	-	-	-	-	IMA
2016-12-13	2016-12-13	2016-12-13	-	Tibet Julang Technology Co Ltd	1F0993	7372	Prepackaged Software	China	Foreign	2231	Broadwoven fabric mills, wool (including dyeing)	China	Foreign	5.001	5.001	5.001	Completed	616.013	634.371	6.52	31.697	-	-	-	-	600137	600137	600137	600137	Tibet Julang Technology Co Ltd	-	Yan'an Julang Trading Co Ltd	China	Sichuan Langsha Holdings Co Ltd	Shanghai	Sichuan Langsha Holdings Co	China	Sub.	C	Public	-	-	1	-	266	-7.76	-1.8	-0.61	IMA
2016-12-12	2016-12-12	2016-12-12	-	Sirio Pharma Co Ltd	3E1876	2834	Pharmaceutical preparations	China	Foreign	2834	Pharmaceutical preparations	Germany	Foreign	100	100	100	Completed	np	-	-	-	-	-	-	-	-	-	-	-	Sirio Pharma Co Ltd	-	Guangdong Guanghui Invest Co	China	Ayanda GmbH & Co KG	-	AYANDA CONCORDIX AS	Norway	Sub.	C	Sub.	-	-	1	-	187	-	-	-	IMA
2016-12-12	2016-12-12	2016-12-12	-	Shanghai Weiying Invest Mgmt	1F0589	6799	Investors, nec	China	Foreign	6552	Land subdividers and developers, except cemeteries	China	Foreign	100	100	100	Completed	42.479	12.311	-	42.48	-	-	-	-	-	-	-	-	Shanghai Weiying Investment Management Center (LP)	-	Shanghai Weiying Invest Mgmt	China	Hangzhou Langdong Investment Co Ltd	-	Landsea Group Co Ltd	China	Priv.	C	Sub.	-	-	1	-	-	-	-	-	IMA
2016-12-12	2016-12-12	2016-12-12	-	Zhuhai Jinyu Invest	1F0573	6282	Investment advice	China	Foreign	3728	Aircraft parts,equipment	China	Foreign	51	51	51	Completed	6.517	6.517	-	3.324	-	-	-	-	-	-	002260	002260	Zhuhai Jinyu Investment Consulting Co Ltd	-	Zhuhai Jinyu Invest	China	Deao Import & Export Co Ltd	-	DEA Gen Aviation Hldg Co Ltd	China	Priv.	C	Sub.	-	-	1	-	-	-	-	-	IMA
2016-12-12	2016-12-12	2016-12-12	-	Qingdao Daming Re Co Ltd	1H2070	6552	Land subdividers and developers, except cemeteries	China	Foreign	1522	Residential construction, nec	China	Foreign	100	100	100	Completed	np	-	-	605.427	-	-	-	-	-	-	-	-	Qingdao Daming Real Estate Co Ltd	-	Qingdao Daming Re Co Ltd	China	Qingdao City Construction Investment (Group) Co Ltd-Assets	-	Qingdao City Constr Invest	China	Priv.	C	Sub.	-	1	1	-	-	-	-	-	IMA
2016-12-12	2016-12-12	2016-12-12	-	Investor Group	46145M	6799	Investors, nec	China	Foreign	2834	Pharmaceutical preparations	China	Foreign	4.561	9.561	4.561	Completed	1181.14	1210.55	2.267	55.212	-	-	-	-	600613	600613 900904	600613	600613 900904	Investor Group	-	Investor Group	China	Shanghai Shenqi Pharmaceutical Investment Management Co Ltd	Shanghai	Shanghai Shenqi Pharm Invest	China	Priv.	C	Public	-	-	1	-	2076	-4.05	-8.21	0.13	IMA
2016-12-12	2016-12-12	2016-12-12	-	Chengdu Qinhua Tech Co Ltd	7E2902	6799	Investors, nec	China	Foreign	7389	Business services, nec	China	Foreign	100	100	100	Completed	np	-	-	-	-	-	-	-	-	-	300362	300362	Chengdu Qinhua Technology Co Ltd	-	Chengdu Qinhua Tech Co Ltd	China	Chengdu Tianbao Energy Saving Engineering Co Ltd	-	Chengdu Techcent Envi Co Ltd	China	Priv.	C	Sub.	-	-	1	-	-	-	-	-	IMA
2016-12-12	2016-12-15	2016-12-15	-	Taiwan Glass China Holding Ltd	86521V	3211	Flat glass	China	Foreign	2899	Chemicals and chemical preparations, nec	China	Foreign	-	-	-	Completed	np	-	-	15.063	-	-	1802	1802	-	-	-	-	Taiwan Glass China Holding Ltd	-	Taiwan Glass Ind Corp	Taiwan	Shihlien China Holding Co Ltd	-	Shihlien China Holding Co Ltd	China	Sub.	C	Priv.	-	-	1	-	-	-	-	-	IMA
2016-12-12	2017-11-23	2017-11-23	-	Xuzhou Sester Technology	5F1251	3829	Measuring&controlling devices	China	Foreign	3559	Special industry machinery, nec	Italy	Foreign	40	40	40	Completed	10.276	9.358	-	3.819	-	-	300466	300466	-	-	-	-	Xuzhou Sester Technology	-	Saimo Electric Co Ltd	China	Epistolio Srl	-	Epistolio Srl	Italy	Sub.	C	Priv.	-	-	1	-	25	-	-	-	IMA
2016-12-12	2016-12-12	2016-12-12	-	Weichai Power Co Ltd	94853X	3519	Internal combustion engines, nec	China	Foreign	3537	Industrial trucks, tractors, trailers, & stackers	Germany	Foreign	3.03	43.26	3.03	Completed	7468.69	6326.51	-	189.853	2338	000338 2338	2338	000338 2338	KGX	KGX KGX	KGX	KGX KGX	Weichai Power Co Ltd	Hong Kong	Weichai Power Co Ltd	China	Kion Group AG	Frankfurt	Kion Group AG	Germany	Public	C	Public	65952	-	1	-	23506	-	-	-	IMA
2016-12-12	-	-	-	Wangfujing Group Co Ltd	6E7047	5311	Department stores	China	Foreign	5331	Variety stores	China	Foreign	-	-	100	Pending	np	-	-	-	600859	600859	600859	600859	-	-	000516	000516	Wangfujing Group Co Ltd	Shanghai	Wangfujing Group Co Ltd	China	Kaiyuan Commercial Co Ltd	-	Xi'an Intl Med Invest Co Ltd	China	Public	P	Sub.	10866	-	1	-	-	-	-	-	IMA
2016-12-12	-	-	2017-04-11	Global Top E-Commerce Co Ltd	0E8186	7375	Information retrieval services	China	Foreign	5099	Durable goods, nec	China	Foreign	-	15.387	84.613	Withdrawn	np	-	-	71.112	002640	002640	002640	002640	-	-	-	-	Global Top E-Commerce Co Ltd	ShenzSME	Global Top E-Commerce Co Ltd	China	Guangzhou Bailun Trading Co Ltd	-	Yujiang Bailun Invest Ctr (LP)	China	Public	W	Sub.	2347	1	1	3047103100	-	-	-	-	IMA
2016-12-12	2017-02-09	2017-02-09	-	Investor Group	46145M	6799	Investors, nec	China	Foreign	7389	Business services, nec	China	Foreign	100	100	100	Completed	1.943	1.943	-	1.943	-	-	-	-	-	-	-	-	Investor Group	-	Investor Group	China	Beijing Yingyan Creation & Technology Development Co Ltd	-	Beijing Inst of Film Mach	China	Priv.	C	Sub.	-	-	1	-	-	-	-	-	IMA
2016-12-12	2016-12-12	2016-12-12	-	JiaxingShengshi Shenzhou	1F0972	6799	Investors, nec	China	Foreign	6552	Land subdividers and developers, except cemeteries	China	Foreign	50	50	50	Completed	1543.92	1543.92	-	771.992	-	-	-	-	-	-	-	-	JiaxingShengshi Shenzhou Wenli Investment Partnership (LP)	-	JiaxingShengshi Shenzhou	China	Shanghai Zendai Bund Finance Services Centre Real Estate Co Ltd	-	Fosun Interntional Hldgs Ltd	China	Priv.	C	Sub.	-	-	1	-	-	-	-	-	IMA
2016-12-12	2016-12-29	2016-12-29	-	Beijing Bohui Innovation	07656Z	3845	Electromedical and electrotherapeutic apparatus	China	Foreign	2835	In vitro and in vivo diagnostic substances	China	Foreign	21	51	21	Completed	75.865	75.865	-	15.932	300318	300318	300318	300318	-	-	-	-	Beijing Bohui Innovation Biotechnology Co Ltd	ShenzChNxt	Beijing Bohui Innovation	China	Guangdong Weilun Biological Pharmaceutical Co Ltd	-	Guizhou Dehongchang	China	Public	C	Sub.	499	-	1	-	-	-	-	-	IMA
2016-12-12	2016-12-29	2016-12-29	-	Du Jiangtao	3C4541	6799	Investors, nec	China	Foreign	2835	In vitro and in vivo diagnostic substances	China	Foreign	31.65	31.65	31.65	Completed	207.159	207.159	-	65.569	-	-	-	-	-	-	-	-	Du Jiangtao	-	Du Jiangtao	China	Hebei Da'an Pharmaceutical Co Ltd	-	Hebei Daan Pharm Co Ltd	China	Inv.	C	Priv.	-	-	1	-	-	-	-	-	IMA
2016-12-12	-	-	-	Gan Fchinaeng	1F0223	6799	Investors, nec	China	Foreign	3692	Primary batteries, dry and wet	China	Foreign	-	-	51	Pending	1.42	1.42	-	0.724	-	-	-	-	-	-	002723	002723	Gan Fchinaeng	-	Gan Fchinaeng	China	Zhejiang Anbei New Energy Technology Co Ltd	-	Kennede Electronics MFG Co Ltd	China	Inv.	P	Sub.	-	-	1	-	-	-	-	-	IMA
2016-12-12	2016-12-12	2016-12-12	-	Beijing Huasheng RE Dvlp Co	1F0509	6552	Land subdividers and developers, except cemeteries	China	Foreign	3647	Vehicular lighting equipment	China	Foreign	100	100	100	Completed	12.021	12.021	-	12.022	-	-	-	-	-	-	1522	1522	Beijing Huasheng Real Estate Development Co Ltd	-	Beijing Huasheng RE Dvlp Co	China	Changchun Disheng Automobile Lighting Co Ltd	-	TYC Brothers Industrial Co Ltd	Taiwan	Priv.	C	Sub.	-	-	1	-	-	-	-	-	IMA
2016-12-12	-	-	-	China U-Ton Holdings Ltd	17489X	3357	Drawing and insulating of nonferrous wire	China	Foreign	3822	Environmental controls	China	Foreign	-	-	10	Pending	144.833	144.833	-	14.484	6168	6168	6168	6168	-	-	-	-	China U-Ton Holdings Ltd	Hong Kong	China U-Ton Holdings Ltd	China	Undisclosed Energy Conservation Co, China	-	Undisclosed Energy	China	Public	P	Priv.	656	-	1	-	-	-	-	-	IMA
2016-12-12	2016-12-12	2016-12-12	-	Investor Group	46145M	6799	Investors, nec	China	Foreign	8748	Business consulting services, nec	China	Foreign	30	30	30	Completed	0.621	0.621	-	0.186	-	-	-	-	-	-	300444	300444	Investor Group	-	Investor Group	China	Beijing Yingli Rongchuang Engineering Technology Co Ltd	-	Beijing SOJO Electric Co Ltd	China	Priv.	C	Sub.	-	-	1	-	-	-	-	-	IMA
2016-12-10	2016-12-10	2016-12-10	-	Zhejiang Taisheng New	5E1596	3357	Drawing and insulating of nonferrous wire	China	Foreign	6141	Personal credit institutions	China	Foreign	14	14	14	Completed	87.938	87.938	-	12.311	-	-	-	-	-	-	-	-	Zhejiang Taisheng New Material Technology Co Ltd	-	Zhejiang Taisheng New	China	Zhuji Hongrun Mirco-Finance Co Ltd	-	Zhuji Hongrun Mirco-Finance Co	China	Priv.	C	Priv.	-	-	1	-	-	-	-	-	IMA
2016-12-10	2017-09-30	2017-09-30	-	Shenzhen Quanxinhao Co Ltd	5E8487	7011	Hotels and motels	China	Foreign	6211	Security brokers, dealers, and flotation companies	China	Foreign	6.8	6.8	6.8	Completed	188.291	188.291	-	12.804	000007	000007	000007	000007	-	-	-	-	Shenzhen Quanxinhao Co Ltd	Shenzhen	Shenzhen Quanxinhao Co Ltd	China	GangaoTime Co Ltd	-	GangaoTime Co Ltd	China	Public	C	Priv.	121	-	1	-	-	-	-	-	IMA
2016-12-10	2016-12-10	2016-12-10	-	Fei Jianming	1F0295	6799	Investors, nec	China	Foreign	3674	Semiconductors and related devices	China	Foreign	17.5	71.7	17.5	Completed	61.081	61.081	-	10.689	-	-	-	-	N/A	N/A	N/A	N/A	Fei Jianming	-	Fei Jianming	China	Eoplly New Energy Technology Co Ltd	Shanghai	Eoplly New Energy Tech Co Ltd	China	Inv.	C	Priv.	-	-	1	-	-	-	-	-	IMA
2016-12-10	-	-	2016-12-10	Ji lin Ji En Nickel Industry	09114E	2819	Industrial inorganic chemicals, nec	China	Foreign	6211	Security brokers, dealers, and flotation companies	China	Foreign	-	-	-	Withdrawn	np	-	-	-	600432	600432	600432	600432	N/A	N/A	N/A	N/A	Ji lin Ji En Nickel Industry Co Ltd	Shanghai	Ji lin Ji En Nickel Industry	China	Donghai Securities Co Ltd	Shanghai	Donghai Securities Co Ltd	China	Public	W	Priv.	4468	-	1	-	-	-	-	-	IMA
2016-12-10	2016-12-10	2016-12-10	-	Investor Group	46145M	6799	Investors, nec	China	Foreign	3255	Clay refractories	China	Foreign	20	20	20	Completed	52.504	52.504	-	10.501	-	-	-	-	-	-	002742	002742	Investor Group	-	Investor Group	China	Sansheng Aisai (Chongqing) Industrial Co Ltd	-	Chongqing Sansheng Industrial	China	Priv.	C	Sub.	-	-	1	-	-	-	-	-	IMA
2016-12-10	2016-12-10	2016-12-10	-	Gansu Cheezheng Ind Grp Co Ltd	36654F	2834	Pharmaceutical preparations	China	Foreign	2834	Pharmaceutical preparations	China	Foreign	100	100	100	Completed	np	-	-	2.549	-	-	-	-	-	-	-	-	Gansu Cheezheng Industrial Group Co Ltd	-	Gansu Cheezheng Ind Grp Co Ltd	China	Tibet Cheezheng Tibetan Medicine Co Ltd-Assets	-	Gansu Cheezheng Ind Grp Co Ltd	China	Priv.	C	Sub.	-	-	1	-	-	-	-	-	IMA
2016-12-10	2016-12-10	2016-12-10	-	Investor Group	46145M	6799	Investors, nec	China	Foreign	6531	Real estate agents and managers	China	Foreign	100	100	100	Completed	0.579	0.579	-	0.579	-	-	-	-	-	-	000560	000560	Investor Group	-	Investor Group	China	Yunnan Baida Property Services Co Ltd	-	Kunming Sinobright (Grp) Co	China	Priv.	C	Sub.	-	-	1	-	-	-	-	-	IMA
2016-12-10	2016-12-10	2016-12-10	-	Zhejiang Sundy Holding Co Ltd	98227X	6799	Investors, nec	China	Foreign	6531	Real estate agents and managers	China	Foreign	100	100	100	Completed	3.868	3.868	-	3.868	-	-	-	-	-	-	600077	600077	Zhejiang Sundy Holding Co Ltd	-	Zhejiang Sundy Holding Co Ltd	China	Hangzhou Sundy Real Estate Operation Management Co Ltd	-	Sundy Land Investment Co Ltd	China	Priv.	C	Sub.	-	-	1	-	-	-	-	-	IMA
2016-12-10	2017-01-12	2017-01-12	-	Chongqing Bohong Huaipu Entrp	1F0163	6799	Investors, nec	China	Foreign	3679	Electronic components, nec	China	Foreign	100	100	100	Completed	35.63	35.63	-	35.63	-	-	600100	600100	-	-	600100	600100	Chongqing Bohong Huaipu Enterprise Management Partnership LP	-	Tsinghua Tongfang Co Ltd	China	Shenzhen Tongfang Multimedia Technology Co Ltd	-	Tsinghua Tongfang Co Ltd	China	Sub.	C	Sub.	-	-	1	-	-	-	-	-	IMA
2016-12-10	-	-	-	Hunan Shinehood Explosive Grp	47605R	2892	Explosives	China	Foreign	2892	Explosives	China	Foreign	-	-	49	Pending	38.547	38.547	-	18.888	-	-	002096	002096	-	-	002096	002096	Hunan Shinehood Explosive Group Co Ltd	-	Hunan Nanling Ind Explosive	China	Chongqing Shinehood Jintai Chemical Co Ltd	-	Hunan Nanling Ind Explosive	China	Sub.	P	Sub.	-	-	1	-	-	-	-	-	IMA
2016-12-10	-	-	-	Wuhu Shunrong 37 Interactive	7C5975	7375	Information retrieval services	China	Foreign	7812	Motion picture and video tape production	China	Foreign	-	-	23.08	Pending	188.266	188.266	-	43.452	002555	002555	002555	002555	-	-	-	-	Wuhu Shunrong 37 Interactive Entertainment Network Technology Co Ltd	ShenzSME	Wuhu Shunrong 37 Interactive	China	China Wit Media Co Ltd	-	China Wit Media Co Ltd	China	Public	P	Priv.	1985	-	1	-	-	-	-	-	IMA
2016-12-10	2017-12-13	2017-12-13	-	Global Top E-Commerce Co Ltd	0E8186	7375	Information retrieval services	China	Foreign	7375	Information retrieval services	China	Foreign	100	100	100	Completed	288.339	288.339	-	292.995	002640	002640	002640	002640	-	-	-	-	Global Top E-Commerce Co Ltd	ShenzSME	Global Top E-Commerce Co Ltd	China	Shanghai Youyi Ecommerce Co Ltd	-	Shanghai Youyi Ecommerce Co	China	Public	C	Priv.	4727	1	1	3047103100	-	-	-	-	IMA
2016-12-10	-	-	2018-11-16	Jiangsu Shagang Co Ltd	5F9369	3312	Steel works, blast furnaces, and rolling mills	China	Foreign	7376	Computer facilities management services	China	Foreign	-	-	88	Withdrawn	np	-	-	566.528	002075	002075	002075	002075	-	-	-	-	Jiangsu Shagang Co Ltd	ShenzSME	Jiangsu Shagang Co Ltd	China	Beijing Deli Xunda Technology Co Ltd	-	Beijing Deli Xunda Tech Co Ltd	China	Public	W	Priv.	4508	1	1	-	-	-	-	-	IMA
2016-12-10	-	-	2017-09-02	Phenix Optical Co Ltd	71734Y	3827	Optical instruments and lenses	China	Foreign	3679	Electronic components, nec	China	Foreign	-	-	100	Withdrawn	np	-	-	142.806	600071	600071	600071	600071	-	-	-	-	Phenix Optical Co Ltd	Shanghai	Phenix Optical Co Ltd	China	Zhejiang Haikang Science & Technology Co Ltd	-	China Electn Tech Grp Corp	China	Public	W	Sub.	3710	1	1	-	-	-	-	-	IMA
2016-12-10	2016-12-10	2016-12-10	-	Tianjin Xinmao Tech Invest	88691J	3357	Drawing and insulating of nonferrous wire	China	Foreign	6552	Land subdividers and developers, except cemeteries	China	Foreign	90	100	90	Completed	22.199	22.199	-	19.979	-	-	-	-	-	-	000836	000836	Tianjin Xinmao Technology Investment Group Co Ltd	-	Tianjin Xinmao Tech Invest	China	Tianjin Xinmao Technology Park Co Ltd	-	Tianjin Xinmao Science & Tech	China	Priv.	C	Sub.	-	-	1	-	-	-	-	-	IMA
2016-12-10	2017-01-12	2017-01-12	-	Chongqing Bohong Huaipu Entrp	1F0163	6799	Investors, nec	China	Foreign	3674	Semiconductors and related devices	China	Foreign	100	100	100	Completed	168.882	168.882	-	168.882	-	-	600100	600100	-	-	600100	600100	Chongqing Bohong Huaipu Enterprise Management Partnership LP	-	Tsinghua Tongfang Co Ltd	China	Nantong Tongfang Semiconductor Co Ltd	-	Tsinghua Tongfang Co Ltd	China	Sub.	C	Sub.	-	-	1	-	-	-	-	-	IMA
2016-12-10	2017-04-15	2017-04-15	-	Zhejiang Taisheng New	5E1596	3357	Drawing and insulating of nonferrous wire	China	Foreign	3351	Rolling, drawing, and extruding of copper	China	Foreign	100	100	100	Completed	np	-	-	34.505	-	-	-	-	-	-	002647	002647	Zhejiang Taisheng New Material Technology Co Ltd	-	Zhejiang Taisheng New	China	Zhejiang Honglei Copper Co Ltd-Assets	-	Zhejiang Honglei Copper Co Ltd	China	Priv.	C	Sub.	-	-	1	-	-	-	-	-	IMA
2016-12-10	-	-	-	Guangdong No.2 Hydropower	40003N	8711	Engineering services	China	Foreign	1629	Heavy construction, nec	China	Foreign	-	-	20.57	Pending	497.818	497.818	-	102.401	002060	002060	002060	002060	-	-	002060	002060	Guangdong No.2 Hydropower Engineering Co Ltd	ShenzSME	Guangdong No.2 Hydropower	China	Guangdong Yue Hydropower Hanjiang Water Conservancy Development Co Ltd	-	Guangdong No.2 Hydropower	China	Public	P	Sub.	3579	-	1	-	-	-	-	-	IMA
2016-12-10	2017-02-28	2017-02-28	-	Shantou Yibo Toys Tech Ind Co	1F0166	3944	Games, toys, children's vehicles,exc. dolls, bikes	China	Foreign	3944	Games, toys, children's vehicles,exc. dolls, bikes	China	Foreign	100	100	100	Completed	3.196	3.196	-	3.196	-	-	-	-	-	-	002575	002575	Shantou Yibo Toys Technology Industry Co Ltd	-	Shantou Yibo Toys Tech Ind Co	China	Guangdong Wanfengrun Cultural Development Co Ltd	-	Guangdong Qunxing Toys	China	Priv.	C	Sub.	-	-	1	-	-	-	-	-	IMA
2016-12-10	2016-12-10	2016-12-10	-	China Hi-Tech Group Corp	17409W	3552	Textile machinery	China	Foreign	3714	Motor vehicle parts and accessories	China	Foreign	100	100	100	Completed	np	-	-	35.849	-	-	-	-	-	-	000666	000666	China Hi-Tech Group Corp	-	China Hi-Tech Group Corp	China	Jingwei Textile Machinery Co Ltd - Assets	-	Jingwei Textile Mach Co Ltd	China	Priv.	C	Sub.	-	-	1	-	-	-	-	-	IMA
2016-12-10	2016-12-30	2016-12-30	-	China Minmetals Rare Earth Co	2A9944	3295	Minerals and earths, ground or otherwise treated	China	Foreign	3295	Minerals and earths, ground or otherwise treated	China	Foreign	100	100	100	Completed	45.306	45.306	-	45.306	000831	000831	000831	000831	-	-	-	-	China Minmetals Rare Earth Co Ltd	Shenzhen	China Minmetals Rare Earth Co	China	Beijing Huatai Xintuo Geological Prospecting Technology Co Ltd	-	China Minmetals Corp	China	Public	C	Sub.	880	-	1	-	-	-	-	-	IMA
2016-12-10	2017-02-09	2017-02-09	-	Taiyuan Lionhead Group Co Ltd	0C5020	6799	Investors, nec	China	Foreign	3241	Cement, hydraulic	China	Foreign	100	100	100	Completed	np	-	-	68.226	-	-	-	-	-	-	600539	600539	Taiyuan Lionhead Group Co Ltd	-	Taiyuan Lionhead Group Co Ltd	China	Taiyuan Lionhead Cement Co Ltd-Assets	-	Taiyuan Lionhead Cement Co Ltd	China	Priv.	C	Sub.	-	-	1	-	-	-	-	-	IMA
2016-12-10	2016-12-30	2016-12-30	-	Song Jinhu	1F7345	6799	Investors, nec	China	Foreign	7372	Prepackaged Software	China	Foreign	10	10	10	Completed	23.533	23.533	-	2.353	-	-	-	-	-	-	-	-	Song Jinhu	-	Song Jinhu	China	PalmJoys Technology Co Ltd	-	PalmJoys Technology Co Ltd	China	Inv.	C	Priv.	-	-	1	-	-	-	-	-	IMA
2016-12-10	2016-12-28	2016-12-28	-	Baosteel Grp Xinjiang Bayi	98454E	3321	Gray and ductile iron foundries	China	Foreign	3312	Steel works, blast furnaces, and rolling mills	China	Foreign	100	100	100	Completed	435.531	435.531	-	435.531	-	-	-	-	-	-	-	-	Baosteel Group Xinjiang Bayi Iron & Steel Ltd	-	China Baowu Steel Group Co Ltd	China	Xinjiang Bayi Steel Nanjiang Steel Baicheng Co Ltd	-	China Baowu Steel Group Co Ltd	China	Sub.	C	Sub.	-	-	1	-	-	-	-	-	IMA
2016-12-10	-	-	-	Zhejiang Zhenyuan Share Co Ltd	99004W	2833	Medicinal chemicals and botanical products	China	Foreign	8099	Health and allied services, nec	China	Foreign	-	-	68	Pending	3.85	3.85	-	2.618	000705	000705	000705	000705	-	-	-	-	Zhejiang Zhenyuan Share Co Ltd	Shenzhen	Zhejiang Zhenyuan Share Co Ltd	China	Shaoxing Tongyuan Health Management Co Ltd	-	Shaoxing Zhenyuan Health Ind	China	Public	P	Sub.	1756	-	1	-	-	-	-	-	IMA
2016-12-09	-	-	-	Langfang Jingyu Re Dvlp Co	51577K	6552	Land subdividers and developers, except cemeteries	China	Foreign	6552	Land subdividers and developers, except cemeteries	China	Foreign	-	-	100	Pending	76.04	76.04	-	76.34	-	-	-	-	-	-	-	-	Langfang Jingyu Real Estate Development Co Ltd	-	Beijing Oriental Yinlian Co	China	Langfang Ronke Property Development Co Ltd	-	Profit East Ltd	China	Sub.	P	Sub.	-	-	1	-	-	-	-	-	IMA
2016-12-09	2018-02-02	2018-02-02	-	Pinghu Rongcheng Envi	5E3838	2621	Paper mills	China	Foreign	2679	Converted paper and paperboard products, nec	China	Foreign	7.44	36.34	7.44	Completed	266.706	266.706	-	19.921	-	-	1909	1909	-	-	-	-	Pinghu Rongcheng Environmental Protection Technology Co Ltd	-	Longchen P&P	Taiwan	Hubei Long Chen Renewable Technology Co Ltd	-	Hubei Long Chen Renewable	China	Sub.	C	Priv.	-	-	1	-	-	-	-	-	IMA
2016-12-09	2016-12-09	2016-12-09	-	CITIC Goldstone Fund Mgmt Co	5C0410	6799	Investors, nec	China	Foreign	6231	Security and commodity exchanges	China	Foreign	100	100	100	Completed	np	-	-	27.628	-	-	600030	600030 6030	-	-	-	-	CITIC GoldStone Fund Management Co Ltd	-	CITIC Securities Co Ltd	China	Anhui Xinhua Media Co Ltd-Assets	-	Anhui Xinhua Distn Grp Hldg Co	China	Sub.	C	Sub.	-	-	1	-	-	-	-	-	IMA
2016-12-09	2016-12-20	2016-12-20	-	Beijing Luyida Constr	0F9716	8711	Engineering services	China	Foreign	6799	Investors, nec	China	Foreign	85	85	85	Completed	5.964	5.964	-	5.089	-	-	-	-	-	-	000638	000638	Beijing Luyida Construction Engineering Co Ltd	-	Beijing Luyida Constr	China	Cangzhou Guangrun Urban Construction Investment Co Ltd	-	Vanfund Urban Invest & Dvlp	China	Priv.	C	Sub.	-	-	1	-	-	-	-	-	IMA
2016-12-09	-	-	-	Shenglian Investment Co Ltd	1F0231	6799	Investors, nec	China	Foreign	6552	Land subdividers and developers, except cemeteries	China	Foreign	-	-	100	Pending	400.28	400.28	-	401.858	-	-	0017	0017	-	-	-	-	Shenglian Investment Co Ltd	-	New World Development Co Ltd	Hong Kong	Gao Li Enterprise Ltd	-	China Merchants Group Ltd	Hong Kong	J.V.	P	Sub.	-	-	1	-	-	-	-	-	IMA
2016-12-09	2016-12-09	2016-12-09	-	Guangzhou Xinpei Invest Co	1F0213	6799	Investors, nec	China	Foreign	6552	Land subdividers and developers, except cemeteries	China	Foreign	49	49	49	Completed	584.65	584.65	-	287.608	-	-	0017	0017	-	-	-	-	Guangzhou Xinpei Investment Co Ltd	-	New World Development Co Ltd	Hong Kong	Shenzhen Taizi Bay Shangding Properties Co Ltd	-	China Merchants Group Ltd	Hong Kong	Sub.	C	Sub.	-	-	1	-	-	-	-	-	IMA
2016-12-09	2016-12-30	2016-12-30	-	Shandong Sinocera Functional	84180K	2819	Industrial inorganic chemicals, nec	China	Foreign	3679	Electronic components, nec	China	Foreign	100	100	100	Completed	2.897	2.897	-	2.908	300285	300285	300285	300285	-	-	-	-	Shandong Sinocera Functional Material Co Ltd	ShenzChNxt	Shandong Sinocera Functional	China	Dongguan Shupu Electronic Technology Co Ltd	-	Dongguan Shupu Electn Tech Co	China	Public	C	Priv.	767	-	1	-	-	-	-	-	IMA
2016-12-09	-	-	-	Julun (Tianjin) Invest Co Ltd	0F9723	3569	General industrial machinery and equipment	China	Foreign	6159	Misc business credit	China	Foreign	-	-	51	Pending	158.164	158.164	-	80.982	-	-	002031	002031	-	-	-	-	Julun (Tianjin) Investment Co Ltd	-	Greatoo Intelligent Equip Inc	China	Hexin (Tianjin) International Commercial Insurance Co Ltd	-	Alpha Ocean Ventures Ltd	Cayman Islands	Sub.	P	Sub.	-	-	1	-	-	-	-	-	IMA
2016-12-09	2018-01-31	2018-01-31	-	Wuxi Long Chen Envi Tech Co	1F0216	2679	Converted paper and paperboard products, nec	China	Foreign	2679	Converted paper and paperboard products, nec	China	Foreign	5.05	36.34	5.05	Completed	392.93	392.93	-	19.921	-	-	1909	1909	-	-	-	-	Wuxi Long Chen Environmental Technology Co Ltd	-	Longchen P&P	Taiwan	Hubei Long Chen Renewable Technology Co Ltd	-	Hubei Long Chen Renewable	China	Sub.	C	Priv.	-	-	1	-	-	-	-	-	IMA
2016-12-09	-	-	-	Zhang Xuezheng	0F9682	6799	Investors, nec	China	Foreign	6552	Land subdividers and developers, except cemeteries	China	Foreign	-	-	5.806	Pending	2242.38	2024.16	3.189	117.987	-	-	-	-	600745	600745	600745	600745	Zhang Xuezheng	-	Zhang Xuezheng	China	Join In (Holding) Co Ltd	Shanghai	Join In (Holding) Co Ltd	China	Inv.	P	Public	-	-	1	-	2891	-	-	2.19	IMA
2016-12-09	2017-04-28	2017-04-28	-	Tianjin Runding Ppty Mgmt Co	0F7075	6531	Real estate agents and managers	China	Foreign	6552	Land subdividers and developers, except cemeteries	China	Foreign	4.988	4.988	4.988	Completed	9952.34	4358.76	0.817	217.665	-	-	-	-	000656	000656	000656	000656	Tianjin Runding Property Management Co Ltd	-	Sunac Intl Invest Hldg Ltd	China	Jinke Property Group Co Ltd	Shenzhen	Jinke Property Group Co Ltd	China	Sub.	C	Public	-	-	1	-	12006	10	5.27	15.41	IMA
2016-12-09	2016-12-29	2016-12-29	-	Shanghai Huiyin Hanfei Eq	0F9779	6211	Security brokers, dealers, and flotation companies	China	Foreign	1011	Iron ores	Hong Kong	Foreign	6.978	6.978	6.978	Completed	251.861	461.73	-	32.238	-	-	-	-	433	433	433	433	Shanghai Huiyin Hanfei Equity Investment Fund Management Co Ltd	-	GZ ConstInvt Grp	China	North Mining Shares Co Ltd	Hong Kong	North Mining Shares Co Ltd	Hong Kong	Sub.	C	Public	-	-	1	-	820	-	-	-	IMA
2016-12-09	-	-	-	Du Fang	26426H	6799	Investors, nec	China	Foreign	3679	Electronic components, nec	China	Foreign	-	-	52.62	Pending	4.457	4.457	-	2.355	-	-	-	-	-	-	002231	002231	Du Fang	-	Du Fang	China	Shenyang Zhongke Aowei Technology Co Ltd	-	Allwin Telecommunications Co	China	Inv.	P	Sub.	-	-	1	-	-	-	-	-	IMA
2016-12-09	-	-	-	First Capital Fund Mgmt Co Ltd	0F7362	6282	Investment advice	China	Foreign	6513	Operators of apartment buildings	China	Foreign	-	-	100	Pending	51.78	15.932	-	51.984	-	-	1269	1269	-	-	-	-	First Capital Fund Management Co Ltd	-	China First Capital Group Ltd	Hong Kong	Sichuan Yujiage Hotel Management Co Ltd	-	Chengdu Yangpengyuan Ind Co	China	Sub.	P	Sub.	-	-	1	-	-	-	-	-	IMA
2016-12-09	2016-12-09	2016-12-09	-	China Integrated Circuit Ind	6C4168	6282	Investment advice	China	Foreign	3674	Semiconductors and related devices	China	Foreign	-	-	-	Completed	np	-	-	-	-	-	-	-	-	-	-	-	China Integrated Circuit Industry Investment Fund Co Ltd	-	Sino IC Capital Co Ltd	China	Shanhai Huali Integrated Circuit Manufacturing Co Ltd	-	Shanhai Huali Integrated	China	Sub.	C	Priv.	-	-	1	-	-	-	-	-	IMA
2016-12-09	2016-12-09	2016-12-09	-	Investor Group	46145M	6799	Investors, nec	China	Foreign	7372	Prepackaged Software	China	Foreign	9.78	26.08	9.78	Completed	11.996	11.996	-	1.178	-	-	-	-	-	-	-	-	Investor Group	-	Investor Group	China	Beijing Jingyuan Shifang Technology Co Ltd	-	Beijing Jingyuan Shifang Tech	China	Priv.	C	Priv.	-	-	1	-	-	-	-	-	IMA
2016-12-09	2017-03-24	2017-03-24	-	Investor Group	46145M	6799	Investors, nec	China	Foreign	7372	Prepackaged Software	China	Foreign	50	50	50	Completed	12.152	12.152	-	6.1	-	-	-	-	-	-	300170	300170	Investor Group	-	Investor Group	China	Shanghai Hande Zhiyun Software Co Ltd	-	Hand Enterprise Solutions Co	China	Priv.	C	Sub.	-	-	1	-	-	-	-	-	IMA
2016-12-09	-	-	-	Guangdong Aoyuan Coml RE Grp	6E3744	6552	Land subdividers and developers, except cemeteries	China	Foreign	6552	Land subdividers and developers, except cemeteries	China	Foreign	-	-	100	Pending	66.626	66.626	-	66.889	-	-	3883	3883	-	-	-	-	Guangdong Aoyuan Commercial Real Estate Group Co Ltd	-	China Aoyuan Ppty Grp Ltd	China	Foshan Nanhai Hengde Shengjia Properties Co Ltd	-	Amass Victory Ltd	China	Sub.	P	Sub.	-	-	1	-	-	-	-	-	IMA
2016-12-09	2018-06-13	2018-06-13	-	Investor Group	46145M	6799	Investors, nec	China	Foreign	3674	Semiconductors and related devices	China	Foreign	54.25	54.25	54.25	Completed	6.755	6.755	-	3.679	-	-	-	-	-	-	-	-	Investor Group	-	Investor Group	China	Sirtec International (Suzhou) Co Ltd	-	Sirtec Intl (Suzhou) Co Ltd	China	Priv.	C	Priv.	-	-	1	-	-	-	-	-	IMA
2016-12-09	2016-12-09	2016-12-09	-	Anhui Ruxian Business Co Ltd	0F9762	5065	Electronic parts and equipment, nec	China	Foreign	6726	Investment offices, nec	China	Foreign	40	40	40	Completed	35.848	35.848	-	14.396	-	-	-	-	-	-	-	-	Anhui Ruxian Business Co Ltd	-	Anhui Ruxian Business Co Ltd	China	Shanghai Chengmin Equity Investment Fund Co Ltd	-	Shanghai Yupu Invest Mgmt Co	China	Priv.	C	Sub.	-	-	1	-	-	-	-	-	IMA
2016-12-09	2016-12-09	2016-12-09	-	Investor Group	46145M	6799	Investors, nec	China	Foreign	2833	Medicinal chemicals and botanical products	China	Foreign	18.48	21.48	18.48	Completed	31.5	31.5	-	5.844	-	-	-	-	-	-	-	-	Investor Group	-	Investor Group	China	Zhejiang Tiantai Pharmaceutical Co Ltd	-	Zhejiang Tiantai Pharm Co Ltd	China	Priv.	C	Priv.	-	-	1	-	-	-	-	-	IMA
2016-12-09	2017-05-16	2017-05-16	-	Rongyu Group Co Ltd	0F7329	7376	Computer facilities management services	China	Foreign	7372	Prepackaged Software	China	Foreign	51.35	51.35	51.35	Completed	16.078	16.078	-	8.222	002622	002622	002622	002622	-	-	-	-	Rongyu Group Co Ltd	ShenzSME	Rongyu Group Co Ltd	China	Shanghai Chenshang Software Technology Co Ltd	-	Zhangshu Situ Invest Mgmt Ctr	China	Public	C	Sub.	536	-	1	-	-	-	-	-	IMA
2016-12-09	2016-12-09	2016-12-09	-	Meisheng Holdings Group Co Ltd	1E2660	6799	Investors, nec	China	Foreign	7375	Information retrieval services	China	Foreign	72.5	72.5	72.5	Completed	43.452	43.452	-	31.627	-	-	-	-	-	-	-	-	Meisheng Holdings Group Co Ltd	-	Meisheng Holdings Group Co Ltd	China	Shenzhen Uncle Tongdao Cultural Communication Co Ltd	-	Meisheng Holdings Group Co Ltd	China	Priv.	C	Sub.	-	-	1	-	-	-	-	-	IMA
2016-12-09	2016-12-09	2016-12-09	-	Investor Group	46145M	6799	Investors, nec	China	Foreign	7372	Prepackaged Software	China	Foreign	30	30	30	Completed	7.242	7.242	-	2.181	-	-	-	-	-	-	-	-	Investor Group	-	Investor Group	China	Hangzhou Sailing Cloud Technology Co Ltd	-	Hangzhou Sailing Cloud Tech	China	Priv.	C	Priv.	-	-	1	-	-	-	-	-	IMA
2016-12-09	2016-12-30	2016-12-30	-	Gongqingcheng Zhiheng Invest	0F9721	6282	Investment advice	China	Foreign	2899	Chemicals and chemical preparations, nec	China	Foreign	100	100	100	Completed	11.558	11.558	-	11.604	-	-	-	-	-	-	002591	002591	Gongqingcheng Zhiheng Investment Management Co Ltd (LP)	-	Gongqingcheng Zhiheng Invest	China	Nanchang Hengda New Materials Development Co Ltd	-	Jiangxi Hengda Hi-Tech Co Ltd	China	Priv.	C	Sub.	-	-	1	-	-	-	-	-	IMA
2016-12-09	2016-12-09	2016-12-09	-	Shanghai CIMIC Company	81982M	3691	Storage batteries	China	Foreign	6799	Investors, nec	China	Foreign	100	100	100	Completed	4.403	4.403	-	4.42	-	-	-	-	-	-	002162	002162	Shanghai CIMIC Material Technology Co Ltd	-	Shanghai CIMIC Company	China	Jiangxi Green Energy Gas Co Ltd	-	Shanghai Everjoy Health Grp	China	Priv.	C	Sub.	-	-	1	-	-	-	-	-	IMA
2016-12-09	2016-12-21	2016-12-21	-	Wuhu Tianyi Energy Tech Co Ltd	0F9691	3691	Storage batteries	China	Foreign	3691	Storage batteries	China	Foreign	30	30	30	Completed	5.721	5.721	-	1.723	-	-	-	-	-	-	-	-	Wuhu Tianyi Energy Technology Co Ltd	-	Wuhu Tianyi Energy Tech Co Ltd	China	Wuhu Tianliang Battery System Co Ltd	-	Wuhu Tianliang Battery Sys Co	China	Priv.	C	Priv.	-	-	1	-	-	-	-	-	IMA
2016-12-09	-	-	-	Datun Coal Power(GrP)Co Ltd	23831H	4911	Electric services	China	Foreign	1222	Bituminous coal underground mining	China	Foreign	-	-	100	Pending	21.995	21.995	-	22.082	-	-	-	-	-	-	-	-	Datun Coal Power (Group) Co Ltd	-	China National Coal Group Corp	China	Shanghai Datun Energy Resources Co Ltd Longdong Coal Mine	-	China National Coal Group Corp	China	Sub.	P	Sub.	-	-	1	-	-	-	-	-	IMA
2016-12-09	2016-12-09	2016-12-09	-	Guangzhou Xinpei Invest Co	1F0213	6799	Investors, nec	China	Foreign	6552	Land subdividers and developers, except cemeteries	China	Foreign	49	49	49	Completed	617.503	617.503	-	303.769	-	-	0017	0017	-	-	-	-	Guangzhou Xinpei Investment Co Ltd	-	New World Development Co Ltd	Hong Kong	Shenzhen Taizi Bay Lewan Properties Co Ltd	-	China Merchants Group Ltd	Hong Kong	Sub.	C	Sub.	-	-	1	-	-	-	-	-	IMA
2016-12-09	-	-	-	Shenglian Investment Co Ltd	1F0231	6799	Investors, nec	China	Foreign	6552	Land subdividers and developers, except cemeteries	China	Foreign	-	-	100	Pending	298.21	298.21	-	299.386	-	-	0017	0017	-	-	-	-	Shenglian Investment Co Ltd	-	New World Development Co Ltd	Hong Kong	Ever Reliance Enterprises Ltd	-	China Merchants Group Ltd	Hong Kong	J.V.	P	Sub.	-	-	1	-	-	-	-	-	IMA
2016-12-09	2016-12-09	2016-12-09	-	Lhasa Meihua Biology Invest	0C8509	6799	Investors, nec	China	Foreign	2836	Biological products, except diagnostic substances	China	Foreign	6.329	6.329	6.329	Completed	798.686	798.686	-	50.543	-	-	600873	600873	-	-	-	-	Lhasa Meihua Biology Investment Holdings Co Ltd	-	Meihua Holdings Group Co Ltd	China	Liaoning Aimei Biological Vaccine Technology Group Co Ltd	-	Liaoning Aimei Biological	China	Sub.	C	Priv.	-	-	1	-	-	-	-	-	IMA
2016-12-09	2016-12-09	2016-12-09	-	Shanghai CIMIC Company	81982M	3691	Storage batteries	China	Foreign	1459	Clay, ceramic, and refractory minerals, nec	China	Foreign	75	75	75	Completed	0.026	0.026	-	0.02	-	-	-	-	-	-	002162	002162	Shanghai CIMIC Material Technology Co Ltd	-	Shanghai CIMIC Company	China	Yifeng County Huaqiao Mining Co Ltd	-	Shanghai Everjoy Health Grp	China	Priv.	C	Sub.	-	-	1	-	-	-	-	-	IMA
2016-12-09	2016-12-09	2016-12-09	-	Guangdong Stiger Info Tech	1F0312	3692	Primary batteries, dry and wet	China	Foreign	3691	Storage batteries	China	Foreign	70	70	70	Completed	3.104	3.104	-	2.181	-	-	-	-	-	-	1399	1399	Guangdong Stiger Information Technology Co Ltd	-	Guangdong Stiger Info Tech	China	Shenzhen Nalon Battery Co Ltd	-	Scud Group Ltd	China	Priv.	C	Sub.	-	-	1	-	-	-	-	-	IMA
2016-12-09	2016-12-09	2016-12-09	-	Dalian Neusoft Holdings Co Ltd	23058H	6282	Investment advice	China	Foreign	7376	Computer facilities management services	China	Foreign	4.431	9.431	4.431	Completed	3322.98	3414	2.757	151.854	-	-	-	-	600718	600718	600718	600718	Dalian Neusoft Holdings Co Ltd	-	Dalian Neusoft Holdings Co Ltd	China	Neusoft Corp	Shanghai	Neusoft Corp	China	Priv.	C	Public	-	-	1	-	19085	-6.46	2.1	7.79	IMA
2016-12-08	2017-03-10	2017-03-10	-	Jiangsu Lixing General Steel	9A2421	3399	Primary metal products, nec	China	Foreign	3399	Primary metal products, nec	China	Foreign	100	100	100	Completed	28.707	28.707	-	28.703	300421	300421	300421	300421	-	-	-	-	Jiangsu Lixing General Steel Ball Co Ltd	ShenzChNxt	Jiangsu Lixing General Steel	China	Fenghua Jinyan Steel Ball Co Ltd	-	Fenghua Jinyan Steel Ball Co	China	Public	C	Priv.	501	-	1	-	-	-	-	-	IMA
2016-12-08	-	-	-	Changsha Xuhua Real Estate	0F9362	6552	Land subdividers and developers, except cemeteries	China	Foreign	6552	Land subdividers and developers, except cemeteries	China	Foreign	-	-	50	Pending	25.006	18.929	-	15.54	-	-	884	884	-	-	-	-	Changsha Xuhua Real Estate Development Co Ltd	-	CIFI Holdings (Group) Co Ltd	China	Changsha Zijing Property Ltd	-	Henderson Development Ltd	Hong Kong	Sub.	P	Sub.	-	-	1	-	-	-	-	-	IMA
2016-12-08	-	-	-	Shanghai Kindly Entrp Dvlp Grp	81899J	3841	Surgical and medical instruments and apparatus	China	Foreign	3841	Surgical and medical instruments and apparatus	China	Foreign	-	-	3.555	Pending	1087.44	1087.44	-	38.653	603987	603987	603987	603987	-	-	603987	603987	Shanghai Kindly Enterprise Development Group Co Ltd	Shanghai	Shanghai Kindly Entrp Dvlp Grp	China	Zhejiang Kindly Medical Devices Co Ltd	-	Shanghai Kindly Entrp Dvlp Grp	China	Public	P	Sub.	3758	-	1	-	-	-	-	-	IMA
2016-12-08	2016-12-08	2016-12-08	-	Suchuang Gas (Shanghai) Co Ltd	8E3462	6799	Investors, nec	China	Foreign	4924	Natural gas distribution	China	Foreign	20	80	20	Completed	18.322	18.322	-	3.664	-	-	1430	1430	-	-	1430	1430	Suchuang Gas (Shanghai) Co Ltd	-	Suchuang Gas Corp Ltd	China	Kunshan Anda Natural Gas Development Co Ltd	-	Suchuang Gas Corp Ltd	China	Sub.	C	Sub.	-	-	1	-	-	-	-	-	IMA
2016-12-08	2016-12-08	2016-12-08	-	Zhuzhou Jingrui Invest Mgmt	0F9267	6282	Investment advice	China	Foreign	3429	Hardware, nec	China	Foreign	9.7	9.7	9.7	Completed	60.862	60.862	-	5.903	-	-	-	-	-	-	-	-	Zhuzhou Jingrui Investment Management Partnership(LP)	-	Zhuzhou Jingrui Invest Mgmt	China	Zhuzhou Oukeyi Numerical Control Precision Tool Co Ltd	-	Zhuzhou Oukeyi Numerical	China	Priv.	C	Priv.	-	-	1	-	-	-	-	-	IMA
2016-12-08	-	-	-	True Excel Ltd	93579Q	6552	Land subdividers and developers, except cemeteries	China	Foreign	6552	Land subdividers and developers, except cemeteries	China	Foreign	-	-	22.22	Pending	55.587	55.587	-	12.35	-	-	-	-	-	-	-	-	True Excel Ltd	-	Gemfair Investments Ltd	Hong Kong	Straits Construction Investment (Holdings) Ltd	-	Gemfair Investments Ltd	Hong Kong	Sub.	P	J.V.	-	-	1	-	-	-	-	-	IMA
2016-12-08	2016-12-08	2016-12-08	-	Investor Group	46145M	6799	Investors, nec	China	Foreign	7371	Computer programming services	China	Foreign	51.6	51.6	51.6	Completed	7.271	7.271	-	3.751	-	-	-	-	-	-	-	-	Investor Group	-	Investor Group	China	Shenzhen Grandland Intelligent Technology Co Ltd	-	Shenzhen Grandland Intelligent	China	Priv.	C	Priv.	-	-	1	-	-	-	-	-	IMA
2016-12-08	2016-12-08	2016-12-08	-	Investor Group	46145M	6799	Investors, nec	China	Foreign	7372	Prepackaged Software	China	Foreign	9.5	9.5	9.5	Completed	167.222	167.222	-	15.884	-	-	-	-	-	-	-	-	Investor Group	-	Investor Group	China	Beijing Yuntu Weidong Technology Co Ltd	-	Beijing Yuntu Weidong Tech Co	China	Priv.	C	Priv.	-	-	1	-	-	-	-	-	IMA
2016-12-08	2017-02-03	2017-02-03	-	HC International Inc	40544W	7375	Information retrieval services	China	Foreign	6799	Investors, nec	China	Foreign	100	100	100	Completed	52.848	52.848	-	52.841	02280	02280	02280	02280	-	-	-	-	HC International Inc	Hong Kong	HC International Inc	China	Huijia Yuantian Ltd	-	Huijia Yuantian Ltd	China	Public	C	Priv.	3111	-	1	-	-	-	-	-	IMA
2016-12-08	2016-12-08	2016-12-08	-	Shanghai Xingpan Invest Mgmt	4E2683	6799	Investors, nec	China	Foreign	7372	Prepackaged Software	China	Foreign	12.8	12.8	12.8	Completed	54.695	54.695	-	7	-	-	-	-	-	-	-	-	Shanghai Xingpan Investment Management Consulting Co Ltd	-	Morningside Group Ltd	Hong Kong	Guangzhou Tupu Network Co Ltd	-	Guangzhou Tupu Network Co Ltd	China	Sub.	C	Priv.	-	-	1	-	-	-	-	-	IMA
2016-12-08	2017-03-14	2017-03-14	-	Hainan Sunac Ppty Co Ltd	8E1830	6552	Land subdividers and developers, except cemeteries	China	Foreign	6552	Land subdividers and developers, except cemeteries	China	Foreign	100	100	100	Completed	np	-	-	-	-	-	-	-	-	-	-	-	Hainan Sunac Properties Co Ltd	-	Sunac Intl Invest Hldg Ltd	China	Hainan Shengshi Industrial Co Ltd	-	Hainan Shengshi Industrial Co	China	Sub.	C	Priv.	-	1	1	-	-	-	-	-	IMA
2016-12-08	2017-03-24	2017-03-24	-	Sunwoda Electronic Co Ltd	86040Z	3691	Storage batteries	China	Foreign	3699	Electric equipment, nec	China	Foreign	30	30	30	Completed	16.795	16.795	-	5.038	300207	300207	300207	300207	-	-	-	-	Sunwoda Electronic Co Ltd	ShenzChNxt	Sunwoda Electronic Co Ltd	China	Shenzhen Boseen Automation Equipment Co Ltd	-	Shenzhen Boseen Automation	China	Public	C	Priv.	12442	-	1	-	-	-	-	-	IMA
2016-12-08	-	-	-	Aier Eye Hospital Group Co Ltd	99233C	8069	Specialty hospitals, except psychiatric	China	Foreign	8062	General medical and surgical hospitals	China	Foreign	-	-	100	Pending	np	-	-	48.566	300015	300015	300015	300015	-	-	-	-	Aier Eye Hospital Group Co Ltd	ShenzChNxt	Aier Eye Hospital Group Co Ltd	China	Shenzhen Qianhai Eastern Aier-Assets	-	Shenzhen Qianhai Estn Aier	China	Public	P	Sub.	10093	-	1	-	-	-	-	-	IMA
2016-12-08	-	-	-	Aier Eye Hospital Group Co Ltd	99233C	8069	Specialty hospitals, except psychiatric	China	Foreign	8062	General medical and surgical hospitals	China	Foreign	-	-	100	Pending	np	-	-	35.779	300015	300015	300015	300015	-	-	2318	2318 601318 PIGCY PNGAY	Aier Eye Hospital Group Co Ltd	ShenzChNxt	Aier Eye Hospital Group Co Ltd	China	Hunan Zhongyu Aier Eye Medical-Assets	-	Ping An Ins (Grp) Co of China	China	Public	P	Sub.	10093	-	1	-	-	-	-	-	IMA
2016-12-08	-	-	-	Aier Eye Hospital Group Co Ltd	99233C	8069	Specialty hospitals, except psychiatric	China	Foreign	6552	Land subdividers and developers, except cemeteries	China	Foreign	-	-	100	Pending	39.598	39.598	-	39.593	300015	300015	300015	300015	-	-	-	-	Aier Eye Hospital Group Co Ltd	ShenzChNxt	Aier Eye Hospital Group Co Ltd	China	Hunan Jiaxing Investment Property Co Ltd	-	Tibet Aier Med Invest Co Ltd	China	Public	P	Sub.	10093	-	1	-	-	-	-	-	IMA
2016-12-08	2016-12-30	2016-12-30	-	Zhao Duxue	0F9740	6799	Investors, nec	China	Foreign	3532	Mining machinery and equipment, except oil and gas	China	Foreign	24.531	24.531	24.531	Completed	82.394	82.394	-	20.209	-	-	-	-	-	-	-	-	Zhao Duxue	-	Zhao Duxue	China	Jungar Banner Baishupo Coal Co Ltd	-	Jungar Banner Baishupo Coal	China	Inv.	C	Priv.	-	-	1	-	-	-	-	-	IMA
2016-12-08	2017-01-23	2017-01-23	-	Bringspring Science & Tech Co	10959W	7372	Prepackaged Software	China	Foreign	7376	Computer facilities management services	China	Foreign	49	100	49	Completed	59.909	59.909	-	29.352	300290	300290	300290	300290	-	-	300290	300290	Bringspring Science & Technology Co Ltd	ShenzChNxt	Bringspring Science & Tech Co	China	Shanghai Mijian Information Technology Co Ltd	-	Bringspring Science & Tech Co	China	Public	C	Sub.	467	-	1	-	-	-	-	-	IMA
2016-12-08	2016-12-08	2016-12-08	-	Hainan Sunac Ppty Co Ltd	8E1830	6552	Land subdividers and developers, except cemeteries	China	Foreign	6552	Land subdividers and developers, except cemeteries	China	Foreign	100	100	100	Completed	np	-	-	-	-	-	-	-	-	-	-	-	Hainan Sunac Properties Co Ltd	-	Sunac Intl Invest Hldg Ltd	China	Hainan Shengli Industry Co Ltd	-	Hainan Shengli Ind Co Ltd	China	Sub.	C	Priv.	-	1	1	-	-	-	-	-	IMA
2016-12-08	2016-12-09	2016-12-09	-	China Child Care Corp Ltd	6E9005	2844	Perfumes, cosmetics, and other toilet preparations	China	Foreign	7372	Prepackaged Software	Hong Kong	Foreign	51	51	51	Completed	29.659	29.659	-	15.124	1259	1259 PFGHF	1259	1259 PFGHF	-	-	-	-	China Child Care Corp Ltd	Hong Kong	China Child Care Corp Ltd	China	Marvel Paramount Holdings Ltd	-	Taupe Overseas Ltd	Hong Kong	Public	C	Sub.	1154	-	1	-	-	-	-	-	IMA
2016-12-08	2016-12-08	2016-12-08	-	Zhongshan Fucang Trading Co	9E4285	5148	Fresh fruits and vegetables	China	Foreign	5148	Fresh fruits and vegetables	China	Foreign	70	70	70	Completed	145.41	145.41	-	101.774	-	-	-	-	-	-	-	-	Zhongshan Fucang Trading Co Ltd	-	Zhongshan Fucang Trading Co	China	Guangzhou Joyful Fairy Fruits Ltd	-	Guangzhou Joyful Fairy Fruits	China	Priv.	C	Priv.	-	-	1	-	-	-	-	-	IMA
2016-12-08	2016-12-08	2016-12-08	-	Jingchuan (Tianjin) Advg Media	0F9732	7311	Advertising agencies	China	Foreign	7311	Advertising agencies	China	Foreign	100	100	100	Completed	4.319	4.319	-	4.318	-	-	-	-	-	-	300058	300058	Jingchuan (Tianjin) Advertising Media Co Ltd	-	Jingchuan (Tianjin) Advg Media	China	Shanghai Jingzhun Yanguang Living Media Advertising Co Ltd	-	Bluefocus Commun Grp Co Ltd	China	Priv.	C	Sub.	-	-	1	-	-	-	-	-	IMA
2016-12-08	2016-12-08	2016-12-08	-	Nanjing Rundian Info Tech Co	0F9703	7372	Prepackaged Software	China	Foreign	4213	Trucking, except local	China	Foreign	100	100	100	Completed	np	-	-	8.723	-	-	-	-	-	-	300339	300339	Nanjing Rundian Information Technology Co Ltd	-	Nanjing Rundian Info Tech Co	China	Jiangsu Hoperun Software Co Ltd-Business	-	Jiangsu Hoperun Software Co	China	Priv.	C	Sub.	-	-	1	-	-	-	-	-	IMA
2016-12-08	2016-12-08	2016-12-08	-	Shenzhen Vincent Raya Med	0F9713	5047	Medical, dental, and hospital equipment & supplies	China	Foreign	7379	Computer related services,nec	China	Foreign	10	10	10	Completed	11.633	11.633	-	1.163	-	-	-	-	-	-	-	-	Shenzhen Vincent Raya Medical Device Co Ltd	-	Vincent Raya International Ltd	Hong Kong	Guangzhou 100ecare Technology Co Ltd	-	Guangzhou 100ecare Tech Co Ltd	China	Sub.	C	Priv.	-	-	1	-	-	-	-	-	IMA
2016-12-08	2016-12-08	2016-12-08	-	Shenzhen Quansheng Venture	0F9699	6799	Investors, nec	China	Foreign	3699	Electric equipment, nec	China	Foreign	10.03	10.03	10.03	Completed	np	-	-	-	-	-	-	-	-	-	-	-	Shenzhen Quansheng Venture Capital Co Ltd	-	Shenzhen Quansheng Venture	China	Shenzhen Boseen Automation Equipment Co Ltd	-	Shenzhen Boseen Automation	China	Priv.	C	Priv.	-	-	1	-	-	-	-	-	IMA
2016-12-08	2017-01-26	2017-01-26	-	Jiangxi Huawu Brake Co Ltd	47887F	3569	General industrial machinery and equipment	China	Foreign	0782	Lawn and garden services	China	Foreign	25	25	25	Completed	218.115	218.115	-	54.522	300095	300095	300095	300095	-	-	-	-	Jiangxi Huawu Brake Co Ltd	ShenzChNxt	Jiangxi Huawu Brake Co Ltd	China	Jiangsu Huanyu Garden Construction Co Ltd	-	Jiangsu Huanyu Garden Constr	China	Public	C	Priv.	869	-	1	-	-	-	-	-	IMA
2016-12-08	-	-	-	Shenzhen Bao Wan Invest Hldg	6E4874	3577	Computer peripheral equipment, nec	China	Foreign	3679	Electronic components, nec	China	Foreign	-	-	100	Pending	32.889	32.889	-	32.885	-	-	1282	1282	-	-	-	-	Shenzhen Bao Wan Investment Holding Ltd	-	China Goldjoy Grp Ltd	Hong Kong	Shenzhen Xin Kai Technology Ltd	-	Shenzhen Jie Xin Invest Ltd	China	Sub.	P	Sub.	-	-	1	-	-	-	-	-	IMA
2016-12-08	2018-04-13	2018-04-13	-	Luoyang Glass Co Ltd	54733R	3231	Glass products, made of purchased glass	China	Foreign	3231	Glass products, made of purchased glass	China	Foreign	70.99	70.99	70.99	Completed	54.826	54.826	-	39.018	1108	1108 600876	1108	1108 600876	-	-	-	-	Luoyang Glass Co Ltd	Hong Kong	Luoyang Glass Co Ltd	China	Cnbm Yixing New Energy Co Ltd	-	China Natl Bldg Material Grp	China	Public	C	Sub.	959	2	1	-	-	-	-	-	IMA
2016-12-08	2017-02-09	2017-02-09	-	Zhejiang Bokang Pharm Invest	99070N	6799	Investors, nec	China	Foreign	5122	Drugs, drug proprietaries, and druggists' sundries	China	Foreign	57.25	57.25	57.25	Completed	87.64	87.64	-	50.167	-	-	-	-	-	-	600572	600572	Zhejiang Bokang Pharmaceutical Investment Co Ltd	-	Zhejiang Bokang Pharm Invest	China	Zhejiang Zhencheng Pharmaceutical Online Co Ltd	-	Zhejiang Conba Pharm Co Ltd	China	Priv.	C	Sub.	-	-	1	-	-	-	-	-	IMA
2016-12-08	-	-	-	Future Ind Invest Fund	0F9325	6799	Investors, nec	China	Foreign	1629	Heavy construction, nec	Hong Kong	Foreign	-	-	25	Pending	580.911	580.911	-	145.206	-	-	-	-	-	-	000039	000039 200039 2039	Future Industry Investment Fund	-	State Development & Investment	China	CIMC Offshore Holdings Ltd	-	China Intl Marine Containers	China	Sub.	P	Sub.	-	-	1	-	-	-	-	-	IMA
2016-12-08	-	-	-	Changsha Xuhua Real Estate	0F9362	6552	Land subdividers and developers, except cemeteries	China	Foreign	6552	Land subdividers and developers, except cemeteries	China	Foreign	-	-	50	Pending	73.671	73.67	-	36.831	-	-	884	884	-	-	-	-	Changsha Xuhua Real Estate Development Co Ltd	-	CIFI Holdings (Group) Co Ltd	China	Changsha Henggao Property Development Ltd	-	Henderson Development Ltd	Hong Kong	Sub.	P	Sub.	-	-	1	-	-	-	-	-	IMA
2016-12-08	-	-	-	Longjian Road & Bridge Co Ltd	54270R	1611	Highway and street construction	China	Foreign	1611	Highway and street construction	China	Foreign	-	-	100	Pending	np	-	-	-	600853	600853	600853	600853	-	-	-	-	Longjian Road & Bridge Co Ltd	Shanghai	Longjian Road & Bridge Co Ltd	China	Heilongjiang Dingchang Engineering Co Ltd	-	Heilongjiang Constr Grp Co Ltd	China	Public	P	Sub.	4669	-	1	-	-	-	-	-	IMA
2016-12-08	-	-	-	Shenzhen Keybridge Asset Mgmt	9C7130	3571	Electronic computers	China	Foreign	7376	Computer facilities management services	China	Foreign	-	-	100	Pending	43.409	43.409	-	43.403	-	-	-	-	-	-	002316	002316	Shenzhen Keybridge Asset Management Co Ltd	-	Shenzhen Haohan Tiancheng	China	Shenzhen Jianqiao Jingying Technology Co Ltd	-	Shenzhen Keybridge Commun Co	China	Sub.	P	Sub.	-	-	1	-	-	-	-	-	IMA
2016-12-08	-	-	-	Duan Yumei	0F9275	6799	Investors, nec	China	Foreign	6799	Investors, nec	China	Foreign	-	-	33.223	Pending	8.754	8.754	-	2.908	-	-	-	-	-	-	002316	002316	Duan Yumei	-	Duan Yumei	China	Jiaxing Dejiu Investment Partnership(LP)	-	Shenzhen Keybridge Commun Co	China	Inv.	P	Sub.	-	-	1	-	-	-	-	-	IMA
2016-12-08	2016-12-08	2016-12-08	-	Weihai (Zhoushan) Culture Ind	0F9341	6799	Investors, nec	China	Foreign	7812	Motion picture and video tape production	China	Foreign	41.11	41.11	41.11	Completed	39.307	39.307	-	16.157	-	-	-	-	-	-	-	-	Weihai (Zhoushan) Culture Industry Investment Co Ltd (LP)	-	Weihai (Zhoushan) Culture Ind	China	Beijing Illumina Technology Co Ltd	-	Beijing Illumina Tech Co Ltd	China	Priv.	C	Priv.	-	-	1	-	-	-	-	-	IMA
2016-12-08	2016-12-31	2016-12-31	-	Henan Zhongfu Lanxun Tech Co	0F9271	7372	Prepackaged Software	China	Foreign	7379	Computer related services,nec	China	Foreign	100	100	100	Completed	np	-	-	-	-	-	-	-	-	-	-	-	Henan Zhongfu Lanxun Technology Co Ltd	-	Maxon Ltd	Bermuda	Gongyi Yunqi Internet Technology Co Ltd	-	Gongyi Yunqi Internet Tech Co	China	Sub.	C	Priv.	-	-	1	-	-	-	-	-	IMA
2016-12-08	2016-12-22	2016-12-22	-	Hangzhou Zhongheng Cloud	8C5818	7376	Computer facilities management services	China	Foreign	3629	Electrical industrial apparatus, nec	China	Foreign	31	51	31	Completed	7.271	7.271	-	2.254	-	-	002364	002364	-	-	-	-	Hangzhou Zhongheng Cloud Energy Internet Technology Co Ltd	-	Hangzhou Zhongheng Electric Co	China	Global Mainstream Dynamic Energy Technology Ltd	-	Global Mainstream Dynamic	China	Sub.	C	Priv.	-	-	1	-	-	-	-	-	IMA
2016-12-07	2016-12-20	2016-12-20	-	Huang Wei	5E5397	6799	Investors, nec	China	Foreign	6552	Land subdividers and developers, except cemeteries	China	Foreign	4.884	11.861	4.884	Completed	10233.2	5751.23	0.669	280.855	-	-	-	-	600208	600208	600208	600208	Huang Wei	-	Huang Wei	China	Xinhu Zhongbao Co Ltd	Shanghai	Xinhu Zhongbao Co Ltd	China	Inv.	C	Public	-	-	1	-	1790	0.88	-2.13	-2.13	IMA
2016-12-07	-	-	2017-04-27	Zhuhai Hokai Med Instr Co Ltd	98035N	3841	Surgical and medical instruments and apparatus	China	Foreign	5047	Medical, dental, and hospital equipment & supplies	China	Foreign	-	-	100	Withdrawn	np	-	-	362.384	300273	300273	300273	300273	-	-	-	-	Zhuhai Hokai Medical Instruments Co Ltd	ShenzChNxt	Zhuhai Hokai Med Instr Co Ltd	China	Shanghai Zhixin Medical Supply Chain Management Co Ltd	-	Pingxiang Changheyuan Invest	China	Public	W	Sub.	1126	1	1	-	-	-	-	-	IMA
2016-12-07	-	-	-	BYD Electn (Intl) Co Ltd	13011W	3663	Radio & TV broadcasting & communications equipment	China	Foreign	3559	Special industry machinery, nec	China	Foreign	-	-	100	Pending	np	-	-	25.179	00285	00285	1211	002594 1211	-	-	1211	002594 1211	BYD Electronic (International) Co Ltd	Hong Kong	BYD Co Ltd	China	BYD Co Ltd - Assets	-	BYD Co Ltd	China	Public	P	Sub.	67000	-	1	-	-	-	-	-	IMA
2016-12-07	-	-	-	BYD Electn (Intl) Co Ltd	13011W	3663	Radio & TV broadcasting & communications equipment	China	Foreign	3559	Special industry machinery, nec	China	Foreign	-	-	100	Pending	np	-	-	25.179	00285	00285	1211	002594 1211	-	-	1211	002594 1211	BYD Electronic (International) Co Ltd	Hong Kong	BYD Co Ltd	China	BYD Co Ltd - Assets	-	BYD Co Ltd	China	Public	P	Sub.	67000	-	1	-	-	-	-	-	IMA
2016-12-07	2016-12-07	2016-12-07	-	Ewell Intl Trading Co Ltd	0F9039	5099	Durable goods, nec	China	Foreign	7376	Computer facilities management services	China	Foreign	7.82	7.82	7.82	Completed	65.073	65.073	-	5.088	-	-	-	-	-	-	-	-	Eastwell International Trading Co Ltd	-	Ewell Intl Trading Co Ltd	China	Zhejiang Lande Zongheng Internet Technology Co Ltd	-	Zhejiang Lande Zongheng	China	Priv.	C	Priv.	-	-	1	-	-	-	-	-	IMA
2016-12-07	2017-01-20	2017-01-20	-	Zhejiang Shenghua Hldg Co Ltd	0F9389	6799	Investors, nec	China	Foreign	4812	Radiotelephone communications	China	Foreign	42.864	42.864	42.864	Completed	11.221	24.819	0.049	10.637	-	-	-	-	8106	8106	8106	8106	Zhejiang Shenghua Holdings Co Ltd	-	Deqing Huisheng Invest Co Ltd	China	Zheda Lande Scitech Ltd	HK GEM	Zheda Lande Scitech Ltd	China	Sub.	C	Public	-	1	1	-	-	-25.55	-25.55	-29.88	IMA
2016-12-07	-	-	-	China Financial Svcs Hldgs Ltd	Y148AC	6141	Personal credit institutions	China	Foreign	6141	Personal credit institutions	Australia	Foreign	-	-	100	Pending	np	-	-	7.454	605	605	605	605	-	-	-	-	China Financial Services Holdings Ltd	Hong Kong	China Financial Svcs Hldgs Ltd	China	Undisclosed Financial Firm	-	Undisclosed Financial Firm	Australia	Public	P	Priv.	159	-	1	-	-	-	-	-	IMA
2016-12-07	-	-	-	Kaidi Hongkong Invest Co Ltd	0F9339	4911	Electric services	China	Foreign	6289	Security and commodity services, nec	Hong Kong	Foreign	-	-	4.909	Pending	2331.12	2983.87	0.103	146.475	-	-	000939	000939	245	245	-	-	Kaidi Hongkong Investment Co Ltd	-	Kaidi Ecological & Envi Tech	China	China Minsheng Financial Holding Corp Ltd	Hong Kong	China Minsheng Invest Grp Co	China	Sub.	P	Public	-	-	1	-	59	-2.44	-15.79	8.11	IMA
2016-12-07	-	-	-	Sichuan Yahua Ind Grp Co Ltd	83907E	2892	Explosives	China	Foreign	1781	Water well drilling	Australia	Foreign	-	-	100	Pending	np	-	-	-	002497	002497	002497	002497	-	-	-	-	Sichuan Yahua Industrial Group Co Ltd	ShenzSME	Sichuan Yahua Ind Grp Co Ltd	China	Caruana Holdings Pty Ltd	-	Caruana Holdings Pty Ltd	Australia	Public	P	Priv.	3425	-	1	-	-	-	-	-	IMA
2016-12-07	-	-	-	Sichuan Yahua Ind Grp Co Ltd	83907E	2892	Explosives	China	Foreign	1781	Water well drilling	Australia	Foreign	-	-	100	Pending	np	-	-	-	002497	002497	002497	002497	-	-	-	-	Sichuan Yahua Industrial Group Co Ltd	ShenzSME	Sichuan Yahua Ind Grp Co Ltd	China	Caruana Explosives Pty Ltd	-	Caruana Explosives Pty Ltd	Australia	Public	P	Priv.	3425	-	1	-	-	-	-	-	IMA
2016-12-07	-	-	-	Sichuan Yahua Ind Grp Co Ltd	83907E	2892	Explosives	China	Foreign	1381	Drilling oil and gas wells	Australia	Foreign	-	-	100	Pending	np	-	-	-	002497	002497	002497	002497	-	-	-	-	Sichuan Yahua Industrial Group Co Ltd	ShenzSME	Sichuan Yahua Ind Grp Co Ltd	China	Caruana Mining Services Aust Pty Ltd	-	Caruana Mining Svcs Aust Pty	Australia	Public	P	Priv.	3425	-	1	-	-	-	-	-	IMA
2016-12-07	2016-12-07	2016-12-07	-	Wang Liwei	0F9358	6799	Investors, nec	China	Foreign	7375	Information retrieval services	China	Foreign	15	15	15	Completed	29.078	29.078	-	4.361	-	-	-	-	-	-	-	-	Wang Liwei	-	Wang Liwei	China	Cinda Beijing World Technology Co Ltd	-	Cinda Beijing World Tech Co	China	Inv.	C	Priv.	-	-	1	-	-	-	-	-	IMA
2016-12-07	2016-12-07	2016-12-07	-	Tianyi (Fujian) Modern	0F9359	0213	Hogs	China	Foreign	0213	Hogs	China	Foreign	100	100	100	Completed	4.071	4.071	-	4.07	-	-	1699	1699	-	-	-	-	Tianyi (Fujian) Modern Agriculture Development Co Ltd	-	China Putian Food Holding Ltd	China	Putian Xianglixiang Black Hog Development Co Ltd	-	Putian Xianglixiang Black Hog	China	Sub.	C	Priv.	-	-	1	-	-	-	-	-	IMA
2016-12-07	2016-12-07	2016-12-07	-	Qingyuan Baolaite Med Svcs	0F9289	6282	Investment advice	China	Foreign	8062	General medical and surgical hospitals	China	Foreign	100	100	100	Completed	np	-	-	-	-	-	-	-	-	-	-	-	Qingyuan Baolaite Medical Services Investment Management Co Ltd	-	Zhuhai Baolaite Houde Laifu	China	Qingyuan Kanghua Hospital	-	Qingyuan Kanghua Hospital	China	Sub.	C	Priv.	-	-	1	-	-	-	-	-	IMA
2016-12-07	2016-12-07	2016-12-07	-	Investor Group	46145M	6799	Investors, nec	China	Foreign	6799	Investors, nec	Hong Kong	Foreign	65	65	65	Completed	64.168	64.168	-	41.712	-	-	-	-	-	-	0371	0371 0371 WNIHF	Investor Group	-	Investor Group	China	Mind Light Holdings Ltd	-	Beijing Entrps Water Grp Ltd	Hong Kong	Priv.	C	Sub.	-	-	1	-	-	-	-	-	IMA
2016-12-07	-	-	-	Zhongnanhong Culture Grp Co	6E2647	7812	Motion picture and video tape production	China	Foreign	7819	Services allied to motion picture production	China	Foreign	-	-	10	Pending	29.078	29.078	-	2.907	002445	002445	002445	002445	-	-	-	-	Zhongnanhong Culture Group Co Ltd	ShenzSME	Zhongnanhong Culture Grp Co	China	Beijing Deep Vision Culture Media Co Ltd	-	Beijing Deep Vision Culture	China	Public	P	Priv.	544	-	1	-	-	-	-	-	IMA
2016-12-07	-	-	-	Bu Jian	0F8991	6799	Investors, nec	China	Foreign	3577	Computer peripheral equipment, nec	China	Foreign	-	-	81	Pending	137.9	137.9	-	111.683	-	-	-	-	-	-	002312	002312	Bu Jian	-	Bu Jian	China	Chengdu Santai Electronics Co Ltd	-	ChengDu Santai Hldg Grp Co	China	Inv.	P	Sub.	-	-	1	-	-	-	-	-	IMA
2016-12-07	-	-	-	Shanghai Baihui Xingrong	84192K	6799	Investors, nec	China	Foreign	6282	Investment advice	China	Foreign	-	-	100	Pending	1.454	1.454	-	1.454	-	-	-	-	-	-	600193	600193	Shanghai Baihui Xingrong Investment Co Ltd	-	Dragon Wing Development Ltd	Hong Kong	Shanghai Shengxin Investment Management Co Ltd	-	Shanghai Prosolar Resources	China	Sub.	P	Sub.	-	-	1	-	-	-	-	-	IMA
2016-12-07	2016-12-07	2016-12-07	-	Investor Group	46145M	6799	Investors, nec	China	Foreign	3823	Process control instruments	China	Foreign	31	80	31	Completed	0.665	0.665	-	0.206	-	-	-	-	-	-	300044	300044	Investor Group	-	Investor Group	China	Guangzhou Saihaoda Intelligent Technology Co Ltd	-	Shenzhen Sunwin Intelligent Co	China	Priv.	C	Sub.	-	-	1	-	-	-	-	-	IMA
2016-12-07	2016-12-20	2016-12-20	-	Investor Group	46145M	6799	Investors, nec	China	Foreign	3711	Motor vehicles and passenger car bodies	China	Foreign	8.41	8.41	8.41	Completed	np	-	-	-	-	-	-	-	-	-	-	-	Investor Group	-	Investor Group	China	Kaiyun Motos Co Ltd	-	Kaiyun Motos Co Ltd	China	Priv.	C	Priv.	-	-	1	-	-	-	-	-	IMA
2016-12-07	2016-12-07	2016-12-07	-	Guangzhou Zhendao RE Ind Co	1F3106	6552	Land subdividers and developers, except cemeteries	China	Foreign	6552	Land subdividers and developers, except cemeteries	China	Foreign	-	-	-	Completed	np	-	-	-	-	-	-	-	-	-	-	-	Guangzhou Zhendao Real Estate Industry Co Ltd	-	Guangzhou Zhendao RE Ind Co	China	Guangdong Panyu Guangdi Real Estate Development Co Ltd	-	Guangdong Panyu Guangdi RE	China	Priv.	C	Priv.	-	1	1	-	-	-	-	-	IMA
2016-12-07	-	-	-	Camel Group Co Ltd	13329F	3691	Storage batteries	China	Foreign	3356	Rolling, drawing, & extruding of nonferrous metals	China	Foreign	-	-	100	Pending	np	-	-	-	601311	601311	601311	601311	-	-	-	-	Camel Group Co Ltd	Shanghai	Camel Group Co Ltd	China	Hubei Jinyang Metallurgical Inc Co Ltd	-	Hubei Jinyang Metallurgical	China	Public	P	Priv.	5755	-	1	-	-	-	-	-	IMA
2016-12-07	2016-12-30	2016-12-30	-	Lhasa Zhihe Bus Mgmt Co Ltd	7E1465	8748	Business consulting services, nec	China	Foreign	6512	Operators of nonresidential buildings	China	Foreign	20.875	25.878	20.875	Completed	628.449	626.983	3.885	130.495	-	-	-	-	600817	600817	600817	600817	Lhasa Zhihe Business Management Co Ltd	-	Langfang Happy Land Dvlp	China	Xi'an Hongsheng Technology Co Ltd	Shanghai	Xi'an Hongsheng Tech Co Ltd	China	Sub.	C	Public	-	-	1	-	22	30.16	33.93	33.07	IMA
2016-12-07	-	-	-	Shanghai Runda Med Tech Co	9A3500	2835	In vitro and in vivo diagnostic substances	China	Foreign	3826	Laboratory analytical instruments	Canada	Foreign	-	-	48.5	Pending	10.983	12.129	-	5.86	603108	603108	603108	603108	-	-	-	-	Shanghai Runda Medical Technology Co Ltd	Shanghai	Shanghai Runda Med Tech Co	China	Response Biomedical Corp	-	OrbiMed Advisors LLC	United States	Public	P	Sub.	897	-	1	-	-	-	-	-	IMA
2016-12-07	2018-07-24	2018-07-24	-	Guangdong HEC Tech Hldg Co	3C5160	3353	Aluminum sheet, plate, and foil	China	Foreign	2834	Pharmaceutical preparations	China	Foreign	50.042	50.042	50.042	Completed	979.996	1154.38	-	578.469	600673	600673	600673	600673	1558	1558	-	-	Guangdong HEC Technology Holding Co Ltd	Shanghai	Guangdong HEC Tech Hldg Co	China	YiChang HEC ChangJiang Pharmaceutical Co Ltd	Hong Kong	Shenzhen HEC Industrial Dvlp	China	Public	C	Public	6245	1	1	-	946	-	-	-	IMA
2016-12-07	-	-	-	BYD Co Ltd	12435X	3711	Motor vehicles and passenger car bodies	China	Foreign	3559	Special industry machinery, nec	China	Foreign	-	-	100	Pending	np	-	-	0.749	1211	002594 1211	1211	002594 1211	-	-	1211	002594 1211	BYD Co Ltd	Hong Kong	BYD Co Ltd	China	BYD Electronic (International) Co Ltd - Assets	-	BYD Co Ltd	China	Public	P	Sub.	200000	-	1	-	-	-	-	-	IMA
2016-12-07	2017-10-23	2017-10-23	-	Jiangsu Changbao Steeltube Co	47889H	3317	Steel pipe and tubes	China	Foreign	6799	Investors, nec	China	Foreign	100	100	100	Completed	np	-	-	-	002478	002478	002478	002478	-	-	-	-	Jiangsu Changbao Steeltube Co Ltd	ShenzSME	Jiangsu Changbao Steeltube Co	China	Shandong Ruigao Investment Co Ltd	-	China Minsheng Invest Grp Co	China	Public	C	Sub.	1941	1	1	-	-	-	-	-	IMA
2016-12-07	2017-10-20	2017-10-20	-	Jiangsu Changbao Steeltube Co	47889H	3317	Steel pipe and tubes	China	Foreign	8062	General medical and surgical hospitals	China	Foreign	90	90	90	Completed	np	-	-	-	002478	002478	002478	002478	-	-	-	-	Jiangsu Changbao Steeltube Co Ltd	ShenzSME	Jiangsu Changbao Steeltube Co	China	Suqian Yanghe People Hospital Co Ltd	-	China Minsheng Invest Grp Co	China	Public	C	Sub.	1941	1	1	-	-	-	-	-	IMA
2016-12-07	2017-10-12	2017-10-12	-	Jiangsu Changbao Steeltube Co	47889H	3317	Steel pipe and tubes	China	Foreign	8062	General medical and surgical hospitals	China	Foreign	100	100	100	Completed	155.677	155.677	-	157.485	002478	002478	002478	002478	-	-	-	-	Jiangsu Changbao Steeltube Co Ltd	ShenzSME	Jiangsu Changbao Steeltube Co	China	Shifang Second Hospital Co Ltd	-	China Minsheng Invest Grp Co	China	Public	C	Sub.	1726	1	1	-	-	-	-	-	IMA
2016-12-07	2016-12-07	2016-12-07	-	Keeneyes Future Holding Inc	7E4362	6799	Investors, nec	China	Foreign	7375	Information retrieval services	China	Foreign	19.9	19.9	19.9	Completed	108.171	108.171	-	21.523	-	-	-	-	-	-	-	-	Keeneyes Future Holding Inc	-	Keeneyes Future Holding Inc	China	YANGQIANGUAN Ltd	-	YANGQIANGUAN Ltd	China	Priv.	C	Priv.	-	-	1	-	-	-	-	-	IMA
2016-12-07	-	-	-	Bu Jian	0F8991	6799	Investors, nec	China	Foreign	7372	Prepackaged Software	China	Foreign	-	-	100	Pending	4.562	4.562	-	4.562	-	-	-	-	-	-	002312	002312	Bu Jian	-	Bu Jian	China	Chengdu Jiayitong Information Technology Co Ltd	-	ChengDu Santai Hldg Grp Co	China	Inv.	P	Sub.	-	-	1	-	-	-	-	-	IMA
2016-12-07	2016-12-07	2016-12-07	-	Wuhan Guochuang Capital	4E2720	6799	Investors, nec	China	Foreign	6141	Personal credit institutions	China	Foreign	65	65	65	Completed	33.552	33.552	-	21.806	-	-	-	-	-	-	-	-	Wuhan Guochuang Capital Investment Co Ltd	-	Wuhan Guochuang Capital	China	Wuhan Guanggu Finance Leasing Co Ltd	-	Huangshan Travel Group Co Ltd	China	Priv.	C	Sub.	-	1	1	-	-	-	-	-	IMA
2016-12-07	2016-12-07	2016-12-07	-	Changshu Binjiang Urban Constr	8A9897	6799	Investors, nec	China	Foreign	9532	Administration of urban and community development	China	Foreign	42.07	94.67	42.07	Completed	248.827	248.827	-	104.666	-	-	-	-	-	-	-	-	Changshu Binjiang Urban Construction Investment& Management Co Ltd	-	Changshu Econ Dvlp Grp	China	Changshu City Riverside Urbanization Construction Co Ltd	-	Changshu Econ Dvlp Grp	China	Sub.	C	Sub.	-	1	1	-	-	-	-	-	IMA
2016-12-07	2017-01-25	2017-01-25	-	Jiangsu Hongtu High Tech Co	43866W	5734	Computer and computer software stores	China	Foreign	7389	Business services, nec	China	Foreign	100	100	100	Completed	319.86	319.86	-	319.814	600122	600122	600122	600122	-	-	-	-	Jiangsu Hongtu High Technology Co Ltd	Shanghai	Jiangsu Hongtu High Tech Co	China	Beijing Council International Auction Co Ltd	-	Shanghai Council Culture Arts	China	Public	C	Sub.	8698	-	1	-	-	-	-	-	IMA
2016-12-06	2016-12-06	2016-12-06	-	Investor Group	46145M	6799	Investors, nec	China	Foreign	2834	Pharmaceutical preparations	China	Foreign	5	5	5	Completed	1169.99	1199.51	2.246	59.989	-	-	-	-	600613	600613 900904	600613	600613 900904	Investor Group	-	Investor Group	China	Shanghai Shenqi Pharmaceutical Investment Management Co Ltd	Shanghai	Shanghai Shenqi Pharm Invest	China	Priv.	C	Public	-	-	1	-	2076	-9.38	-9.12	2.18	IMA
2016-12-06	2017-03-22	2017-03-22	-	Huangshan Jinma Co Ltd	44324H	3714	Motor vehicle parts and accessories	China	Foreign	5013	Automotive parts, supplies	China	Foreign	100	100	100	Completed	32.194	32.194	-	32.201	000980	000980	000980	000980	-	-	-	-	Huangshan Jinma Co Ltd	Shenzhen	Huangshan Jinma Co Ltd	China	Shanghai Feizhong Automobile Fittings Co Ltd	-	Shanghai Anting Asts	China	Public	C	Sub.	3198	1	1	-	-	-	-	-	IMA
2016-12-06	-	-	-	Nantong Acetic Acid Chem Co	9A0108	2869	Industrial organic chemicals, nec	China	Foreign	5169	Chemicals and allied products, nec	China	Foreign	-	-	100	Pending	4.358	4.358	-	4.359	603968	603968	603968	603968	-	-	-	-	Nantong Acetic Acid Chemical Co Ltd	Shanghai	Nantong Acetic Acid Chem Co	China	Nantong Hongxin Chemicals Co Ltd	-	Jiangsu Hongxin Chem Co Ltd	China	Public	P	Sub.	753	-	1	-	-	-	-	-	IMA
2016-12-06	2017-02-09	2017-02-09	-	Beijing Xinzhongli Zanxin Eq	9E9777	6211	Security brokers, dealers, and flotation companies	China	Foreign	7372	Prepackaged Software	China	Foreign	22.43	22.43	22.43	Completed	259.242	259.242	-	58.161	-	-	-	-	-	-	-	-	Beijing Xinzhongli Zanxin Equity Investment Center LP	-	Beijing Xinzhongli Zanxin Eq	China	Chengdu Dkmol Network Technology Co Ltd	-	Chengdu Dkmol Network Tech Co	China	Priv.	C	Priv.	-	-	1	-	-	-	-	-	IMA
2016-12-06	2016-12-06	2016-12-06	-	Zhang Fan	6E2038	6799	Investors, nec	China	Foreign	3559	Special industry machinery, nec	China	Foreign	20	100	20	Completed	0.337	0.337	-	0.067	-	-	-	-	-	-	-	-	Zhang Fan	-	Zhang Fan	China	Kunshan Gaoneng Robot Co Ltd	-	Kunshan Gaoneng Robot Co Ltd	China	Inv.	C	Priv.	-	-	1	-	-	-	-	-	IMA
2016-12-06	2016-12-06	2016-12-06	-	Chia Tai (China) Invest Co	16720Z	2048	Prepared animal feeds, except for dogs and cats	China	Foreign	2015	Poultry slaughtering and processing	China	Foreign	100	100	100	Completed	27.402	27.402	-	27.408	-	-	43	43 CPKPY	-	-	-	-	Chia Tai (China) Investment Co Ltd	-	CP Pokphand Co Ltd	Hong Kong	COFCO Meat (Suqian) Co Ltd	-	COFCO Meat (Suqian) Co Ltd	China	Sub.	C	Priv.	-	-	1	-	-	-	-	-	IMA
2016-12-06	2016-12-06	2016-12-06	-	Fuqiao (Chongqing) Hldg Co Ltd	5E7448	8011	Offices and clinics of doctors of medicine	China	Foreign	8062	General medical and surgical hospitals	China	Foreign	100	100	100	Completed	np	-	-	0.989	-	-	-	-	-	-	-	-	Fuqiao (Chongqing) Holdings Co Ltd	-	Hwazon Investment Ltd	China	Undisclosed Chins Clinic 1	-	Undisclosed Chins Clinic 1	China	Sub.	C	Priv.	-	-	1	-	-	-	-	-	IMA
2016-12-06	2016-12-06	2016-12-06	-	Shenzhen Songhe Guochuang	0F9074	6282	Investment advice	China	Foreign	3629	Electrical industrial apparatus, nec	China	Foreign	51	51	51	Completed	25.959	25.959	-	13.242	-	-	-	-	-	-	002123	002123	Shenzhen Songhe Guochuang Xinneng Equity Investment Fund LP	-	Shenzhen Songhe Guochuang	China	Beijing Rongke Hengyang Rectification Technology Co Ltd	-	Montnets Rongxin Tech Grp Co	China	Priv.	C	Sub.	-	-	1	-	-	-	-	-	IMA
2016-12-06	2016-12-06	2016-12-06	-	Chengdu Xincheng Beidou	0F8951	7372	Prepackaged Software	China	Foreign	7372	Prepackaged Software	China	Foreign	40	40	40	Completed	1.09	1.09	-	0.436	-	-	300101	300101	-	-	-	-	Chengdu Xincheng Beidou Intelligent Union Co Ltd	-	Chengdu CORPRO Tech Co Ltd	China	Chengdu Ziang Internet Technology Co Ltd	-	Chengdu Ziang Internet Tech Co	China	Sub.	C	Priv.	-	-	1	-	-	-	-	-	IMA
2016-12-06	2016-12-28	2016-12-28	-	Zhonghaiheng Industrial Dvlp	7C5283	6552	Land subdividers and developers, except cemeteries	China	Foreign	7375	Information retrieval services	China	Foreign	99	99	99	Completed	19.168	19.168	-	18.981	-	-	-	-	-	-	000503	000503	Zhonghaiheng Industrial Development Co Ltd	-	Hainan Bojing Consulting Svc	China	BJ.Emedchina.Net	-	Searainbow Holding Corp Ltd	China	Sub.	C	Sub.	-	-	1	-	-	-	-	-	IMA
2016-12-06	2017-10-11	2017-10-11	-	Beijing Kingee Culture Dvlp	07925P	3911	Jewelry, precious metal	China	Foreign	5094	Jewelry, watches, and precious stones and metals	China	Foreign	49	49	49	Completed	84.058	84.058	-	41.088	002721	002721	002721	002721	-	-	-	-	Beijing Kingee Culture Development Co Ltd	ShenzSME	Beijing Kingee Culture Dvlp	China	Shenzhen Guitian Diamond Co Ltd	-	Jovan Jewelry Co Ltd	China	Public	C	Sub.	2866	1	1	3044578100 3044579100	-	-	-	-	IMA
2016-12-06	2016-12-30	2016-12-30	-	VV Group Co Ltd	93091C	2026	Fluid milk	China	Foreign	6552	Land subdividers and developers, except cemeteries	China	Foreign	100	100	100	Completed	np	-	-	28.877	-	-	-	-	-	-	600300	600300	VV Group Co Ltd	-	VV Holding Co Ltd	China	V V Food & Beverage Co Ltd-Assets	-	V V Food & Beverage Co Ltd	China	Sub.	C	Sub.	-	-	1	-	-	-	-	-	IMA
2016-12-06	2017-10-11	2017-10-11	-	Beijing Kingee Culture Dvlp	07925P	3911	Jewelry, precious metal	China	Foreign	5094	Jewelry, watches, and precious stones and metals	China	Foreign	99.06	99.06	99.06	Completed	105.067	105.067	-	103.826	002721	002721	002721	002721	-	-	-	-	Beijing Kingee Culture Development Co Ltd	ShenzSME	Beijing Kingee Culture Dvlp	China	Zhenbaotong (Shenzhen) Internet Technology Co Ltd	-	Zhenbaotong (Shenzhen)	China	Public	C	Priv.	2866	1	1	3044578100 3044579100	-	-	-	-	IMA
2016-12-06	-	-	-	Shandong Baijun RE Dvlp Co Ltd	0F8443	6552	Land subdividers and developers, except cemeteries	China	Foreign	6552	Land subdividers and developers, except cemeteries	China	Foreign	-	-	100	Pending	np	-	-	341.821	-	-	000656	000656	-	-	-	-	Shandong Baijun Real Estate Development Co Ltd	-	Jinke Property Group Co Ltd	China	Qingdao Haier Property Group Co Ltd-Assets	-	Qingdao Haier Invest & Dvlp Co	China	Sub.	P	Sub.	-	-	1	-	-	-	-	-	IMA
2016-12-06	2017-10-11	2017-10-11	-	Beijing Kingee Culture Dvlp	07925P	3911	Jewelry, precious metal	China	Foreign	5094	Jewelry, watches, and precious stones and metals	China	Foreign	100	100	100	Completed	126.837	126.837	-	126.528	002721	002721	002721	002721	-	-	-	-	Beijing Kingee Culture Development Co Ltd	ShenzSME	Beijing Kingee Culture Dvlp	China	Shenzhen Jiefu Jewelry Co Ltd	-	Harbin Feiliduhao Trading Co	China	Public	C	Sub.	2866	1	1	3044578100 3044579100	-	-	-	-	IMA
2016-12-06	2017-10-11	2017-10-11	-	Beijing Kingee Culture Dvlp	07925P	3911	Jewelry, precious metal	China	Foreign	3911	Jewelry, precious metal	China	Foreign	100	100	100	Completed	105.847	105.847	-	105.589	002721	002721	002721	002721	-	-	-	-	Beijing Kingee Culture Development Co Ltd	ShenzSME	Beijing Kingee Culture Dvlp	China	Shenzhen Jinyi Jewelry Co Ltd	-	Shenzhen Jinyi Jewelry Co Ltd	China	Public	C	Priv.	2866	1	1	3044578100 3044579100	-	-	-	-	IMA
2016-12-06	-	-	2017-04-26	Hangzhou Zenotech Co Ltd	9E4206	7372	Prepackaged Software	China	Foreign	3663	Radio & TV broadcasting & communications equipment	China	Foreign	-	-	100	Withdrawn	np	-	-	3.167	-	-	600602	600602 900901	-	-	-	-	Hangzhou Zenotech Co Ltd	-	INESA Intelligent Tech Inc	China	Shenzhen Jinling Communication Technology Co Ltd	-	INESA (Group) Co Ltd	China	Sub.	W	Sub.	-	-	1	-	-	-	-	-	IMA
2016-12-06	-	-	2017-04-28	Beijing Kingee Culture Dvlp	07925P	3911	Jewelry, precious metal	China	Foreign	5944	Jewelry stores	China	Foreign	-	51	49	Withdrawn	np	-	-	77.629	002721	002721	002721	002721	-	-	002721	002721	Beijing Kingee Culture Development Co Ltd	ShenzSME	Beijing Kingee Culture Dvlp	China	Nanjing Baoqing Shangpin Jewelry Chain Stores Co Ltd	-	Beijing Kingee Culture Dvlp	China	Public	W	Sub.	2347	1	1	-	-	-	-	-	IMA
2016-12-06	-	-	-	KPC Pharmaceuticals Inc	4F6128	2834	Pharmaceutical preparations	China	Foreign	2834	Pharmaceutical preparations	United States	Illinois	-	-	9.91	Pending	30.272	30.272	-	3	600422	600422	600422	600422	-	-	-	-	KPC Pharmaceuticals Inc	Shanghai	KPC Pharmaceuticals Inc	China	RiMO INC	-	RiMO INC	United States	Public	P	Priv.	4228	-	1	-	-	-	-	-	MA
2016-12-06	-	-	-	Hangzhou Boiler Group Co Ltd	41077P	3443	Fabricated plate work (boiler shops)	China	Foreign	3443	Fabricated plate work (boiler shops)	China	Foreign	-	-	16	Pending	np	-	-	-	002534	002534	002534	002534	-	-	002534	002534	Hangzhou Boiler Group Co Ltd	ShenzSME	Hangzhou Boiler Group Co Ltd	China	Hangzhou Hangguo Industrial Boiler Co Ltd	-	Hangzhou Boiler Group Co Ltd	China	Public	P	Sub.	1821	-	1	-	-	-	-	-	IMA
2016-12-06	-	-	-	Gold Cup Elec Apparatus Co	38301Z	3357	Drawing and insulating of nonferrous wire	China	Foreign	7372	Prepackaged Software	China	Foreign	-	-	48.72	Pending	1.492	1.492	-	0.727	002533	002533	002533	002533	-	-	-	-	Gold Cup Electric Apparatus Co Ltd	ShenzSME	Gold Cup Elec Apparatus Co	China	Beijing Golden Berry Technology Co Ltd	-	Beijing Golden Berry Tech Co	China	Public	P	Priv.	1934	-	1	-	-	-	-	-	IMA
2016-12-06	2017-07-28	2017-07-28	-	ZTE Corp	82328J	3661	Telephone&telegraph apparatus	China	Foreign	3661	Telephone&telegraph apparatus	Turkey	Foreign	48.042	48.042	48.042	Completed	299.644	215.604	-	101.281	000063	000063 763	-	-	NETAS	NETAS	NETAS	NETAS	ZTE Corp	Shenzhen	ZTE Holdings Co Ltd	China	Netas Telekomunikasyon AS	Istanbul	Netas Telekomunikasyon AS	Turkey	Public	C	Public	84622	-	1	-	2204	-	-	-	IMA
2016-12-06	-	-	-	Far East Smarter Energy Co Ltd	4C4746	3357	Drawing and insulating of nonferrous wire	China	Foreign	3825	Instruments to measure electricity	China	Foreign	-	-	5.94	Pending	53.638	53.638	-	3.153	600869	600869	-	-	-	-	-	-	Far East Smarter Energy Co Ltd	Shanghai	Far E Hldg Grp Co Ltd	China	Suzhou Taigu Power Holdings Co Ltd	-	Suzhou Taigu Power Hldg Co	China	Public	P	Priv.	9729	-	1	-	-	-	-	-	IMA
2016-12-06	2017-10-17	2017-10-17	-	Jilin Forest Industry Co Ltd	47747N	2499	Wood products, nec	China	Foreign	9532	Administration of urban and community development	China	Foreign	100	100	100	Completed	149.597	149.597	-	149.63	600189	600189	600189	600189	-	-	-	-	Jilin Forest Industry Co Ltd	Shanghai	Jilin Forest Industry Co Ltd	China	Suzhou Industry Park Garden Afforestation Project Co Ltd	-	Suzhou Ind Pk Garden	China	Public	C	Priv.	4922	1	1	-	-	-	-	-	IMA
2016-12-06	2017-10-17	2017-10-17	-	Jilin Forest Industry Co Ltd	47747N	2499	Wood products, nec	China	Foreign	2086	Bottled & canned soft drinks & carbonated waters	China	Foreign	75.45	75.45	75.45	Completed	218.664	218.664	-	165.019	600189	600189	600189	600189	-	-	-	-	Jilin Forest Industry Co Ltd	Shanghai	Jilin Forest Industry Co Ltd	China	Jilin Forest Industry Group Quanyangquan Beverage Co Ltd	-	Jilin Forest Ind Grp	China	Public	C	Priv.	4922	1	1	-	-	-	-	-	IMA
2016-12-06	-	-	-	China Shipbldg Ind Grp Power	5E9410	4911	Electric services	China	Foreign	4493	Marinas	China	Foreign	-	-	3.85	Pending	2623.13	2623.13	-	101.013	600482	600482	600482	600482	-	-	600482	600482	China Shipbuilding Industry Group Power Co Ltd	Shanghai	China Shipbldg Ind Grp Power	China	Wuhan Marine Machine Plant Co Ltd	-	China Shipbldg Ind Grp Power	China	Public	P	Sub.	6659	-	1	-	-	-	-	-	IMA
2016-12-06	-	-	2017-04-17	Loften Envi Tech Co Ltd	8C6369	3353	Aluminum sheet, plate, and foil	China	Foreign	3369	Nonferrous foundries	China	Foreign	-	-	100	Withdrawn	np	-	-	1020.14	002379	002379	002379	002379	-	-	-	-	Loften Environmental Technology Co Ltd	ShenzSME	Loften Envi Tech Co Ltd	China	Shandong Innovation Metal Co Ltd	-	Binzhou Hengwang ShareHldg	China	Public	W	Sub.	300	-	1	-	-	-	-	-	IMA
2016-12-06	-	-	2017-04-17	Shandong Hongtuo Industrial	0F8540	3334	Primary production of aluminum	China	Foreign	3353	Aluminum sheet, plate, and foil	China	Foreign	-	-	63.406	Withdrawn	911.224	838.999	0.906	1454.02	-	-	-	-	002379	002379	002379	002379	Shandong Hongtuo Industrial Co Ltd	-	China Hongqiao Holdings Ltd	China	Loften Environmental Technology Co Ltd	ShenzSME	Loften Envi Tech Co Ltd	China	Sub.	W	Public	-	-	1	-	300	-	-	-22.51	IMA
2016-12-06	2016-12-06	2016-12-06	-	Investor Group	46145M	6799	Investors, nec	China	Foreign	4911	Electric services	China	Foreign	100	100	100	Completed	np	-	-	-	-	-	-	-	-	-	-	-	Investor Group	-	Investor Group	China	China Guodian Corp-Assets	-	China Guodian Corp	China	Priv.	C	Sub.	-	-	1	-	-	-	-	-	IMA
2016-12-06	2017-08-08	2017-08-08	-	Tianjin Jingwei Elec Wire Co	90071Z	3677	Electronic coils, transformers, & other inductors	China	Foreign	3577	Computer peripheral equipment, nec	China	Foreign	100	100	100	Completed	185.458	185.458	-	185.162	300120	300120	300120	300120	-	-	-	-	Tianjin Jingwei Electric Wire Co Ltd	ShenzChNxt	Tianjin Jingwei Elec Wire Co	China	New Vision Display (Shenzhen) Co Ltd	-	Yongzhou Furui Invest Co Ltd	China	Public	C	Sub.	176	1	1	3045237100	-	-	-	-	IMA
2016-12-06	-	-	-	Weihai New Beiyang Digital	94887F	3825	Instruments to measure electricity	China	Foreign	3589	Service industry machines, nec	China	Foreign	-	-	100	Pending	np	-	-	0.877	-	-	002376	002376	-	-	002376	002376	Weihai New Beiyang Digital Technology Co Ltd	-	Shandong New Beiyang Info	China	Shandong New Beiyang Information Technology Co Ltd-Equipment	-	Shandong New Beiyang Info	China	Sub.	P	Sub.	-	-	1	-	-	-	-	-	IMA
2016-12-06	-	-	2018-04-11	Shenzhen Ideal Jewellery Co	81324W	3911	Jewelry, precious metal	China	Foreign	6231	Security and commodity exchanges	China	Foreign	-	-	25.25	Withdrawn	np	-	-	0.237	002740	002740	002740	002740	-	-	-	-	Shenzhen Ideal Jewellery Co Ltd	ShenzSME	Shenzhen Ideal Jewellery Co	China	Shenzhen Rough Diamond Exchange Center Co Ltd	-	Overseas Chinese Town Entrp Co	China	Public	W	J.V.	752	-	1	-	-	-	-	-	IMA
2016-12-06	-	-	-	Natural Apex Ltd	7E4888	6552	Land subdividers and developers, except cemeteries	China	Foreign	6552	Land subdividers and developers, except cemeteries	China	Foreign	-	-	43.24	Pending	96.649	96.649	-	41.8	-	-	1862	1862	-	-	1862	1862	Natural Apex Ltd	-	Jingrui Holdings Ltd	Hong Kong	Modern Jump Ltd	-	Jingrui Holdings Ltd	Hong Kong	Sub.	P	Sub.	-	-	1	-	-	-	-	-	IMA
2016-12-06	-	-	-	Zhoushan Jingshang Ppty Co Ltd	0F8561	6552	Land subdividers and developers, except cemeteries	China	Foreign	6799	Investors, nec	China	Foreign	-	-	34.43	Pending	212.621	212.621	-	73.222	-	-	1862	1862	-	-	1862	1862	Zhoushan Jingshang Properties Co Ltd	-	Jingrui Holdings Ltd	Hong Kong	Shanghai Jiaguan Investment Co Ltd	-	Jingrui Holdings Ltd	Hong Kong	Sub.	P	Sub.	-	-	1	-	-	-	-	-	IMA
2016-12-06	2016-12-06	2016-12-06	-	Ningbo Shenhui Yingtong Invest	0F8542	6799	Investors, nec	China	Foreign	6799	Investors, nec	China	Foreign	15	15	15	Completed	14.537	14.537	-	2.181	-	-	-	-	-	-	002506	002506	Ningbo Shenhui Yingtong Investment Co Ltd (LP)	-	Ningbo Shenhui Yingtong Invest	China	Suzhou Guoxinsuo Investment Co Ltd	-	GCL Sys Integration Tech Co	China	Priv.	C	Sub.	-	-	1	-	-	-	-	-	IMA
2016-12-06	2017-06-30	2017-06-30	-	Inner Mongolia Binhai Invest	06630Y	6282	Investment advice	China	Foreign	6552	Land subdividers and developers, except cemeteries	China	Foreign	100	100	100	Completed	45.932	45.932	-	45.943	-	-	-	-	-	-	600225	600225	Inner Mongolia Binhai Investment Co Ltd	-	Tianjin Municipal Constr Grp	China	Inner Mongolia Songjiang Real Estate Development Co Ltd	-	Tianjin Songjiang Co Ltd	China	Sub.	C	Sub.	-	-	1	-	-	-	-	-	IMA
2016-12-06	-	-	-	Hangzhou Handing Yuyou	7E2280	8741	Management services	China	Foreign	6799	Investors, nec	China	Foreign	-	-	100	Pending	np	-	-	11.632	-	-	300300	300300	-	-	-	-	Hangzhou Handing Yuyou Interactive Entertainment Management Co Ltd	-	Hakim Unique Internet Co Ltd	China	Hangzhou Unique Theater Management Co Ltd - Assets	-	Hakim Unique Meida Grp Co Ltd	China	Sub.	P	Sub.	-	-	1	-	-	-	-	-	IMA
2016-12-06	2016-12-28	2016-12-28	-	Zhonghaiheng Industrial Dvlp	7C5283	6552	Land subdividers and developers, except cemeteries	China	Foreign	7375	Information retrieval services	China	Foreign	99	99	99	Completed	0.102	0.102	-	0.101	-	-	-	-	-	-	000503	000503	Zhonghaiheng Industrial Development Co Ltd	-	Hainan Bojing Consulting Svc	China	Chongqing Weihong Medicine Electronic Business Co Ltd	-	Searainbow Holding Corp Ltd	China	Sub.	C	Sub.	-	-	1	-	-	-	-	-	IMA
2016-12-06	-	-	-	Minmetals Land Invest Mgmt	0F8929	6282	Investment advice	China	Foreign	6552	Land subdividers and developers, except cemeteries	China	Foreign	-	-	33.33	Pending	976.181	976.181	-	325.433	-	-	-	-	-	-	-	-	Minmetals Land Investment Management (Beijing) Co Ltd	-	China Minmetals Corp	China	Kuangji Properties (Nanjing) Co Ltd	-	China Minmetals Corp	China	Sub.	P	Sub.	-	-	1	-	-	-	-	-	IMA
2016-12-05	2016-12-05	2016-12-05	-	Envision Energy Tech	9C2623	499A	Cogeneration, alternative energy sources	China	Foreign	499A	Cogeneration, alternative energy sources	France	Foreign	-	-	-	Completed	np	-	-	-	-	-	-	-	-	-	-	-	Envision Energy Technology (Shanghai) Co Ltd	-	Envision Energy Tech	China	Velocita Energy Developments Ltd-Onshore Wind Farm Portfolio	-	Velocita Energy Developments	United Kingdom	Priv.	C	Sub.	-	-	1	-	-	-	-	-	IMA
2016-12-05	2016-12-05	2016-12-05	-	Shanghai Bohong Invest	0F8415	8748	Business consulting services, nec	China	Foreign	7376	Computer facilities management services	China	Foreign	25.655	25.655	25.655	Completed	19.372	19.372	-	4.966	-	-	-	-	-	-	-	-	Shanghai Bohong Investment Consulting Co Ltd	-	Shanghai Bohong Invest	China	Yitan Information & Technology (Shanghai) Co Ltd	-	Yitan Info & Tech (Shanghai)	China	Priv.	C	Priv.	-	-	1	-	-	-	-	-	IMA
2016-12-05	2016-12-26	2016-12-26	-	Shenzhen Helianyi Invest Co	0F8612	6799	Investors, nec	China	Foreign	6552	Land subdividers and developers, except cemeteries	China	Foreign	100	100	100	Completed	29.387	29.387	-	29.363	-	-	-	-	-	-	-	-	Shenzhen Helianyi Investment Co Ltd	-	Shenzhen Helianyi Invest Co	China	Shenzhen Yidaxiang Property Co Ltd	-	Shenzhen Yidaxiang Ppty Co Ltd	China	Priv.	C	Priv.	-	-	1	-	-	-	-	-	IMA
2016-12-05	2016-12-05	2016-12-05	-	Shenzhen Hengxiangji RE Dvlp	8C5810	6799	Investors, nec	China	Foreign	6799	Investors, nec	China	Foreign	80	80	80	Completed	29.08	29.08	-	23.246	-	-	-	-	-	-	-	-	Shenzhen Hengxiangji Real Estate Development Co Ltd	-	Overseas Chinese Town Entrp Co	China	Wuhan Yutian Hongguang Industry Co Ltd	-	Wuhan Zhongheng New Tech Ind	China	Sub.	C	Sub.	-	1	1	-	-	-	-	-	IMA
2016-12-05	2017-06-20	2017-06-20	-	Chengdu Tianxing Instr &	16425Z	3829	Measuring&controlling devices	China	Foreign	2836	Biological products, except diagnostic substances	China	Foreign	100	100	100	Completed	654.213	654.213	-	653.686	000710	000710	000710	000710	-	-	-	-	Chengdu Tianxing Instrument & Meter Co Ltd	Shenzhen	Chengdu Tianxing Instr &	China	Beijing Berry Genomics Biotechnology Co Ltd	-	Beijing Berry Genomics	China	Public	C	Priv.	678	1	1	-	-	-	-	-	IMA
2016-12-05	-	-	-	Zhejiang Shuaikang Elec Stock	0F8107	3634	Electric housewares and fans	China	Foreign	3433	Heating equipment	China	Foreign	-	-	75	Pending	np	-	-	-	-	-	-	-	-	-	-	-	Zhejiang Shuaikang Electric Stock Co Ltd	-	Shuaikang Group Co Ltd	China	Ningbo Shuaikang Water Heater Co Ltd	-	Shuaikang Group Co Ltd	China	Sub.	P	Sub.	-	-	1	-	-	-	-	-	IMA
2016-12-05	2017-03-31	2017-03-31	-	Major Bright Holdings Ltd	6C1008	6799	Investors, nec	China	Foreign	5122	Drugs, drug proprietaries, and druggists' sundries	China	Foreign	12	12	12	Completed	45.802	45.802	-	5.492	-	-	6108	6108	-	-	-	-	Major Bright Holdings Ltd	-	New Ray Medicine Int Hldg Ltd	China	Eternal Charm International Ltd	-	Eternal Charm Intl Ltd	China	Sub.	C	Priv.	-	-	1	-	-	-	-	-	IMA
2016-12-05	2016-12-05	2016-12-05	-	Investor Group	46145M	6799	Investors, nec	China	Foreign	7379	Computer related services,nec	China	Foreign	-	-	-	Completed	np	-	-	17.434	-	-	-	-	-	-	-	-	Investor Group	-	Investor Group	China	Wusong Network Technology Beijing Co Ltd	-	Wusong Network Tech Beijing	China	Priv.	C	Priv.	-	-	1	-	-	-	-	-	IMA
2016-12-05	2017-03-13	2017-03-13	-	Jiangsu Sunrain Solar Energy	84233P	3433	Heating equipment	China	Foreign	3634	Electric housewares and fans	China	Foreign	75	75	75	Completed	142.494	142.494	-	106.784	603366	603366	-	-	-	-	-	-	Jiangsu Sunrain Solar Energy Co Ltd	Shanghai	Sunrain Holding Group Co Ltd	China	Zhejiang Shuaikang Electric Stock Co Ltd	-	Shuaikang Group Co Ltd	China	Public	C	Sub.	3618	-	1	-	-	-	-	-	IMA
2016-12-05	2017-02-23	2017-02-23	-	Shenzhen Tiger Remit Asset	0F8025	6282	Investment advice	China	Foreign	2834	Pharmaceutical preparations	China	Foreign	11.271	11.271	11.271	Completed	1349.03	1350.41	2.659	152.079	-	-	-	-	002198	002198	002198	002198	Shenzhen Tiger Remit Asset Management Co Ltd	-	Shenzhen Tiger Remit Asset	China	Guangdong Jiaying Pharmaceutical Co Ltd	ShenzSME	Guangdong Jiaying Pharm Co Ltd	China	Priv.	C	Public	-	-	1	-	1274	-	-	44.44	IMA
2016-12-05	-	-	-	Jiangsu King's Luck Brewery Co	48999R	2085	Distilled and blended liquors	China	Foreign	6159	Misc business credit	China	Foreign	-	-	80	Pending	np	-	-	-	603369	603369	603369	603369	-	-	-	-	Jiangsu King's Luck Brewery Co Ltd	Shanghai	Jiangsu King's Luck Brewery Co	China	Lianshui County King's Luck Rural Micro-Credit Co Ltd	-	Jiangsu Anton Grp Hldg Co Ltd	China	Public	P	Sub.	3198	-	1	-	-	-	-	-	IMA
2016-12-05	2017-01-26	2017-01-26	-	Lanhai Med Invest Co Ltd	1F1054	6153	Short-term business credit institutions	China	Foreign	6552	Land subdividers and developers, except cemeteries	China	Foreign	95	95	95	Completed	188.993	188.993	-	179.398	600896	600896	600896	600896	-	-	-	-	Lanhai Medical Investment Co Ltd	Shanghai	Lanhai Med Invest Co Ltd	China	Shanghai Hefeng Property Co Ltd	-	Shanghai Bund Invest Grp Co	China	Public	C	Sub.	898	-	1	-	-	-	-	-	IMA
2016-12-05	2016-12-05	2016-12-05	-	Investor Group	46145M	6799	Investors, nec	China	Foreign	6799	Investors, nec	China	Foreign	51	51	51	Completed	7.27	7.27	-	3.705	-	-	-	-	-	-	3688	3688	Investor Group	-	Investor Group	China	Shenzhen Qianhai New Top Spring Equity Investment Fund Management Co Ltd	-	Top Spring Intl Hldg Ltd	Hong Kong	Priv.	C	Sub.	-	-	1	-	-	-	-	-	IMA
2016-12-05	-	-	-	Zhejiang Shuaikang Elec Stock	0F8107	3634	Electric housewares and fans	China	Foreign	5722	Household appliance stores	China	Foreign	-	-	49	Pending	np	-	-	-	-	-	-	-	-	-	-	-	Zhejiang Shuaikang Electric Stock Co Ltd	-	Shuaikang Group Co Ltd	China	Zhejiang Shuaikang Marketing Co Ltd	-	Shuaikang Group Co Ltd	China	Sub.	P	Sub.	-	-	1	-	-	-	-	-	IMA
2016-12-05	2016-12-05	2016-12-05	-	Ningbo Xinda Kaili Eq	0F8022	6799	Investors, nec	China	Foreign	6141	Personal credit institutions	China	Foreign	14.237	14.237	14.237	Completed	257.367	257.367	-	36.612	-	-	-	-	-	-	-	-	Ningbo Xinda Kaili Equity Partnership(LP)	-	Ningbo Xinda Kaili Eq	China	Uni-Power Grp	-	Uni-Power Grp	China	Priv.	C	Priv.	-	-	1	-	-	-	-	-	IMA
2016-12-05	2016-12-05	2016-12-05	-	Investor Group	46145M	6799	Investors, nec	China	Foreign	3365	Aluminum foundries	China	Foreign	66	66	66	Completed	113.572	113.572	-	74.897	-	-	-	-	-	-	-	-	Investor Group	-	Investor Group	China	Chinalco Shanxi Jiaokou Xianghua Technology Co Ltd	-	Shandong Aluminum Co	China	Priv.	C	J.V.	-	-	1	-	-	-	-	-	IMA
2016-12-05	-	-	-	Zhejiang Zhongtai Chuangying	0F8059	6282	Investment advice	China	Foreign	3081	Unsupported plastics film and sheet	China	Foreign	-	-	5	Pending	8070.48	9342.35	2.649	466.742	-	-	-	-	002450	002450	002450	002450	Zhejiang Zhongtai Chuangying Asset Manegement Co Ltd	-	Zhuhai Zhongzhi Haoyuan Entrp	China	Kangde Xin Composite Material Group Co Ltd	ShenzSME	Kangde Xin Composite Material	China	Sub.	P	Public	-	-	1	-	3836	-1.98	1.11	5.5	IMA
2016-12-04	2016-12-09	2016-12-09	-	Huangshanghuang Group Co Ltd	49010E	6282	Investment advice	China	Foreign	0279	Animal specialties, nec	New Zealand	Foreign	51	51	51	Completed	6.975	6.975	-	3.574	-	-	-	-	-	-	-	-	Huangshanghuang Group Co Ltd	-	Huangshanghuang Group Co Ltd	China	Streamland Biological Technology Ltd-Honey Business	-	Streamland Biological Tech Ltd	New Zealand	Priv.	C	Sub.	796	1	1	-	-	-	-	-	IMA
2016-12-04	2016-12-04	2016-12-04	-	Investor Group	46145M	6799	Investors, nec	China	Foreign	3845	Electromedical and electrotherapeutic apparatus	China	Foreign	18.59	18.59	18.59	Completed	197.999	197.999	-	36.808	-	-	-	-	-	-	853	853 MCRPF	Investor Group	-	Investor Group	China	MicroPort Endovascular (Shanghai) Co Ltd	-	Microport Scientific Corp	China	Priv.	C	Sub.	-	-	1	-	-	-	-	-	IMA
2016-12-03	2016-12-03	2016-12-03	-	Investor Group	46145M	6799	Investors, nec	China	Foreign	7376	Computer facilities management services	China	Foreign	34.5	34.5	34.5	Completed	1.453	1.453	-	0.501	-	-	-	-	-	-	002236	002236 N/A	Investor Group	-	Investor Group	China	Hangzhou Tecomore Technology Co Ltd	-	Zhejiang Dahua Tech Co Ltd	China	Priv.	C	Sub.	-	-	1	-	-	-	-	-	IMA
2016-12-03	-	-	-	Suzhou Titan Wind Power Blade	0F8417	3511	Turbines and turbine generator sets	China	Foreign	8748	Business consulting services, nec	China	Foreign	-	-	100	Pending	0.073	0.073	-	0.073	-	-	002531	002531	-	-	-	-	Suzhou Titan Wind Power Blade Technology Co Ltd	-	Titan Wind Energy (Suzhou) Co	China	Kunshan Lufeng Shengwei Advisory Services Co Ltd	-	Kunshan New Changzheng Invest	China	Sub.	P	Sub.	-	-	1	-	-	-	-	-	IMA
2016-12-03	2016-12-24	2016-12-24	-	Ningbo Meishan Bonded Port	0F8504	6282	Investment advice	China	Foreign	3679	Electronic components, nec	China	Foreign	5.026	5.026	5.026	Completed	796.915	707.37	2.906	35.549	-	-	-	-	002199	002199	002199	002199	Ningbo Meishan Bonded Port Area Lanhai Toukong Investment Management Center LP	-	Ningbo Meishan Bonded Port	China	ZheJiang East Crystal Electronic Co Ltd	ShenzSME	ZheJiang East Crystal	China	Priv.	C	Public	-	1	1	-	937	12.87	-	18.91	IMA
2016-12-03	2018-08-14	2018-08-14	-	Shanxi Natural Gas Co Ltd	1A3436	1311	Crude petroleum and natural gas	China	Foreign	6799	Investors, nec	China	Foreign	51	100	51	Completed	8.942	8.942	-	4.56	-	-	600617	600617 900913	-	-	-	-	Shanxi Natural Gas Co Ltd	-	Shanxi Guoxin Energy Corp Ltd	China	Shanxi International Power Natural Gas Co Ltd	-	Shanxi Intl Electricity Grp	China	Sub.	C	Sub.	-	-	1	-	-	-	-	-	IMA
2016-12-03	2016-12-22	2016-12-22	-	Sichuan Dvlp Xingcheng	0F8013	6799	Investors, nec	China	Foreign	1031	Lead and zinc ores	China	Foreign	80	80	80	Completed	172.526	172.526	-	138.021	-	-	-	-	-	-	600139	600139	Sichuan Development Xingcheng Enquity Investment Fund Partnership LP	-	Nongyin Huili (Shanghai) Asts	China	Nanjing Yinmao Lead-Zinc Mining Co Ltd	-	Sichuan Wstn Resources Hldg	China	Sub.	C	Sub.	-	-	1	-	-	-	-	-	IMA
2016-12-03	2017-08-11	2017-08-11	-	Jinzi Ham Co Ltd	47888T	2013	Sausages and other prepared meat products	China	Foreign	6282	Investment advice	China	Foreign	8	51	8	Completed	296.49	296.49	-	23.719	002515	002515	002515	002515	-	-	002515	002515	Jinzi Ham Co Ltd	ShenzSME	Jinzi Ham Co Ltd	China	China Gemstone Capital Management (Beijing) Co Ltd	-	Jinzi Ham Co Ltd	China	Public	C	Sub.	393	-	1	-	-	-	-	-	IMA
2016-12-03	2016-12-26	2016-12-26	-	Shenzhen Hualang PhotoElecity	9E8543	3674	Semiconductors and related devices	China	Foreign	3679	Electronic components, nec	China	Foreign	100	100	100	Completed	24.698	24.698	-	24.698	-	-	-	-	-	-	002289	002289	Shenzhen Hualang Photoelectricity Co Ltd	-	Shenzhen Hualang PhotoElecity	China	Shen Zhen Yassy Technology Co Ltd	-	Shenzhen Success Electn Ltd	China	Priv.	C	Sub.	-	-	1	-	-	-	-	-	IMA
2016-12-03	2016-12-27	2016-12-27	-	Chengde Shuoda Mining Co Ltd	0F8413	1011	Iron ores	China	Foreign	1021	Copper ores	China	Foreign	100	100	100	Completed	46.346	46.346	-	46.346	-	-	-	-	-	-	002021	002021	Chengde Shuoda Mining Co Ltd	-	Chengde Shuoda Mining Co Ltd	China	Inner Mongolia Tuquan County Xiliduo Mining Co Ltd	-	Zoje Resources Invest Co Ltd	China	Priv.	C	Sub.	-	-	1	-	-	-	-	-	IMA
2016-12-03	2016-12-28	2016-12-28	-	Shenzhen Zhongzhi Chantou	1F6557	6799	Investors, nec	China	Foreign	7375	Information retrieval services	China	Foreign	-	-	-	Completed	np	-	-	5.756	-	-	-	-	-	-	-	-	Shenzhen Zhongzhi Chantou Internet Financial Investment Enterprises	-	Shenzhen Zhongzhi Chantou	China	Shenzhen Pengding Chuangying Financial Information Service Co Ltd	-	Shenzhen Pengding Chuangying	China	Priv.	C	Priv.	-	-	1	-	-	-	-	-	IMA
2016-12-03	2016-12-03	2016-12-03	-	Shanghai Xueting Bus	0F8600	8742	Management consulting services	China	Foreign	2892	Explosives	China	Foreign	10	10	10	Completed	87.171	87.171	-	8.717	-	-	-	-	N/A	N/A	N/A	N/A	Shanghai Xueting Business Mnangement Center(LP)	-	Shanghai Xueting Bus	China	Jiangxi Guoke Military Industry Group Co Ltd	ShenzChNxt	Jiangxi Guoke Military Ind	China	Priv.	C	Priv.	-	-	1	-	-	-	-	-	IMA
2016-12-03	-	-	-	Shanghai Yto Express	4E5838	4213	Trucking, except local	China	Foreign	3569	General industrial machinery and equipment	China	Foreign	-	-	100	Pending	2.33	2.33	-	2.33	-	-	-	-	-	-	-	-	Shanghai Yto Express (Logistics) Co Ltd	-	Shanghai YTO Jiaolong Invest	China	Zhejiang Gangyu Industry Co Ltd	-	Shanghai YTO Jiaolong Invest	China	Sub.	P	Sub.	-	-	1	-	-	-	-	-	IMA
2016-12-03	2016-12-03	2016-12-03	-	Suzhou Tianli Invest Co Ltd	7A2418	6799	Investors, nec	China	Foreign	4953	Refuse systems	China	Foreign	45	45	45	Completed	45.295	45.295	-	20.383	-	-	002531	002531	-	-	-	-	Suzhou Tianli Investment Co Ltd	-	Titan Wind Energy (Suzhou) Co	China	Jiangsu Yizhou Renewable Resources Technology Co Ltd	-	Jiangsu Yizhou Renewable	China	Sub.	C	Priv.	-	-	1	-	-	-	-	-	IMA
2016-12-03	-	-	-	Yin Chaolin	0F8497	6799	Investors, nec	China	Foreign	2086	Bottled & canned soft drinks & carbonated waters	China	Foreign	-	-	33	Pending	1.007	1.007	-	0.332	-	-	-	-	-	-	600222	600222	Yin Chaolin	-	Yin Chaolin	China	Jiaozuo Huai Brand Drinks Co Ltd	-	Henan Taloph Pharm Stock Co	China	Inv.	P	Sub.	-	-	1	-	-	-	-	-	IMA
2016-12-03	-	-	2017-03-30	Tianjin Motor Dies Co Ltd	3A1539	3714	Motor vehicle parts and accessories	China	Foreign	3714	Motor vehicle parts and accessories	China	Foreign	-	-	100	Withdrawn	np	-	-	134.619	002510	002510	002510	002510	-	-	-	-	Tianjin Motor Dies Co Ltd	ShenzSME	Tianjin Motor Dies Co Ltd	China	Nantong Chaoda Equipment Co Ltd	-	Nantong Chaoda Equip Co Ltd	China	Public	W	Priv.	2987	1	1	-	-	-	-	-	IMA
2016-12-03	-	-	-	Gemdale Corp	36407P	6552	Land subdividers and developers, except cemeteries	China	Foreign	6552	Land subdividers and developers, except cemeteries	China	Foreign	-	-	50	Pending	1.453	1.453	-	0.726	600383	600383	600383	600383	-	-	000671	000671	Gemdale Corp	Shanghai	Gemdale Corp	China	Dongguan Tengshun Real Estate Development Co Ltd	-	Yango Group Co Ltd	China	Public	P	Sub.	17449	-	1	-	-	-	-	-	IMA
2016-12-03	2017-01-21	2017-01-21	-	Xizang Hanli Electns Tech	2E1245	7372	Prepackaged Software	China	Foreign	2911	Petroleum refining	China	Foreign	5.117	19.757	5.117	Completed	1038.67	1045.46	-	53.495	-	-	-	-	002629	002629	002629	002629	Xizang Hanli Electronics Technology Partnership (LP)	-	Xizang Hanli Electns Tech	China	Zhejiang Renzhi Co Ltd	ShenzSME	Zhejiang Renzhi Co Ltd	China	Priv.	C	Public	-	-	1	-	501	-	-	-	IMA
2016-12-03	-	-	-	Suzhou Titan Wind Power Blade	0F8417	3511	Turbines and turbine generator sets	China	Foreign	3511	Turbines and turbine generator sets	China	Foreign	-	-	100	Pending	4.359	4.359	-	4.359	-	-	002531	002531	-	-	-	-	Suzhou Titan Wind Power Blade Technology Co Ltd	-	Titan Wind Energy (Suzhou) Co	China	Kunshan Wind Speed Times New Energy Co Ltd	-	Kunshan New Changzheng Invest	China	Sub.	P	Sub.	-	-	1	-	-	-	-	-	IMA
2016-12-03	2016-12-03	2016-12-03	-	Jiaxing Chengpu Invest	0F8035	6799	Investors, nec	China	Foreign	6282	Investment advice	China	Foreign	100	100	100	Completed	69.737	69.737	-	69.737	-	-	-	-	-	-	600491	600491	Jiaxing Chengpu Investment Partnership (LP)	-	Jiaxing Chengpu Invest	China	Bingbo Huizhitong Investment Management Co Ltd	-	Long Yuan Constr Grp Co Ltd	China	Priv.	C	Sub.	-	-	1	-	-	-	-	-	IMA
2016-12-03	2017-08-09	2017-08-09	-	Beijing Inst of Tech Raco	3C8554	8731	Commercial physical and biological research	China	Foreign	3674	Semiconductors and related devices	China	Foreign	18.16	18.16	18.16	Completed	np	-	-	-	-	-	002413	002413	-	-	-	-	Beijing Institute of Technology Raco Electronic Information Technology Co Ltd	-	Jiangsu Leike Defense Tech Co	China	Suzhou Bohai Microsystem Co Ltd	-	Suzhou Bohai MicroSys Co Ltd	China	Sub.	C	Priv.	-	-	1	-	-	-	-	-	IMA
2016-12-03	2016-12-30	2016-12-30	-	Shanghai Yueqi Property Co Ltd	0F8145	6552	Land subdividers and developers, except cemeteries	China	Foreign	6552	Land subdividers and developers, except cemeteries	China	Foreign	100	100	100	Completed	91.53	91.53	-	91.53	-	-	-	-	-	-	600614	600614 900907	Shanghai Yueqi Property Co Ltd	-	Shanghai Yueqi Property Co Ltd	China	Dingli Property (Shanghai) Co Ltd	-	Shanghai Dingli Tech Dvlp	China	Priv.	C	Sub.	-	-	1	-	-	-	-	-	IMA
2016-12-03	2016-12-03	2016-12-03	-	Kunshan New Changzheng Invest	0F8421	6799	Investors, nec	China	Foreign	3511	Turbines and turbine generator sets	China	Foreign	20	20	20	Completed	np	-	-	-	-	-	-	-	-	-	002531	002531	Kunshan New Changzheng Investment Center LP	-	Kunshan New Changzheng Invest	China	Suzhou Titan Wind Power Blade Technology Co Ltd	-	Titan Wind Energy (Suzhou) Co	China	Priv.	C	Sub.	-	-	1	-	-	-	-	-	IMA
2016-12-03	-	-	-	Fucheng Hefan No.1	0F8055	6722	Management investment offices, open-end	China	Foreign	3674	Semiconductors and related devices	China	Foreign	-	-	33.33	Pending	130.77	130.77	-	43.586	-	-	-	-	-	-	601012	601012	Fucheng Hefan No.1 Contractual Fund	-	Chang'an Intl Tr Co Ltd	China	Leye Photovoltaic Energy Co Ltd	-	Xian Longji Silicon Material	China	Sub.	P	Sub.	-	-	1	-	-	-	-	-	IMA
2016-12-02	2018-04-21	2018-04-21	-	Langfang Jingyu Re Dvlp Co	51577K	6552	Land subdividers and developers, except cemeteries	China	Foreign	6552	Land subdividers and developers, except cemeteries	China	Foreign	70	70	70	Completed	247.785	208.477	-	185.242	-	-	-	-	-	-	-	-	Langfang Jingyu Real Estate Development Co Ltd	-	Beijing Oriental Yinlian Co	China	Hebei Jingrui Real Estate Development Co Ltd	-	Hebei Jinzhao Constr Grp Co	China	Sub.	C	Sub.	-	1	1	-	-	-	-	-	IMA
2016-12-02	2016-12-02	2016-12-02	-	Wuhan Zhongyuan Electronics	98270F	5731	Radio, television, and consumer electronics stores	China	Foreign	6289	Security and commodity services, nec	China	Foreign	15	20.711	15	Completed	491.509	491.509	-	73.782	-	-	-	-	-	-	-	-	Wuhan Zhongyuan Electronics Group	-	Wuhan Zhongyuan Electronics	China	China Electronics Financial Co Ltd	-	China Electronics Finl Co Ltd	China	Priv.	C	Priv.	-	-	1	-	-	-	-	-	IMA
2016-12-02	-	-	-	Guiyang Medicine E-Commerce	7E6007	5122	Drugs, drug proprietaries, and druggists' sundries	China	Foreign	5122	Drugs, drug proprietaries, and druggists' sundries	China	Foreign	-	-	29.6	Pending	65.378	65.378	-	19.352	-	-	-	-	-	-	-	-	Guiyang Medicine E-Commerce Service Co Ltd	-	Guiyang Hosp Mgmt (Grp) Co Ltd	China	Guizhou Kangxin Pharmaceutical Co Ltd	-	Guiyang Hosp Mgmt (Grp) Co Ltd	China	Sub.	P	Sub.	-	-	1	-	-	-	-	-	IMA
2016-12-02	2016-12-02	2016-12-02	-	Zhuhai Zhongzhu Grp Co Ltd	2E1271	6552	Land subdividers and developers, except cemeteries	China	Foreign	1542	Nonresidential building construction, nec	China	Foreign	100	100	100	Completed	np	-	-	71.584	-	-	-	-	-	-	600568	600568	Zhuhai Zhongzhu Group Co Ltd	-	Zhuhai Zhongzhu Grp Co Ltd	China	Zhong Zhu Holding Co Ltd - Assets	-	Zhongzhu Healthcare Hldg Co	China	Priv.	C	Sub.	-	-	1	-	-	-	-	-	IMA
2016-12-02	-	-	-	Northeast Elec Dvlp Co Ltd	2A5653	3612	Power, distribution, and specialty transformers	China	Foreign	4911	Electric services	China	Foreign	-	-	51	Pending	1.453	1.453	-	0.741	0042	000585 0042	0042	000585 0042	-	-	-	-	Northeast Electric Development Co Ltd	Hong Kong	Northeast Elec Dvlp Co Ltd	China	Sichuan Chenxi Electricity Engineering Designing Co Ltd	-	Zealink Elecal Tech Inc	China	Public	P	Sub.	579	-	1	-	-	-	-	-	IMA
2016-12-02	2016-12-02	2016-12-02	-	Sichuan Emei Shan Leshan	82792M	4724	Travel agencies	China	Foreign	6552	Land subdividers and developers, except cemeteries	China	Foreign	94.29	100	94.29	Completed	11.898	11.898	-	11.219	-	-	-	-	-	-	000888	000888	Sichuan Emei Shan Leshan Dafo Tourism Group Corp	-	Sichuan Emei Shan Leshan	China	Emei Shan Wannian Industrial Co Ltd	-	Emei Shan Tourism Co Ltd	China	Priv.	C	Sub.	-	-	1	-	-	-	-	-	IMA
2016-12-02	-	-	-	Shanghai Conant Optics Co Ltd	81502Y	3089	Plastics products, nec	China	Foreign	6799	Investors, nec	Hong Kong	Foreign	-	-	45	Pending	23.84	23.84	-	10.727	300061	300061	300061	300061	-	-	300061	300061	Shanghai Conant Optics Co Ltd	ShenzChNxt	Shanghai Conant Optics Co Ltd	China	Asahi Lite Holdings Ltd	-	Shanghai Conant Optics Co Ltd	China	Public	P	Sub.	2103	-	1	-	-	-	-	-	IMA
2016-12-02	2017-04-11	2017-04-11	-	Investor Group	46145M	6799	Investors, nec	China	Foreign	7376	Computer facilities management services	China	Foreign	10	88.5	10	Completed	34.868	34.868	-	3.487	-	-	-	-	-	-	-	-	Investor Group	-	Investor Group	China	Shanghai Yungoal Information Technology Co Ltd	-	Shanghai Yungoal Info Tech Co	China	Priv.	C	Priv.	-	-	1	-	-	-	-	-	IMA
2016-12-02	2016-12-02	2016-12-02	-	Sichuan Juxin Dvlp Eq Invest	1F4529	6799	Investors, nec	China	Foreign	8299	Schools and educational services, nec	China	Foreign	-	-	-	Completed	np	-	-	-	-	-	-	-	N/A	N/A	-	-	Sichuan Juxin Development Equity Investment Fund Management Co Ltd	-	Sichuan Juxin Dvlp Eq Invest	China	Sichuan Hope Education Industry Group Co Ltd	Hong Kong	Hope Educ Grp Co Ltd	China	Priv.	C	Sub.	-	-	1	-	-	-	-	-	IMA
2016-12-02	2016-12-02	2016-12-02	-	Sichuan Binjiang Runda RE Co	1F4447	6552	Land subdividers and developers, except cemeteries	China	Foreign	7011	Hotels and motels	China	Foreign	100	100	100	Completed	np	-	-	-	-	-	-	-	-	-	-	-	Sichuan Binjiang Runda Real Estate Co Ltd	-	Sichuan Binjiang Runda RE Co	China	Pi County Gelin Industrial Development Co Ltd	-	Pi Cnty Gelin Industrial Dvlp	China	Priv.	C	Priv.	-	-	1	-	-	-	-	-	IMA
2016-12-02	2016-12-02	2016-12-02	-	Sichuan Haite Aviation	1F4081	6799	Investors, nec	China	Foreign	3577	Computer peripheral equipment, nec	China	Foreign	10	10	10	Completed	50	50	-	5	-	-	-	-	-	-	-	-	Sichuan Haite Aviation Venture Investment Fund LP	-	Sichuan Haite Aviation	China	Chengdu Zhimingda Digital Equipment Co Ltd	-	Chengdu Zhimingda Digital	China	Priv.	C	Priv.	-	-	1	-	-	-	-	-	IMA
2016-12-02	-	-	-	Ping An Life Ins Co of China	72206Q	6311	Life insurance	China	Foreign	6552	Land subdividers and developers, except cemeteries	China	Foreign	-	-	-	Pending	np	-	-	-	-	-	2318	2318 601318 PIGCY PNGAY	-	-	-	-	Ping An Life Insurance Co of China Ltd	-	Ping An Ins (Grp) Co of China	China	Chengdu Yincheng Properties Co Ltd-Assets	-	Beijing Guojun Invest Co Ltd	China	Sub.	P	Sub.	180000	-	1	-	-	-	-	-	IMA
2016-12-02	2016-12-02	2016-12-02	-	Li Daojun	1F4035	6799	Investors, nec	China	Foreign	6552	Land subdividers and developers, except cemeteries	China	Foreign	-	-	-	Completed	np	-	-	-	-	-	-	-	-	-	-	-	Li Daojun	-	Li Daojun	China	Chengdu Tianheng Real Estate Co Ltd	-	Chengdu Tianheng RE Co Ltd	China	Inv.	C	Priv.	-	-	1	-	-	-	-	-	IMA
2016-12-02	2016-12-31	2016-12-31	-	Ant Small & Micro Finl Svcs	5C3772	6141	Personal credit institutions	China	Foreign	8299	Schools and educational services, nec	China	Foreign	-	-	-	Completed	np	-	-	-	-	-	-	-	-	-	-	-	Ant Small & Micro Financial Services Group Co Ltd	-	Ant Small & Micro Finl Svcs	China	Ganzhou Quxiaoyuan Science Development Ltd Co	-	Ganzhou Quxiaoyuan Science	China	Priv.	C	Priv.	-	-	1	-	-	-	-	-	IMA
2016-12-02	2016-12-02	2016-12-02	-	Morgan Stanley Pte Eq Fund	1F2981	6799	Investors, nec	China	Foreign	8742	Management consulting services	China	Foreign	-	-	-	Completed	np	-	-	-	-	-	MS	MS	-	-	-	-	Morgan Stanley Private Equity Fund	-	Morgan Stanley	United States	CDP Group Ltd	-	CDP Group Ltd	China	Sub.	C	Priv.	-	-	1	-	-	-	-	-	IMA
2016-12-02	2017-02-17	2017-02-17	-	CSG Smart Robot Tech Co Ltd	0F1758	3679	Electronic components, nec	China	Foreign	3565	Packaging machinery	China	Foreign	85	85	85	Completed	5.982	5.982	-	5.085	-	-	300222	300222	-	-	-	-	CSG Smart Robot Technology Co Ltd	-	CSG Smart Science & Tech Co	China	Hangzhou Xinyuhong Machine Co Ltd	-	Hangzhou Xinyuhong Mach Co Ltd	China	Sub.	C	Priv.	-	-	1	-	-	-	-	-	IMA
2016-12-02	-	-	-	Shenzhen Ping'an Dahua Huitong	9A9048	6282	Investment advice	China	Foreign	6552	Land subdividers and developers, except cemeteries	China	Foreign	-	-	45	Pending	290.57	290.57	-	130.757	-	-	2318	2318 601318 PIGCY PNGAY	-	-	-	-	Shenzhen Ping'an Dahua Huitong Wealth Management Co Ltd	-	Ping An Ins (Grp) Co of China	China	Xianghe Sheng Qiang Real Estate Development Co Ltd	-	Beijing Oriental Yinlian Co	China	Sub.	P	Sub.	-	-	1	-	-	-	-	-	IMA
2016-12-02	2017-01-12	2017-01-12	-	China New Rich Medicine Hldg	4C8811	6799	Investors, nec	China	Foreign	2834	Pharmaceutical preparations	Hong Kong	Foreign	10.997	10.997	28.999	Completed	3.125	39.118	-	4.302	-	-	6108	6108	8037	8037	648	648	China New Rich Medicine Holding Co Ltd	-	New Ray Medicine Int Hldg Ltd	China	RUI KANG PHARMACEUTICAL GROUP INVESTMENT LTD	HK GEM	China Wah Yan Healthcare Ltd	Hong Kong	Sub.	C	Public	-	-	1	-	-	-	-	-	IMA
2016-12-02	-	-	-	Midea Group Co Ltd	59739K	3639	Household appliances, nec	China	Foreign	3632	Household refrigerators and home and farm freezers	United States	Delaware	-	-	-	Pending	np	-	-	-	000333	000333	000333	000333	-	-	ELUXB	ELUXA ELUXB	Midea Group Co Ltd	Shenzhen	Midea Group Co Ltd	China	Electrolux AB-Eureka	-	Electrolux AB	Sweden	Public	P	Sub.	93299	-	1	-	-	-	-	-	MA
2016-12-02	2016-12-28	2016-12-28	-	Hangzhou Zhenxiang Invest	0F7742	6282	Investment advice	China	Foreign	7375	Information retrieval services	China	Foreign	76	76	76	Completed	25.559	25.559	-	19.425	-	-	-	-	-	-	600797	600797	Hangzhou Zhenxiang Investment Management Co Ltd	-	Hangzhou Zhenxiang Invest	China	Qware Technology Group Co Ltd	-	Insigma Technology Co Ltd	China	Priv.	C	Sub.	-	-	1	-	-	-	-	-	IMA
2016-12-02	2016-12-02	2016-12-02	-	Asia-Pac Mechanical & Electn	3A7032	6799	Investors, nec	China	Foreign	3714	Motor vehicle parts and accessories	France	Foreign	100	100	100	Completed	392.333	320.205	-	319.898	-	-	-	-	-	-	-	-	Asia-Pacific Mechanical & Electronic Group Co Ltd	-	Asia-Pac Mechanical & Electn	China	Groupe Mecanique Decoupage SA	-	Groupe Mecanique Decoupage SA	France	Priv.	C	Priv.	-	-	1	-	-	-	-	-	IMA
2016-12-02	-	-	-	Chengdu Xingrong Envi Co Ltd	9C5342	4952	Sewerage systems	China	Foreign	9512	Land, mineral, wildlife, and forest conservation	China	Foreign	-	-	-	Pending	np	-	-	-	000598	000598 N/A	000598	000598 N/A	-	-	-	-	Chengdu Xingrong Environment Co Ltd	Shenzhen	Chengdu Xingrong Envi Co Ltd	China	Federal Water (Chengdu) Co Ltd	-	Federal Water (Chengdu) Co Ltd	China	Public	P	Priv.	3240	-	1	-	-	-	-	-	IMA
2016-12-02	2016-12-02	2016-12-02	-	Zhuhai Zhongzhu Yimin Hosp	0F7691	6282	Investment advice	China	Foreign	8062	General medical and surgical hospitals	China	Foreign	65	65	65	Completed	8.239	8.239	-	5.355	-	-	600568	600568	-	-	-	-	Zhuhai zhongzhu Yimin Hospital Investment Management Co Ltd	-	Zhongzhu Healthcare Hldg Co	China	Liuan Development Area Hospital	-	Liuan Dvlp Area Hosp	China	Sub.	C	Priv.	-	-	1	-	-	-	-	-	IMA
2016-12-02	2017-02-08	2017-02-08	-	NetPosa Technologies Ltd	63990M	3663	Radio & TV broadcasting & communications equipment	China	Foreign	3699	Electric equipment, nec	China	Foreign	69.333	100	69.333	Completed	78.454	78.454	-	54.395	300367	300367	300367	300367	-	-	-	-	NetPosa Technologies Ltd	ShenzChNxt	NetPosa Technologies Ltd	China	Videotrec Industrial (Shenzhen) Co Ltd	-	Videotrec Industrial Co Ltd	China	Public	C	Sub.	1177	-	1	-	-	-	-	-	IMA
2016-12-02	2016-12-02	2016-12-02	-	Citic Guoan Grp Co Ltd	17481J	6282	Investment advice	China	Foreign	6799	Investors, nec	China	Foreign	19.6	98.001	19.6	Completed	120.824	120.824	-	23.681	-	-	-	-	-	-	-	-	Citic Guoan Group Co Ltd	-	Citic Guoan Grp Co Ltd	China	Ruiyu (Shanghai) Equity Investment Fund Co Ltd (LP)	-	Ruiyu (Shanghai) Eq Invest	China	Priv.	C	Priv.	-	-	1	-	-	-	-	-	IMA
2016-12-02	2016-12-02	2016-12-02	-	Xibu Yinxiang Cultural	0F9678	6799	Investors, nec	China	Foreign	6799	Investors, nec	China	Foreign	-	-	-	Completed	np	-	-	-	-	-	-	-	-	-	-	-	Xibu Yinxiang Cultural Tourist Co Ltd	-	Xibu Yinxiang Cultural	China	Panzhihua Hongsheng Investment Management Co Ltd	-	Panzhihua Hongsheng Invest	China	Priv.	C	Priv.	-	-	1	-	-	-	-	-	IMA
2016-12-02	2016-12-02	2016-12-02	-	Jiangsu Hoperun Tech Invest	5J2358	6282	Investment advice	China	Foreign	7376	Computer facilities management services	China	Foreign	100	100	100	Completed	18.816	18.816	-	18.816	-	-	-	-	-	-	300339	300339	Jiangsu Hoperun Technology Investment Group Co Ltd	-	Jiangsu Hoperun Tech Invest	China	Jiangsu Runlian Information Technology Co Ltd	-	Jiangsu Hoperun Software Co	China	Priv.	C	Sub.	-	-	1	-	-	-	-	-	IMA
2016-12-02	2016-12-02	2016-12-02	-	Shenzhen SuperD Tech Co Ltd	0F8048	3661	Telephone&telegraph apparatus	China	Foreign	3661	Telephone&telegraph apparatus	China	Foreign	80	80	80	Completed	49.397	49.397	-	39.518	-	-	-	-	-	-	2369	2369	Shenzhen SuperD Technology Co Ltd	-	Shenzhen SuperD Tech Co Ltd	China	Shenzhen Coolpad Mobile Tech Co Ltd	-	Coolpad Group Ltd	China	Priv.	C	Sub.	-	-	1	-	-	-	-	-	IMA
2016-12-02	2016-12-02	2016-12-02	-	Cherish Maternity & Child Med	0F8126	8099	Health and allied services, nec	China	Foreign	6282	Investment advice	China	Foreign	100	100	100	Completed	np	-	-	-	-	-	-	-	-	-	-	-	Cherish Maternity & Child Medical Group (International) Ltd	-	Cherish Maternity & Child Med	China	Smart Growth Investments Ltd	-	Smart Growth Investments Ltd	China	Priv.	C	Priv.	-	-	1	-	-	-	-	-	IMA
2016-12-02	2016-12-02	2016-12-02	-	Xibu Yinxiang Cultural	0F9678	6799	Investors, nec	China	Foreign	6799	Investors, nec	China	Foreign	-	-	-	Completed	np	-	-	-	-	-	-	-	-	-	-	-	Xibu Yinxiang Cultural Tourist Co Ltd	-	Xibu Yinxiang Cultural	China	Panzhihua Hongyi Invesmtment Co Ltd	-	Panzhihua Hongyi Invesmtment	China	Priv.	C	Priv.	-	-	1	-	-	-	-	-	IMA
2016-12-02	2018-06-06	2018-06-06	-	Ningbo Meishan Bonded Port	0F8045	6799	Investors, nec	China	Foreign	7371	Computer programming services	China	Foreign	50	50	50	Completed	21.793	21.793	-	10.896	-	-	-	-	-	-	300367	300367	Ningbo Meishan Bonded Port Wuling Lianmeng Equity Investment Partnership LP	-	Ningbo Meishan Bonded Port	China	Beijing Wuling Intelligent Technology Co Ltd	-	NetPosa Technologies Ltd	China	Sub.	C	Sub.	-	-	1	-	-	-	-	-	IMA
2016-12-02	2016-12-02	2016-12-02	-	Investor Group	46145M	6799	Investors, nec	China	Foreign	6282	Investment advice	China	Foreign	100	100	100	Completed	1.453	1.453	-	1.453	-	-	-	-	-	-	-	-	Investor Group	-	Investor Group	China	Shenzhen Fengbo Investment Management Co Ltd	-	Beijing Fengbo Huifu Invest	China	Priv.	C	Sub.	-	-	1	-	-	-	-	-	IMA
2016-12-01	-	-	-	Shanghai Hanbell Precise Mach	81563Z	3563	Air and gas compressors	China	Foreign	3563	Air and gas compressors	China	Foreign	-	-	16.67	Pending	22.456	22.456	-	3.743	002158	002158	002158	002158	-	-	-	-	Shanghai Hanbell Precise Machinery Co Ltd	ShenzSME	Shanghai Hanbell Precise Mach	China	Denair Energy Saving Technology (Shanghai) Co Ltd	-	Denair Energy Saving Tech	China	Public	P	Priv.	953	-	1	-	-	-	-	-	IMA
2016-12-01	-	-	-	Suzhou Industrial Pk Zaiwu	0F7413	6282	Investment advice	China	Foreign	7375	Information retrieval services	China	Foreign	-	-	36.458	Pending	27.895	27.895	-	10.169	-	-	-	-	-	-	-	-	Suzhou Industrial Park Zaiwu Changxin Investment Center (LP)	-	Tsinghua University	China	Unisplendor Delicacy Cloud Beijing Information Service Co Ltd	-	Tsinghua University	China	Sub.	P	Sub.	-	-	1	-	-	-	-	-	IMA
2016-12-01	2017-03-01	2017-03-01	-	Xinhuanet Yilian (Beijing)	0F7388	7376	Computer facilities management services	China	Foreign	7375	Information retrieval services	China	Foreign	37.15	37.15	37.15	Completed	5.084	5.084	-	1.889	-	-	-	-	-	-	-	-	Xinhuanet Yilian (Beijing) Technology Co Ltd	-	Xinhua News Agency	China	Jiangsu Red Information Industry Co Ltd	-	Jiangsu Red Info Ind Co Ltd	China	Sub.	C	Priv.	-	-	1	-	-	-	-	-	IMA
2016-12-01	2016-12-01	2016-12-01	-	Nanjing Hongbaoli	0F7354	2821	Plastics materials and synthetic resins	China	Foreign	2821	Plastics materials and synthetic resins	China	Foreign	12	12	12	Completed	102.91	102.91	-	12.348	-	-	002165	002165	-	-	-	-	Nanjing Hongbaoli Polyurethane Co Ltd	-	Hongbaoli Group Corp Ltd	China	Dongguan Xionglin New Materials Technology Co Ltd	-	Dongguan Xionglin New	China	Sub.	C	Priv.	-	-	1	-	-	-	-	-	IMA
2016-12-01	2016-12-01	2016-12-01	-	Gu Yifeng	0F7308	6799	Investors, nec	China	Foreign	6799	Investors, nec	China	Foreign	40	40	40	Completed	15.255	15.255	-	6.101	-	-	-	-	-	-	-	-	Gu Yifeng	-	Gu Yifeng	China	Ningbo Yinzhou Laiang Enquity Investment Partnership (LP)	-	Ningbo Yinzhou Laiang Enquity	China	Inv.	C	Priv.	-	-	1	-	-	-	-	-	IMA
2016-12-01	2017-01-17	2017-01-17	-	Dongguan Chuangxing Tech	0F7261	6799	Investors, nec	China	Foreign	0182	Food crops grown under cover	China	Foreign	100	100	100	Completed	np	-	-	37.786	-	-	-	-	-	-	300143	300143	Dongguan Chuangxing Technology Industrial Park Co Ltd	-	Dongguan Xinghe Industrial	China	Starway Bio-technology Co Ltd-Assets	-	Starway Bio-Technology Co Ltd	China	Sub.	C	Sub.	-	-	1	-	-	-	-	-	IMA
2016-12-01	2016-12-01	2016-12-01	-	Investor Group	46145M	6799	Investors, nec	China	Foreign	7371	Computer programming services	China	Foreign	-	-	-	Completed	np	-	-	7.409	-	-	-	-	-	-	-	-	Investor Group	-	Investor Group	China	Sichuan Zhongruan Technology Co Ltd	-	Sichuan Zhongruan Tech Co Ltd	China	Priv.	C	Priv.	-	-	1	-	-	-	-	-	IMA
2016-12-01	2016-12-26	2016-12-26	-	Investor Group	46145M	6799	Investors, nec	China	Foreign	2834	Pharmaceutical preparations	China	Foreign	22.1	22.1	22.1	Completed	328.699	328.699	-	72.636	-	-	-	-	-	-	-	-	Investor Group	-	Investor Group	China	Jiangsu Ascentage Biomed Development Inc	-	Jiangsu Ascentage Biomed Dvlp	China	Priv.	C	Priv.	-	-	1	-	-	-	-	-	IMA
2016-12-01	2017-03-01	2017-03-01	-	Poly Qingdao Industrial Co	1H2097	6552	Land subdividers and developers, except cemeteries	China	Foreign	6552	Land subdividers and developers, except cemeteries	China	Foreign	100	100	100	Completed	np	-	-	-	-	-	600048	600048	-	-	-	-	Poly (Qingdao) Industrial Co Ltd	-	Poly Real Estate Group Co Ltd	China	Qingdao Yuehaiju Properties Co Ltd	-	Qingdao Guangheyuan Grp Co	China	Sub.	C	Sub.	-	1	1	-	-	-	-	-	IMA
2016-12-01	2017-01-01	2017-01-01	-	Qingdao Haiyue Wenhua Re Co	1H1889	6552	Land subdividers and developers, except cemeteries	China	Foreign	6552	Land subdividers and developers, except cemeteries	China	Foreign	100	100	100	Completed	np	-	-	-	-	-	-	-	-	-	-	-	Qingdao Haiyue Wenhua Real Estate Co Ltd	-	Qingdao Haiyue Wenhua Re Co	China	Qingdao Haozhong Real Estate Co Ltd	-	Harson Intl Capital Mgmt Co	China	Priv.	C	Sub.	-	1	1	-	-	-	-	-	IMA
2016-12-01	2016-12-01	2016-12-01	-	Investor Group	46145M	6799	Investors, nec	China	Foreign	7372	Prepackaged Software	United States	California	-	-	-	Completed	np	-	-	58	-	-	-	-	-	-	-	-	Investor Group	-	Investor Group	China	Osterhout Design Group Inc	-	Osterhout Design Group Inc	United States	Priv.	C	Priv.	-	-	1	-	-	-	-	-	MA
2016-12-01	-	-	-	Guizhou Yibai Pharm Co Ltd	40215J	2833	Medicinal chemicals and botanical products	China	Foreign	6799	Investors, nec	China	Foreign	-	-	53.63	Pending	28.909	28.909	-	15.503	600594	600594	600594	600594	-	-	-	-	Guizhou Yibai Pharmaceutical Co Ltd	Shanghai	Guizhou Yibai Pharm Co Ltd	China	Shanghai Vogyion Medical Investment Management Co Ltd	-	Shanghai Vogyion Med Invest	China	Public	P	Priv.	3323	-	1	-	-	-	-	-	IMA
2016-12-01	-	-	2017-03-31	Ingenic Semiconductor Co Ltd	44530N	3674	Semiconductors and related devices	China	Foreign	7376	Computer facilities management services	China	Foreign	-	-	100	Withdrawn	np	-	-	74.805	300223	300223	300223	300223	-	-	3782	3782	Ingenic Semiconductor Co Ltd	ShenzChNxt	Ingenic Semiconductor Co Ltd	China	Beijing Shixinyuan Technology Development Co Ltd	-	DDS Inc	Japan	Public	W	J.V.	293	1	1	-	-	-	-	-	IMA
2016-12-01	-	-	2017-03-31	Ingenic Semiconductor Co Ltd	44530N	3674	Semiconductors and related devices	China	Foreign	3674	Semiconductors and related devices	China	Foreign	-	-	100	Withdrawn	np	-	-	2702.17	300223	300223	300223	300223	-	-	-	-	Ingenic Semiconductor Co Ltd	ShenzChNxt	Ingenic Semiconductor Co Ltd	China	Beijing Haowei Technology Co Ltd	-	Shaoxing Tech Venture Invest	China	Public	W	J.V.	293	1	1	-	-	-	-	-	IMA
2016-12-01	-	-	2017-03-31	Ingenic Semiconductor Co Ltd	44530N	3674	Semiconductors and related devices	China	Foreign	3674	Semiconductors and related devices	China	Foreign	-	53.851	40.434	Withdrawn	np	-	-	57.972	300223	300223	300223	300223	-	-	3782	3782	Ingenic Semiconductor Co Ltd	ShenzChNxt	Ingenic Semiconductor Co Ltd	China	SuperPix Micro Technology Co Ltd	-	DDS Inc	Japan	Public	W	Sub.	293	1	1	-	-	-	-	-	IMA
2016-12-01	2016-12-29	2016-12-29	-	Huawei Culture Co Ltd	6E0075	7812	Motion picture and video tape production	China	Foreign	7372	Prepackaged Software	China	Foreign	49.601	49.601	49.601	Completed	91.412	91.412	-	45.337	002502	002502	002502	002502	-	-	002502	002502	Huawei Culture Co Ltd	ShenzSME	Huawei Culture Co Ltd	China	Shenzhen Fengyun Hudong Networking Co Ltd	-	Huawei Culture Co Ltd	China	Public	C	Sub.	1221	-	1	-	-	-	-	-	IMA
2016-12-01	-	-	2021-07-07	Jiangsu Shagang Co Ltd	5F9369	3312	Steel works, blast furnaces, and rolling mills	China	Foreign	6282	Investment advice	China	Foreign	-	-	100	Withdrawn	np	-	-	2449.26	002075	002075	002075	002075	-	-	-	-	Jiangsu Shagang Co Ltd	ShenzSME	Jiangsu Shagang Co Ltd	China	Suzhou Qingfeng Investment Management Co Ltd	-	Suzhou Qingfeng Invest Mgmt	China	Public	W	Priv.	4284	2	1	-	-	-	-	-	IMA
2016-12-01	2016-12-01	2016-12-01	-	Dalian Thermal Power Co Ltd	23452A	4911	Electric services	China	Foreign	4111	Local and suburban transit	China	Foreign	100	100	100	Completed	np	-	-	0.55	600719	600719	600719	600719	-	-	-	-	Dalian Thermal Power Co Ltd	Shanghai	Dalian Thermal Power Co Ltd	China	Dalian Port Corp Ltd-Assets	-	Liaoning Ne Asia Ganghang	China	Public	C	Sub.	863	-	1	-	-	-	-	-	IMA
2016-12-01	2016-12-01	2016-12-01	-	Ping An Asset Mgmt Co Ltd	72204M	6282	Investment advice	China	Foreign	6799	Investors, nec	China	Foreign	-	-	-	Completed	np	-	-	-	-	-	2318	2318 601318 PIGCY PNGAY	-	-	-	-	Ping An Asset Management Co Ltd	-	Ping An Ins (Grp) Co of China	China	Hangzhou Gongwang Xiapin Partnership Enterprise LP	-	Hangzhou Gongwang Xiapin	China	Sub.	C	Priv.	-	-	1	-	-	-	-	-	IMA
2016-12-01	2016-12-01	2016-12-01	-	SMET	83958L	3571	Electronic computers	China	Foreign	2731	Books: publishing, or publishing & printing	China	Foreign	7.14	7.14	7.14	Completed	np	-	-	-	-	-	-	-	-	-	NTES	9999 NTES	Shanghai Media&Entertainment Technology Group	-	SMET	China	Hangzhou NetEase Cloud Music Technology Co Ltd	-	NetEase Inc	China	Priv.	C	Sub.	-	-	1	-	-	-	-	-	IMA
2016-12-01	2016-12-30	2016-12-30	-	Investor Group	46145M	6799	Investors, nec	China	Foreign	3661	Telephone&telegraph apparatus	China	Foreign	90	90	90	Completed	117.681	117.681	-	105.903	-	-	-	-	-	-	-	-	Investor Group	-	Investor Group	China	Shenzhen Zte Wulian Technology Co Ltd	-	ZTE Holdings Co Ltd	China	Priv.	C	Sub.	-	-	1	-	-	-	-	-	IMA
2016-12-01	2016-12-01	2016-12-01	-	Shanghai Baiqueling Daily	8F7764	2899	Chemicals and chemical preparations, nec	China	Foreign	2844	Perfumes, cosmetics, and other toilet preparations	China	Foreign	-	-	-	Completed	np	-	-	-	-	-	-	-	-	-	-	-	Shanghai Baiqueling Daily Chemical Co Ltd	-	Shanghai Baiqueling Daily	China	Shanghai Dexin Daily Chemical Co Ltd	-	Shanghai Dexin Daily Chem Co	China	Priv.	C	Priv.	-	1	1	-	-	-	-	-	IMA
2016-12-01	2017-03-31	2017-03-31	-	Xinyu Yushui District Qisheng	1F3011	1629	Heavy construction, nec	China	Foreign	8748	Business consulting services, nec	China	Foreign	-	-	-	Completed	np	-	-	-	-	-	-	-	-	-	-	-	Xinyu Yushui District Qisheng Investment Co Ltd	-	Xinyu Yushui District Qisheng	China	Xinyu Economic Development Zone Yuxin Investment Development Co Ltd	-	Xinyu Econ Dvlp Zone Yuxin	China	Priv.	C	Priv.	-	1	1	-	-	-	-	-	IMA
2016-12-01	2017-02-28	2017-02-28	-	Xinyu Changsheng Tourism Dvlp	8F6884	1623	Water, sewer, pipeline & utility line construction	China	Foreign	4724	Travel agencies	China	Foreign	-	-	-	Completed	np	-	-	-	-	-	-	-	-	-	-	-	Xinyu Changsheng Tourism Development Co Ltd	-	Xinyu Changsheng Tourism Dvlp	China	Xinyu Xiannvhu Tourism Industry Development Co Ltd	-	Xinyu Xiannvhu Tourism Ind	China	Priv.	C	Priv.	-	1	1	-	-	-	-	-	IMA
2016-12-01	2017-09-14	2017-09-14	-	Shanghai Yunzhu Invest Co Ltd	5E3784	499A	Cogeneration, alternative energy sources	China	Foreign	6552	Land subdividers and developers, except cemeteries	China	Foreign	4	4	4	Completed	519.394	519.394	-	20.774	-	-	-	-	-	-	600649	600649	Shanghai Yunzhu Investment Co Ltd	-	Shanghai Xian Dai	China	Shanghai New Jiangwan City Investment Development Co Ltd	-	Shanghai Chengtou Hldg Co Ltd	China	Sub.	C	Sub.	-	-	1	-	-	-	-	-	IMA
2016-12-01	2016-12-01	2016-12-01	-	Guiyang Finl Hldg Co Ltd	7C9684	6799	Investors, nec	China	Foreign	6411	Insurance agents, brokers, and service	China	Foreign	20	20	20	Completed	1452.85	1452.85	-	290.542	-	-	000540	000540	-	-	-	-	Guiyang Financial Holding Co Ltd	-	Zhongtian Urban Dvlp Grp Co	China	Zhongrong Life Insurance Co Ltd	-	Zhongrong Life Ins Co Ltd	China	Sub.	C	Priv.	-	1	1	-	-	-	-	-	IMA
2016-12-01	2016-12-01	2016-12-01	-	Evergrande RE Grp Shanghai	30789P	6552	Land subdividers and developers, except cemeteries	China	Foreign	6552	Land subdividers and developers, except cemeteries	China	Foreign	100	100	100	Completed	168.154	120.791	-	168.138	-	-	-	-	-	-	-	-	Evergrande Real Estate Group Shanghai Shengjian Property Co Ltd	-	Xin Xin (BVI) Ltd	China	Shanghai Jiajing Investment Co Ltd	-	Xin Xin (BVI) Ltd	China	Sub.	C	Sub.	-	-	1	-	-	-	-	-	IMA
2016-12-01	-	-	-	Shanghai Jiajing Invest Co Ltd	0F7719	6552	Land subdividers and developers, except cemeteries	China	Foreign	6552	Land subdividers and developers, except cemeteries	China	Foreign	-	-	51	Pending	np	-	-	-	-	-	-	-	-	-	1862	1862	Shanghai Jiajing Investment Co Ltd	-	Xin Xin (BVI) Ltd	China	Shanghai Jingqi Property Development Co Ltd	-	Jingrui Holdings Ltd	Hong Kong	Sub.	P	Sub.	-	-	1	-	-	-	-	-	IMA
2016-12-01	2017-07-28	2017-07-28	-	Jiahe Agricultural	8E0134	0213	Hogs	China	Foreign	0213	Hogs	China	Foreign	65	65	65	Completed	10.17	10.17	-	6.61	-	-	-	-	-	-	-	-	Jiahe Agricultural Stockbreeding Corp	-	Jiahe Agricultural	China	Ruijin Shuangxin Agricultural Development Co Ltd	-	Ruijin Shuangxin Agricultural	China	Priv.	C	Priv.	-	1	1	-	-	-	-	-	IMA
2016-12-01	2016-12-01	2016-12-01	-	Investor Group	46145M	6799	Investors, nec	China	Foreign	6231	Security and commodity exchanges	China	Foreign	33.48	33.48	33.48	Completed	82.45	82.45	-	27.604	-	-	-	-	-	-	-	-	Investor Group	-	Investor Group	China	Xinjiang Coal Exchange Center Co Ltd	-	Xinjiang Coal Exchange Ctr Co	China	Priv.	C	Priv.	-	-	1	-	-	-	-	-	IMA
2016-12-01	2016-12-01	2016-12-01	-	Hainan Langsheng Metal	0F7253	3499	Fabricated metal products, nec	China	Foreign	6799	Investors, nec	China	Foreign	100	100	100	Completed	8.774	8.774	-	8.773	-	-	-	-	-	-	000007	000007	Hainan Langsheng Metal Resource Co Ltd	-	Hainan Langsheng Metal	China	Shenzhen Guangzhong Investment Co Ltd	-	Shenzhen Quanxinhao Co Ltd	China	Priv.	C	Sub.	-	-	1	-	-	-	-	-	IMA
2016-11-30	2016-12-29	2016-12-29	-	Sichuan Guodong Constr Group	82800F	6552	Land subdividers and developers, except cemeteries	China	Foreign	7011	Hotels and motels	China	Foreign	100	100	100	Completed	29.129	29.129	-	29.088	-	-	-	-	-	-	600321	600321	Sichuan Guodong Construction Group Co Ltd	-	Sichuan Guodong Constr Group	China	Chengdu Guodong Nanyuan Investment Co Ltd	-	Sichuan Guodong Constr Co Ltd	China	Priv.	C	Sub.	-	-	1	-	-	-	-	-	IMA
2016-11-30	2016-11-30	2016-11-30	-	Guangzhou Gantao Invest Co Ltd	1F3450	6799	Investors, nec	China	Foreign	5032	Brick, stone, and related construction materials	China	Foreign	-	-	-	Completed	np	-	-	-	-	-	-	-	-	-	-	-	Guangzhou Gantao Investment Co Ltd	-	Guangzhou Gantao Invest Co Ltd	China	Guangzhou Kaicheng Materials Trade Co Ltd	-	Guangzhou Kaicheng Materials	China	Priv.	C	Priv.	-	1	1	-	-	-	-	-	IMA
2016-11-30	2016-11-30	2016-11-30	-	Yunnan Jiaotong Ind Fund	1F6097	6722	Management investment offices, open-end	China	Foreign	6799	Investors, nec	China	Foreign	-	-	-	Completed	np	-	-	-	-	-	601166	601166	-	-	-	-	Yunnan Jiaotong Industry Fund Single Capital Trust No2	-	Industrial Bank Co Ltd	China	Yunnan Jiaoshang Jiaotong Industry Fund Partnership (LP)	-	Yunnan Jiaoshang Jiaotong Ind	China	Sub.	C	Priv.	-	-	1	-	-	-	-	-	IMA
2016-11-30	2017-11-21	2017-11-21	-	Beijing Xinlian Tech Co Ltd	0F6990	7372	Prepackaged Software	China	Foreign	6552	Land subdividers and developers, except cemeteries	China	Foreign	51	51	51	Completed	32.638	32.638	-	16.622	-	-	-	-	-	-	000955	000955	Beijing Xinlian Technology Co Ltd	-	Hebei Guoao Investment Co Ltd	China	Hainan Xinlong Fengyu Industrial Co Ltd	-	Xinlong Holding(Group)Co Ltd	China	Sub.	C	Sub.	-	-	1	-	-	-	-	-	IMA
2016-11-30	-	-	2017-05-25	Jiangmen Sugarcane Chem	47746F	2062	Cane sugar refining	China	Foreign	2834	Pharmaceutical preparations	China	Foreign	-	-	51	Withdrawn	np	-	-	113.303	000576	000576	000576	000576	N/A	N/A	N/A	N/A	Jiangmen Sugarcane Chemical Factory (Group) Co Ltd	Shenzhen	Jiangmen Sugarcane Chem	China	Hebei Zhitong Biopharmaceutical Co Ltd	Shanghai	Hebei Zhitong BioPharm Co Ltd	China	Public	W	Priv.	646	1	1	-	-	-	-	-	IMA
2016-11-30	-	-	2017-05-04	Overseas Chinese Town	0F7025	7996	Amusement parks	China	Foreign	4725	Tour operators	China	Foreign	-	-	47.474	Withdrawn	1045.91	960.775	1.314	455.895	-	-	-	-	002059	002059	002059	002059	Overseas Chinese Town (Yunnan) Investment Co Ltd	-	Overseas Chinese Town Entrp Co	China	Yunnan Tourism Co Ltd	ShenzSME	Yunnan Tourism Co Ltd	China	Sub.	W	Public	-	1	1	-	2174	5.72	-	5.72	IMA
2016-11-30	2016-11-30	2016-11-30	-	Wuhan Dangdai Tech Ind Grp Co	98271T	6799	Investors, nec	China	Foreign	4119	Local passenger transportation, nec	China	Foreign	3.03	18.101	3.03	Completed	700.036	576.73	4.153	17.45	-	-	-	-	002159	002159	002159	002159	Wuhan Dangdai Technology Industry Group Co Ltd	-	Wuhan Jiuheng Invest Co Ltd	China	Wuhan Sante Cableways Group Co Ltd	ShenzSME	Wuhan Sante Cableways Grp Co	China	Sub.	C	Public	-	-	1	-	1930	0.14	-1.45	5.61	IMA
2016-11-30	2016-11-30	2016-11-30	-	Investor Group	46145M	6799	Investors, nec	China	Foreign	3674	Semiconductors and related devices	China	Foreign	54.976	54.976	54.976	Completed	131.708	131.708	-	72.306	-	-	-	-	-	-	8150	8150	Investor Group	-	Investor Group	China	ChipMOS Technologies (Shanghai) Ltd	-	ChipMos Technologies Inc	Taiwan	Priv.	C	Sub.	-	-	1	-	-	-	-	-	IMA
2016-11-30	-	-	-	Hualu Invest Dvlp Co Ltd	0F7009	6799	Investors, nec	China	Foreign	2834	Pharmaceutical preparations	China	Foreign	-	-	3.101	Pending	864.131	783.186	1.345	29.014	-	-	-	-	600789	600789	600789	600789	Hualu Investment Development Co Ltd	-	Hualu Holdings Co Ltd	China	Shandong Lukang Pharmaceutical Co Ltd	Shanghai	Shandong Lukang Pharm Co Ltd	China	Sub.	P	Public	-	-	1	-	5940	-	-	-6.27	IMA
2016-11-30	2017-01-09	2017-01-09	-	Zhejiang Etrol Tech Co Ltd	9C3393	7372	Prepackaged Software	China	Foreign	3559	Special industry machinery, nec	China	Foreign	21	30	21	Completed	12.493	12.493	-	2.62	-	-	300370	300370	-	-	-	-	Zhejiang Etrol Technologies Co Ltd	-	Beijing Etrol Tech Co Ltd	China	Hangzhou Taren Robot Technology Co Ltd	-	Hangzhou Taren Robot Tech Co	China	Sub.	C	Priv.	-	-	1	-	-	-	-	-	IMA
2016-11-30	2017-03-31	2017-03-31	-	Shanghai Qinheng Intl Trade	4F0704	5051	Metals service centers and offices	China	Foreign	3325	Steel foundries, nec	China	Foreign	100	100	100	Completed	5.867	5.867	-	5.859	-	-	-	-	-	-	TATAST	500470 TATAST	Shanghai Qinheng International Trade Co Ltd	-	Shanghai Qinheng Intl Trade	China	Kalzip(Guangzhou)Ltd	-	Tata Steel Ltd	India	Priv.	C	Sub.	-	-	1	-	-	-	-	-	IMA
2016-11-30	2016-11-30	2016-11-30	-	Chia Tai (China) Invest Co	16720Z	2048	Prepared animal feeds, except for dogs and cats	China	Foreign	0279	Animal specialties, nec	China	Foreign	16.54	16.54	16.54	Completed	133.166	126.925	-	20.964	-	-	43	43 CPKPY	-	-	-	-	Chia Tai (China) Investment Co Ltd	-	CP Pokphand Co Ltd	Hong Kong	Ningxia Xiaoming Agriculture & Animal Husbandry Co Ltd	-	Ningxia Xiaoming Agriculture	China	Sub.	C	Priv.	-	-	1	-	-	-	-	-	IMA
2016-11-30	2017-02-08	2017-02-08	-	Estn Air Ind Invest Co Ltd	0F7080	6799	Investors, nec	China	Foreign	4731	Arrangement of transportation of freight and cargo	China	Foreign	100	100	100	Completed	353.378	353.378	-	352.884	-	-	-	-	-	-	-	-	Eastern Air Industry Investment Co Ltd	-	China Estn Air Hldg Co Ltd	China	Eastern Airline Logistics Co Ltd	-	China Estn Air Hldg Co Ltd	China	Sub.	C	Sub.	-	-	1	-	-	-	-	-	IMA
2016-11-30	2016-11-30	2016-11-30	-	Huizhou Pengjun Ppty Dvlp Co	0F7055	6552	Land subdividers and developers, except cemeteries	China	Foreign	6531	Real estate agents and managers	China	Foreign	100	100	100	Completed	np	-	-	-	-	-	-	-	-	-	-	-	Huizhou Pengjun Property Development Co Ltd	-	Huizhou Pengjun Ppty Dvlp Co	China	Huizhou Yixin Decoration Co Ltd	-	Huizhou Yixin Decoration Co	China	Priv.	C	Priv.	-	-	1	-	-	-	-	-	IMA
2016-11-30	2016-12-29	2016-12-29	-	Kong Sun Yongtai Invest Hldg	3C9291	4911	Electric services	China	Foreign	4911	Electric services	China	Foreign	100	100	100	Completed	72.708	72.708	-	72.607	-	-	-	-	-	-	600710	600710	Kong Sun Yongtai Investment Holdings Ltd	-	Jet Palace Development Ltd	Hong Kong	Jingbian County Zhiguang New Energy Development Co Ltd	-	Changlin Co Ltd	China	Sub.	C	Sub.	-	-	1	-	-	-	-	-	IMA
2016-11-30	-	-	-	Kong Sun Yongtai Invest Hldg	3C9291	4911	Electric services	China	Foreign	4911	Electric services	China	Foreign	-	-	100	Pending	43.872	43.872	-	43.811	-	-	-	-	-	-	600710	600710	Kong Sun Yongtai Investment Holdings Ltd	-	Jet Palace Development Ltd	Hong Kong	Suzhou Yunyang New Energy Generation Co Ltd	-	Changlin Co Ltd	China	Sub.	P	Sub.	-	-	1	-	-	-	-	-	IMA
2016-11-30	-	-	-	Huizhou Zhenwei RE Dvlp Co Ltd	0F7045	6552	Land subdividers and developers, except cemeteries	China	Foreign	6552	Land subdividers and developers, except cemeteries	China	Foreign	-	-	100	Pending	np	-	-	-	-	-	000042	000042	-	-	-	-	Huizhou Zhenwei Real Estate Development Co Ltd	-	Shenzhen Centralcon Invest	China	Baoli Real Estate (Huizhou) Co Ltd	-	Mega Creative Investment Ltd	Hong Kong	Sub.	P	Sub.	-	-	1	-	-	-	-	-	IMA
2016-11-30	-	-	-	Beijing Electn Zone Invest &	07637Q	6552	Land subdividers and developers, except cemeteries	China	Foreign	8712	Architectural services	China	Foreign	-	-	50.5	Pending	8.299	8.299	-	4.185	600658	600658	600658	600658	-	-	-	-	Beijing Electronic Zone Investment & Development Group Co Ltd	Shanghai	Beijing Electn Zone Invest &	China	Beijing Fanglue Bohua Culture Media Co Ltd	-	Beijing Electn Hldg Co Ltd	China	Public	P	Sub.	217	-	1	-	-	-	-	-	IMA
2016-11-30	-	-	-	Guangzhou Yuetai Group Co Ltd	7E2168	6552	Land subdividers and developers, except cemeteries	China	Foreign	6552	Land subdividers and developers, except cemeteries	China	Foreign	-	-	60	Pending	72.636	72.636	-	43.52	600393	600393	600393	600393	-	-	-	-	Guangzhou Yuetai Group Co Ltd	Shanghai	Guangzhou Yuetai Group Co Ltd	China	Shenzhen Daxin Jiaye Investment Development Co Ltd	-	Shenzhen Yicai Software Co Ltd	China	Public	P	Sub.	291	-	1	-	-	-	-	-	IMA
2016-11-30	-	-	-	Liu Zekun	0F7002	6799	Investors, nec	China	Foreign	5112	Stationery and office supplies	China	Foreign	-	-	100	Pending	0.013	0.013	-	0.013	-	-	-	-	-	-	000633	000633	Liu Zekun	-	Liu Zekun	China	Beijing Hejin Dingshi Trade Co Ltd	-	Shenyang Hejin Hldg Co Ltd	China	Inv.	P	Sub.	-	-	1	-	-	-	-	-	IMA
2016-11-30	2017-07-01	2017-07-01	-	Investor Group	46145M	6799	Investors, nec	China	Foreign	2062	Cane sugar refining	China	Foreign	93.46	93.46	93.46	Completed	6.062	6.062	-	5.658	-	-	-	-	-	-	-	-	Investor Group	-	Investor Group	China	Guilin Yongfu Shunxing Zhitang Co Ltd	-	Guilin Yongfu Shunxing	China	Priv.	C	Priv.	-	-	1	-	-	-	-	-	IMA
2016-11-30	2017-05-11	2017-05-11	-	Beijing Comens New Materials	07653Q	2891	Adhesives and sealants	China	Foreign	3714	Motor vehicle parts and accessories	China	Foreign	100	100	100	Completed	140.461	140.461	-	140.265	300200	300200	300200	300200	-	-	-	-	Beijing Comens New Materials Co Ltd	ShenzChNxt	Beijing Comens New Materials	China	Wuhan Huasen Plastic Co Ltd	-	Wuhan Huasen Plastic Co Ltd	China	Public	C	Priv.	615	1	1	3042829100	-	-	-	-	IMA
2016-11-30	2017-11-29	2017-11-29	-	Chuchang Invest Grp Co Ltd	98044R	6799	Investors, nec	China	Foreign	5122	Drugs, drug proprietaries, and druggists' sundries	China	Foreign	5.561	15	5.561	Completed	6432.42	4701.56	2.851	290.136	-	-	-	-	600998	600998	600998	600998	Chuchang Investment Group Co Ltd	-	Chuchang Invest Grp Co Ltd	China	Jointown Pharmaceutical Group Co Ltd	Shanghai	Jointown Pharm Grp Co Ltd	China	Priv.	C	Public	-	1	1	-	12340	-	-	-11.41	IMA
2016-11-30	2016-12-30	2016-12-30	-	Rongchuang (Qingdao) Ppty Co	0F6982	6552	Land subdividers and developers, except cemeteries	China	Foreign	6552	Land subdividers and developers, except cemeteries	China	Foreign	100	100	100	Completed	531.982	531.982	-	531.239	-	-	-	-	-	-	-	-	Rongchuang (Qingdao) Properties Co Ltd	-	Beijing Rongchuang Jiantou RE	China	Qingdao Calxon Real Estate Development Co Ltd	-	Xin Xin (BVI) Ltd	China	Sub.	C	Sub.	-	1	1	-	-	-	-	-	IMA
2016-11-30	2017-01-24	2017-01-24	-	Investor Group	46145M	6799	Investors, nec	China	Foreign	6552	Land subdividers and developers, except cemeteries	China	Foreign	3.136	6.173	3.136	Completed	8570.54	4137.34	0.778	130.351	-	-	-	-	000656	000656	000656	000656	Investor Group	-	Investor Group	China	Jinke Property Group Co Ltd	Shenzhen	Jinke Property Group Co Ltd	China	Priv.	C	Public	-	-	1	-	12006	-0.56	11.04	3.29	IMA
2016-11-30	-	-	2017-06-28	Jafron Biomedical Co Ltd	49041R	3841	Surgical and medical instruments and apparatus	China	Foreign	5047	Medical, dental, and hospital equipment & supplies	China	Foreign	-	-	70	Withdrawn	np	-	-	-	300529	300529	300529	300529	-	-	-	-	Jafron Biomedical Co Ltd	ShenzChNxt	Jafron Biomedical Co Ltd	China	Tianjin Taishikang Medical Technology Co Ltd	-	Tianjin Taishikang Med Tech	China	Public	W	Priv.	996	-	1	-	-	-	-	-	IMA
2016-11-30	2017-01-26	2017-01-26	-	Zhejiang Jiaao Enprotech	8A9495	2899	Chemicals and chemical preparations, nec	China	Foreign	2899	Chemicals and chemical preparations, nec	China	Foreign	100	100	100	Completed	29.054	29.054	-	29.014	603822	603822	603822	603822	-	-	-	-	Zhejiang Jiaao Enprotech Stock Co Ltd	Shanghai	Zhejiang Jiaao Enprotech	China	Zhejiang Eastriver Energy S&T Co Ltd	-	Tongxiang Dongjiang Invest Co	China	Public	C	Sub.	323	-	1	-	-	-	-	-	IMA
2016-11-30	2017-02-27	2017-02-27	-	Shanghai Greenstate Landscape	5C6810	8712	Architectural services	China	Foreign	0782	Lawn and garden services	China	Foreign	20	20	20	Completed	13.832	13.832	-	2.763	-	-	1253	1253	-	-	-	-	Shanghai Greenstate Landscape Properties Co Ltd	-	China Greenland Broad	China	Hangzhou Xiaoshan Jiangnan Garden Construction Co Ltd	-	Hangzhou Xiaoshan Jiangnan	China	Sub.	C	Priv.	-	-	1	-	-	-	-	-	IMA
2016-11-30	2017-02-15	2017-02-15	-	China Greenland Broad	2F8948	0781	Landscape counseling and planning	China	Foreign	6799	Investors, nec	China	Foreign	100	100	100	Completed	5.61	5.61	-	5.602	1253	1253	1253	1253	-	-	-	-	China Greenland Broad Greenstate Group Co Ltd	Hong Kong	China Greenland Broad	China	National Landscape Ltd	-	Golden Spring Landscape Ltd	British Virgin	Public	C	Sub.	214	-	1	-	-	-	-	-	IMA
2016-11-30	-	-	-	Tianjin Fuhuan Entrp Mgmt	5E7396	8748	Business consulting services, nec	China	Foreign	4911	Electric services	China	Foreign	-	-	100	Pending	46.625	46.625	-	46.56	-	-	1250	1250	-	-	0182	0182	Tianjin Fuhuan Enterprise Management Consulting Co Ltd	-	Beijing Entrps Clean Energy	Hong Kong	Yulin Century Concord Solar Power Co Ltd	-	Concord New Energy Group Ltd	Hong Kong	Sub.	P	Sub.	-	-	1	-	-	-	-	-	IMA
2016-11-30	-	-	2017-02-22	Tianqi Lithium Corp	0F7173	1479	Chemical and fertilizer mineral mining, nec	China	Foreign	1479	Chemical and fertilizer mineral mining, nec	Germany	Foreign	-	-	20	Withdrawn	np	-	-	-	-	-	-	-	-	-	-	-	Tianqi Lithium Corp	-	Tianqi Lithium Corp	China	Rockwood Lithium GmbH	-	Rockwood Lithium GmbH	Germany	Priv.	W	Priv.	-	-	1	-	-	-	-	-	IMA
2016-11-30	2016-11-30	2016-11-30	-	Jinzhou Huaxin Asset Op (Grp)	7C8566	0781	Landscape counseling and planning	China	Foreign	7375	Information retrieval services	China	Foreign	-	-	-	Completed	np	-	-	-	-	-	-	-	-	-	-	-	Jinzhou Huaxin Asset Operation (Group) Co Ltd	-	Jinzhou Huaxin Asset Op (Grp)	China	Jinzhou Gangwan Ecommerce Base Co Ltd	-	Jinzhou Gangwan Ecommerce	China	Sub.	C	Priv.	-	1	1	-	-	-	-	-	IMA
2016-11-30	2016-11-30	2016-11-30	-	Jinzhou Huaxin Asset Op (Grp)	7C8566	0781	Landscape counseling and planning	China	Foreign	7389	Business services, nec	China	Foreign	-	-	-	Completed	np	-	-	-	-	-	-	-	-	-	-	-	Jinzhou Huaxin Asset Operation (Group) Co Ltd	-	Jinzhou Huaxin Asset Op (Grp)	China	Jinzhou 365 Industry Park Development Co Ltd	-	Jinzhou 365 Ind Pk Dvlp Co Ltd	China	Sub.	C	Priv.	-	1	1	-	-	-	-	-	IMA
2016-11-29	2017-11-20	2017-11-20	-	Zhonghang Heibao Invest Co	98056J	3537	Industrial trucks, tractors, trailers, & stackers	China	Foreign	3721	Aircraft	China	Foreign	100	100	100	Completed	1402.38	1402.38	-	1399.9	600760	600760	600760	600760	-	-	-	-	Zhonghang Heibao Investment Co Ltd	Shanghai	Zhonghang Heibao Invest Co	China	Shenyang Aircraft Industrial (Group) Co Ltd	-	Aviation Ind Corp Of China	China	Public	C	Sub.	3763	1	1	-	-	-	-	-	IMA
2016-11-29	2017-11-09	2017-11-09	-	Investor Group	46145M	6799	Investors, nec	China	Foreign	4911	Electric services	China	Foreign	18.189	18.189	18.189	Completed	1930.36	905.261	0.998	208.964	-	-	-	-	600509	600509	600509	600509	Investor Group	-	Investor Group	China	Xinjiang Tianfu Energy Co Ltd	Shanghai	Xinjiang Tianfu Energy Co Ltd	China	Priv.	C	Public	-	-	1	-	4749	-	-	-10.98	IMA
2016-11-29	2016-11-29	2016-11-29	-	Yangzhou Aoruite Pharm Co Ltd	0F6509	2834	Pharmaceutical preparations	China	Foreign	2834	Pharmaceutical preparations	China	Foreign	100	100	100	Completed	np	-	-	-	-	-	-	-	-	-	-	-	Yangzhou Aoruite Pharmaceutical Co Ltd	-	Yangzhou Aoruite Pharm Co Ltd	China	Yangzhou Lianao Bio-Pharmaceutical Co Ltd	-	Yangzhou Lianao Bio-Pharm Co	China	Priv.	C	Priv.	-	-	1	-	-	-	-	-	IMA
2016-11-29	-	-	2017-07-06	Jilin Chun Hua Qiu Shi	0F6516	0721	Crop planting, cultivating, and protecting	China	Foreign	2834	Pharmaceutical preparations	China	Foreign	-	-	100	Withdrawn	np	-	-	7.067	-	-	-	-	-	-	-	-	Jilin Chun Hua Qiu Shi Agricultural Development Co Ltd	-	Jilin Chun Hua Qiu Shi	China	Northeast Tiger Pharmaceutical Co Ltd-Assets	-	Beijing Baoying Chuangfu	China	Priv.	W	Sub.	-	-	1	-	-	-	-	-	IMA
2016-11-29	-	-	-	Rising Nonferrous Metals	76764M	1061	Ferroalloy ores, except vanadium	China	Foreign	1061	Ferroalloy ores, except vanadium	China	Foreign	-	-	8.08	Pending	274.866	274.866	-	22.17	600259	600259	600259	600259	-	-	600259	600259	Rising Nonferrous Metals Share Co Ltd	Shanghai	Rising Nonferrous Metals	China	Dabu County Xinchengji Trade Co Ltd	-	Rising Nonferrous Metals	China	Public	P	Sub.	2397	-	1	-	-	-	-	-	IMA
2016-11-29	2017-01-10	2017-01-10	-	Yunnan Chengtou Healthy Ind	0F6565	6799	Investors, nec	China	Foreign	6552	Land subdividers and developers, except cemeteries	China	Foreign	21	21	21	Completed	44.047	44.047	-	9.194	-	-	-	-	-	-	600239	600239	Yunnan Chengtou Healthy Industry Investment Co Ltd	-	Yunnan Chengtou Healthy Ind	China	Yunnan Wenquan Real Estate Development (Group) Co Ltd	-	Yunnan Metro Re Dvlp Co Ltd	China	Priv.	C	Sub.	-	-	1	-	-	-	-	-	IMA
2016-11-29	2016-11-29	2016-11-29	-	Jiangxi Anbang Industrial Co	3E6203	6799	Investors, nec	China	Foreign	6799	Investors, nec	China	Foreign	8.93	37.5	8.93	Completed	162.45	162.45	-	14.481	-	-	-	-	-	-	-	-	Jiangxi Anbang Industrial Co Ltd	-	Jiangxi Anbang Industrial Co	China	Zhengbang Group Co Ltd	-	Zhengbang Group Co Ltd	China	Priv.	C	Priv.	-	-	1	-	-	-	-	-	IMA
2016-11-29	2016-11-29	2016-11-29	-	Investor Group	46145M	6799	Investors, nec	China	Foreign	2836	Biological products, except diagnostic substances	China	Foreign	37.499	37.499	37.499	Completed	17.409	17.409	-	6.517	-	-	-	-	-	-	-	-	Investor Group	-	Investor Group	China	Nanjing Shenyou Biotechnology Co Ltd	-	Nanjing Shenyou Biotech Co Ltd	China	Priv.	C	Priv.	-	-	1	-	-	-	-	-	IMA
2016-11-29	2016-11-29	2016-11-29	-	Investor Group	46145M	6799	Investors, nec	China	Foreign	4724	Travel agencies	China	Foreign	49	49	49	Completed	0.139	0.139	-	0.068	-	-	-	-	-	-	600692	600692	Investor Group	-	Investor Group	China	Shanghai Junkai Travel Agency Co Ltd	-	Shanghai Ya Tong Co Ltd	China	Priv.	C	J.V.	-	-	1	-	-	-	-	-	IMA
2016-11-29	2016-11-29	2016-11-29	-	Investor Group	46145M	6799	Investors, nec	China	Foreign	5063	Electrical apparatus and equip	China	Foreign	11.11	11.11	11.11	Completed	65.287	65.287	-	7.241	-	-	-	-	-	-	-	-	Investor Group	-	Investor Group	China	Tesson New Energy (Shenzhen) Ltd	-	Double Key International Ltd	Hong Kong	Priv.	C	Sub.	-	-	1	-	-	-	-	-	IMA
2016-11-29	2016-11-29	2016-11-29	-	Suzhou Thvow Technology Co Ltd	6C4770	3559	Special industry machinery, nec	China	Foreign	3731	Ship building and repairing	China	Foreign	15	60	15	Completed	np	-	-	-	002564	002564	002564	002564	-	-	002564	002564	Suzhou Thvow Technology Co Ltd	ShenzSME	Suzhou Thvow Technology Co Ltd	China	Wuxi Hongqi Shipyard Co Ltd	-	Suzhou Thvow Technology Co Ltd	China	Public	C	Sub.	1261	-	1	-	-	-	-	-	IMA
2016-11-29	2016-12-28	2016-12-28	-	Lingyuan Iron & Steel Co Ltd	53565E	3399	Primary metal products, nec	China	Foreign	3312	Steel works, blast furnaces, and rolling mills	China	Foreign	100	100	100	Completed	np	-	-	131.896	600231	600231	600231	600231	-	-	-	-	Lingyuan Iron & Steel Co Ltd	Shanghai	Lingyuan Iron & Steel Co Ltd	China	Lingyuan Iron & Steel Group Co Ltd-Assets	-	Lingyuan Iron & Steel Grp Co	China	Public	C	Sub.	7847	-	1	-	-	-	-	-	IMA
2016-11-29	-	-	-	Hong Leong Hldg (China) Pte	0F7063	6799	Investors, nec	China	Foreign	6552	Land subdividers and developers, except cemeteries	China	Foreign	-	-	25	Pending	np	-	-	-	-	-	-	-	-	-	-	-	Hong Leong Holdings (China) Pte Ltd	-	Hong Leong Group	Singapore	GLL Chengdu Pte Ltd	-	Hong Leong Co (Malaysia) Bhd	Malaysia	Sub.	P	Sub.	-	-	1	-	-	-	-	-	IMA
2016-11-29	2016-11-29	2016-11-29	-	Beijing Zhongzi Huayu Envi	2E5502	4953	Refuse systems	China	Foreign	7389	Business services, nec	China	Foreign	100	100	100	Completed	26.112	26.112	-	26.066	-	-	300145	300145	-	-	-	-	Beijing Zhongzi Huayu Environmental Protection Technology Co Ltd	-	Nanfang Zhongjin Envi Co Ltd	China	Luoyang Water Resources Surveying & Designing Co Ltd	-	Luoyang Water Resources	China	Sub.	C	Priv.	-	1	1	-	-	-	-	-	IMA
2016-11-29	-	-	-	Chen Songquan	0F6625	6799	Investors, nec	China	Foreign	5137	Women's and children's clothing and accessories	China	Foreign	-	-	100	Pending	10.834	10.834	-	10.815	-	-	-	-	-	-	200168	200168	Chen Songquan	-	Chen Songquan	China	Puning Tianhe Knitting Garment Factory Co Ltd	-	Guangdong Jadiete Hldg Grp Co	China	Inv.	P	J.V.	-	-	1	-	-	-	-	-	IMA
2016-11-29	2016-11-29	2016-11-29	-	Changyuan Shenrui Jibao	5F6428	3625	Relays and industrial controls	China	Foreign	7389	Business services, nec	China	Foreign	80	80	80	Completed	0.435	0.435	-	0.348	-	-	600525	600525	-	-	-	-	Changyuan Shenrui Jibao Automation Co Ltd	-	ChangYuan Group Ltd	China	Sichuan Chuandian Power Consulting Co Ltd	-	Sichuan Chuandian Power	China	Sub.	C	Priv.	-	-	1	-	-	-	-	-	IMA
2016-11-29	2016-11-29	2016-11-29	-	Investor Group	46145M	6799	Investors, nec	China	Foreign	1799	Special trade contractors, nec	China	Foreign	80	80	80	Completed	0.145	0.145	-	0.116	-	-	-	-	-	-	-	-	Investor Group	-	Investor Group	China	Yunnan Tongcheng Building Decoration Co Ltd	-	Yunnan Tongli Envi Art	China	Priv.	C	Sub.	-	-	1	-	-	-	-	-	IMA
2016-11-29	-	-	-	Ruitai Materials Tech Co Ltd	78896N	3297	Nonclay refractories	China	Foreign	3297	Nonclay refractories	China	Foreign	-	-	100	Pending	0.982	0.982	-	0.981	002066	002066	002066	002066	-	-	002066	002066	Ruitai Materials Technology Co Ltd	ShenzSME	Ruitai Materials Tech Co Ltd	China	Xiangtan Ruitai Advanced silica Ltd	-	Ruitai Materials Tech Co Ltd	China	Public	P	Sub.	3707	-	1	-	-	-	-	-	IMA
2016-11-29	2016-11-29	2016-11-29	-	Investor Group	46145M	6799	Investors, nec	China	Foreign	2836	Biological products, except diagnostic substances	China	Foreign	-	-	-	Completed	np	-	-	260	-	-	-	-	1801	1801	1801	1801	Investor Group	-	Investor Group	China	Innovent Biologics Inc	Hong Kong	Innovent Biologics Inc	China	Priv.	C	Priv.	-	-	1	-	-	-	-	-	IMA
2016-11-29	2016-12-31	2016-12-31	-	Hongli Zhihui Group Co Ltd	7E6627	3674	Semiconductors and related devices	China	Foreign	3711	Motor vehicles and passenger car bodies	China	Foreign	5	5	5	Completed	26.547	26.547	-	1.325	300219	300219	300219	300219	-	-	-	-	Hongli Zhihui Group Co Ltd	ShenzChNxt	Hongli Zhihui Group Co Ltd	China	Zhejiang Hozon New Energy Automobile Co Ltd	-	Zhejiang Hozon New Energy	China	Public	C	Priv.	2262	-	1	-	-	-	-	-	IMA
2016-11-29	-	-	-	Tongding Interconnection Info	7C4772	3357	Drawing and insulating of nonferrous wire	China	Foreign	7379	Computer related services,nec	China	Foreign	-	-	8	Pending	86.067	87.093	-	6.955	002491	002491	002491	002491	-	-	002491	002491	Tongding Interconnection Information Co Ltd	ShenzSME	Tongding Interconnection Info	China	Suzhou Raiyi Information Technology Co Ltd	-	Tongding Interconnection Info	China	Public	P	Sub.	3228	-	1	-	-	-	-	-	IMA
2016-11-29	2017-11-20	2017-11-20	-	Jincheng Group Co Ltd	47760E	3711	Motor vehicles and passenger car bodies	China	Foreign	3713	Truck and bus bodies	China	Foreign	100	100	100	Completed	np	-	-	77.875	-	-	-	-	-	-	600760	600760	Jincheng Group Co Ltd	-	Aviation Ind Corp Of China	China	Zhonghang Heibao Co Ltd - Assets	-	Zhonghang Heibao Invest Co	China	Sub.	C	Sub.	-	-	1	-	-	-	-	-	IMA
2016-11-29	2017-02-17	2017-02-17	-	Yango Group Co Ltd	6A0445	6552	Land subdividers and developers, except cemeteries	China	Foreign	6552	Land subdividers and developers, except cemeteries	China	Foreign	100	100	100	Completed	195.987	195.987	-	195.641	000671	000671	000671	000671	-	-	600704	600704	Yango Group Co Ltd	Shenzhen	Yango Group Co Ltd	China	Zhejiang Materials Industry Liangzhu Huayuan Real Estate Development Co Ltd	-	Wuchan Zhongda Group Co Ltd	China	Public	C	Sub.	1348	1	1	-	-	-	-	-	IMA
2016-11-29	2017-11-03	2017-11-03	-	Yango Group Co Ltd	6A0445	6552	Land subdividers and developers, except cemeteries	China	Foreign	6552	Land subdividers and developers, except cemeteries	China	Foreign	100	100	100	Completed	np	-	-	-	000671	000671	000671	000671	-	-	600704	600704	Yango Group Co Ltd	Shenzhen	Yango Group Co Ltd	China	Zhongda Real Estate Group Co Ltd-Assets	-	Wuchan Zhongda Group Co Ltd	China	Public	C	Sub.	1348	1	1	-	-	-	-	-	IMA
2016-11-29	-	-	-	Rising Nonferrous Metals	76764M	1061	Ferroalloy ores, except vanadium	China	Foreign	1061	Ferroalloy ores, except vanadium	China	Foreign	-	-	4.6	Pending	86.328	86.328	-	3.964	600259	600259	600259	600259	-	-	600259	600259	Rising Nonferrous Metals Share Co Ltd	Shanghai	Rising Nonferrous Metals	China	Wengyuan Hongling Mining Industry Co Ltd	-	Rising Nonferrous Metals	China	Public	P	Sub.	2397	-	1	-	-	-	-	-	IMA
2016-11-29	-	-	-	Shandong Shengli Co Ltd	81987N	4924	Natural gas distribution	China	Foreign	5172	Petroleum and petroleum products wholesalers, nec	China	Foreign	-	-	62.704	Pending	30.355	30.355	-	19	000407	000407	000407	000407	-	-	-	-	Shandong Shengli Co Ltd	Shenzhen	Shandong Shengli Co Ltd	China	Zibo Lvchuan Gas Co Ltd	-	Zibo Lvchuan Gas Co Ltd	China	Public	P	Priv.	1535	-	1	-	-	-	-	-	IMA
2016-11-28	2016-12-21	2016-12-21	-	Changsha Fengze RE Consulting	0F6175	6531	Real estate agents and managers	China	Foreign	6799	Investors, nec	China	Foreign	80	80	80	Completed	42.142	42.142	-	33.654	-	-	-	-	-	-	000622	000622	Changsha Fengze Real Estate Consulting Co Ltd	-	Changsha Fengze RE Consulting	China	Yueyang Hengtong Industry Co Ltd	-	Hengli Industrial Dvlp Grp Co	China	Priv.	C	Sub.	-	-	1	-	-	-	-	-	IMA
2016-11-28	2016-12-15	2016-12-15	-	Bluedon Info Sec Tech Co Ltd	09526L	7372	Prepackaged Software	China	Foreign	7373	Computer integrated systems design	China	Foreign	60	60	60	Completed	140.468	140.468	-	84.133	300297	300297	300297	300297	-	-	-	-	Bluedon Information Security Technology Co Ltd	ShenzChNxt	Bluedon Info Sec Tech Co Ltd	China	Shenzhen Mountain Technology Development Co Ltd	-	Pingxiang Ruixingda Invest	China	Public	C	Sub.	961	1	1	-	-	-	-	-	IMA
2016-11-28	2016-11-28	2016-11-28	-	Hengda (Tianjin) RE Grp Co Ltd	0F6552	6552	Land subdividers and developers, except cemeteries	China	Foreign	6552	Land subdividers and developers, except cemeteries	China	Foreign	100	100	100	Completed	102.959	79.605	-	102.779	-	-	-	-	-	-	-	-	Hengda (Tianjin) Real Estate Group Co Ltd	-	Xin Xin (BVI) Ltd	China	Tianjin Jingxiu Property Investment Co Ltd	-	Tianjin Jingxiu Ppty Invest	China	Sub.	C	Priv.	-	-	1	-	-	-	-	-	IMA
2016-11-28	2016-11-28	2016-11-28	-	Chen Xin Zhou	0F6542	6799	Investors, nec	China	Foreign	4924	Natural gas distribution	China	Foreign	71	81	71	Completed	0.143	0.143	-	0.101	-	-	-	-	-	-	-	-	Chen Xin Zhou	-	Chen Xin Zhou	China	Nanjing Zhongchen Natural Gas Investment Co Ltd	-	Nanjing Zhongchen Natural Gas	China	Inv.	C	Priv.	-	-	1	-	-	-	-	-	IMA
2016-11-28	-	-	-	Guangzhou Devotion Thermal	39829T	4911	Electric services	China	Foreign	3829	Measuring&controlling devices	China	Foreign	-	-	15	Pending	4.023	4.023	-	0.602	300335	300335	300335	300335	-	-	-	-	Guangzhou Devotion Thermal Technology Co Ltd	ShenzChNxt	Guangzhou Devotion Thermal	China	Guangzhou Minghan Electronic Technology Co Ltd	-	Guangzhou Minghan Electn Tech	China	Public	P	Priv.	611	-	1	-	-	-	-	-	IMA
2016-11-28	2016-12-19	2016-12-19	-	Guangdong Dazhi Envi	9A2398	2819	Industrial inorganic chemicals, nec	China	Foreign	2899	Chemicals and chemical preparations, nec	China	Foreign	10	10	10	Completed	26.066	26.066	-	2.602	300530	300530	300530	300530	-	-	-	-	Guangdong Dazhi Environmental Protection Technology Inc Co	ShenzChNxt	Guangdong Dazhi Envi	China	Shenzhen Tianze Technology Industry Co Ltd	-	Shenzhen Tianze Tech Ind Co	China	Public	C	Priv.	95	-	1	-	-	-	-	-	IMA
2016-11-28	2017-02-16	2017-02-16	-	Jiangsu Xiuqiang Glasswork Co	47897J	3211	Flat glass	China	Foreign	8049	Doctors' offices	China	Foreign	65.27	65.27	65.27	Completed	39.605	39.605	-	25.805	300160	300160	300160	300160	-	-	-	-	Jiangsu Xiuqiang Glasswork Co Ltd	ShenzChNxt	Jiangsu Xiuqiang Glasswork Co	China	Jiangsu Tongmeng Children Educational Information Consulting Co Ltd	-	Xinyu Xiangyi Children Educ	China	Public	C	Sub.	1565	-	1	-	-	-	-	-	IMA
2016-11-28	2016-11-28	2016-11-28	-	Investor Group	46145M	6799	Investors, nec	China	Foreign	6552	Land subdividers and developers, except cemeteries	China	Foreign	3.036	3.036	3.036	Completed	8061.99	3944.86	0.737	119.542	-	-	-	-	000656	000656	000656	000656	Investor Group	-	Investor Group	China	Jinke Property Group Co Ltd	Shenzhen	Jinke Property Group Co Ltd	China	Priv.	C	Public	-	-	1	-	10428	4.62	-0.68	2.1	IMA
2016-11-28	2016-11-28	2016-11-28	-	Investor Group	46145M	6799	Investors, nec	China	Foreign	2671	Packaging paper & plastics film,coated & laminated	China	Foreign	13.8	13.8	13.8	Completed	np	-	-	-	-	-	-	-	-	-	600210	600210	Investor Group	-	Investor Group	China	Shanghai Zijiang New Material Technology Co Ltd	-	Shanghai Zijiang Entrp Grp Co	China	Priv.	C	Sub.	-	-	1	-	-	-	-	-	IMA
2016-11-28	2017-01-10	2017-01-10	-	Chengdu Yunda Tech Co Ltd	9A2183	3829	Measuring&controlling devices	China	Foreign	3714	Motor vehicle parts and accessories	China	Foreign	12	72	12	Completed	0.434	0.434	-	0.052	300440	300440	-	-	-	-	-	-	Chengdu Yunda Technology Co Ltd	ShenzChNxt	Chengdu Yunda Innovation &	China	Jiaxing Yunda Machinery Manufacturing Co Ltd	-	Chengdu Yunda Innovation &	China	Public	C	Sub.	500	-	1	-	-	-	-	-	IMA
2016-11-28	2016-12-31	2016-12-31	-	Investor Group	46145M	6799	Investors, nec	China	Foreign	3699	Electric equipment, nec	China	Foreign	80	80	80	Completed	0.362	0.362	-	0.289	-	-	-	-	-	-	002350	002350	Investor Group	-	Investor Group	China	Zhengzhou Xianghe Creative Environmental Protection Equipments Co Ltd	-	Beijing Creative Distn	China	Priv.	C	Sub.	-	-	1	-	-	-	-	-	IMA
2016-11-28	2016-11-28	2016-11-28	-	Investor Group	46145M	6799	Investors, nec	China	Foreign	7375	Information retrieval services	China	Foreign	-	-	-	Completed	np	-	-	-	-	-	-	-	-	-	-	-	Investor Group	-	Investor Group	China	Yiguo E-Commerce Co Ltd	-	Yiguo E-Commerce Co Ltd	China	Priv.	C	Priv.	-	-	1	-	-	-	-	-	IMA
2016-11-28	-	-	2017-01-13	Investor Group	46145M	6799	Investors, nec	China	Foreign	2879	Pesticides and agricultural chemicals, nec	Hong Kong	Foreign	-	-	15.722	Withdrawn	412.289	94.551	0.022	17.64	-	-	-	-	00827	00827	00827	00827	Investor Group	-	Investor Group	China	Ko Yo Chemical (Group) Ltd	Hong Kong	Ko Yo Chemical (Group) Ltd	Hong Kong	Priv.	W	Public	-	-	1	-	925	-22.27	-12.76	-29.63	IMA
2016-11-28	2017-02-01	2017-02-01	-	Changyuan Cnty Invest Grp Co	3H2309	8712	Architectural services	China	Foreign	1611	Highway and street construction	China	Foreign	-	-	-	Completed	np	-	-	-	-	-	-	-	-	-	-	-	Changyuan County Investment Group Co Ltd	-	Changyuan Cnty Invest Grp Co	China	Henan Hongli Express-Way Investment Development Co Ltd	-	Henan Hongli Express-Way	China	Priv.	C	Priv.	-	1	1	-	-	-	-	-	IMA
2016-11-28	2016-11-28	2016-11-28	-	Nanning Rongchuang Jiye Re	2H8831	6552	Land subdividers and developers, except cemeteries	China	Foreign	6552	Land subdividers and developers, except cemeteries	China	Foreign	-	-	-	Completed	np	-	-	-	-	-	-	-	-	-	-	-	Nanning Rongchuang Jiye Real Estate Development Co Ltd	-	Nanning Rongchuang Jiye Re	China	Guangxi Haohan Real Estate Development Co Ltd	-	Guangxi Haohan Re Dvlp Co Ltd	China	Priv.	C	Priv.	-	1	1	-	-	-	-	-	IMA
2016-11-28	2016-11-28	2016-11-28	-	Hangzhou Zhongding Hengsai Eq	1F9046	6799	Investors, nec	China	Foreign	2099	Food preparations, nec	China	Foreign	7.04	7.04	7.04	Completed	np	-	-	-	-	-	-	-	-	-	-	-	Hangzhou Zhongding Hengsai Equity Investment Partnership (LP)	-	Hangzhou Zhongding Hengsai Eq	China	Jiangsu Saifu Green Food Development Co Ltd	-	Jiangsu Saifu Green Food Dvlp	China	Priv.	C	Priv.	-	-	1	-	-	-	-	-	IMA
2016-11-28	2016-11-28	2016-11-28	-	CITIC Juxin No.1 Ins Fund Tr	1F5961	6733	Trusts, exc. educational, religious, & charitable	China	Foreign	6282	Investment advice	China	Foreign	-	-	-	Completed	np	-	-	-	-	-	-	-	-	-	-	-	CITIC Juxin No.1 Insurance Fund Trust Plan	-	CITIC Juxin No.1 Ins Fund Tr	China	Hangzhou Gongwang Rongping Partnership (LP)	-	Hangzhou Gongwang Rongping	China	Priv.	C	Priv.	-	-	1	-	-	-	-	-	IMA
2016-11-28	2016-11-28	2016-11-28	-	Zhuhai Hengqin Changfang Yide	1F5663	6799	Investors, nec	China	Foreign	8211	Elementary and secondary schools	China	Foreign	51	51	51	Completed	34.073	34.073	-	17.347	-	-	-	-	-	-	-	-	Zhuhai Hengqin Changfang Yide Education Industry Investment Merger & Acquisition Fund LP	-	Zhuhai Hengqin Changfang Yide	China	Beike Jinbao Education Technology (Beijing) Co Ltd	-	Beijing Chanming Info Tech Co	China	Priv.	C	Sub.	-	-	1	-	-	-	-	-	IMA
2016-11-28	-	-	-	Suzhou Country Garden RE Co	0F6715	6552	Land subdividers and developers, except cemeteries	China	Foreign	6552	Land subdividers and developers, except cemeteries	China	Foreign	-	-	50	Pending	163.638	163.638	-	81.676	-	-	2007	2007 CTRYY	-	-	-	-	Suzhou Country Garden Real Estate Co Ltd	-	Country Garden Holdings Co Ltd	China	Suzhou Jinshiji Real Estate Development Co Ltd	-	Infinity Fortune Dvlp Ltd	Hong Kong	Sub.	P	Sub.	-	-	1	-	-	-	-	-	IMA
2016-11-28	2016-12-21	2016-12-21	-	Guangxi Jinchuan Non-Ferrous	3E4919	2899	Chemicals and chemical preparations, nec	China	Foreign	4922	Natural gas transmission	China	Foreign	51	51	51	Completed	24.135	24.135	-	12.288	-	-	-	-	-	-	-	-	Guangxi Jinchuan Non-Ferrous Metals Co Ltd	-	Gansu Provincial State-Owned	China	Guangxi Hangyang Jinchuan Xinrui Gas Co Ltd	-	Hangzhou Oxygen Plant Group Co	China	Sub.	C	Sub.	-	-	1	-	-	-	-	-	IMA
2016-11-28	2018-03-23	2018-03-23	-	China Datang Corp	16909K	4911	Electric services	China	Foreign	4911	Electric services	China	Foreign	12.978	35.342	12.978	Completed	33694.9	6688.26	0.502	1204.76	-	-	-	-	0991	0991 601991 DAT	0991	0991 601991 DAT	China Datang Corp	-	China Datang Corp	China	Datang International Power Generation Co Ltd	Hong Kong	Datang Intl Power Generation	China	Priv.	C	Public	-	-	1	-	24704	-	-	-11.48	IMA
2016-11-28	2016-11-28	2016-11-28	-	Henan Hanwei Electronics Co	42463Y	3669	Communications equipment, nec	China	Foreign	1611	Highway and street construction	China	Foreign	100	100	100	Completed	8.689	8.689	-	8.674	300007	300007	300007	300007	-	-	-	-	Henan Hanwei Electronics Co Ltd	ShenzChNxt	Henan Hanwei Electronics Co	China	Henan Bailong Constuction Engineering Co Ltd	-	Henan Bailong Constuction	China	Public	C	Priv.	1439	-	1	-	-	-	-	-	IMA
2016-11-28	-	-	-	Chengdu Dongyuan RE Dvlp Co	16434L	6552	Land subdividers and developers, except cemeteries	China	Foreign	6552	Land subdividers and developers, except cemeteries	China	Foreign	-	-	100	Pending	78.672	78.672	-	78.535	-	-	600565	600565	-	-	5522	5522	Chengdu Dongyuan Real Estate Development Co Ltd	-	Chongqing DIMA Industry Co Ltd	China	Yuandong Chuanfu Property (Chengdu) Co Ltd	-	Farglory Land Dvlp Co Ltd	Taiwan	Sub.	P	Sub.	-	-	1	-	-	-	-	-	IMA
2016-11-26	2016-12-23	2016-12-23	-	Tonrol BioPharm Co Ltd	3C2545	2836	Biological products, except diagnostic substances	China	Foreign	2835	In vitro and in vivo diagnostic substances	China	Foreign	90	90	90	Completed	59.269	59.269	-	53.61	-	-	002252	002252	-	-	-	-	Tonrol Biopharmaceutical Co Ltd	-	Shanghai Raas Blood Prod Co	China	Zhejiang Haikang Biologicals Co Ltd	-	Wenzhou Conch Grp Co Ltd	China	Sub.	C	Sub.	-	-	1	-	-	-	-	-	IMA
2016-11-26	-	-	2016-12-02	Shanghai Hongcan Asset Mgmt	0F6183	6282	Investment advice	China	Foreign	8742	Management consulting services	China	Foreign	-	-	100	Withdrawn	np	-	-	44.721	-	-	-	-	-	-	600555	600555 900955	Shanghai Hongcan Asset Management Co Ltd	-	Shanghai Hongcan Asset Mgmt	China	Hainan Haichuang Enterprise Management Co Ltd	-	HNA Innovation (Hainan) Co Ltd	China	Priv.	W	Sub.	-	-	1	-	-	-	-	-	IMA
2016-11-26	-	-	-	Tianhang Holding Co Ltd	89110P	4512	Air transportation, scheduled	China	Foreign	4512	Air transportation, scheduled	China	Foreign	-	-	100	Pending	np	-	-	64.261	-	-	-	-	-	-	600221	600221 900945	Tianhang Holding Co Ltd	-	Hainan Province Cihang	China	Hainan Airlines Co Ltd-E145LR Planes(4)	-	Hainan Airlines Co Ltd	China	Sub.	P	Sub.	-	-	1	-	-	-	-	-	IMA
2016-11-26	-	-	2018-06-13	Shaanxi Chang'an Airlines	0F6184	4512	Air transportation, scheduled	China	Foreign	4512	Air transportation, scheduled	China	Foreign	-	-	25.71	Withdrawn	np	-	-	289.118	-	-	-	-	-	-	600221	600221 900945	Shaanxi Chang'an Airlines Tourism Co Ltd	-	Hainan Province Cihang	China	Changan Airlines Co Ltd	-	Hainan Airlines Co Ltd	China	Sub.	W	Sub.	-	-	1	-	-	-	-	-	IMA
2016-11-26	2016-11-26	2016-11-26	-	Zhu Junhong	0F6220	6799	Investors, nec	China	Foreign	6799	Investors, nec	China	Foreign	20	20	20	Completed	14.456	14.456	-	2.891	-	-	-	-	-	-	-	-	Zhu Junhong	-	Zhu Junhong	China	Shanghai Longzhi Equity Investment Fund Partnerships (LP)	-	Shanghai Longzhi Eq Invest	China	Inv.	C	Priv.	-	-	1	-	-	-	-	-	IMA
2016-11-26	2016-12-09	2016-12-09	-	Li Weiming	0F6155	6799	Investors, nec	China	Foreign	2671	Packaging paper & plastics film,coated & laminated	China	Foreign	5.004	5.673	5.004	Completed	1017.06	870.738	1.98	43.57	-	-	-	-	300057	300057	300057	300057	Li Weiming	-	Li Weiming	China	Shantou Wanshun Package Material Stock Co Ltd	ShenzChNxt	Shantou Wanshun Package	China	Inv.	C	Public	-	-	1	-	1176	-15.22	-14	-7.62	IMA
2016-11-26	-	-	-	Baoding Tianwei Baobian Elec	06665Y	3612	Power, distribution, and specialty transformers	China	Foreign	4911	Electric services	China	Foreign	-	-	14.45	Pending	np	-	-	-	600550	600550	600550	600550	-	-	-	-	Baoding Tianwei Baobian Electric Co Ltd	Shanghai	Baoding Tianwei Baobian Elec	China	Yunnan Transformer Electric Co Ltd	-	Shanghai Changwei Eq Invest	China	Public	P	Sub.	5413	-	1	-	-	-	-	-	IMA
2016-11-26	2016-12-16	2016-12-16	-	Zhuhai Rongcheng Invest Ctr	0F6164	8748	Business consulting services, nec	China	Foreign	3569	General industrial machinery and equipment	China	Foreign	13.121	13.121	13.121	Completed	1265.34	1322.17	5.876	173.486	-	-	-	-	002621	002621	002621	002621	Zhuhai Rongcheng Investment Center LP	-	Zhonghai Shengfeng (Beijing)	China	Dalian Sunlight Machinery Co Ltd	ShenzSME	Dalian Sunlight Mach Co Ltd	China	Sub.	C	Public	-	-	1	-	393	-	-	90.67	IMA
2016-11-26	2017-11-25	2017-11-25	-	Shanghai Electric Power Co Ltd	81909W	4911	Electric services	China	Foreign	4911	Electric services	China	Foreign	100	100	100	Completed	521.582	521.582	-	527.921	600021	600021	600021	600021	-	-	-	-	Shanghai Electric Power Co Ltd	Shanghai	Shanghai Electric Power Co Ltd	China	Guo Jia Dian Tou Ji Tuan Jiang Su Dian Li You Xian Gong Si	-	State Power Invest Corp Ltd	China	Public	C	Sub.	6014	1	1	-	-	-	-	-	IMA
2016-11-26	2017-09-30	2017-09-30	-	Tibet Urban Dvlp & Invest Co	89996H	6552	Land subdividers and developers, except cemeteries	China	Foreign	6552	Land subdividers and developers, except cemeteries	China	Foreign	41.21	100	41.21	Completed	32.993	32.993	-	13.596	600773	600773	600773	600773	-	-	600773	600773	Tibet Urban Development & Investment Co Ltd	Shanghai	Tibet Urban Dvlp & Invest Co	China	Shaanxi Guoneng Lithium Industry Co Ltd	-	Tibet Urban Dvlp & Invest Co	China	Public	C	Sub.	53	1	1	3042805034	-	-	-	-	IMA
2016-11-26	2017-09-30	2017-09-30	-	Tibet Urban Dvlp & Invest Co	89996H	6552	Land subdividers and developers, except cemeteries	China	Foreign	6552	Land subdividers and developers, except cemeteries	China	Foreign	14.99	100	14.99	Completed	194.031	194.031	-	29.085	600773	600773	600773	600773	-	-	600773	600773	Tibet Urban Development & Investment Co Ltd	Shanghai	Tibet Urban Dvlp & Invest Co	China	Quanzhou Shangshi Property Co Ltd	-	Tibet Urban Dvlp & Invest Co	China	Public	C	Sub.	53	1	1	-	-	-	-	-	IMA
2016-11-26	2017-09-30	2017-09-30	-	Tibet Urban Dvlp & Invest Co	89996H	6552	Land subdividers and developers, except cemeteries	China	Foreign	7011	Hotels and motels	China	Foreign	100	100	100	Completed	166.493	166.493	-	166.493	600773	600773	600773	600773	-	-	-	-	Tibet Urban Development & Investment Co Ltd	Shanghai	Tibet Urban Dvlp & Invest Co	China	Shanghai Zangtou Hotel Co Ltd	-	Shanghai Zangtou Hotel Co Ltd	China	Public	C	Priv.	53	1	1	-	-	-	-	-	IMA
2016-11-26	-	-	-	Chang Chun Eurasia Grp Co Ltd	29790P	5311	Department stores	China	Foreign	5311	Department stores	China	Foreign	-	-	7.69	Pending	9.566	9.566	-	0.736	600697	600697	600697	600697	-	-	-	-	Chang Chun Eurasia Group Co Ltd	Shanghai	Chang Chun Eurasia Grp Co Ltd	China	Zhengzhou Department Store Co Ltd	-	Zhengzhou Department Store Co	China	Public	P	Priv.	7930	-	1	-	-	-	-	-	IMA
2016-11-26	2017-01-13	2017-01-13	-	Ningbo Xindazhou Eq Invest Co	0F6091	6799	Investors, nec	China	Foreign	3751	Motorcycles, bicycles, and parts	China	Foreign	50	50	50	Completed	257.957	257.957	-	128.979	-	-	-	-	-	-	000571	000571	Ningbo Xindazhou Equity Investment Co Ltd	-	Hainan Xinyuan Invest Co Ltd	China	Sundiro Honda Motorcycle Co Ltd	-	Sundiro Holding Co Ltd	China	Sub.	C	J.V.	-	-	1	-	-	-	-	-	IMA
2016-11-26	2017-01-11	2017-01-11	-	Tianjin Yuanming Ppty Co Ltd	0F6251	6552	Land subdividers and developers, except cemeteries	China	Foreign	6552	Land subdividers and developers, except cemeteries	China	Foreign	100	100	100	Completed	440.287	371.517	-	440.287	-	-	3377	3377	-	-	-	-	Tianjin Yuanming Property Co Ltd	-	Sino-Ocean Group Holdings Ltd	China	Tianjin Xinghuacheng Property Co Ltd	-	Shanghai Land (Grp) Co	China	Sub.	C	Sub.	-	-	1	-	-	-	-	-	IMA
2016-11-26	-	-	-	China Foreign Economy & Trade	16977T	6733	Trusts, exc. educational, religious, & charitable	China	Foreign	4512	Air transportation, scheduled	China	Foreign	-	-	26.08	Pending	1829.16	1829.16	-	477.045	-	-	-	-	-	-	600221	600221 900945	China Foreign Economy & Trade Trust Co Ltd	-	Sinochem Group	China	China Xinhua Airlines Group Co Ltd	-	Hainan Airlines Co Ltd	China	Sub.	P	Sub.	-	-	1	-	-	-	-	-	IMA
2016-11-26	-	-	-	Zhejiang Int'l Group Co Ltd	98858V	5122	Drugs, drug proprietaries, and druggists' sundries	China	Foreign	5912	Drug stores and proprietary stores	China	Foreign	-	-	51	Pending	np	-	-	-	000411	000411	000411	000411	-	-	-	-	Zhejiang Int'l Group Co Ltd	Shenzhen	Zhejiang Int'l Group Co Ltd	China	Wenzhou Yizhou Pharmaceutical Chain Co Ltd	-	Wenzhou Yizhou Pharm Chain Co	China	Public	P	Priv.	2002	-	1	-	-	-	-	-	IMA
2016-11-25	-	-	-	China Tianrui Group Cement Co	42477C	3241	Cement, hydraulic	China	Foreign	3241	Cement, hydraulic	China	Foreign	-	-	55	Pending	np	-	-	-	1252	1252	1252	1252	-	-	-	-	China Tianrui Group Cement Co Ltd	Hong Kong	China Tianrui Group Cement Co	China	Tianrui Xindeng Zhengzhou Cement Co Ltd	-	Tianrui Group Co Ltd	China	Public	P	Sub.	8398	2	1	-	-	-	-	-	IMA
2016-11-25	2017-01-27	2017-01-27	-	China Commun Constr Co Ltd	17095N	1622	Bridge, tunnel, and elevated highway construction	China	Foreign	8711	Engineering services	Brazil	Foreign	80	80	80	Completed	131.606	127.894	-	103.23	601800	601800 601800	-	-	-	-	-	-	China Communications Construction Co Ltd	Shanghai	China Commun Constr Grp Ltd	China	Concremat Engenharia e Tecnologia SA	-	Concremat Engenharia e	Brazil	Public	C	Priv.	115179	-	1	-	-	-	-	-	IMA
2016-11-25	-	-	-	BY-Health Co Ltd	12255R	2833	Medicinal chemicals and botanical products	China	Foreign	2836	Biological products, except diagnostic substances	China	Foreign	-	-	16.67	Pending	26.015	26.015	-	4.338	300146	300146	300146	300146	-	-	-	-	BY-Health Co Ltd	ShenzChNxt	BY-Health Co Ltd	China	Dongtai City Spirulina Bio-Engineering Co Ltd	-	Dongtai City Spirulina	China	Public	P	Priv.	2581	-	1	-	-	-	-	-	IMA
2016-11-25	-	-	-	Lanpec Technologies Ltd	51583J	3533	Oil and gas field machinery and equipment	China	Foreign	8711	Engineering services	China	Foreign	-	-	24	Pending	115.647	115.647	-	27.761	601798	601798	-	-	-	-	-	-	Lanpec Technologies Ltd	Shanghai	China Natl Mach Ind Corp Ltd	China	Shanghai Hoto Engineering Inc	-	Shanghai Hoto Engineering Inc	China	Public	P	Priv.	1559	-	1	-	-	-	-	-	IMA
2016-11-25	-	-	-	Guangxi Guidong Elec Power Co	40033F	4911	Electric services	China	Foreign	3281	Cut stone and stone products	China	Foreign	-	-	16.67	Pending	86.718	86.718	-	14.459	600310	600310	-	-	-	-	-	-	Guangxi Guidong Electric Power Co Ltd	Shanghai	Guangxi Hezhou Agriculture	China	Guangxi Minshang Stone Industry Development Co Ltd	-	Guangxi Yangpu Nanhua Sugar	China	Public	P	Sub.	1986	-	1	-	-	-	-	-	IMA
2016-11-25	2018-06-09	2018-06-09	-	Zhejiang Crystal-Optech Co Ltd	73852P	3674	Semiconductors and related devices	China	Foreign	3663	Radio & TV broadcasting & communications equipment	China	Foreign	4.76	4.76	4.76	Completed	89.894	89.894	-	4.28	002273	002273	002273	002273	N/A	N/A	N/A	N/A	Zhejiang Crystal-Optech Co Ltd	ShenzSME	Zhejiang Crystal-Optech Co Ltd	China	Sunniwell Co Ltd	ShenzChNxt	Sunniwell Co Ltd	China	Public	C	Priv.	2711	-	1	-	-	-	-	-	IMA
2016-11-25	-	-	2017-05-12	Shenzhen Baiyeyuan Invest Co	5E5865	6799	Investors, nec	China	Foreign	2834	Pharmaceutical preparations	China	Foreign	-	39.325	4.465	Withdrawn	1882.62	2177.34	1.372	115.672	-	-	-	-	600380	600380	600380	600380	Shenzhen Baiyeyuan Investment Co Ltd	-	Shenzhen Baiyeyuan Invest Co	China	Joincare Pharmaceutical Group Industry Co Ltd	Shanghai	Joincare Pharm Grp Ind Co Ltd	China	Priv.	W	Public	-	1	1	-	9032	-	-	-8.49	IMA
2016-11-25	2017-09-12	2017-09-12	-	Shanghai Phichem Material Co	70117T	2899	Chemicals and chemical preparations, nec	China	Foreign	3674	Semiconductors and related devices	China	Foreign	100	100	100	Completed	468.788	468.788	-	470.714	300398	300398	300398	300398	-	-	-	-	Shanghai Phichem Material Co Ltd	ShenzChNxt	Shanghai Phichem Material Co	China	Jiangsu Hecheng Display Technology Co Ltd	-	Zhangjiakou Jingtaike Display	China	Public	C	J.V.	448	1	1	-	-	-	-	-	IMA
2016-11-25	-	-	2016-12-29	Youth Spirit Ltd	0F6168	6799	Investors, nec	China	Foreign	0831	Forest nurseries and gathering of forest products	Hong Kong	Foreign	-	-	-	Withdrawn	np	-	-	-	-	-	2799	2799 N/A	1191	1191	1191	1191	Youth Spirit Ltd	-	China Huarong Asset Mgmt Co	China	Yueshou Environmental Holdings Ltd	Hong Kong	Yueshou Envi Hldg Ltd	Hong Kong	Sub.	W	Public	-	-	1	-	-	-	-	-	IMA
2016-11-25	2016-12-28	2016-12-28	-	Investor Group	46145M	6799	Investors, nec	China	Foreign	6552	Land subdividers and developers, except cemeteries	China	Foreign	77.866	77.866	77.866	Completed	nm	54.152	0.271	190.51	-	-	-	-	1329	1329	-	-	Investor Group	-	Investor Group	China	Beijing Capital Juda Ltd	Hong Kong	Beijing Capital Group Co Ltd	China	Priv.	C	Public	-	-	1	-	92	-23.9	-23.58	-23.45	IMA
2016-11-25	2016-11-25	2016-11-25	-	Liu Rong	0F5737	6799	Investors, nec	China	Foreign	7372	Prepackaged Software	China	Foreign	31.482	54.621	31.482	Completed	11.709	11.709	-	3.687	-	-	-	-	-	-	300157	300157	Liu Rong	-	Liu Rong	China	Join & Share Technology Services Co Ltd	-	Landocean Energy Svcs Co Ltd	China	Inv.	C	Sub.	-	-	1	-	-	-	-	-	IMA
2016-11-25	2016-11-30	2016-11-30	-	Investor Group	46145M	6799	Investors, nec	China	Foreign	2834	Pharmaceutical preparations	Taiwan	Foreign	23.398	93.388	23.398	Completed	30.599	30.599	-	7.143	-	-	-	-	-	-	4114	4114	Investor Group	-	Investor Group	China	Seven Star Pharmaceutical Co Ltd	-	Synmosa Biopharma Corp	Taiwan	Priv.	C	Sub.	-	-	1	-	-	-	-	-	IMA
2016-11-25	-	-	-	Zhejiang Hisoar Pharmaceutical	98808K	2834	Pharmaceutical preparations	China	Foreign	5169	Chemicals and allied products, nec	China	Foreign	-	-	15	Pending	253.46	253.46	-	38.027	002099	002099	002099	002099	-	-	002099	002099	Zhejiang Hisoar Pharmaceutical Co Ltd	ShenzSME	Zhejiang Hisoar Pharmaceutical	China	Jiangsu Haikuo Biological Pharmaceutical Co Ltd	-	Zhejiang Hisoar Pharmaceutical	China	Public	P	Sub.	3180	-	1	-	-	-	-	-	IMA
2016-11-25	2016-11-25	2016-11-25	-	Guangdong Hydropower Grp Co	40252L	1542	Nonresidential building construction, nec	China	Foreign	4911	Electric services	China	Foreign	-	-	-	Completed	np	-	-	-	-	-	-	-	-	-	-	-	Guangdong Hydropower Group Co Ltd	-	Guangdong Hydropower Grp Co	China	Honghe Guangyuan Hydropower Development Co Ltd	-	Honghe Guangyuan Hydropower	China	Priv.	C	Priv.	-	1	1	-	-	-	-	-	IMA
2016-11-25	2016-11-25	2016-11-25	-	Sichuan Derui Entrp Dvlp Co	82284Z	6799	Investors, nec	China	Foreign	8221	Colleges, universities, and professional schools	China	Foreign	24.3	76.17	24.3	Completed	154.821	154.821	-	37.63	-	-	-	-	-	-	-	-	Sichuan Derui Enterprise Development Co Ltd	-	Sichuan Derui Entrp Dvlp Co	China	Chengdu Institute Sichuan International Studies University	-	Sichuan Derui Entrp Dvlp Co	China	Priv.	C	Sub.	-	-	1	-	-	-	-	-	IMA
2016-11-25	2016-11-25	2016-11-25	-	Guofeng Group Co Ltd	40320W	6799	Investors, nec	China	Foreign	7996	Amusement parks	China	Foreign	4.263	24.263	4.263	Completed	728.631	674.517	3.567	28.762	-	-	-	-	600749	600749	600749	600749	Guofeng Group Co Ltd	-	Tibet Guofeng Venture Invest	China	Tibet Tourism Co Ltd	Shanghai	Tibet Tourism Co Ltd	China	Sub.	C	Public	-	-	1	-	1126	0.37	-5.8	7.4	IMA
2016-11-25	2016-12-01	2016-12-01	-	Dongguan Eontec Co Ltd	Y2104S	3356	Rolling, drawing, & extruding of nonferrous metals	China	Foreign	3449	Miscellaneous structural metal work	China	Foreign	60	60	60	Completed	8.565	8.565	-	5.14	300328	300328	300328	300328	-	-	-	-	Dongguan Eontec Co Ltd	ShenzChNxt	Dongguan Eontec Co Ltd	China	Dongguan Yihao Metal Material Technology Co Ltd	-	Shenzhen Gaoan Material Tech	China	Public	C	Sub.	1612	-	1	-	-	-	-	-	IMA
2016-11-25	2016-11-25	2016-11-25	-	Investor Group	46145M	6799	Investors, nec	China	Foreign	6141	Personal credit institutions	China	Foreign	40	40	40	Completed	np	-	-	-	-	-	-	-	-	-	000767	000767	Investor Group	-	Investor Group	China	Datong Coal Mine Zhangze (Shanghai) Financing Co Ltd	-	Shanxi Zhangze Elec Power Co	China	Priv.	C	Sub.	-	-	1	-	-	-	-	-	IMA
2016-11-25	2016-11-25	2016-11-25	-	Shanxi Zhangze Elec Power	0F5769	4911	Electric services	China	Foreign	3694	Electrical equip. for internal combustion engines	China	Foreign	80	80	80	Completed	np	-	-	-	-	-	000767	000767	-	-	-	-	Shanxi Zhangze Electric Power Selling Co Ltd	-	Shanxi Zhangze Elec Power Co	China	Yuncheng Boyang Automobile Charging Equipment Co Ltd	-	Yuncheng Boyang Auto Charging	China	Sub.	C	Priv.	-	-	1	-	-	-	-	-	IMA
2016-11-25	2017-06-07	2017-06-07	-	China Tianrui Group Cement Co	42477C	3241	Cement, hydraulic	China	Foreign	3272	Concrete products, except block and brick	China	Foreign	100	100	100	Completed	133.002	133.002	-	133.031	1252	1252	1252	1252	-	-	-	-	China Tianrui Group Cement Co Ltd	Hong Kong	China Tianrui Group Cement Co	China	Henan Yongan Cement Co Ltd	-	Tianrui Group Co Ltd	China	Public	C	Sub.	8398	2	1	-	-	-	-	-	IMA
[truncated: 16,445 more rows]

## Sheet: Search Criteria
Search Criteria
Request	Operator	Description	Hits
Database	Include	All Mergers & Acquisitions	n/a
[truncated: 3 more rows]
