# Supplementary material for: Analyzing the nexus between Chinese industrial policy and cross-border M&As
Source: PLoS One. 2024 May 2;19(5):e0299030. doi: 10.1371/journal.pone.0299030 (PMC11065231; doi:10.1371/journal.pone.0299030)
Supplement: S3 Data — (XLS) [file pone.0299030.s003.xls]

## Sheet: ma13
ma1
Date Announced	Date Effective	Date Effective/ Unconditional	Date Withdrawn	Acquiror Name	Acquiror CUSIP	Acquiror Primary SIC Code	Acquiror Primary SIC Code Description	Acquiror Nation	Acquiror State	Target Primary SIC Code	Target Primary SIC Code Description	Target Nation	Target State	% of Shares Acq.	% Owned After Trans- action	% sought	Status	Enterprise Value at Announcement ($mil)	Equity Value at Announcement ($mil)	Price Per Share	Value of Transaction ($mil)	Acquiror Primary Ticker Symbol	Acquiror Ticker Symbol	Acquiror Ultimate Parent Primary Ticker Symbol	Acquiror Ultimate Parent Ticker Symbol	Target Primary Ticker Symbol	Target Ticker Symbol	Target Ultimate Parent Primary Ticker Symbol	Target Ultimate Parent Ticker Symbol	Acquiror Full Name	Acquiror Primary Stock Exchange (Name)	Acquiror Ultimate Parent	Acquiror Ultimate Parent Nation	Target Name	Target Primary Stock Exchange (Name)	Target Ultimate Parent	Target Ultimate Parent Nation	Acq. Public Status	Status	Target Public Status	Acquiror Number of Employees	Number of Acquiror Advisors	Number of Bidders	Related Deal Number	Target Number of Employees	Offer Price to Target Stock Price Premium 1 Day Prior to Announcement	Offer Price to Target Stock Price Premium 1 Week Prior to Announcement	Offer Price to Target Stock Price Premium 4 Weeks Prior to Announcement	Master Deal Type
2019-12-31	-	-	-	ABC Finl Asset Invest Co Ltd	0H3804	6282	Investment advice	China	Foreign	6282	Investment advice	China	Foreign	-	-	41.86	Pending	137.258	137.258	-	57.254	-	-	601288	1288 601288	-	-	0371	0371 0371 WNIHF	ABC Financial Asset Investment Co Ltd	-	Agricultural Bank of China Ltd	China	Qingdao Bei Kong Nan Nan Yangan Equity Investment Co	-	Beijing Entrps Water Grp Ltd	Hong Kong	Sub.	P	Sub.	-	-	1	-	-	-	-	-	IMA
2019-12-31	-	-	-	Beibu Gulf Port Co Ltd	07825X	4491	Marine cargo handling	China	Foreign	4491	Marine cargo handling	China	Foreign	-	-	22	Pending	30.084	30.084	-	6.595	000582	000582	000582	000582	-	-	000582	000582	Beibu Gulf Port Co Ltd	Shenzhen	Beibu Gulf Port Co Ltd	China	Beibuwan Port Guigang Transhipment Terminal Co Ltd	-	Beibu Gulf Port Co Ltd	China	Public	P	Sub.	7197	-	1	-	-	-	-	-	IMA
2019-12-31	2020-04-03	2020-04-03	-	Xuancheng Valin Precision	0F8102	3534	Elevators and moving stairways	China	Foreign	1629	Heavy construction, nec	China	Foreign	55	55	55	Completed	13.908	13.908	-	7.594	603356	603356	603356	603356	-	-	-	-	Xuancheng Valin Precision Technology Co Ltd	Shanghai	Xuancheng Valin Precision	China	Jiangsu Sansi Wind Power Technology Co Ltd	-	Shanghai Sansi Electns Co Ltd	China	Public	C	Sub.	1333	-	1	-	-	-	-	-	IMA
2019-12-31	2020-06-10	2020-06-10	-	JUTZE Intelligence Tech Co	1F3479	3674	Semiconductors and related devices	China	Foreign	3679	Electronic components, nec	China	Foreign	25	25	25	Completed	55.421	55.421	-	13.806	300802	300802	300802	300802	-	-	300802	300802	JUTZE Intelligence Technology Co Ltd	ShenzChNxt	JUTZE Intelligence Tech Co	China	Suzhou Jutze Electronic Technologies Co Ltd	-	JUTZE Intelligence Tech Co	China	Public	C	Sub.	681	1	1	-	-	-	-	-	IMA
2019-12-31	2020-04-15	2020-04-15	-	Unionman Tech Co Ltd	2J8624	3663	Radio & TV broadcasting & communications equipment	China	Foreign	6282	Investment advice	China	Foreign	42.85	42.85	42.85	Completed	48.607	48.607	-	20.755	-	-	-	-	-	-	-	-	Unionman Technology Co Ltd	-	Unionman Tech Co Ltd	China	Haining Guoan Jingjin Equity Investment LP	-	Haining Guoan Jingjin Eq	China	Priv.	C	Priv.	1255	-	1	-	-	-	-	-	IMA
2019-12-31	2020-01-02	2020-01-02	-	Genimous Technology Co Ltd	7F6760	7372	Prepackaged Software	China	Foreign	3651	Household audio and video equipment	China	Foreign	4	8.912	4	Completed	813.586	742.089	1.585	29.694	000676	000676	000676	000676	002045	002045	002045	002045	Genimous Technology Co Ltd	Shenzhen	Genimous Technology Co Ltd	China	Guoguang Electric Co Ltd	ShenzSME	Guoguang Electric Co Ltd	China	Public	C	Public	873	-	1	-	3184	-9.96	-17.38	-10.62	IMA
2019-12-31	2019-12-31	2019-12-31	-	Guangzhou Fuxing Invest	1K9576	6282	Investment advice	China	Foreign	6531	Real estate agents and managers	China	Foreign	100	100	100	Completed	0.718	0.718	-	0.716	-	-	-	-	-	-	2777	2777	Guangzhou Fuxing Investment Consulting Co Ltd	-	R&F Ppty Svcs Grp Co Ltd	China	Tianjin Huaxin Property Management Co Ltd	-	Guangzhou R&F Ppty Co Ltd	China	Sub.	C	Sub.	-	-	1	-	-	-	-	-	IMA
2019-12-31	2020-01-03	2020-01-03	-	Guangzhou Springs Asset Mgmt	9J6474	6282	Investment advice	China	Foreign	5122	Drugs, drug proprietaries, and druggists' sundries	China	Foreign	100	100	100	Completed	12.928	12.928	-	12.882	-	-	-	-	-	-	300147	300147	Guangzhou Springs Asset Management Co Ltd	-	Guangzhou Springs Asset Mgmt	China	Guangdong Jochi Biotechnology Co Ltd	-	Xiangxue Pharm Co Ltd	China	Priv.	C	Sub.	-	-	1	-	-	-	-	-	IMA
2019-12-31	-	-	-	Jilin Electric Power Co Ltd	09114Q	4911	Electric services	China	Foreign	4911	Electric services	China	Foreign	-	-	100	Pending	33.968	33.968	-	33.849	000875	000875	000875	000875	-	-	-	-	Jilin Electric Power Co Ltd	Shenzhen	Jilin Electric Power Co Ltd	China	Zhenlai Huaxing Wind Power Co Ltd	-	State Power Invest Corp Ltd	China	Public	P	Sub.	2788	-	1	-	-	-	-	-	IMA
2019-12-31	-	-	-	Jiangyin Dairy Energy Envi	0K4538	499A	Cogeneration, alternative energy sources	China	Foreign	6726	Investment offices, nec	China	Foreign	-	-	100	Pending	5.013	5.013	-	4.995	-	-	-	-	-	-	1117	1117	Jiangyin Dairy Energy Environment Technology Co Ltd	-	CITIC Group Corp	China	Modern Energy (Hefei) Co Ltd	-	China Modern Dairy Hldg Ltd	China	J.V.	P	Sub.	-	-	1	-	-	-	-	-	IMA
2019-12-31	-	-	-	Jiangyin Dairy Energy Envi	0K4538	499A	Cogeneration, alternative energy sources	China	Foreign	6726	Investment offices, nec	China	Foreign	-	-	100	Pending	16.264	16.264	-	16.206	-	-	-	-	-	-	1117	1117	Jiangyin Dairy Energy Environment Technology Co Ltd	-	CITIC Group Corp	China	Modern Energy (Wuhe) Co Ltd	-	China Modern Dairy Hldg Ltd	China	J.V.	P	Sub.	-	-	1	-	-	-	-	-	IMA
2019-12-31	2019-12-31	2019-12-31	-	China Mobile Venture Capital	0K4164	6799	Investors, nec	China	Foreign	7372	Prepackaged Software	China	Foreign	8	8	8	Completed	np	-	-	-	-	-	-	-	-	-	-	-	China Mobile Venture Capital Investment Co Ltd	-	China Mobile Venture Capital	China	LYRobotix Co Ltd	-	LYRobotix Co Ltd	China	Priv.	C	Priv.	-	-	1	-	-	-	-	-	IMA
2019-12-31	2019-12-31	2019-12-31	-	Guangdong Yifang Pharm Co Ltd	0K3320	2834	Pharmaceutical preparations	China	Foreign	2834	Pharmaceutical preparations	China	Foreign	51	51	51	Completed	39.068	39.068	-	19.854	-	-	570	570	-	-	-	-	Guangdong Yifang Pharmaceutical Co Ltd	-	China Traditional Chinese	Hong Kong	Longzhong Pharmaceutical Co Ltd	-	Gansu Provincial Hosp of TCM	China	Sub.	C	Sub.	-	-	1	-	-	-	-	-	IMA
2019-12-31	2019-12-31	2019-12-31	-	Shanghai Care Alliance Med	0K2702	8082	Home health care services	China	Foreign	8062	General medical and surgical hospitals	China	Foreign	-	-	-	Completed	np	-	-	5	-	-	-	-	-	-	-	-	Shanghai Care Alliance Medical Technology Co Ltd	-	Shanghai Care Alliance Med	China	Zhejiang Hekang Medical Group Co Ltd-Assets	-	Zhejiang Hekang Med Grp Co	China	Priv.	C	Sub.	-	1	1	-	-	-	-	-	IMA
2019-12-31	-	-	-	Nanning Tianyu Jurong Rlty Co	9J7928	6552	Land subdividers and developers, except cemeteries	China	Foreign	6552	Land subdividers and developers, except cemeteries	China	Foreign	-	-	100	Pending	126.404	126.404	-	125.959	-	-	-	-	-	-	-	-	Nanning Tianyu Jurong Realty Co Ltd	-	Sharp Bright International Ltd	Hong Kong	Zhuhai Real Estate Co Ltd	-	Heshan Re Co Ltd	China	Sub.	P	Sub.	-	-	1	-	-	-	-	-	IMA
2019-12-31	2019-12-31	2019-12-31	-	Liuzhou Baling Tech Co Ltd	0K1047	3443	Fabricated plate work (boiler shops)	China	Foreign	3082	Unsupported plastics profile shapes	China	Foreign	100	100	100	Completed	np	-	-	4.294	-	-	002592	002592	-	-	N/A	N/A	Liuzhou Baling Technology Co Ltd	-	Nanning Baling Tech Co Ltd	China	Chongqing Baling Automobile Parts Co Ltd - Liuzhou Branch Assets	-	Chengdu Space Mould & Plastics	China	Sub.	C	Sub.	-	-	1	-	-	-	-	-	IMA
2019-12-31	2019-12-31	2019-12-31	-	Jingcheng New Energy Invest	0H6571	6799	Investors, nec	China	Foreign	6141	Personal credit institutions	China	Foreign	32.5	65	32.5	Completed	151.32	151.32	-	49.006	-	-	-	-	-	-	-	-	Jingcheng New Energy Investment Co Ltd	-	Jingcheng New Energy Invest	China	Taizheng Finance Lease Co Ltd	-	Taizheng Fin Lease Co Ltd	China	Priv.	C	Priv.	-	-	1	-	-	-	-	-	IMA
2019-12-31	2020-05-23	2020-05-23	-	Shenzhen Qianhai Ruizhi	9J9325	6799	Investors, nec	China	Foreign	3711	Motor vehicles and passenger car bodies	China	Foreign	50	50	50	Completed	468.27	468.27	-	233.31	-	-	-	-	-	-	UG	UG	Shenzhen Qianhai Ruizhi Investment Co Ltd	-	Baoneng Motor Co Ltd	China	Changan PSA Automobiles Co Ltd	-	Peugeot SA	France	Sub.	C	J.V.	-	-	1	-	-	-	-	-	IMA
2019-12-31	2020-05-15	2020-05-15	-	Shanghai Maojing Entrp Mgmt	9J9330	8748	Business consulting services, nec	China	Foreign	7373	Computer integrated systems design	China	Foreign	82	82	82	Completed	24.419	24.419	-	19.953	-	-	-	-	-	-	300025	300025	Shanghai Maojing Enterprise Management Partnership LP	-	Shanghai Maojing Entrp Mgmt	China	Shanghai Xinzhong Communication Technology Co Ltd	-	Hangzhou Huaxing Chuangye	China	Priv.	C	Sub.	-	-	1	-	-	-	-	-	IMA
2019-12-31	-	-	-	Beijing Shengtong Printing Co	07861J	2759	Commercial printing, nec	China	Foreign	2731	Books: publishing, or publishing & printing	China	Foreign	-	-	49	Pending	8.129	8.129	-	3.969	002599	002599	002599	002599	-	-	000695	000695	Beijing Shengtong Printing Co Ltd	ShenzSME	Beijing Shengtong Printing Co	China	Tianjin Xinhua Printing Co Ltd	-	Tianjin Binhai Energy & Dvlp	China	Public	P	Sub.	2482	-	1	-	-	-	-	-	IMA
2019-12-31	-	-	-	Wu Xiaowei	9J7428	6799	Investors, nec	China	Foreign	5047	Medical, dental, and hospital equipment & supplies	China	Foreign	-	-	51	Pending	0.18	0.18	-	0.092	-	-	-	-	-	-	-	-	Wu Xiaowei	-	Wu Xiaowei	China	Anhui Huayuan Guoyi Medical Investment Management Ltd	-	China Resources Co Ltd	China	Inv.	P	Sub.	-	-	1	-	-	-	-	-	IMA
2019-12-31	2019-12-31	2019-12-31	-	Hangzhou Zhangpan Eq Invest	9J9017	8748	Business consulting services, nec	China	Foreign	3691	Storage batteries	China	Foreign	9.563	9.563	9.563	Completed	894.74	801.043	-	76.334	-	-	-	-	-	-	-	-	Hangzhou Zhangpan Equity Investment Partnership LP	-	Hangzhou Mogenshi Danli	China	Zhuhai Coslight Battery Co Ltd	-	Zhuhai Coslight Battery Co Ltd	China	Sub.	C	Priv.	-	-	1	-	10072	-	-	-	IMA
2019-12-31	2019-12-31	2019-12-31	-	CapitaLan China CCDF Hldg	13955C	6289	Security and commodity services, nec	China	Foreign	6552	Land subdividers and developers, except cemeteries	China	Foreign	34.94	79.92	34.94	Completed	273.715	273.715	-	95.299	-	-	-	-	-	-	-	-	CapitaLand China CCDF(Cayman) Holdings Co Ltd	-	Ministry of Finance Singapore	Singapore	LFIE Holding Ltd	-	LFIE Holding Ltd	China	Sub.	C	Priv.	-	-	1	-	-	-	-	-	IMA
2019-12-31	2020-04-02	2020-04-02	-	Hunan Xingxiang Mergers &	0H5265	6799	Investors, nec	China	Foreign	7011	Hotels and motels	China	Foreign	100	100	100	Completed	87.334	87.334	-	87.026	-	-	-	-	-	-	000428	000428	Hunan Xingxiang Mergers & Acquisitions Equity Investment Fund Enterprise LP	-	Valin Holding Group Co Ltd	China	Hubei Huatian Hotel Co Ltd	-	Huatian Hotel Group Co Ltd	China	Sub.	C	Sub.	-	-	1	-	-	-	-	-	IMA
2019-12-31	2019-12-31	2019-12-31	-	Chen Yingkui	9J6443	6799	Investors, nec	China	Foreign	4812	Radiotelephone communications	China	Foreign	4	4	4	Completed	32.463	32.463	-	1.294	-	-	-	-	-	-	300027	300027	Chen Yingkui	-	Chen Yingkui	China	Shenzhen Huayuxun Technology Co Ltd	-	Huayi Brothers Media Corp	China	Inv.	C	Sub.	-	-	1	-	-	-	-	-	IMA
2019-12-31	2019-12-31	2019-12-31	-	Chongqing Qifeng Advg Media	0K0077	7311	Advertising agencies	China	Foreign	7319	Advertising, nec	China	Foreign	51	51	51	Completed	4.778	4.778	-	2.428	-	-	-	-	-	-	002400	002400	Chongqing Qifeng Advertising Media Co Ltd	-	Chongqing Qifeng Advg Media	China	Chongqing Niandu Advertising & Media Co Ltd	-	Guangdong Advg Grp Co Ltd	China	Priv.	C	Sub.	-	-	1	-	-	-	-	-	IMA
2019-12-31	-	-	-	China Aviation Grp Logistic	9J7674	4491	Marine cargo handling	China	Foreign	4491	Marine cargo handling	China	Foreign	-	-	35	Pending	37.589	37.589	-	13.11	-	-	-	-	-	-	600279	600279	China Aviation Group Logistic Co Ltd	-	China Natl Aviation Fuel Grp	China	Chongqing Chemical Terminal Co Ltd	-	Chongqing Gangjiu Co Ltd	China	Sub.	P	Sub.	-	-	1	-	-	-	-	-	IMA
2019-12-31	-	-	-	Undisclosed State-Owned Co Ltd	0C8278	6799	Investors, nec	China	Foreign	3674	Semiconductors and related devices	China	Foreign	-	-	17	Pending	np	-	-	-	-	-	-	-	300269	300269	300269	300269	Undisclosed State-Owned Co Ltd	-	Undisclosed State-Owned Co Ltd	China	Shenzhen Liantronics Co Ltd	ShenzChNxt	Shenzhen Liantronics Co Ltd	China	Priv.	P	Public	-	-	1	-	2440	-	-	-	IMA
2019-12-31	2019-12-31	2019-12-31	-	Fosun International Ltd	Y2618Y	6311	Life insurance	China	Foreign	6799	Investors, nec	Cyprus	Foreign	10	100	10	Completed	np	-	-	-	0656	0656 FNI FNI FNI FNI	-	-	-	-	-	-	Fosun International Ltd	Hong Kong	Fosun Interntional Hldgs Ltd	China	Fayard Ltd	-	Fosun Interntional Hldgs Ltd	China	Public	C	Sub.	71000	-	1	-	-	-	-	-	IMA
2019-12-31	2019-12-31	2019-12-31	-	Natl Military & Civil	0J5721	6282	Investment advice	China	Foreign	7389	Business services, nec	China	Foreign	-	-	-	Completed	np	-	-	-	-	-	-	-	-	-	-	-	National Military & Civil Integration Industrial Investment Fund Co Ltd	-	Natl Military & Civil	China	Wuhan Space Sanjiang LITRI Co Ltd	-	China Aviation Sanjiang Grp	China	Priv.	C	Sub.	-	-	1	-	-	-	-	-	IMA
2019-12-31	2020-08-12	2020-08-12	-	Taishan Jiali Invest Co Ltd	9J7453	6799	Investors, nec	China	Foreign	3429	Hardware, nec	China	Foreign	70	70	70	Completed	5.027	5.027	-	3.507	-	-	-	-	-	-	603335	603335	Taishan Jiali Investment Co Ltd	-	Guangdong Anmeida Invest Dvlp	China	Taishan Hongyi Precision Technology Co Ltd	-	Guangdong Dcenti Auto-Parts	China	Sub.	C	Sub.	-	-	1	-	-	-	-	-	IMA
2019-12-31	-	-	-	Nanjing Fullshare Dazu Tech Co	62724J	6552	Land subdividers and developers, except cemeteries	China	Foreign	6798	Real estate investment trusts	China	Foreign	-	-	100	Pending	57.169	57.169	-	56.968	-	-	607	607	-	-	-	-	Nanjing Fullshare Dazu Technology Co Ltd	-	Fullshare Holdings Ltd	Hong Kong	Nanjing Zhonghui Heda Business Management Co Ltd	-	Nanjing Chuangrui Entrp Mgmt	China	Sub.	P	Sub.	-	-	1	-	-	-	-	-	IMA
2019-12-31	2019-12-31	2019-12-31	-	Harbin Sanctity Biological	9C6531	2834	Pharmaceutical preparations	China	Foreign	2834	Pharmaceutical preparations	China	Foreign	100	100	100	Completed	2.873	2.873	-	2.863	-	-	000766	000766	-	-	-	-	Harbin Sanctity Biological Pharmaceutical Co Ltd	-	Tonghua Golden-Horse Pharm	China	Heilongjiang Ruikang Dahong Pharmaceutical Co Ltd	-	Heilongjiang Ruikang Dahong	China	Sub.	C	Priv.	-	-	1	-	-	-	-	-	IMA
2019-12-31	-	-	-	Shenzhen Dongshan Precision	5H6144	3429	Hardware, nec	China	Foreign	6282	Investment advice	China	Foreign	-	-	99.994	Pending	np	-	-	-	-	-	-	-	-	-	-	-	Shenzhen Dongshan Precision Manufacturing Co Ltd	-	Suzhou Dongyang Invest Co Ltd	China	Ningbo Meishan Bonded Port Area Yimusheng Investment Partnership LP	-	Beijing Century Guoguang	China	Sub.	P	Sub.	-	-	1	-	-	-	-	-	IMA
2019-12-31	-	-	2020-03-23	Dongguan Dongshan Precision	9J6542	3674	Semiconductors and related devices	China	Foreign	6282	Investment advice	China	Foreign	-	-	99.994	Withdrawn	np	-	-	115.224	-	-	002384	002384	-	-	-	-	Dongguan Dongshan Precision Manufacturing Co Ltd	-	Suzhou Dongshan Precision	China	Ningbo Meishan Bonded Port Area Yimusheng Investment Partnership LP	-	Beijing Century Guoguang	China	Sub.	W	Sub.	-	-	1	-	-	-	-	-	IMA
2019-12-31	2019-12-31	2019-12-31	-	Shenzhen Yichang Electns Co	9J6476	5113	Industrial and personal service paper	China	Foreign	3669	Communications equipment, nec	China	Foreign	100	100	100	Completed	np	-	-	-	-	-	-	-	-	-	300312	300312	Shenzhen Yichang Electronics Co Ltd	-	Shenzhen Yichang Electns Co	China	Quanzhou Boomsense Communication Technology Co Ltd	-	Boomsense Technology Co Ltd	China	Priv.	C	Sub.	-	-	1	-	-	-	-	-	IMA
2019-12-31	-	-	-	Investor Group	46145M	6799	Investors, nec	China	Foreign	3661	Telephone&telegraph apparatus	China	Foreign	-	-	100	Pending	np	-	-	3.249	-	-	-	-	-	-	-	-	Investor Group	-	Investor Group	China	Montage LZ Electronic Technology (Chengdu) Co Ltd -WiFi Technology Business	-	Montage Technology Hong Kong	Hong Kong	Priv.	P	Sub.	-	-	1	-	-	-	-	-	IMA
2019-12-31	-	-	-	Huasheng Gas Co Ltd	9C9897	6799	Investors, nec	China	Foreign	1382	Oil and gas field exploration services	China	Foreign	-	-	49	Pending	14.364	14.364	-	7.014	-	-	300332	300332	-	-	300332	300332	Huasheng Gas Co Ltd	-	Top Resource Conservation &	China	Huasheng Huifeng Gas Transmission & Distribution Co Ltd	-	Top Resource Conservation &	China	Sub.	P	Sub.	-	-	1	-	-	-	-	-	IMA
2019-12-31	-	-	-	Tencent Music Ent Grp	8F2976	7375	Information retrieval services	China	Foreign	2731	Books: publishing, or publishing & printing	China	Foreign	-	-	-	Intended	np	-	-	-	TME	TME	700	700	-	-	VIV	VIV VIVHY	Tencent Music Entertainment Group	New York	Tencent Holdings Ltd	China	Universal Music Group-Greater China Business	-	Vivendi SE	France	Public	I	Sub.	3610	3	1	-	-	-	-	-	IMA
2019-12-31	-	-	-	Zhejiang Daily Media Hldg Grp	2E1998	6799	Investors, nec	China	Foreign	7372	Prepackaged Software	China	Foreign	-	-	11.61	Pending	86.249	86.249	-	9.978	-	-	-	-	N/A	N/A	600633	600633	Zhejiang Daily Media Holdings Group Co Ltd	-	Zhejiang Daily Press Group	China	Zhebaorong Media Technology (Zhejiang) Co Ltd	SSE STR MK	Zhejiang Daily Digital	China	Sub.	P	Sub.	-	-	1	-	-	-	-	-	IMA
2019-12-31	2019-12-31	2019-12-31	-	Sweetome Re Consulting Grp Co	9K0222	6531	Real estate agents and managers	China	Foreign	6531	Real estate agents and managers	China	Foreign	-	-	-	Completed	np	-	-	-	-	-	-	-	-	-	-	-	Sweetome Real Estate Consulting Group Co Ltd	-	Sweetome Re Consulting Grp Co	China	Shanghai Tuyi Apartment Management Co Ltd	-	Shanghai Tuyi Apartment Mgmt	China	Priv.	C	Priv.	-	-	1	-	-	-	-	-	IMA
2019-12-31	-	-	-	Xinjiang Yintong Cotton Ind	7F3548	0131	Cotton	China	Foreign	4221	Farm product warehousing and storage	China	Foreign	-	-	51	Pending	6.033	6.033	-	3.066	-	-	600251	600251	-	-	-	-	Xinjiang Yintong Cotton Industry Co Ltd	-	Xinjiang Guannong Fruit &	China	Aksu Yikang Storage Logistics Co Ltd	-	Xinjiang Yi Kang Group Co Ltd	China	Sub.	P	Sub.	-	-	1	-	-	-	-	-	IMA
2019-12-31	2019-12-31	2019-12-31	-	Jinan Tarui Network Tech Co	9J8352	7372	Prepackaged Software	China	Foreign	7372	Prepackaged Software	China	Foreign	51	100	51	Completed	0.718	0.718	-	0.365	-	-	-	-	-	-	300277	300277	Jinan Tarui Network Technology Co Ltd	-	Jinan Tarui Network Tech Co	China	Shandong Hirisun Technology Inc	-	Shenzhen Hirisun Tech Inc	China	Priv.	C	Sub.	-	-	1	-	-	-	-	-	IMA
2019-12-31	-	-	-	Ningling Muhua Animal	9J7992	0213	Hogs	China	Foreign	0212	Beef cattle, except feedlots	China	Foreign	-	-	42.748	Pending	117.606	117.606	-	50.097	-	-	002714	002714	-	-	002714	002714	Ningling Muhua Animal Husbandry Industry Development Co Ltd	-	Muyuan Foods Co Ltd	China	Hengshui Jizhou Muyuan Agriculture & Animal Husbandry Co Ltd	-	Muyuan Foods Co Ltd	China	J.V.	P	Sub.	-	-	1	-	-	-	-	-	IMA
2019-12-31	-	-	-	Ningling Muhua Animal	9J7992	0213	Hogs	China	Foreign	0212	Beef cattle, except feedlots	China	Foreign	-	-	52.456	Pending	125.415	125.415	-	65.556	-	-	002714	002714	-	-	002714	002714	Ningling Muhua Animal Husbandry Industry Development Co Ltd	-	Muyuan Foods Co Ltd	China	Jiangsu Guannan Muyuan Agriculture & Animal Husbandry Co Ltd	-	Muyuan Foods Co Ltd	China	J.V.	P	Sub.	-	-	1	-	-	-	-	-	IMA
2019-12-31	-	-	-	Fugou Muhua Animal Husbandry	9J7993	0213	Hogs	China	Foreign	0212	Beef cattle, except feedlots	China	Foreign	-	-	55.752	Pending	144.28	144.28	-	80.156	-	-	002714	002714	-	-	002714	002714	Fugou Muhua Animal Husbandry Industry Development Co Ltd	-	Muyuan Foods Co Ltd	China	Mengcheng Muyuan Farming Co Ltd	-	Muyuan Foods Co Ltd	China	J.V.	P	Sub.	-	-	1	-	-	-	-	-	IMA
2019-12-31	-	-	-	Fugou Muhua Animal Husbandry	9J7993	0213	Hogs	China	Foreign	0254	Poultry hatcheries	China	Foreign	-	-	66.667	Pending	129.276	129.276	-	85.881	-	-	002714	002714	-	-	002714	002714	Fugou Muhua Animal Husbandry Industry Development Co Ltd	-	Muyuan Foods Co Ltd	China	Shandong Dongming Muyuan Agriculture & Animal Husbandry Co Ltd	-	Muyuan Foods Co Ltd	China	J.V.	P	Sub.	-	-	1	-	-	-	-	-	IMA
2019-12-31	-	-	-	Guangzhou Pearl River	40045C	6552	Land subdividers and developers, except cemeteries	China	Foreign	6282	Investment advice	China	Foreign	-	-	45	Pending	23.453	23.453	-	10.517	600684	600684	600684	600684	-	-	-	-	Guangzhou Pearl River Industrial Development Co Ltd	Shanghai	Guangzhou Pearl River	China	Guangdong Golden Sea Investment Co Ltd	-	Guangdong Golden Sea Invest	China	Public	P	Priv.	1070	-	1	-	-	-	-	-	IMA
2019-12-31	2020-03-23	2020-03-23	-	Tongxiang City Const Invest	7C8305	6799	Investors, nec	China	Foreign	3535	Conveyors and conveying equipment	China	Foreign	5.102	5.102	5.102	Completed	375.558	443.39	1.074	22.544	-	-	-	-	002381	002381	002381	002381	Tongxiang City Construction Investment Group Co Ltd	-	Tongxiang City Const Invest	China	Zhejiang Double Arrow Rubber Co Ltd	ShenzSME	Zhejiang Double Arrow Rubber	China	Sub.	C	Public	-	-	1	-	1335	-10.5	-8.09	-3.23	IMA
2019-12-31	-	-	2020-09-08	Yancheng Hi-Tech Zone Invest	5F7528	6282	Investment advice	China	Foreign	3444	Sheet metal work	China	Foreign	-	-	9.034	Withdrawn	640.691	604.823	1.088	54.449	-	-	-	-	002514	002514	002514	002514	Yancheng Hi-Tech Zone Investment Group Co Ltd	-	Yancheng Hi-Tech Zone Invest	China	Suzhou Boamax Technologies Group Co Ltd	ShenzSME	Suzhou Boamax Tech Grp Co Ltd	China	Priv.	W	Public	-	1	1	-	1508	-	30.58	52.61	IMA
2019-12-31	2020-01-03	2020-01-03	-	CLF2 Invest Hldg (Shanghai)	8E8093	6799	Investors, nec	China	Foreign	4731	Arrangement of transportation of freight and cargo	China	Foreign	46.64	97.64	46.64	Completed	24.704	24.704	-	11.481	-	-	-	-	-	-	-	-	CLF2 Investment Holding (Shanghai) Co Ltd	-	GLP Pte Ltd	Singapore	Guangzhou Xiangxue Airport Cross-Border IoT Co Ltd	-	GLP Pte Ltd	Singapore	Sub.	C	Sub.	-	-	1	-	-	-	-	-	IMA
2019-12-31	-	-	-	Weifang Chenrong New Old	9J6320	6799	Investors, nec	China	Foreign	2621	Paper mills	China	Foreign	-	-	8	Pending	807.981	807.981	-	64.411	-	-	-	-	-	-	200488	000488 1812 200488	Weifang Chenrong New Old Kinetic Energy Conversion Equity Investment Fund LP	-	Shandong Zhemin Trade Co Ltd	China	Shouguang Meilun Paper Co Ltd	-	Shandong Chenming Paper Hldgs	China	Sub.	P	Sub.	-	-	1	-	-	-	-	-	IMA
2019-12-31	2019-12-31	2019-12-31	-	Oceanpine Inc	9J6535	6799	Investors, nec	China	Foreign	6799	Investors, nec	China	Foreign	3	3	3	Completed	349.33	349.33	-	10.443	-	-	-	-	-	-	-	-	Oceanpine Inc	-	Oceanpine Inc	China	Black Sesame International Holding Ltd	-	Black Sesame Intl Hldg Ltd	China	Priv.	C	Priv.	-	-	1	-	-	-	-	-	IMA
2019-12-31	2019-12-31	2019-12-31	-	Investor Group	46145M	6799	Investors, nec	China	Foreign	3357	Drawing and insulating of nonferrous wire	China	Foreign	28.61	28.61	28.61	Completed	1004.13	1004.13	-	286.27	-	-	-	-	-	-	600487	600487	Investor Group	-	Investor Group	China	Jiangsu Hengtong Photoconductive New Material Co Ltd	-	Hengtong Optic-Electric Co Ltd	China	Priv.	C	Priv.	-	-	1	-	-	-	-	-	IMA
2019-12-31	2019-12-31	2019-12-31	-	Investor Group	46145M	6799	Investors, nec	China	Foreign	2891	Adhesives and sealants	China	Foreign	50	50	50	Completed	181.781	181.781	-	90.571	-	-	-	-	-	-	3323	3323	Investor Group	-	Investor Group	China	Fujian Jianfu South Cement Co Ltd	-	China Natl Bldg Material Co	China	Priv.	C	Sub.	-	-	1	-	-	-	-	-	IMA
2019-12-31	2019-12-31	2019-12-31	-	Shanxi Yunneng New Energy Co	0K4149	4911	Electric services	China	Foreign	4911	Electric services	China	Foreign	100	100	100	Completed	np	-	-	7.157	-	-	-	-	-	-	000939	000939	Shanxi Yunneng New Energy Co Ltd	-	Shanxi Yunneng New Energy Co	China	Kaidi Ecological & Environmental Technology Co Ltd - Assets	-	Kaidi Ecological & Envi Tech	China	Priv.	C	Sub.	-	-	1	-	-	-	-	-	IMA
2019-12-31	2019-12-31	2019-12-31	-	Shanghai Nianchang Invest	9J7771	6282	Investment advice	China	Foreign	1382	Oil and gas field exploration services	China	Foreign	76.69	76.69	76.69	Completed	67.216	67.216	-	51.366	-	-	-	-	-	-	600856	600856	Shanghai Nianchang Investment Management Co Ltd	-	Shanghai Nianchang Invest	China	Hubei Heneng Gas Co Ltd	-	Changchun Sinoenergy Corp	China	Priv.	C	Sub.	-	-	1	-	-	-	-	-	IMA
2019-12-31	2019-12-31	2019-12-31	-	Heyi Energy (Shanghai) Co Ltd	9J7755	5172	Petroleum and petroleum products wholesalers, nec	China	Foreign	1311	Crude petroleum and natural gas	China	Foreign	100	100	100	Completed	34.746	34.746	-	34.623	-	-	-	-	-	-	600856	600856	Heyi Energy (Shanghai) Co Ltd	-	Heyi Energy (Shanghai) Co Ltd	China	Wuhan Sinoenergy Gas Co Ltd	-	Changchun Sinoenergy Corp	China	Priv.	C	Sub.	-	-	1	-	-	-	-	-	IMA
2019-12-31	2019-12-31	2019-12-31	-	Investor Group	46145M	6799	Investors, nec	China	Foreign	3679	Electronic components, nec	China	Foreign	21.35	78.65	21.35	Completed	67.279	67.279	-	14.314	-	-	-	-	-	-	-	-	Investor Group	-	Investor Group	China	Chongqing Dexin Robot Testing Center Co Ltd	-	China Gen Tech Grp Hldg Ltd	China	Priv.	C	Sub.	-	-	1	-	-	-	-	-	IMA
2019-12-31	2019-12-31	2019-12-31	-	Tianjin Dayu Tech Co Ltd	9J7780	7372	Prepackaged Software	China	Foreign	7372	Prepackaged Software	China	Foreign	7	7	7	Completed	150.823	150.823	-	10.52	-	-	-	-	-	-	600446	600446	Tianjin Dayu Technology Co Ltd	-	Tianjin Dayu Tech Co Ltd	China	Kingdom Wealth Nanjing Technology Co Ltd	-	Shenzhen Kingdom Sci-Tech Co	China	Priv.	C	Sub.	-	-	1	-	-	-	-	-	IMA
2019-12-31	2020-04-16	2020-04-16	-	Investor Group	46145M	6799	Investors, nec	China	Foreign	3272	Concrete products, except block and brick	China	Foreign	15.66	22.542	15.66	Completed	329.351	305.379	0.644	47.653	-	-	-	-	002671	002671	002671	002671	Investor Group	-	Investor Group	China	Shandong Longquan Pipeline Engineering Co Ltd	Shenzhen	Shandong Longquan Pipeline	China	Priv.	C	Public	-	-	1	-	1177	0	0.45	-0.44	IMA
2019-12-31	2019-12-31	2019-12-31	-	Investor Group	46145M	6799	Investors, nec	China	Foreign	5199	Nondurable goods, nec	China	Foreign	3.5	3.5	3.5	Completed	359.102	359.102	-	12.573	-	-	-	-	-	-	002433	002433	Investor Group	-	Investor Group	China	Guangdong Kangaiduo Digital Health Technology Co Ltd	-	Guangdong Taiantang Pharm Co	China	Priv.	C	Sub.	-	-	1	-	-	-	-	-	IMA
2019-12-31	-	-	-	Hubei Xingfa Chem Grp Co Ltd	98408Q	2899	Chemicals and chemical preparations, nec	China	Foreign	2899	Chemicals and chemical preparations, nec	China	Foreign	-	-	3.81	Pending	377.01	377.01	-	14.314	600141	600141	600141	600141	-	-	600141	600141	Hubei Xingfa Chemicals Group Co Ltd	Shanghai	Hubei Xingfa Chem Grp Co Ltd	China	Hubei Sinophorus Electronic Materials Co Ltd	-	Hubei Xingfa Chem Grp Co Ltd	China	Public	P	Sub.	11328	-	1	-	-	-	-	-	IMA
2019-12-31	-	-	-	ShanXi Coking Co Ltd	81991R	3312	Steel works, blast furnaces, and rolling mills	China	Foreign	2869	Industrial organic chemicals, nec	China	Foreign	-	-	24.03	Pending	657.533	657.533	-	157.449	600740	600740	-	-	-	-	-	-	ShanXi Coking Co Ltd	Shanghai	Shanxi State-Owned Capital	China	Shanxi Jiaomei Group Feihong Chemical Co Ltd	-	Shanxi State-Owned Capital	China	Public	P	Sub.	6238	-	1	-	-	-	-	-	IMA
2019-12-31	-	-	-	China Yangtze Power Co Ltd	Y1516Q	4931	Electric and other services combined	China	Foreign	4911	Electric services	China	Foreign	-	-	23	Pending	3058.68	3058.68	-	701.019	600900	600900 N/A	-	-	-	-	-	-	China Yangtze Power Co Ltd	Shanghai	China Three Gorges Corp	China	Yunnan Huadian Jinsha River Hydropower Development Co Ltd	-	China Huadian Corp Ltd	China	Public	P	Sub.	4129	-	1	-	-	-	-	-	IMA
2019-12-31	2020-03-11	2020-03-11	-	Shenma Industry Co Ltd	81969W	2899	Chemicals and chemical preparations, nec	China	Foreign	2899	Chemicals and chemical preparations, nec	China	Foreign	40.8	55.8	40.8	Completed	np	-	-	-	600810	600810	-	-	-	-	-	-	Shenma Industry Co Ltd	Shanghai	China Pingmei Shenma Energy &	China	Henan Pingmei Shenma Poly Carbon Materials Co Ltd	-	China Pingmei Shenma Energy &	China	Public	C	Sub.	6864	-	1	-	-	-	-	-	IMA
2019-12-31	2019-12-31	2019-12-31	-	Jiangsu Zhongli Group Co Ltd	4F9832	3357	Drawing and insulating of nonferrous wire	China	Foreign	3357	Drawing and insulating of nonferrous wire	China	Foreign	3.16	97.89	3.16	Completed	120.004	120.004	-	3.779	002309	002309	002309	002309	-	-	002309	002309	Jiangsu Zhongli Group Co Ltd	ShenzSME	Jiangsu Zhongli Group Co Ltd	China	Qinghai Zhongli Fiber Optics Technology Co Ltd	-	Jiangsu Zhongli Group Co Ltd	China	Public	C	Sub.	7139	-	1	-	-	-	-	-	IMA
2019-12-31	2020-01-15	2020-01-15	-	Nantong Runhe Envi Tech Co Ltd	0E4977	3822	Environmental controls	China	Foreign	4953	Refuse systems	China	Foreign	15	70	15	Completed	41.627	41.627	-	6.222	-	-	002483	002483	-	-	002483	002483	Nantong Runhe Environment Technology Co Ltd	-	Jiangsu Rainbow Heavy Inds Co	China	Jiangsu Greenwise Environmental Protection Technology Co Ltd	-	Jiangsu Rainbow Heavy Inds Co	China	Sub.	C	Sub.	-	-	1	-	-	-	-	-	IMA
2019-12-30	2020-03-31	2020-03-31	-	Sotech Smarter Equip Co Ltd	7E9395	3555	Printing trades machinery	China	Foreign	6282	Investment advice	China	Foreign	29.867	100	29.867	Completed	79.198	79.198	-	23.624	300173	300173	300173	300173	-	-	300173	300173	Sotech Smarter Equipment Co Ltd	ShenzChNxt	Sotech Smarter Equip Co Ltd	China	Zhongshan Sotech Investment Management Co Ltd	-	Sotech Smarter Equip Co Ltd	China	Public	C	Sub.	191	-	1	-	-	-	-	-	IMA
2019-12-30	-	-	-	Shaanxi Xinhua Water	2J8991	6799	Investors, nec	China	Foreign	4939	Combination utilities, nec	China	Foreign	-	-	70	Pending	46.334	46.334	-	32.352	-	-	-	-	-	-	300317	300317	Shaanxi Xinhua Water Resources & Hydropower Investment Co Ltd	-	China National Nuclear Corp	China	Jinchang Guoyuan Electric Co Ltd	-	Jiawei Renewable Energy Co Ltd	China	Sub.	P	Sub.	-	-	1	-	-	-	-	-	IMA
2019-12-30	2020-03-18	2020-03-18	-	Shenzhen Shengshi Fenghua	9J7128	6282	Investment advice	China	Foreign	3511	Turbines and turbine generator sets	China	Foreign	29.9	29.9	29.9	Completed	456.898	443.736	1.269	132.896	-	-	-	-	300391	300391	300391	300391	Shenzhen Shengshi Fenghua Enterprise Management Co Ltd	-	SenseGain Asset Mgmt Grp Co	China	Kangyue Technology Co Ltd	ShenzChNxt	Kangyue Technology Co Ltd	China	Sub.	C	Public	-	-	1	-	1098	21.72	34.48	40.46	IMA
2019-12-30	2019-12-30	2019-12-30	-	Guizhou Shengyun Invest Co	9J9338	6799	Investors, nec	China	Foreign	8712	Architectural services	China	Foreign	51	51	51	Completed	np	-	-	-	-	-	-	-	-	-	600610	600610 900906	Guizhou Shengyun Investment Co Ltd	-	Wengfu (Group) Co Ltd	China	Fujian Shanghe Architectural Engineering Co Ltd	-	Shanghai Zhongyida Co Ltd	China	Sub.	C	Sub.	-	-	1	-	-	-	-	-	IMA
2019-12-30	2019-12-30	2019-12-30	-	Guizhou Shengyun Invest Co	9J9338	6799	Investors, nec	China	Foreign	3721	Aircraft	China	Foreign	100	100	100	Completed	np	-	-	-	-	-	-	-	-	-	600610	600610 900906	Guizhou Shengyun Investment Co Ltd	-	Wengfu (Group) Co Ltd	China	Shenzhen Qianhai Zhongyida Technology Co Ltd	-	Shanghai Zhongyida Co Ltd	China	Sub.	C	Priv.	-	-	1	-	-	-	-	-	IMA
2019-12-30	2019-12-30	2019-12-30	-	Guizhou Shengyun Invest Co	9J9338	6799	Investors, nec	China	Foreign	6282	Investment advice	China	Foreign	100	100	100	Completed	np	-	-	-	-	-	-	-	-	-	600610	600610 900906	Guizhou Shengyun Investment Co Ltd	-	Wengfu (Group) Co Ltd	China	Xinjiang Zhongyi Dayuan Investment And Development Co Ltd	-	Shanghai Zhongyida Co Ltd	China	Sub.	C	Sub.	-	-	1	-	-	-	-	-	IMA
2019-12-30	2019-12-30	2019-12-30	-	Investor Group	46145M	6799	Investors, nec	China	Foreign	3674	Semiconductors and related devices	China	Foreign	23.83	23.83	23.83	Completed	360.39	360.39	-	85.771	-	-	-	-	-	-	300393	300393	Investor Group	-	Investor Group	China	Taizhou Jolywood Photoelectric Technology Co Ltd	-	Jolywood (Suzhou) Sunwatt Co	China	Priv.	C	Sub.	-	-	1	-	-	-	-	-	IMA
2019-12-30	2019-12-31	2019-12-31	-	Huang Yunlin	9J7468	6799	Investors, nec	China	Foreign	2079	Edible fats and oils, nec	China	Foreign	41.15	41.15	41.15	Completed	53.915	53.915	-	22.157	-	-	-	-	-	-	KWGT	KWGT	Huang Yunlin	-	Huang Yunlin	China	Henan Xinghe Oil & Fat Co Ltd	-	XingHe Holdings Bhd	Malaysia	Inv.	C	Sub.	-	-	1	-	-	-	-	-	IMA
2019-12-30	2020-01-06	2020-01-06	-	Investor Group	46145M	6799	Investors, nec	China	Foreign	7374	Data processing services	China	Foreign	15	15	15	Completed	1.646	1.646	-	0.247	-	-	-	-	-	-	300209	300209	Investor Group	-	Investor Group	China	Jiangsu Sea Level Data Technology Co Ltd	-	TIZA Info Ind Corp Inc	China	Priv.	C	Sub.	-	-	1	-	-	-	-	-	IMA
2019-12-30	-	-	-	Guangzhou Pinli Trading Co	9J6353	6799	Investors, nec	China	Foreign	6552	Land subdividers and developers, except cemeteries	China	Foreign	-	-	30	Pending	111.788	104.489	-	38.597	-	-	-	-	-	-	-	-	Guangzhou Pinli Trading Co Ltd	-	Tongda Enterprises Ltd	China	Hunan Heda Investment Group Co Ltd	-	Changsha Guangan Ppty Dvlp Co	China	Sub.	P	Sub.	-	-	1	-	-	-	-	-	IMA
2019-12-30	-	-	-	Norinco Intl Coop Ltd	65698N	1522	Residential construction, nec	China	Foreign	4491	Marine cargo handling	China	Foreign	-	-	60	Pending	48.737	48.737	-	29.205	000065	000065	000065	000065	-	-	-	-	Norinco International Cooperation Ltd	Shenzhen	Norinco Intl Coop Ltd	China	Inner Mongolia Mandurah Port Affairs Trading Co Ltd	-	Damaoqi Songbuer Ppty Svcs Co	China	Public	P	J.V.	1921	-	1	-	-	-	-	-	IMA
2019-12-30	-	-	2020-06-22	Weifang Yaxing Chemical Co Ltd	94867Y	2899	Chemicals and chemical preparations, nec	China	Foreign	2834	Pharmaceutical preparations	China	Foreign	-	-	100	Withdrawn	np	-	-	-	600319	600319	600319	600319	N/A	N/A	N/A	N/A	Weifang Yaxing Chemical Co Ltd	Shanghai	Weifang Yaxing Chemical Co Ltd	China	Shandong Keyuan Pharmaceutical Co Ltd	ShenzChNxt	Shandong Keyuan Pharm Co Ltd	China	Public	W	Priv.	1331	-	1	-	-	-	-	-	IMA
2019-12-30	2019-12-31	2019-12-31	-	Investor Group	46145M	6799	Investors, nec	China	Foreign	7372	Prepackaged Software	China	Foreign	50.81	50.81	50.81	Completed	87.279	87.279	-	44.289	-	-	-	-	-	-	2239	2239	Investor Group	-	Investor Group	China	S2C Shanghai Co Ltd	-	SMIT Holdings Ltd	Hong Kong	Priv.	C	Sub.	-	-	1	-	-	-	-	-	IMA
2019-12-30	-	-	2020-07-01	Ningbo GQY Video & Telecom	65834A	3577	Computer peripheral equipment, nec	China	Foreign	3433	Heating equipment	China	Foreign	-	-	-	Withdrawn	np	-	-	-	300076	300076	300076	300076	-	-	-	-	Ningbo GQY Video & Telecom Joint Stock Co Ltd	ShenzChNxt	Ningbo GQY Video & Telecom	China	Kaifeng Jinsheng Thermal Power Co Ltd	-	Kaifeng Jinsheng Thermal	China	Public	W	Priv.	308	-	1	-	-	-	-	-	IMA
2019-12-30	2021-02-02	2021-02-02	-	China-Singapore Suzhou	0K9052	4953	Refuse systems	China	Foreign	4953	Refuse systems	China	Foreign	94.26	94.26	94.26	Completed	28.455	28.455	-	28.33	-	-	601512	601512	N/A	N/A	-	-	China-Singapore Suzhou Industrial Park Utilities Development Group Co Ltd	-	China-Singapore Suzhou	China	Jiangsu Heshun Environmental Protection Co Ltd	ShenzChNxt	Suzhou Industrial Pk Trirun	China	Sub.	C	Sub.	-	1	1	-	-	-	-	-	IMA
2019-12-30	-	-	2020-04-24	Jingzhou Huihe Eq Invest	3H6577	6799	Investors, nec	China	Foreign	7372	Prepackaged Software	China	Foreign	-	11.999	6.571	Withdrawn	np	-	-	34.54	-	-	-	-	300279	300279	300279	300279	Jingzhou Huihe Equity Investment Partnership LP	-	China Structural Reform Fund	China	Wuxi Hodgen Technology Co Ltd	ShenzChNxt	Wuxi Hodgen Technology Co Ltd	China	Sub.	W	Public	-	-	1	-	1807	-	-	-	IMA
2019-12-30	-	-	-	Walvax Biotechnology Co Ltd	93350C	2836	Biological products, except diagnostic substances	China	Foreign	2836	Biological products, except diagnostic substances	China	Foreign	-	-	13.044	Pending	np	-	-	-	300142	300142	300142	300142	-	-	300142	300142	Walvax Biotechnology Co Ltd	ShenzChNxt	Walvax Biotechnology Co Ltd	China	Shanghai Zerun Biotechnology Co Ltd	-	Walvax Biotechnology Co Ltd	China	Public	P	J.V.	1089	-	1	-	-	-	-	-	IMA
2019-12-30	-	-	-	Greentown Ideal Town Constr	5J2744	1542	Nonresidential building construction, nec	China	Foreign	6552	Land subdividers and developers, except cemeteries	China	Foreign	-	-	20	Pending	56.442	56.442	-	11.274	-	-	3900	3900	-	-	-	-	Greentown Ideal Town Construction Group Co Ltd	-	Greentown China Holdings Ltd	China	Jiaxing Bluetown Ocean Blue Development Management Co Ltd	-	Bluetown Ppty Constr Mgmt Grp	China	Sub.	P	Sub.	-	-	1	-	-	-	-	-	IMA
2019-12-30	2020-02-04	2020-02-04	-	Investor Group	46145M	6799	Investors, nec	China	Foreign	2836	Biological products, except diagnostic substances	China	Foreign	16.66	16.66	16.66	Completed	np	-	-	-	-	-	-	-	N/A	N/A	N/A	N/A	Investor Group	-	Investor Group	China	Beijing Advaccine Biotechnology Co Ltd	Hong Kong	Beijing Advaccine Biotech Co	China	Priv.	C	Priv.	-	-	1	-	-	-	-	-	IMA
2019-12-30	-	-	-	PICC Ppty & Casualty Co Ltd	71961F	6331	Fire, marine, and casualty insurance	China	Foreign	6411	Insurance agents, brokers, and service	China	Foreign	-	-	92.71	Pending	2.661	2.661	-	2.464	2328	2328	1339	1339 601319	-	-	1339	1339 601319	PICC Property & Casualty Co Ltd	Hong Kong	The People's Ins Co (Grp)	China	Zhongsheng International Insurance Brokers Co Ltd	-	The People's Ins Co (Grp)	China	Public	P	Sub.	186774	-	1	-	-	-	-	-	IMA
2019-12-30	-	-	-	Greentown Ideal Town Constr	5J2744	1542	Nonresidential building construction, nec	China	Foreign	4725	Tour operators	China	Foreign	-	-	20	Pending	18.518	9.526	-	10.884	-	-	3900	3900	-	-	-	-	Greentown Ideal Town Construction Group Co Ltd	-	Greentown China Holdings Ltd	China	Jiaxing Bluetown Cultural Tourism Development Co Ltd	-	Bluetown Ppty Constr Mgmt Grp	China	Sub.	P	Sub.	-	-	1	-	-	-	-	-	IMA
2019-12-30	2020-03-06	2020-03-06	-	Fanchang Cnty Nantian Elecity	0K2094	6799	Investors, nec	China	Foreign	4922	Natural gas transmission	China	Foreign	83	83	83	Completed	14.176	14.176	-	11.751	-	-	-	-	-	-	-	-	Fanchang County Nantian Electricity Co Ltd	-	Fanchang Cnty Nantian Elecity	China	Wuhu China Primary Natural Gas Pipeline Co Ltd	-	China Primary Sky Valley	China	Priv.	C	Sub.	-	-	1	-	-	-	-	-	IMA
2019-12-30	-	-	-	Shenzhen Shenhe Chuangli	8J7736	6799	Investors, nec	China	Foreign	6282	Investment advice	China	Foreign	-	-	95	Pending	np	-	-	-	-	-	00747	00747	-	-	-	-	Shenzhen Shenhe Chuangli Investment & Development Co Ltd	-	Shenyang Public Utility Hldg	China	Beijing Ronghui Guangyi Technology Co Ltd	-	Beijing Wanzi Apartment Mgmt	China	Sub.	P	Sub.	-	-	1	-	-	-	-	-	IMA
2019-12-30	-	-	-	Shenzhen Shenhe Chuangli	8J7736	6799	Investors, nec	China	Foreign	6282	Investment advice	China	Foreign	-	-	95	Pending	np	-	-	-	-	-	00747	00747	-	-	-	-	Shenzhen Shenhe Chuangli Investment & Development Co Ltd	-	Shenyang Public Utility Hldg	China	Wu Ruo Yue Xiu (Beijing) Cultural Communication Co Ltd	-	Beijing Wanzi Apartment Mgmt	China	Sub.	P	Sub.	-	-	1	-	-	-	-	-	IMA
2019-12-30	-	-	-	Shenzhen Shenhe Chuangli	8J7736	6799	Investors, nec	China	Foreign	6282	Investment advice	China	Foreign	-	-	95	Pending	np	-	-	-	-	-	00747	00747	-	-	-	-	Shenzhen Shenhe Chuangli Investment & Development Co Ltd	-	Shenyang Public Utility Hldg	China	Beijing Shuying Wanyu Culture Communication Co Ltd	-	Beijing Wanzi Apartment Mgmt	China	Sub.	P	Sub.	-	-	1	-	-	-	-	-	IMA
2019-12-30	-	-	-	Shenzhen Shenhe Chuangli	8J7736	6799	Investors, nec	China	Foreign	6282	Investment advice	China	Foreign	-	-	95	Pending	np	-	-	-	-	-	00747	00747	-	-	-	-	Shenzhen Shenhe Chuangli Investment & Development Co Ltd	-	Shenyang Public Utility Hldg	China	Jiao Yanpengda Technology (Beijing) Co Ltd	-	Beijing Wanzi Apartment Mgmt	China	Sub.	P	Sub.	-	-	1	-	-	-	-	-	IMA
2019-12-30	-	-	-	Shengda Resources Co Ltd	9J6831	3339	Primary nonferrous metals, except copper, aluminum	China	Foreign	5093	Scrap and waste materials	China	Foreign	-	-	49	Pending	52.58	52.58	-	25.731	000603	000603	000603	000603	-	-	-	-	Shengda Resources Co Ltd	Shenzhen	Shengda Resources Co Ltd	China	Hunan Jinye Environmental Protection Technology Co Ltd	-	Hunan Jinye Envi Protection	China	Public	P	Priv.	1214	-	1	-	-	-	-	-	IMA
2019-12-30	2019-12-30	2019-12-30	-	Kashi Urban Constr Invest Grp	1A0999	6552	Land subdividers and developers, except cemeteries	China	Foreign	6799	Investors, nec	China	Foreign	100	100	100	Completed	np	-	-	35.18	-	-	-	-	-	-	300603	300603	Kashi Urban Construction Investment Group Co Ltd	-	Kashi Urban Constr Invest Grp	China	Leon Technology Co Ltd - Loan Portfolio	-	Leon Technology Co Ltd	China	Priv.	C	Sub.	-	-	1	-	-	-	-	-	IMA
2019-12-30	2019-12-30	2019-12-30	-	Kaiping Jialung Food Trading	9J8001	6799	Investors, nec	China	Foreign	6799	Investors, nec	China	Foreign	34.98	99.95	34.98	Completed	14.731	14.731	-	5.146	-	-	-	-	-	-	-	-	Kaiping Jialung Food Trading Co Ltd	-	Kaiping Jialung Food Trading	China	Jiangmen Jianyue Lijia Industry Investment Partnership LP	-	Kaiping Jialung Food Trading	China	Priv.	C	Sub.	-	-	1	-	-	-	-	-	IMA
2019-12-30	2019-12-30	2019-12-30	-	Pingdingshan Zhipeng Trading	9J5854	5084	Industrial machinery and equipment	China	Foreign	3691	Storage batteries	China	Foreign	68	68	68	Completed	np	-	-	-	-	-	-	-	-	-	-	-	Pingdingshan Zhipeng Trading Co Ltd	-	Pingdingshan Zhipeng Trading	China	Henan Pingchuang New Energy Co Ltd	-	Prestige Rich Holdings Ltd	Hong Kong	Priv.	C	Sub.	-	-	1	-	-	-	-	-	IMA
2019-12-30	2019-12-30	2019-12-30	-	Zhongshan Liying Industrial	9J5983	3674	Semiconductors and related devices	China	Foreign	3646	Nonresidential electric lighting fixtures	China	Foreign	20	20	20	Completed	2.891	2.891	-	0.577	-	-	-	-	-	-	-	-	Zhongshan Liying Industrial Development Co Ltd	-	Zhongshan Liying Industrial	China	Zhongshan Jiahong Lighting Electric Co Ltd	-	Zhenfeng Intl Co Ltd	China	Priv.	C	Sub.	-	-	1	-	-	-	-	-	IMA
2019-12-30	-	-	-	Guangxi Wuzhou Zhongheng Grp	Y2930E	2834	Pharmaceutical preparations	China	Foreign	2899	Chemicals and chemical preparations, nec	China	Foreign	-	-	5	Pending	1121.34	1001.95	-	50.033	600252	600252	600252	600252	300006	300006	300006	300006	Guangxi Wuzhou Zhongheng Group Co Ltd	Shanghai	Guangxi Wuzhou Zhongheng Grp	China	Chongqing Lummy Pharmaceutical Co Ltd	ShenzChNxt	Chongqing Lummy Pharm Co Ltd	China	Public	P	Public	2434	1	1	-	1319	-	-	-	IMA
2019-12-30	2020-12-02	2020-12-02	-	Investor Group	46145M	6799	Investors, nec	China	Foreign	6141	Personal credit institutions	China	Foreign	30	30	30	Completed	31.264	31.264	-	9.367	-	-	-	-	-	-	002377	002377	Investor Group	-	Investor Group	China	Wuhan Jiangxia Shangze Small Loan Co Ltd	-	Hubei Guochuang Hi-Tech	China	Priv.	C	Sub.	-	-	1	-	-	-	-	-	IMA
2019-12-30	2020-06-24	2020-06-24	-	Shenzhen Youxingxin Logistics	9J8061	8742	Management consulting services	China	Foreign	8742	Management consulting services	China	Foreign	100	100	100	Completed	6.828	6.828	-	6.819	-	-	-	-	-	-	-	-	Shenzhen Youxingxin Logistics Co Ltd	-	Shenzhen Youxingxin Logistics	China	Shenzhen Qianhai Tempus Value Chain Co Ltd	-	Tempus Group Co Ltd	China	Priv.	C	Sub.	-	-	1	-	-	-	-	-	IMA
2019-12-30	2020-03-31	2020-03-31	-	Song Haitao	9J7792	6799	Investors, nec	China	Foreign	7359	Equipment rental and leasing, nec	China	Foreign	51	51	51	Completed	0.786	0.786	-	0.4	-	-	-	-	-	-	-	-	Song Haitao	-	Song Haitao	China	Shenzhen Shun Tian Yun Environmental Technology Ltd	-	Shenzhen Shun Tian Yun Envi	China	Inv.	C	Priv.	-	-	1	-	-	-	-	-	IMA
2019-12-30	2019-12-30	2019-12-30	-	Guizhou Shengyun Invest Co	9J9338	6799	Investors, nec	China	Foreign	8711	Engineering services	China	Foreign	100	100	100	Completed	np	-	-	-	-	-	-	-	-	-	600610	600610 900906	Guizhou Shengyun Investment Co Ltd	-	Wengfu (Group) Co Ltd	China	Guizhou Zhongyida Construction Engineering Co Ltd	-	Shanghai Zhongyida Co Ltd	China	Sub.	C	Sub.	-	-	1	-	-	-	-	-	IMA
2019-12-30	2019-12-30	2019-12-30	-	Guizhou Shengyun Invest Co	9J9338	6799	Investors, nec	China	Foreign	8699	Membership organizations, nec	China	Foreign	100	100	100	Completed	np	-	-	-	-	-	-	-	-	-	600610	600610 900906	Guizhou Shengyun Investment Co Ltd	-	Wengfu (Group) Co Ltd	China	Xiamen Zhongyida Environmental Art Engineering Co Ltd	-	Shanghai Zhongyida Co Ltd	China	Sub.	C	Sub.	-	-	1	-	-	-	-	-	IMA
2019-12-30	2019-12-30	2019-12-30	-	Investor Group	46145M	6799	Investors, nec	China	Foreign	7372	Prepackaged Software	China	Foreign	-	-	-	Completed	np	-	-	-	-	-	-	-	-	-	-	-	Investor Group	-	Investor Group	China	Suzhou Bona Xundong Software Co Ltd	-	Suzhou Bona Xundong Software	China	Priv.	C	Priv.	-	-	1	-	-	-	-	-	IMA
2019-12-30	-	-	-	Bbmg Invest Ppty Mgmt Grp Co	0K1425	3241	Cement, hydraulic	China	Foreign	6552	Land subdividers and developers, except cemeteries	China	Foreign	-	-	100	Pending	37.501	37.501	-	37.453	-	-	2009	2009 601992	-	-	1862	1862	BBMG Investment Property Management Group Co Ltd	-	BBMG Corp	China	Beijing Chengyuan Properties Ltd	-	Jingrui Holdings Ltd	Hong Kong	Sub.	P	Sub.	-	-	1	-	-	-	-	-	IMA
2019-12-30	-	-	-	Haitong UniTr Intl Leasing Co	6J4151	6141	Personal credit institutions	China	Foreign	1542	Nonresidential building construction, nec	China	Foreign	-	-	100	Pending	np	-	-	203.056	1905	1905	600837	600837 6837	-	-	600606	600606	Haitong UniTrust International Leasing Co Ltd	Hong Kong	Haitong Securities Co Ltd	China	China Minsheng Bund Real Estate Development Co Ltd - Assets	-	Greenland Holdings Corp Ltd	China	Public	P	Sub.	1653	-	1	-	-	-	-	-	IMA
2019-12-30	-	-	-	Leon Technology Co Ltd	0F9016	7372	Prepackaged Software	China	Foreign	5064	Electrical appliances, television and radio sets	China	Foreign	-	-	36	Pending	3.543	3.543	-	1.274	300603	300603	300603	300603	-	-	-	-	Leon Technology Co Ltd	ShenzChNxt	Leon Technology Co Ltd	China	Xinjiang Jiuan Intelligent Technology Co Ltd	-	Xinjiang Jiuan Intelligent	China	Public	P	Priv.	663	-	1	-	-	-	-	-	IMA
2019-12-30	2020-11-05	2020-11-05	-	Beijing Vantone RE Co Ltd	07854H	6552	Land subdividers and developers, except cemeteries	China	Foreign	6552	Land subdividers and developers, except cemeteries	China	Foreign	3.244	3.244	-	Completed	2239.35	2202.67	-	71.358	600246	600246	600246	600246	600246	600246	600246	600246	Beijing Vantone Real Estate Co Ltd	Shanghai	Beijing Vantone RE Co Ltd	China	Beijing Vantone Real Estate Co Ltd	Shanghai	Beijing Vantone RE Co Ltd	China	Public	C	Public	-	-	1	-	352	-	-	-	IMA
2019-12-30	-	-	-	Shenzhen Shenhe Chuangli	8J7736	6799	Investors, nec	China	Foreign	6282	Investment advice	China	Foreign	-	-	95	Pending	np	-	-	-	-	-	00747	00747	-	-	-	-	Shenzhen Shenhe Chuangli Investment & Development Co Ltd	-	Shenyang Public Utility Hldg	China	Yueyu Wanrun (Beijing) Culture Communication Co Ltd	-	Beijing Wanzi Apartment Mgmt	China	Sub.	P	Sub.	-	-	1	-	-	-	-	-	IMA
2019-12-30	-	-	-	Shenzhen Shenhe Chuangli	8J7736	6799	Investors, nec	China	Foreign	6282	Investment advice	China	Foreign	-	-	95	Pending	np	-	-	-	-	-	00747	00747	-	-	-	-	Shenzhen Shenhe Chuangli Investment & Development Co Ltd	-	Shenyang Public Utility Hldg	China	Ningyun Runyu Technology (Beijing) Co Ltd	-	Beijing Wanzi Apartment Mgmt	China	Sub.	P	Sub.	-	-	1	-	-	-	-	-	IMA
2019-12-30	-	-	-	Shenzhen Shenhe Chuangli	8J7736	6799	Investors, nec	China	Foreign	6282	Investment advice	China	Foreign	-	-	95	Pending	np	-	-	-	-	-	00747	00747	-	-	-	-	Shenzhen Shenhe Chuangli Investment & Development Co Ltd	-	Shenyang Public Utility Hldg	China	Beijing Wanxiang Shengrun Technology Co Ltd	-	Beijing Wanzi Apartment Mgmt	China	Sub.	P	Sub.	-	-	1	-	-	-	-	-	IMA
2019-12-30	-	-	-	Shenzhen Shenhe Chuangli	8J7736	6799	Investors, nec	China	Foreign	6282	Investment advice	China	Foreign	-	-	95	Pending	10.697	10.697	-	10.15	-	-	00747	00747	-	-	-	-	Shenzhen Shenhe Chuangli Investment & Development Co Ltd	-	Shenyang Public Utility Hldg	China	Beijing Herun Wanwu Technology Co Ltd	-	Beijing Wanzi Apartment Mgmt	China	Sub.	P	Sub.	-	-	1	-	-	-	-	-	IMA
2019-12-30	2020-02-29	2020-02-29	-	Shenzhen Tian Zheng Invest Co	1F0815	6799	Investors, nec	China	Foreign	7376	Computer facilities management services	China	Foreign	3	3	3	Completed	286.27	286.27	-	8.577	-	-	0133	0133	N/A	N/A	002230	002230	Shenzhen Tian Zheng Investment Co Ltd	-	China Merchants China Direct	Hong Kong	Anhui iFLYTEK Medical Information Technology Co Ltd	Hong Kong	iFLYTEK Co Ltd	China	Sub.	C	Sub.	-	-	1	-	-	-	-	-	IMA
2019-12-30	-	-	2020-06-22	Weifang Yaxing Chemical Co Ltd	94867Y	2899	Chemicals and chemical preparations, nec	China	Foreign	2834	Pharmaceutical preparations	China	Foreign	-	-	100	Withdrawn	np	-	-	-	600319	600319	600319	600319	-	-	-	-	Weifang Yaxing Chemical Co Ltd	Shanghai	Weifang Yaxing Chemical Co Ltd	China	Shandong Hongjitang Pharmaceutical Co Ltd	-	Shandong Hongjitang Pharma	China	Public	W	Priv.	1331	-	1	-	-	-	-	-	IMA
2019-12-30	2019-12-30	2019-12-30	-	Kunshan Zhenhaizhiuan Bus	0K6640	6799	Investors, nec	China	Foreign	6799	Investors, nec	China	Foreign	100	100	100	Completed	13.884	13.884	-	13.866	-	-	-	-	-	-	-	-	Kunshan Zhenhaizhiuan Business Consulting Co Ltd	-	Kunshan Zhenhaizhiuan Bus	China	Dazhen Boiler Industry (Kunshan) Co Ltd	-	Shining Star Resources Ltd	China	Priv.	C	Sub.	-	1	1	-	-	-	-	-	IMA
2019-12-29	2020-01-06	2020-01-06	-	Sail Link Hldg Ltd	9J5480	6799	Investors, nec	China	Foreign	6552	Land subdividers and developers, except cemeteries	China	Foreign	5	5	5	Completed	2382.99	2764.44	0.991	138.221	-	-	960	960	2869	2869	2869	2869	Sail Link Holdings Ltd	-	Longfor Group Holdings Ltd	China	Greentown Service Group Co Ltd	Hong Kong	Greentown Service Group Co Ltd	China	Sub.	C	Public	-	-	1	-	24975	-3.42	-3.82	-9.93	IMA
2019-12-29	2020-05-07	2020-05-07	-	Sail Link Hldg Ltd	9J5480	6799	Investors, nec	China	Foreign	6552	Land subdividers and developers, except cemeteries	China	Foreign	5.271	5.271	5.271	Completed	2712.66	3047.54	1.082	167.897	-	-	960	960	2869	2869	2869	2869	Sail Link Holdings Ltd	-	Longfor Group Holdings Ltd	China	Greentown Service Group Co Ltd	Hong Kong	Greentown Service Group Co Ltd	China	Sub.	C	Public	-	-	1	-	24975	6.47	6.03	-0.71	IMA
2019-12-29	-	-	-	Liuzhou AAM Automotive	9H9209	3711	Motor vehicles and passenger car bodies	China	Foreign	3714	Motor vehicle parts and accessories	China	Foreign	-	-	100	Pending	np	-	-	-	-	-	BX	BX	-	-	-	-	Liuzhou AAM Automotive Driveline System Co Ltd	-	Blackstone Group Inc	United States	Liuzhou Wuling Motors Industrial Co Ltd-Assets	-	Guangxi Auto Hldg Ltd	China	J.V.	P	Sub.	-	-	1	-	-	-	-	-	IMA
2019-12-29	-	-	-	Liuzhou AAM Automotive	9H9209	3711	Motor vehicles and passenger car bodies	China	Foreign	3714	Motor vehicle parts and accessories	China	Foreign	-	-	100	Pending	np	-	-	-	-	-	BX	BX	-	-	-	-	Liuzhou AAM Automotive Driveline System Co Ltd	-	Blackstone Group Inc	United States	Liuzhou Zhuotong Automotive Parts & Components Co Ltd-Assets	-	Guangxi Auto Hldg Ltd	China	J.V.	P	Sub.	-	-	1	-	-	-	-	-	IMA
2019-12-28	2020-03-24	2020-03-24	-	Shanghai Kangda New Chem	81336W	2891	Adhesives and sealants	China	Foreign	8734	Testing laboratories	China	Foreign	8.506	8.506	8.506	Completed	117.641	117.641	-	10.013	002669	002669	002669	002669	-	-	-	-	Shanghai Kangda New Chemical Materials Group Co Ltd	ShenzSME	Shanghai Kangda New Chem	China	Beijing Jinghanyu Electronic Engineering Technology Co Ltd	-	Beijing Jinghanyu Electn	China	Public	C	Priv.	811	-	1	-	-	-	-	-	IMA
2019-12-28	2020-03-20	2020-03-20	-	Ganso Co Ltd	2C1103	5461	Retail bakeries	China	Foreign	6552	Land subdividers and developers, except cemeteries	China	Foreign	-	19.753	-	Completed	np	-	-	40	603886	603886	603886	603886	-	-	-	-	Ganso Co Ltd	Shanghai	Ganso Co Ltd	China	Shanghai Yuanzu Dream World Properties Co Ltd	-	Yuan Chu Dvlp Ltd	Hong Kong	Public	C	Sub.	4635	-	1	-	-	-	-	-	IMA
2019-12-28	-	-	-	China Baowu Steel Group Co Ltd	0F6246	3325	Steel foundries, nec	China	Foreign	3312	Steel works, blast furnaces, and rolling mills	China	Foreign	-	-	-	Pending	np	-	-	-	-	-	-	-	1053	1053 601005	1053	1053 601005	China Baowu Steel Group Co Ltd	-	China Baowu Steel Group Co Ltd	China	Chongqing Iron & Steel Co Ltd	Hong Kong	Chongqing Iron & Steel Co Ltd	China	Priv.	P	Public	-	-	1	-	6443	-	-	-	IMA
2019-12-28	2019-12-28	2019-12-28	-	Investor Group	46145M	6799	Investors, nec	China	Foreign	3312	Steel works, blast furnaces, and rolling mills	China	Foreign	31.15	31.15	31.15	Completed	596.585	596.585	-	185.836	-	-	-	-	-	-	-	-	Investor Group	-	Investor Group	China	Qinghai Xining Steel New Materials Co Ltd	-	Qinghai Xining Steel New	China	Priv.	C	Priv.	-	-	1	-	-	-	-	-	IMA
2019-12-28	-	-	2020-07-11	Chang Jing	9J5528	6799	Investors, nec	China	Foreign	5065	Electronic parts and equipment, nec	China	Foreign	-	-	77.73	Withdrawn	np	-	-	7.927	-	-	-	-	-	-	002829	002829	Chang Jing	-	Chang Jing	China	Beijing Caton Global Technology Co Ltd	-	Beijing StarNeto Tech Co Ltd	China	Inv.	W	Sub.	-	-	1	-	-	-	-	-	IMA
2019-12-28	2019-12-28	2019-12-28	-	Investor Group	46145M	6799	Investors, nec	China	Foreign	7376	Computer facilities management services	China	Foreign	5.67	5.67	5.67	Completed	227.499	227.499	-	12.899	-	-	-	-	-	-	002174	002174	Investor Group	-	Investor Group	China	Guangzhou Zhangtao Network Technology Co Ltd	-	YOUZU Interactive Co Ltd	China	Priv.	C	Sub.	-	-	1	-	-	-	-	-	IMA
2019-12-28	2019-12-28	2019-12-28	-	Investor Group	46145M	6799	Investors, nec	China	Foreign	4911	Electric services	China	Foreign	36.08	36.08	36.08	Completed	594.308	594.308	-	214.427	-	-	-	-	-	-	600027	1071 600027	Investor Group	-	Investor Group	China	Huadian Power International Ningxia New Energy Power Co Ltd	-	Huadian Power Intl Corp Ltd	China	Priv.	C	Sub.	-	-	1	-	-	-	-	-	IMA
2019-12-28	2019-12-28	2019-12-28	-	Jiangsu Chunsheng Tech Co Ltd	9J5991	1711	Plumbing, heating and air conditioning	China	Foreign	0781	Landscape counseling and planning	China	Foreign	51	51	51	Completed	2.859	2.859	-	1.458	-	-	-	-	-	-	603778	603778	Jiangsu Chunsheng Technology Co Ltd	-	Jiangsu Chunsheng Tech Co Ltd	China	Nanjing Qianjing Ecological Environment Planning & Design Institute Co Ltd	-	Beijing Qianjing Landscape Co	China	Priv.	C	Sub.	-	-	1	-	-	-	-	-	IMA
2019-12-28	2019-12-28	2019-12-28	-	Investor Group	46145M	6799	Investors, nec	China	Foreign	6552	Land subdividers and developers, except cemeteries	China	Foreign	100	100	100	Completed	13.778	13.778	-	13.778	-	-	-	-	-	-	-	-	Investor Group	-	Investor Group	China	Ningbo Jiajia Real Estate Co Ltd	-	Ningbo Hongde Re Dvlp Co Ltd	China	Priv.	C	Sub.	-	-	1	-	-	-	-	-	IMA
2019-12-28	2019-12-28	2019-12-28	-	Investor Group	46145M	6799	Investors, nec	China	Foreign	5193	Flowers, nursery stock, and florists' supplies	China	Foreign	24	24	24	Completed	5.089	5.089	-	1.221	-	-	-	-	-	-	300355	300355	Investor Group	-	Investor Group	China	Beijing Happy Grass Sport Grass Technology Co Ltd	-	Inner Mongolia M-Grass	China	Priv.	C	Sub.	-	-	1	-	-	-	-	-	IMA
2019-12-28	2019-12-28	2019-12-28	-	Shanghai Zanchun Digital Tech	0K4798	7376	Computer facilities management services	China	Foreign	7376	Computer facilities management services	China	Foreign	5.66	5.66	5.66	Completed	np	-	-	-	-	-	-	-	-	-	002174	002174	Shanghai Zanchun Digital Technology Partnership LP	-	Shanghai Zanchun Digital Tech	China	Guangzhou Zhangtao Network Technology Co Ltd	-	YOUZU Interactive Co Ltd	China	Priv.	C	Sub.	-	-	1	-	-	-	-	-	IMA
2019-12-28	2019-12-28	2019-12-28	-	Investor Group	46145M	6799	Investors, nec	China	Foreign	7376	Computer facilities management services	China	Foreign	9.85	9.85	9.85	Completed	157.123	157.123	-	15.477	-	-	-	-	-	-	002174	002174	Investor Group	-	Investor Group	China	Guangzhou Zhangtao Network Technology Co Ltd	-	YOUZU Interactive Co Ltd	China	Priv.	C	Sub.	-	-	1	-	-	-	-	-	IMA
2019-12-28	2019-12-28	2019-12-28	-	Shanghai Maidixun Power Equip	9J5511	3585	Refrigeration and heating equipment	China	Foreign	3711	Motor vehicles and passenger car bodies	China	Foreign	100	100	100	Completed	3.002	3.002	-	3.002	-	-	-	-	-	-	300153	300153	Shanghai Maidixun Power Equipment Co Ltd	-	Shanghai Maidixun Power Equip	China	Shanghai Jietai New Energy Automobile Co Ltd	-	Shanghai Cooltech Power Co Ltd	China	Priv.	C	Sub.	-	-	1	-	-	-	-	-	IMA
2019-12-28	2019-12-28	2019-12-28	-	Investor Group	46145M	6799	Investors, nec	China	Foreign	4812	Radiotelephone communications	China	Foreign	6.74	6.74	6.74	Completed	124.512	124.512	-	8.392	-	-	-	-	-	-	002475	002475	Investor Group	-	Investor Group	China	Dongguan Luxshare Technology Co Ltd	-	Luxshare Precision Ind Co Ltd	China	Priv.	C	Sub.	-	-	1	-	-	-	-	-	IMA
2019-12-28	2019-12-28	2019-12-28	-	Investor Group	46145M	6799	Investors, nec	China	Foreign	7374	Data processing services	China	Foreign	49	49	49	Completed	5.718	5.718	-	2.802	-	-	-	-	-	-	300355	300355	Investor Group	-	Investor Group	China	Neimenggu Mengcao Life Community Big Data Co Ltd	-	Inner Mongolia M-Grass	China	Priv.	C	Sub.	-	-	1	-	-	-	-	-	IMA
2019-12-28	-	-	-	Shanghai Aiyingshi Co Ltd	4E3142	5149	Groceries and related products, nec	China	Foreign	5092	Toys and hobby goods and supplies	China	Foreign	-	-	100	Pending	7.862	7.862	-	7.862	603214	603214	603214	603214	-	-	-	-	Shanghai Aiyingshi Co Ltd	Shanghai	Shanghai Aiyingshi Co Ltd	China	Shanghai Zhiyile Trading Co Ltd	-	Shanghai Zhiyile Trading Co	China	Public	P	Priv.	2519	-	1	-	-	-	-	-	IMA
2019-12-28	2021-06-04	2021-06-04	-	China Commun Constr Co Ltd	17095N	1622	Bridge, tunnel, and elevated highway construction	China	Foreign	3531	Construction machinery and equipment	China	Foreign	37.65	61.12	37.65	Completed	379.684	379.684	-	142.951	601800	601800 601800	-	-	-	-	-	-	China Communications Construction Co Ltd	Shanghai	China Commun Constr Grp Ltd	China	CCCC Tianhe Machinery & Equipment Manufacturing Co Ltd	-	CCCC Tianhe Mach & Equip Mnfg	China	Public	C	Priv.	135813	-	1	-	-	-	-	-	IMA
2019-12-28	2020-05-09	2020-05-09	-	Hainan Dvlp Hldg Ppty Grp Co	9J5428	6552	Land subdividers and developers, except cemeteries	China	Foreign	6799	Investors, nec	China	Foreign	100	100	100	Completed	2015.16	2015.16	-	2015.16	-	-	-	-	-	-	-	-	Hainan Development Holding Property Group Co Ltd	-	Hainan Dvlp Hldg Co Ltd	China	Hainan Jinhaiwan Investment Development Co Ltd	-	Hainan Jinhaiwan Invest Dvlp	China	Sub.	C	Priv.	-	1	1	-	-	-	-	-	IMA
2019-12-28	-	-	2021-02-09	Chongqing Sanxia Paints Co Ltd	17040J	2851	Paints, varnishes, lacquers, & allied products	China	Foreign	8721	Accounting, auditing, and bookkeeping services	China	Foreign	-	4	3	Withdrawn	np	-	-	4.904	000565	000565	000565	000565	-	-	N/A	N/A	Chongqing Sanxia Paints Co Ltd	Shenzhen	Chongqing Sanxia Paints Co Ltd	China	Chongqing Huayi Holdings Group Finance Co Ltd	-	Chongqing Chem & Pharm Hldg	China	Public	W	Sub.	913	-	1	-	-	-	-	-	IMA
2019-12-28	2020-01-20	2020-01-20	-	Investor Group	46145M	6799	Investors, nec	China	Foreign	2834	Pharmaceutical preparations	China	Foreign	17.83	17.83	17.83	Completed	212.462	212.462	-	37.882	-	-	-	-	-	-	300676	300676	Investor Group	-	Investor Group	China	Shenzhen Huada Yinyuan Pharmaceutical Technology Co Ltd	-	BGI Genomics Co Ltd	China	Priv.	C	Sub.	-	-	1	-	-	-	-	-	IMA
2019-12-28	-	-	-	Zhejiang Roshow New Material	9J5645	2821	Plastics materials and synthetic resins	China	Foreign	7376	Computer facilities management services	China	Foreign	-	-	99	Pending	4.003	4.003	-	3.963	-	-	-	-	-	-	002617	002617	Zhejiang Roshow New Material Co Ltd	-	Roshow Group Co Ltd	China	Shanghai Zhengyun New Energy & Technology Co Ltd	-	Roshow Technology Co Ltd	China	Sub.	P	Sub.	-	-	1	-	-	-	-	-	IMA
2019-12-28	2019-12-28	2019-12-28	-	Tianjin Yansheng Coml &	8A1742	5099	Durable goods, nec	China	Foreign	7372	Prepackaged Software	China	Foreign	45	90	45	Completed	25.433	25.433	-	11.445	-	-	-	-	-	-	-	-	Tianjin Yansheng Commercial & Trading Co Ltd	-	Tianjin Yansheng Coml &	China	Shanghai Bosheng Jiayi Technology Co Ltd	-	Shanghai Bosheng Jiayi Tech	China	Priv.	C	Priv.	-	-	1	-	-	-	-	-	IMA
2019-12-28	2020-03-31	2020-03-31	-	China National Coal Group Corp	17010H	1221	Bituminous coal and lignite surface mining	China	Foreign	4911	Electric services	China	Foreign	51	51	51	Completed	159.664	159.664	-	81.429	-	-	-	-	-	-	600886	600886 SDIC	China National Coal Group Corp	-	China National Coal Group Corp	China	SDIC Xuan Cheng Electric Power Co Ltd	-	SDIC Power Holdings Co Ltd	China	Priv.	C	Sub.	-	-	1	-	-	-	-	-	IMA
2019-12-28	2020-03-31	2020-03-31	-	China National Coal Group Corp	17010H	1221	Bituminous coal and lignite surface mining	China	Foreign	4911	Electric services	China	Foreign	60	60	60	Completed	74.096	74.096	-	44.458	-	-	-	-	-	-	600886	600886 SDIC	China National Coal Group Corp	-	China National Coal Group Corp	China	SDIC Yili Energy Development Co Ltd	-	SDIC Power Holdings Co Ltd	China	Priv.	C	Sub.	-	-	1	-	-	-	-	-	IMA
2019-12-28	2020-04-16	2020-04-16	-	Investor Group	46145M	6799	Investors, nec	China	Foreign	1611	Highway and street construction	China	Foreign	100	100	100	Completed	512.212	494.182	-	512.212	-	-	-	-	-	-	600068	600068	Investor Group	-	Investor Group	China	Hubei Daguangbei Expressway Co Ltd	-	China Gezhouba Group Co Ltd	China	Priv.	C	Sub.	-	1	1	-	-	-	-	-	IMA
2019-12-28	2020-01-20	2020-01-20	-	Beijing Zhengtangjiaye Invest	7E6585	6282	Investment advice	China	Foreign	6799	Investors, nec	China	Foreign	35	100	35	Completed	1.287	1.287	-	0.45	-	-	-	-	-	-	-	-	Beijing Zhengtangjiaye Investment Management Co Ltd	-	Beijing Zhengtangjiaye Invest	China	Shenzhen Zhengtangjiaye Investment Management Co Ltd	-	Beijing Zhengtangjiaye Invest	China	Priv.	C	Sub.	-	-	1	-	-	-	-	-	IMA
2019-12-28	2020-03-20	2020-03-20	-	Jiaxing Xingtong Eq Invest Lp	9J5522	6799	Investors, nec	China	Foreign	3823	Process control instruments	China	Foreign	14.04	14.04	14.04	Completed	407.268	407.268	-	57.937	-	-	-	-	-	-	600110	600110	Jiaxing Xingtong Equity Investment LP	-	Jiaxing Xingtong Eq Invest Lp	China	Qinghai Electronic Material Industry Development Co Ltd	-	Nuode Investment Co Ltd	China	Priv.	C	Sub.	-	-	1	-	-	-	-	-	IMA
2019-12-28	-	-	-	Hunan Chendian Intl Dvlp Co	44544F	4911	Electric services	China	Foreign	4941	Water supply	China	Foreign	-	-	88	Pending	0.052	0.052	-	0.046	600969	600969	600969	600969	-	-	300422	300422	Hunan Chendian International Development Co Ltd	Shanghai	Hunan Chendian Intl Dvlp Co	China	Anren Bossco Water Co Ltd	-	Guangxi Bossco Envi	China	Public	P	Sub.	2790	-	1	-	-	-	-	-	IMA
2019-12-28	-	-	-	Sichuan Chuantou Elecity Dvlp	4C9674	4911	Electric services	China	Foreign	4911	Electric services	China	Foreign	-	-	62.35	Pending	55.076	55.076	-	34.34	-	-	-	-	-	-	1359	1359	Sichuan Chuantou Electricity Development Co Ltd	-	Sichuan Provincial Invest Grp	China	Sichuan Caoyutan Hydropower Co Ltd	-	China Cinda Asset Mgmt Co Ltd	China	Sub.	P	Sub.	-	-	1	-	-	-	-	-	IMA
2019-12-28	-	-	-	Sichuan Chuantou Elecity Dvlp	4C9674	4911	Electric services	China	Foreign	1629	Heavy construction, nec	China	Foreign	-	-	100	Pending	29.074	3.693	-	29.074	-	-	-	-	-	-	-	-	Sichuan Chuantou Electricity Development Co Ltd	-	Sichuan Provincial Invest Grp	China	Sichuan Tianquan Jiaojiping Hydroelectric Power Co Ltd	-	Wuhu Xinyun Hanshi Invest Mgmt	China	Sub.	P	Sub.	-	-	1	-	-	-	-	-	IMA
2019-12-28	-	-	-	Sichuan Chuantou Elecity Dvlp	4C9674	4911	Electric services	China	Foreign	4911	Electric services	China	Foreign	-	-	100	Pending	111.351	111.351	-	111.351	-	-	-	-	-	-	-	-	Sichuan Chuantou Electricity Development Co Ltd	-	Sichuan Provincial Invest Grp	China	Zhongguanghe Hongya Gaofeng Mountain Hydroelectric Power Co Ltd	-	Wuhu Xinyun Hanshi Invest Mgmt	China	Sub.	P	Sub.	-	-	1	-	-	-	-	-	IMA
2019-12-28	-	-	-	Liu Aisen	9J5751	6799	Investors, nec	China	Foreign	0851	Forestry services	China	Foreign	-	-	40	Pending	5.003	5.003	-	2.001	-	-	-	-	-	-	603098	603098	Liu Aisen	-	Liu Aisen	China	Beautiful China Ecological Enviroment Technology Co Ltd	-	Ctr Intl Grp Co Ltd	China	Inv.	P	Sub.	-	-	1	-	-	-	-	-	IMA
2019-12-28	-	-	-	CCB Finl Asset Investment Co	5H4025	6282	Investment advice	China	Foreign	4911	Electric services	China	Foreign	-	-	45.15	Pending	316.614	316.614	-	142.951	-	-	-	-	-	-	600027	1071 600027	CCB Financial Asset Investment Co Ltd	-	Peoples Republic of China	China	Inner Mongolia Huadian Mengdong Energy Co Ltd	-	Huadian Power Intl Corp Ltd	China	Sub.	P	Sub.	-	-	1	-	-	-	-	-	IMA
2019-12-28	2019-12-28	2019-12-28	-	Beijing Jiexun Baihui Science	9J5650	7372	Prepackaged Software	China	Foreign	7372	Prepackaged Software	China	Foreign	19	19	19	Completed	np	-	-	-	-	-	-	-	-	-	-	-	Beijing Jiexun Baihui Science & Trade Co Ltd	-	Beijing Jiexun Baihui Science	China	Taicang Piaiyou Competitive Network Technology Co Ltd	-	Taicang Piaiyou Competitive	China	Priv.	C	Priv.	-	-	1	-	-	-	-	-	IMA
2019-12-28	2020-03-31	2020-03-31	-	China National Coal Group Corp	17010H	1221	Bituminous coal and lignite surface mining	China	Foreign	3629	Electrical industrial apparatus, nec	China	Foreign	51.22	51.22	51.22	Completed	94.3	94.3	-	48.3	-	-	-	-	-	-	600886	600886 SDIC	China National Coal Group Corp	-	China National Coal Group Corp	China	Jingyuan Second Power Co Ltd	-	SDIC Power Holdings Co Ltd	China	Priv.	C	Sub.	-	-	1	-	-	-	-	-	IMA
2019-12-28	2020-03-31	2020-03-31	-	China National Coal Group Corp	17010H	1221	Bituminous coal and lignite surface mining	China	Foreign	499A	Cogeneration, alternative energy sources	China	Foreign	35	35	35	Completed	145.621	145.621	-	50.967	-	-	-	-	-	-	-	-	China National Coal Group Corp	-	China National Coal Group Corp	China	Huaibei Guoan Power Co Ltd	-	Huaibei Guoan Power Co Ltd	China	Priv.	C	Priv.	-	-	1	-	-	-	-	-	IMA
2019-12-28	2020-03-31	2020-03-31	-	China National Coal Group Corp	17010H	1221	Bituminous coal and lignite surface mining	China	Foreign	4911	Electric services	China	Foreign	45	45	45	Completed	74.343	74.343	-	33.454	-	-	-	-	-	-	-	-	China National Coal Group Corp	-	China National Coal Group Corp	China	Gansu Diantou Zhangye Power Generation Co Ltd	-	Gansu Province Elec Power	China	Priv.	C	Sub.	-	-	1	-	-	-	-	-	IMA
2019-12-28	-	-	-	Beijing Tianzheng Hemei	0H5825	6282	Investment advice	China	Foreign	3272	Concrete products, except block and brick	China	Foreign	-	-	18.411	Pending	8.789	8.789	-	1.618	-	-	-	-	-	-	-	-	Beijing Tianzheng Hemei Investment Co Ltd	-	Beijing Dongyi Tianzheng	China	Hebei Shengkeju Decoration Materials Co Ltd	-	Beijing Dongyi Tianzheng	China	Sub.	P	Sub.	-	-	1	-	-	-	-	-	IMA
2019-12-28	-	-	-	Hunan TV & Broadcast	44573N	4833	Television broadcasting stations	China	Foreign	6798	Real estate investment trusts	China	Foreign	-	-	20	Pending	3.498	3.498	-	0.7	000917	000917	000917	000917	-	-	-	-	Hunan TV & Broadcast Intermediary Co Ltd	Shenzhen	Hunan TV & Broadcast	China	Hunan Xinfengyuan Investment Co Ltd	-	Hunan Bdcstg & TV Industrial	China	Public	P	Sub.	12284	-	1	-	-	-	-	-	IMA
2019-12-27	2019-12-27	2019-12-27	-	ABC Finl Asset Invest Co Ltd	0H3804	6282	Investment advice	China	Foreign	6552	Land subdividers and developers, except cemeteries	China	Foreign	34.12	34.12	34.12	Completed	418.965	418.965	-	143.01	-	-	601288	1288 601288	-	-	-	-	ABC Financial Asset Investment Co Ltd	-	Agricultural Bank of China Ltd	China	Beijing Liujin Real Property Co Ltd	-	Beijing Capital Group Co Ltd	China	Sub.	C	Sub.	-	-	1	-	-	-	-	-	IMA
2019-12-27	-	-	-	Yongmei Group Co Ltd	2C8761	6799	Investors, nec	China	Foreign	1221	Bituminous coal and lignite surface mining	China	Foreign	-	-	25	Pending	608.971	608.971	-	152.306	-	-	-	-	-	-	N/A	N/A	Yongmei Group Co Ltd	-	Yongmei Group Co Ltd	China	Henan Longyu Energy Resources Co Ltd	-	Yongcheng Coal & Electricity	China	Priv.	P	J.V.	-	-	1	-	-	-	-	-	IMA
2019-12-27	-	-	-	China Southern Airlines Co Ltd	169409	4512	Air transportation, scheduled	China	Foreign	4581	Airports and airport terminal services	China	Foreign	-	-	29	Pending	114.147	114.147	-	33.116	1055	1055 600029 ZNH	1055	1055 600029 ZNH	-	-	1055	1055 600029 ZNH	China Southern Airlines Co Ltd	Hong Kong	China Southern Airlines Co Ltd	China	Guangzhou Baiyun International Logistic Co Ltd	-	China Southern Airlines Co Ltd	China	Public	P	Sub.	100831	-	1	-	-	-	-	-	IMA
2019-12-27	2019-12-27	2019-12-27	-	Tibet Guangrong Entrp Mgmt	0K1374	8741	Management services	China	Foreign	7372	Prepackaged Software	China	Foreign	15	15	15	Completed	3.812	3.812	-	0.572	-	-	-	-	-	-	-	-	Tibet Guangrong Enterprise Management Partnership LP	-	Tibet Guangrong Entrp Mgmt	China	Shenzhen Aierman Technology Development Co Ltd	-	Shenzhen Aierman Tech Dvlp Co	China	Priv.	C	Priv.	-	-	1	-	-	-	-	-	IMA
2019-12-27	-	-	-	Investor Group	46145M	6799	Investors, nec	China	Foreign	3579	Office machines, nec	China	Foreign	-	-	8.732	Pending	24.498	24.011	-	2.098	-	-	-	-	-	-	-	-	Investor Group	-	Investor Group	China	Shenzhen First Office Technology Corp Ltd	-	Shenzhen First Office Tech	China	Priv.	P	Priv.	-	-	1	-	-	-	-	-	IMA
2019-12-27	2019-12-27	2019-12-27	-	Investor Group	46145M	6799	Investors, nec	China	Foreign	1311	Crude petroleum and natural gas	China	Foreign	20	20	20	Completed	8258.99	8258.99	-	1652.48	-	-	-	-	N/A	N/A N/A	-	-	Investor Group	-	Investor Group	China	Sinochem Energy Co Ltd	Hong Kong	Sinochem Group Co Ltd	China	Priv.	C	Sub.	-	-	1	-	-	-	-	-	IMA
2019-12-27	-	-	-	Shaanxi Aerospace Power	81892C	3561	Pumps and pumping equipment	China	Foreign	3594	Fluid power pumps and motors	China	Foreign	-	-	16.48	Pending	39.341	39.341	-	6.486	600343	600343	600343	600343	-	-	600343	600343	Shaanxi Aerospace Power Hi-Tech Co Ltd	Shanghai	Shaanxi Aerospace Power	China	Jiangsu Aerospace Hydraulic Equipment Co Ltd	-	Shaanxi Aerospace Power	China	Public	P	Sub.	2288	-	1	-	-	-	-	-	IMA
2019-12-27	2019-12-27	2019-12-27	-	Chongqing Enchuang Health	9J5349	8082	Home health care services	China	Foreign	2834	Pharmaceutical preparations	China	Foreign	51	100	51	Completed	6.647	6.647	-	3.391	-	-	-	-	-	-	600267	600267	Chongqing Enchuang Health Management Co Ltd	-	Chongqing Enchuang Health	China	Zhejiang Haizheng Xuantai Pharmaceutical Co Ltd	-	Zhejiang Hisun Pharm Co Ltd	China	Priv.	C	Sub.	-	-	1	-	-	-	-	-	IMA
2019-12-27	2019-12-27	2019-12-27	-	Tibet Guangrong Entrp Mgmt	0K1374	8741	Management services	China	Foreign	7389	Business services, nec	China	Foreign	15	15	15	Completed	np	-	-	-	-	-	-	-	-	-	-	-	Tibet Guangrong Enterprise Management Partnership LP	-	Tibet Guangrong Entrp Mgmt	China	Beijing Lingcaibao Internet Technology Co Ltd	-	Beijing Zhangzhongcai Info	China	Priv.	C	Sub.	-	-	1	-	-	-	-	-	IMA
2019-12-27	2019-12-27	2019-12-27	-	Tibet Guangrong Entrp Mgmt	0K1374	8741	Management services	China	Foreign	7372	Prepackaged Software	China	Foreign	15	15	15	Completed	np	-	-	-	-	-	-	-	-	-	-	-	Tibet Guangrong Enterprise Management Partnership LP	-	Tibet Guangrong Entrp Mgmt	China	Shenzhen Zhangzhongcai Leyou Technology Co Ltd	-	Beijing Zhangzhongcai Info	China	Priv.	C	Sub.	-	-	1	-	-	-	-	-	IMA
2019-12-27	2019-12-27	2019-12-27	-	Tibet Guangrong Entrp Mgmt	0K1374	8741	Management services	China	Foreign	7373	Computer integrated systems design	China	Foreign	19	19	19	Completed	np	-	-	-	-	-	-	-	-	-	-	-	Tibet Guangrong Enterprise Management Partnership LP	-	Tibet Guangrong Entrp Mgmt	China	Shenzhen Liancai Technology Co Ltd	-	Beijing Zhangzhongcai Info	China	Priv.	C	Sub.	-	-	1	-	-	-	-	-	IMA
2019-12-27	2019-12-27	2019-12-27	-	Beijing Qianyuan Hongsheng	9J1383	8748	Business consulting services, nec	China	Foreign	6799	Investors, nec	China	Foreign	50	50	50	Completed	np	-	-	-	-	-	-	-	-	-	600656	600656	Beijing Qianyuan Hongsheng Enterprise Consulting Co Ltd	-	Beijing Qianyuan Hongsheng	China	Shenzhen Demian Boyuan Fund Management Co Ltd	-	Zhuhai Boyuan Invest Co Ltd	China	Priv.	C	Sub.	-	-	1	-	-	-	-	-	IMA
2019-12-27	2019-12-27	2019-12-27	-	Beijing Intl Trust Co Ltd	07861Y	6733	Trusts, exc. educational, religious, & charitable	China	Foreign	6552	Land subdividers and developers, except cemeteries	China	Foreign	90	90	90	Completed	125.479	125.479	-	112.978	-	-	-	-	-	-	2608	2608	Beijing International Trust Co Ltd	-	Beijing Intl Trust Co Ltd	China	Wenzhou Zhongxin Haoyuan Investment Co Ltd	-	Sunshine 100 China Hldg Ltd	China	Priv.	C	Sub.	-	-	1	-	-	-	-	-	IMA
2019-12-27	2019-12-27	2019-12-27	-	Investor Group	46145M	6799	Investors, nec	China	Foreign	4911	Electric services	China	Foreign	85	85	85	Completed	28.161	28.161	-	23.947	-	-	-	-	-	-	601615	601615	Investor Group	-	Investor Group	China	Daqing Dumeng Huzhen Dairy Wind Power Generation Co Ltd	-	Ming Yang Smart Energy Grp	China	Priv.	C	Sub.	-	-	1	-	-	-	-	-	IMA
2019-12-27	2019-12-27	2019-12-27	-	Shoujin Yingchuang Shouxin	0K3710	6726	Investment offices, nec	China	Foreign	6552	Land subdividers and developers, except cemeteries	China	Foreign	94	94	94	Completed	162.113	162.113	-	152.449	-	-	-	-	-	-	-	-	Shoujin Yingchuang Shouxin No. 3 Graded Private Equity Investment Fund	-	Shoujin Yingchuang Shouxin	China	Shoujin Yuanchuang (Tianjin) Real Estate Development Co Ltd	-	Beijing Capital Group Co Ltd	China	Priv.	C	Sub.	-	-	1	-	-	-	-	-	IMA
2019-12-27	2019-12-27	2019-12-27	-	Tianjin Taiji Haide Eq Invest	7H9699	6799	Investors, nec	China	Foreign	3674	Semiconductors and related devices	China	Foreign	40	40	40	Completed	0.858	0.858	-	0.343	-	-	300046	300046	-	-	-	-	Tianjin Taiji Haide Equity Investment LP	-	Tech Semiconductors Co Ltd	China	Puluan Semiconductor (Shanghai) Co Ltd	-	Tianjin Ruixin Entrp Mgmt	China	Sub.	C	Sub.	-	-	1	-	-	-	-	-	IMA
2019-12-27	2019-12-27	2019-12-27	-	Beijing Haidian District	9J5837	6552	Land subdividers and developers, except cemeteries	China	Foreign	6552	Land subdividers and developers, except cemeteries	China	Foreign	100	100	100	Completed	15.725	15.725	-	15.731	-	-	-	-	-	-	2389	2389	Beijing Haidian District Huiyuan Agriculture Industry & Commerce Co Ltd	-	Beijing Haidian District	China	Beijing Dragon Ground Arts & Crafts Ltd	-	Beijing Entrps Med & Health	Hong Kong	Priv.	C	Sub.	-	-	1	-	-	-	-	-	IMA
2019-12-27	2019-12-27	2019-12-27	-	Beijing Qianyuan Hongsheng	9J1383	8748	Business consulting services, nec	China	Foreign	6799	Investors, nec	China	Foreign	40	40	40	Completed	np	-	-	-	-	-	-	-	-	-	-	-	Beijing Qianyuan Hongsheng Enterprise Consulting Co Ltd	-	Beijing Qianyuan Hongsheng	China	Xinjiang Demian Mining Co Ltd	-	Xinjiang Demian Mining Co Ltd	China	Priv.	C	Priv.	-	-	1	-	-	-	-	-	IMA
2019-12-27	2019-12-27	2019-12-27	-	Beijing Qianyuan Hongsheng	9J1383	8748	Business consulting services, nec	China	Foreign	7375	Information retrieval services	China	Foreign	100	100	100	Completed	np	-	-	-	-	-	-	-	-	-	002072	002072	Beijing Qianyuan Hongsheng Enterprise Consulting Co Ltd	-	Beijing Qianyuan Hongsheng	China	Soontown Wangji (Shenzhen) Network Technology Development Co Ltd	-	Kairuide Holding Co Ltd	China	Priv.	C	Sub.	-	-	1	-	-	-	-	-	IMA
2019-12-27	2019-12-27	2019-12-27	-	Beijing Qianyuan Hongsheng	9J1383	8748	Business consulting services, nec	China	Foreign	7372	Prepackaged Software	China	Foreign	100	100	100	Completed	np	-	-	-	-	-	-	-	-	-	002072	002072	Beijing Qianyuan Hongsheng Enterprise Consulting Co Ltd	-	Beijing Qianyuan Hongsheng	China	Horgos Kaide Technology Co Ltd	-	Kairuide Holding Co Ltd	China	Priv.	C	Sub.	-	-	1	-	-	-	-	-	IMA
2019-12-27	2019-12-27	2019-12-27	-	Investor Group	46145M	6799	Investors, nec	China	Foreign	4911	Electric services	China	Foreign	85	85	85	Completed	26.14	26.14	-	22.228	-	-	-	-	-	-	601615	601615	Investor Group	-	Investor Group	China	Daqing Dumeng Dairy Wind Power Generation Co Ltd	-	Ming Yang Smart Energy Grp	China	Priv.	C	Sub.	-	-	1	-	-	-	-	-	IMA
2019-12-27	2019-12-27	2019-12-27	-	Investor Group	46145M	6799	Investors, nec	China	Foreign	4911	Electric services	China	Foreign	85	85	85	Completed	20.013	20.013	-	17.018	-	-	-	-	-	-	601615	601615	Investor Group	-	Investor Group	China	Daqing Dumeng Hujitumo Wind Power Generation Co Ltd	-	Ming Yang Smart Energy Grp	China	Priv.	C	Sub.	-	-	1	-	-	-	-	-	IMA
2019-12-27	2019-12-27	2019-12-27	-	Investor Group	46145M	6799	Investors, nec	China	Foreign	4911	Electric services	China	Foreign	85	85	85	Completed	18.012	18.012	-	15.316	-	-	-	-	-	-	601615	601615	Investor Group	-	Investor Group	China	Daqing Zhongdan Ruihao Wind Power Generation Co Ltd	-	Ming Yang Smart Energy Grp	China	Priv.	C	Sub.	-	-	1	-	-	-	-	-	IMA
2019-12-27	2019-12-27	2019-12-27	-	E-Commodities (Beijing)	6L0984	7389	Business services, nec	China	Foreign	7389	Business services, nec	China	Foreign	44	44	44	Completed	np	-	-	-	-	-	1733	1733	-	-	-	-	E-Commodities (Beijing) Supply Chain Management Co Ltd	-	E-Commodities Holdings Ltd	Hong Kong	Minmetals E-Commerce Co Ltd	-	Minmetals E-Commerce Co Ltd	China	Sub.	C	Priv.	-	-	1	-	-	-	-	-	IMA
2019-12-27	-	-	-	SZQH Energy-Saving Envi	9J5849	6799	Investors, nec	China	Foreign	499A	Cogeneration, alternative energy sources	China	Foreign	-	-	3.846	Pending	223.012	223.012	-	8.581	-	-	-	-	-	-	1129	1129	SZQH Energy-saving Environmental Protection investment fund management Co Ltd	-	Guangdong Utr Invest Hldg Co	China	New China Water (Nanjing) Renewable Resources Investment Co Ltd	-	China Water Industry Group Ltd	Hong Kong	Sub.	P	Sub.	-	-	1	-	-	-	-	-	IMA
2019-12-27	2019-12-27	2019-12-27	-	Sharing Econ Intl Inc	2H7731	3589	Service industry machines, nec	China	Foreign	7359	Equipment rental and leasing, nec	Hong Kong	Foreign	100	100	100	Completed	1872.31	1872.31	-	1872	CLNT	CLNT	CLNT	CLNT	-	-	-	-	Sharing Economy International Inc	Nasdaq	Sharing Econ Intl Inc	China	Peak Equity International Ltd	-	Peak Equity International Ltd	Hong Kong	Public	C	Priv.	-	-	1	-	-	-	-	-	IMA
2019-12-27	2019-12-27	2019-12-27	-	Shenzhen Worldshine Bus	6C9078	7376	Computer facilities management services	China	Foreign	3679	Electronic components, nec	China	Foreign	40	100	40	Completed	6.195	6.195	-	2.479	-	-	300131	300131	-	-	300131	300131	Shenzhen Worldshine Business Internet Technology Co Ltd	-	Shenzhen Yitoa Intelligent	China	Shenzhen Hiways Technology Co Ltd	-	Shenzhen Yitoa Intelligent	China	Sub.	C	Sub.	-	-	1	-	-	-	-	-	IMA
2019-12-27	2019-12-27	2019-12-27	-	Beijing Zijin Daohe Fund Mgmt	0K8127	6282	Investment advice	China	Foreign	7382	Security systems services	China	Foreign	9	9	9	Completed	79.417	79.417	-	7.151	-	-	-	-	-	-	-	-	Beijing Zijin Daohe Fund Management Co Ltd	-	Beijing Zijin Daohe Fund Mgmt	China	Shanghai Ingeek Information Security Technology Co Ltd	-	Shanghai Ingeek Info Sec Tech	China	Priv.	C	Priv.	-	-	1	-	-	-	-	-	IMA
2019-12-27	2019-12-27	2019-12-27	-	Ningbo Meishan Bonded Area	0H5676	6282	Investment advice	China	Foreign	7372	Prepackaged Software	China	Foreign	24.688	37.467	24.688	Completed	14.295	14.295	-	3.531	-	-	-	-	-	-	-	-	Ningbo Meishan Bonded Area Sufeng Investment Management LP	-	Ningbo Meishan Bonded Area	China	Sichuan Subao Network Technology Co Ltd	-	Sichuan Subao Network Tech Co	China	Priv.	C	Priv.	-	-	1	-	-	-	-	-	IMA
2019-12-27	2019-12-27	2019-12-27	-	Hangzhou Iron & Steel Grp Co	41039R	3321	Gray and ductile iron foundries	China	Foreign	2819	Industrial inorganic chemicals, nec	China	Foreign	15.01	15.01	15.01	Completed	np	-	-	-	-	-	-	-	-	-	-	-	Hangzhou Iron & Steel Group Co Ltd	-	Hangzhou Iron & Steel Grp Co	China	Juhua Group Corp	-	Juhua Grp Corp	China	Priv.	C	Priv.	-	-	1	-	-	-	-	-	IMA
2019-12-27	2020-01-02	2020-01-02	-	Investor Group	46145M	6799	Investors, nec	China	Foreign	3692	Primary batteries, dry and wet	China	Foreign	3.803	3.803	3.803	Completed	586.389	586.389	-	22.31	-	-	-	-	-	-	-	-	Investor Group	-	Investor Group	China	Phylion Battery Co Ltd	-	Quanzhou Qiyuan Newchoice New	China	Priv.	C	Sub.	-	-	1	-	-	-	-	-	IMA
2019-12-27	-	-	-	Investor Group	46145M	6799	Investors, nec	China	Foreign	6799	Investors, nec	China	Foreign	-	-	6.74	Pending	1272.56	1272.56	-	85.806	-	-	-	-	-	-	1250	1250	Investor Group	-	Investor Group	China	Beiqing Clean Energy Investment Co Ltd	-	Beijing Entrps Clean Energy	Hong Kong	Priv.	P	Sub.	-	-	1	-	-	-	-	-	IMA
2019-12-27	2019-12-27	2019-12-27	-	Beijing Hengtong Liankong	9J5479	7372	Prepackaged Software	China	Foreign	5411	Grocery stores	China	Foreign	21.67	84.19	21.67	Completed	13.193	13.193	-	2.86	-	-	-	-	-	-	-	-	Beijing Hengtong Liankong Technology Co Ltd	-	Beijing Hengtong Liankong	China	Peigao Commercial Chain Co Ltd	-	Beijing Hengtong Liankong	China	Priv.	C	Sub.	-	-	1	-	-	-	-	-	IMA
2019-12-27	2019-12-27	2019-12-27	-	Qinzhou Huadian Fuxin Wind	9J5410	499A	Cogeneration, alternative energy sources	China	Foreign	4911	Electric services	China	Foreign	100	100	100	Completed	np	-	-	0.189	-	-	-	-	-	-	-	-	Qinzhou Huadian Fuxin Wind Power Generation Corp Ltd	-	China Huadian Corp Ltd	China	Huadian Guangxi Energy Co Ltd - Fengmenling Project	-	China Huadian Corp Ltd	China	Sub.	C	Sub.	-	-	1	-	-	-	-	-	IMA
2019-12-27	2019-12-27	2019-12-27	-	Fuxin Liuzhou New Energy	9J5408	499A	Cogeneration, alternative energy sources	China	Foreign	4911	Electric services	China	Foreign	100	100	100	Completed	np	-	-	0.211	-	-	-	-	-	-	-	-	Huadian Fuxin Liuzhou New Energy Corp Ltd	-	China Huadian Corp Ltd	China	Huadian Guangxi Energy Co Ltd - Jiuyuanshan Project	-	China Huadian Corp Ltd	China	Sub.	C	Sub.	-	-	1	-	-	-	-	-	IMA
2019-12-27	2019-12-27	2019-12-27	-	Fuxin - Guangxi Branch	9J5406	4911	Electric services	China	Foreign	4911	Electric services	China	Foreign	100	100	100	Completed	np	-	-	0.232	-	-	-	-	-	-	-	-	Huadian Fuxin Energy Corp Ltd - Guangxi Branch	-	China Huadian Corp Ltd	China	Huadian Guangxi Energy Co Ltd - Banlan Zhongsha Project	-	China Huadian Corp Ltd	China	Sub.	C	Sub.	-	-	1	-	-	-	-	-	IMA
2019-12-27	-	-	-	Huadian Fuxin Energy Corp Ltd	36634J	4911	Electric services	China	Foreign	499A	Cogeneration, alternative energy sources	China	Foreign	-	-	51	Pending	2.698	2.698	-	1.376	0816	0816	-	-	-	-	-	-	Huadian Fuxin Energy Corp Ltd	Hong Kong	China Huadian Corp Ltd	China	Huadian Liuzhou Dongcheng New Energy Co Ltd	-	China Huadian Corp Ltd	China	Public	P	Sub.	9136	-	1	-	-	-	-	-	IMA
2019-12-27	-	-	-	Hangzhou Yaoding Automation	5F1173	3823	Process control instruments	China	Foreign	3621	Motors and generators	China	Foreign	-	-	40	Pending	2.859	2.859	-	1.144	-	-	-	-	-	-	-	-	Hangzhou Yaoding Automation Technology Co Ltd	-	Skio Matrix Elec Auto Co Ltd	China	Changsha Yaoding Automation Technology Co Ltd	-	Skio Matrix Elec Auto Co Ltd	China	Sub.	P	Sub.	-	-	1	-	-	-	-	-	IMA
2019-12-27	-	-	-	Hangzhou Yaoding Automation	5F1173	3823	Process control instruments	China	Foreign	6331	Fire, marine, and casualty insurance	China	Foreign	-	-	60	Pending	4.289	4.289	-	2.574	-	-	-	-	-	-	002452	002452	Hangzhou Yaoding Automation Technology Co Ltd	-	Skio Matrix Elec Auto Co Ltd	China	Hunan Changgao Yaoding New Energy Vehicle Service Co Ltd	-	Hunan Changgao High Voltage	China	Sub.	P	Sub.	-	-	1	-	-	-	-	-	IMA
2019-12-27	2019-12-27	2019-12-27	-	China Railway Constr Invest	3K1216	6799	Investors, nec	China	Foreign	6552	Land subdividers and developers, except cemeteries	China	Foreign	49	49	49	Completed	np	-	-	-	-	-	-	-	-	-	-	-	China Railway Construction Investment Group Co Ltd	-	China Railway Constr Grp Co	China	Evergrande Real Estate (Shenzhen) Co Ltd	-	Xin Xin (BVI) Ltd	China	Sub.	C	Sub.	-	-	1	-	-	-	-	-	IMA
2019-12-27	2020-01-17	2020-01-17	-	Dezhou Hechuang Invest Dvlp	9J5250	6799	Investors, nec	China	Foreign	2392	Housefurnishings, except curtains and draperies	China	Foreign	100	100	100	Completed	3.997	3.997	-	3.999	-	-	-	-	-	-	600784	600784	Dezhou Hechuang Investment Development Co Ltd	-	Dezhou Hechuang Invest Dvlp	China	Luyin Investment Group Dezhou Cashmere Textile Co Ltd	-	Luyin Investment Group Co Ltd	China	Priv.	C	Sub.	-	-	1	-	-	-	-	-	IMA
2019-12-27	2020-05-11	2020-05-11	-	Ningbo Shangyi Software Co	3K5931	7372	Prepackaged Software	China	Foreign	7372	Prepackaged Software	China	Foreign	11.3	11.3	11.3	Completed	63.253	63.253	-	7.151	-	-	-	-	-	-	-	-	Ningbo Shangyi Software Co Ltd	-	Ningbo Shangyi Software Co	China	Shanghai Yibang Intelligent Technology Co Ltd	-	Shanghai Yibang Intelligent	China	Priv.	C	Priv.	-	-	1	-	-	-	-	-	IMA
2019-12-27	-	-	-	Beijing Jangho Vision Eye	1H2083	6324	Hospital and medical service plans	China	Foreign	8062	General medical and surgical hospitals	China	Foreign	-	-	60	Pending	16.296	16.296	-	9.782	-	-	601886	601886	-	-	-	-	Beijing Jangho Vision Eye Hospital Co Ltd	-	Jangho Group Co Ltd	China	Huaian Jianghe Zeming Eye Hospital Co Ltd	-	Tancheng Mingan Entrp Mgmt	China	J.V.	P	Sub.	-	-	1	-	-	-	-	-	IMA
2019-12-27	2019-12-27	2019-12-27	-	Hangzhou Rongdinghui Re Dvlp	9J5475	6552	Land subdividers and developers, except cemeteries	China	Foreign	6552	Land subdividers and developers, except cemeteries	China	Foreign	30	30	30	Completed	np	-	-	-	-	-	-	-	-	-	-	-	Hangzhou Rongdinghui Real Estate Development Co Ltd	-	Hangzhou Rongdinghui Re Dvlp	China	Ningbo CCCG Meilu Properties Co Ltd	-	China Commun Constr Grp Ltd	China	Priv.	C	Sub.	-	-	1	-	-	-	-	-	IMA
2019-12-27	2020-05-29	2020-05-29	-	Hainan Dvlp Hldg Co Ltd	39886V	6799	Investors, nec	China	Foreign	3211	Flat glass	China	Foreign	27.121	27.121	27.121	Completed	821.012	675.425	0.841	183.273	-	-	-	-	002163	002163	002163	002163	Hainan Development Holdings Co Ltd	-	Hainan Dvlp Hldg Co Ltd	China	Aviation Sanxin Co Ltd	ShenzSME	Aviation Sanxin Co Ltd	China	Priv.	C	Public	-	1	1	-	3840	25.37	20.49	31.84	IMA
2019-12-27	-	-	-	Beijing Zodi Investment Co Ltd	5H7878	6798	Real estate investment trusts	China	Foreign	6552	Land subdividers and developers, except cemeteries	China	Foreign	-	-	100	Pending	97.207	97.207	-	97.247	000609	000609	000609	000609	-	-	-	-	Beijing Zodi Investment Co Ltd	Shenzhen	Beijing Zodi Investment Co Ltd	China	Sichuan Huiri Yangkuo Real Estate Co Ltd	-	Tianjin Yukaixin Entrp Mgmt	China	Public	P	Sub.	233	-	1	-	-	-	-	-	IMA
2019-12-27	2019-12-27	2019-12-27	-	Xiaolong Chen	9J5814	6799	Investors, nec	China	Foreign	2092	Prepared fresh or frozen fish and seafoods	China	Foreign	51	51	51	Completed	np	-	-	-	-	-	-	-	-	-	5EV	5EV	Xiaolong Chen	-	Xiaolong Chen	China	Shi Chen (Shanghai) Trading Co Ltd	-	Hosen Group Lltd	Singapore	Inv.	C	Sub.	-	-	1	-	-	-	-	-	IMA
2019-12-27	-	-	-	Xian Modern Green Joy Dvlp Co	9J5685	6552	Land subdividers and developers, except cemeteries	China	Foreign	6552	Land subdividers and developers, except cemeteries	China	Foreign	-	-	100	Pending	83.769	83.769	-	83.804	-	-	-	-	-	-	-	-	Xi'an Modern Green Joy Development Co Ltd	-	TMF (Cayman) Ltd	China	Xi'an Junhua Development Co Ltd	-	Guangzhou Haoning Trading Co	China	Sub.	P	Sub.	-	-	1	-	-	-	-	-	IMA
2019-12-27	2019-12-27	2019-12-27	-	Tibet Guangrong Entrp Mgmt	0K1374	8741	Management services	China	Foreign	7375	Information retrieval services	China	Foreign	15	15	15	Completed	np	-	-	-	-	-	-	-	-	-	-	-	Tibet Guangrong Enterprise Management Partnership LP	-	Tibet Guangrong Entrp Mgmt	China	Shenzhen Juxiang Wireless Technology Co Ltd	-	Beijing Zhangzhongcai Info	China	Priv.	C	Sub.	-	-	1	-	-	-	-	-	IMA
2019-12-26	2021-03-13	2021-03-13	-	Wuxi Huaguang Envi & Energy	98251L	3443	Fabricated plate work (boiler shops)	China	Foreign	4953	Refuse systems	China	Foreign	13.52	78.52	13.52	Completed	121.171	121.171	-	16.391	600475	600475	-	-	-	-	-	-	Wuxi Huaguang Environment & Energy Group Co Ltd	Shanghai	Wuxi Guolian Dvlp (Grp) Co	China	Wuxi Guolian Environmental Science & Technology Co Ltd	-	Wuxi Guolian Dvlp (Grp) Co	China	Public	C	Sub.	3261	-	1	-	-	-	-	-	IMA
2019-12-26	2020-09-23	2020-09-23	-	Qingdao City Constr Invest	75476M	6799	Investors, nec	China	Foreign	4512	Air transportation, scheduled	China	Foreign	100	100	100	Completed	np	-	-	980.112	-	-	-	-	-	-	-	-	Qingdao City Construction Investment (Group) Co Ltd	-	Qingdao City Constr Invest	China	Nanshan Group Co Ltd-Aviation Sector Related Assets	-	Nanshan Group Co Ltd	China	Priv.	C	Sub.	-	2	1	-	-	-	-	-	IMA
2019-12-26	2019-12-26	2019-12-26	-	China Natl Chem Engineering	17419X	1542	Nonresidential building construction, nec	China	Foreign	4953	Refuse systems	China	Foreign	75	75	75	Completed	np	-	-	-	-	-	-	-	-	-	601117	601117	China National Chemical Engineering Group Corp Ltd	-	China Natl Chem Engineering	China	CNCEC Environmental Protection Co Ltd	-	China Natl Chem Engineering	China	Priv.	C	Sub.	-	-	1	-	-	-	-	-	IMA
2019-12-26	-	-	-	Investor Group	46145M	6799	Investors, nec	China	Foreign	2099	Food preparations, nec	China	Foreign	-	-	23.037	Pending	265.8	258.196	0.243	77.326	-	-	-	-	600186	600186	600186	600186	Investor Group	-	Investor Group	China	Lotus Health Group Co	Shanghai	Lotus Health Group Co	China	Priv.	P	Public	-	-	1	-	9191	-39.72	-38.85	-16.26	IMA
2019-12-26	2019-12-26	2019-12-26	-	Alar Sanhe State-Owned Asset	9J4272	6282	Investment advice	China	Foreign	5191	Farm supplies	China	Foreign	100	100	100	Completed	np	-	-	1.45	-	-	-	-	-	-	600359	600359	Alar Sanhe State-Owned Asset Management Co Ltd	-	Alar Sanhe State-Owned Asset	China	Xinjiang Alaer Xinnong Licorice Industrial Co Ltd - 16th Regiment Licorice Processing Plant Assets	-	Xinjiang Talimu Agriculture	China	Priv.	C	Sub.	-	-	1	-	-	-	-	-	IMA
2019-12-26	2019-12-26	2019-12-26	-	China Natl Chem Engineering	17419X	1542	Nonresidential building construction, nec	China	Foreign	8734	Testing laboratories	China	Foreign	100	100	100	Completed	np	-	-	-	-	-	-	-	-	-	601117	601117	China National Chemical Engineering Group Corp Ltd	-	China Natl Chem Engineering	China	Chengdu Guohua Environmental Technology Co Ltd	-	China Natl Chem Engineering	China	Priv.	C	Sub.	-	-	1	-	-	-	-	-	IMA
2019-12-26	2019-12-26	2019-12-26	-	China Natl Chem Engineering	17419X	1542	Nonresidential building construction, nec	China	Foreign	8711	Engineering services	China	Foreign	100	100	100	Completed	43.463	43.463	-	43.485	-	-	-	-	-	-	601117	601117	China National Chemical Engineering Group Corp Ltd	-	China Natl Chem Engineering	China	Beijing Huaxu Engineering Project Management Co Ltd	-	China Natl Chem Engineering	China	Priv.	C	Sub.	-	-	1	-	-	-	-	-	IMA
2019-12-26	2019-12-26	2019-12-26	-	Xiamen Maixin Trading Co Ltd	9J5647	5731	Radio, television, and consumer electronics stores	China	Foreign	6799	Investors, nec	China	Foreign	51	51	51	Completed	0.455	0.455	-	0.232	-	-	-	-	-	-	000701	000701	Xiamen Maixin Trading Co Ltd	-	Xiamen Maixin Trading Co Ltd	China	Chengdu Xindanuo Investment Co Ltd	-	Xiamen Xindeco Ltd	China	Priv.	C	Sub.	-	-	1	-	-	-	-	-	IMA
2019-12-26	2019-12-26	2019-12-26	-	Alar United State-Owned Asts	9J4274	6282	Investment advice	China	Foreign	5191	Farm supplies	China	Foreign	100	100	100	Completed	np	-	-	0.332	-	-	-	-	-	-	600359	600359	Alar United State-Owned Assets Investment Management Co Ltd	-	Alar United State-Owned Asts	China	Xinjiang Alaer Xinnong Licorice Industrial Co Ltd-3rd Regiment Licorice Processing Plant Assets	-	Xinjiang Talimu Agriculture	China	Priv.	C	Sub.	-	-	1	-	-	-	-	-	IMA
2019-12-26	2019-12-26	2019-12-26	-	Investor Group	46145M	6799	Investors, nec	China	Foreign	2299	Textile goods, nec	China	Foreign	13.66	13.66	13.66	Completed	171.696	171.696	-	23.465	-	-	-	-	-	-	-	-	Investor Group	-	Investor Group	China	Hubei Golden Ring Green Fiber Co Ltd	-	Hubei Golden Ring Green Fiber	China	Priv.	C	Priv.	-	-	1	-	-	-	-	-	IMA
2019-12-26	2019-12-27	2019-12-27	-	Foshan New Pearl Ind Invest	9J5607	6282	Investment advice	China	Foreign	6552	Land subdividers and developers, except cemeteries	China	Foreign	100	100	100	Completed	141.58	141.58	-	141.651	-	-	-	-	-	-	-	-	Foshan New Pearl Industry Investment Co Ltd	-	Foshan New Pearl Ind Invest	China	Suzhou Jiahexin Industrial Co Ltd	-	Xin Xin (BVI) Ltd	China	Priv.	C	Sub.	-	-	1	-	-	-	-	-	IMA
2019-12-26	2019-12-26	2019-12-26	-	Neptu	9J6281	6289	Security and commodity services, nec	China	Foreign	5084	Industrial machinery and equipment	Spain	Foreign	100	100	-	Completed	np	-	-	-	-	-	-	-	-	-	-	-	Neptu	-	China National Nuclear Corp	China	Nusim SA	-	Chemtrol Espanola SA	Spain	Sub.	C	Sub.	-	-	1	-	-	-	-	-	IMA
2019-12-26	-	-	-	GDS Holdings Ltd	36165L	7374	Data processing services	China	Foreign	6726	Investment offices, nec	Hong Kong	Foreign	-	-	100	Pending	47.233	47.233	-	47.217	GDS	9698 GDS	GDS	9698 GDS	-	-	-	-	GDS Holdings Ltd	Nasdaq	GDS Holdings Ltd	China	MapletreeLog Integrated (Shanghai) (HKSAR) Ltd	-	Mapletree Logistics Trust Mgmt	Singapore	Public	P	Sub.	893	-	1	-	-	-	-	-	IMA
2019-12-26	-	-	-	Lu Junlin	9J4495	6799	Investors, nec	China	Foreign	4111	Local and suburban transit	China	Foreign	-	-	9.68	Pending	4.75	4.75	-	0.46	-	-	-	-	-	-	603081	603081	Lu Junlin	-	Lu Junlin	China	Zhejiang Dafeng Rail Transit Equipment Co Ltd	-	Zhejiang Dafeng Industrial Co	China	Inv.	P	Sub.	-	-	1	-	-	-	-	-	IMA
2019-12-26	2019-12-26	2019-12-26	-	Kingland Youdao Venture	8E3163	6282	Investment advice	China	Foreign	6799	Investors, nec	China	Foreign	11.67	11.67	11.67	Completed	np	-	-	-	-	-	000711	000711	-	-	-	-	Kingland Youdao Venture Investment Co Ltd	-	Kingland Technology Co Ltd	China	Tianjin Zhongan Hehong Equity Investment Fund LP	-	Tianjin Zhongan Hehong Eq	China	Sub.	C	Priv.	-	-	1	-	-	-	-	-	IMA
2019-12-26	2019-12-26	2019-12-26	-	Chengdu Zhenchen Entrp Mgmt	9J7486	8748	Business consulting services, nec	China	Foreign	1542	Nonresidential building construction, nec	China	Foreign	51	51	51	Completed	10.011	10.011	-	5.108	-	-	-	-	-	-	000016	000016 200016	Chengdu Zhenchen Enterprise Management Co Ltd	-	Chengdu Zhenchen Entrp Mgmt	China	Shenzhen Kangyue Industrial Co Ltd	-	Konka Group Co Ltd	China	Priv.	C	Sub.	-	-	1	-	-	-	-	-	IMA
2019-12-26	-	-	-	Xinjiang Talimu Agriculture	98445Z	0131	Cotton	China	Foreign	5191	Farm supplies	China	Foreign	-	-	14.39	Pending	17.632	17.632	-	2.539	600359	600359	600359	600359	-	-	600359	600359	Xinjiang Talimu Agriculture Development Co Ltd	Shanghai	Xinjiang Talimu Agriculture	China	Xinjiang Alaer Xinnong Licorice Industrial Co Ltd	-	Xinjiang Talimu Agriculture	China	Public	P	Sub.	1668	-	1	-	-	-	-	-	IMA
2019-12-26	-	-	-	Lin Liang	9J4593	6799	Investors, nec	China	Foreign	4212	Local trucking	China	Foreign	-	-	75	Pending	0.212	0.212	-	0.159	-	-	-	-	-	-	603813	603813	Lin Liang	-	Lin Liang	China	Guangzhou Yuangao Logistics Co Ltd	-	GuangDong GenSho Logistics Co	China	Inv.	P	J.V.	-	-	1	-	-	-	-	-	IMA
2019-12-26	2020-06-18	2020-06-18	-	Gu Xiongsheng	3K6775	6799	Investors, nec	China	Foreign	6552	Land subdividers and developers, except cemeteries	China	Foreign	35	35	35	Completed	17.512	17.512	-	6.132	-	-	-	-	-	-	-	-	Gu Xiongsheng	-	Gu Xiongsheng	China	Heyuan Changsheng Industrial Co Ltd	-	Heyuan Changsheng Re Co Ltd	China	Inv.	C	Sub.	-	-	1	-	-	-	-	-	IMA
2019-12-26	2019-12-30	2019-12-30	-	Nantong Inds Hldg Grp Co Ltd	63210Q	6799	Investors, nec	China	Foreign	6552	Land subdividers and developers, except cemeteries	China	Foreign	100	100	100	Completed	143.713	143.713	-	143.786	-	-	-	-	-	-	600862	600862	Nantong Industries Holding Group Co Ltd	-	Nantong Inds Hldg Grp Co Ltd	China	Jiangsu Geho Real Estate Development Co Ltd	-	AVIC Aviation High-Tech Co	China	Priv.	C	Sub.	-	-	1	-	-	-	-	-	IMA
2019-12-26	-	-	-	Zhang Honggang	9J4507	6799	Investors, nec	China	Foreign	7812	Motion picture and video tape production	China	Foreign	-	-	51	Pending	5.048	5.048	-	2.576	-	-	-	-	-	-	603399	603399	Zhang Honggang	-	Zhang Honggang	China	Khorgas 2016 Film & Television Media Co Ltd	-	Jinzhou Jixiang Molybdenum Co	China	Inv.	P	Sub.	-	-	1	-	-	-	-	-	IMA
2019-12-26	2020-12-30	2020-12-30	-	Tongling Tinco Tinned Wires	89033V	3357	Drawing and insulating of nonferrous wire	China	Foreign	3357	Drawing and insulating of nonferrous wire	China	Foreign	46.65	46.65	46.65	Completed	42.617	42.617	-	19.891	-	-	600577	600577	-	-	600577	600577	Tongling Tinco Tinned Wires Co Ltd	-	Tongling Jingda Special Magnet	China	Changzhou Hengfeng Special Conductor Co Ltd	-	Tongling Jingda Special Magnet	China	Sub.	C	Sub.	-	-	1	-	-	-	-	-	IMA
2019-12-26	-	-	-	Hangzhou Haiyuan Intl Bus Ltd	4F1290	5051	Metals service centers and offices	China	Foreign	4213	Trucking, except local	China	Foreign	-	-	100	Pending	0.358	0.358	-	0.358	-	-	-	-	-	-	-	-	Hangzhou Haiyuan International Business Ltd	-	Transfar Grp Co Ltd	China	Shenyang Chuanhua Gonglugang Logistics Co Ltd	-	Transfar Grp Co Ltd	China	Sub.	P	Sub.	-	-	1	-	-	-	-	-	IMA
2019-12-26	-	-	-	Hangzhou Haiyuan Intl Bus Ltd	4F1290	5051	Metals service centers and offices	China	Foreign	4212	Local trucking	China	Foreign	-	-	100	Pending	4.537	4.537	-	4.539	-	-	-	-	-	-	-	-	Hangzhou Haiyuan International Business Ltd	-	Transfar Grp Co Ltd	China	Hangzhou Zhongcheng Supply Chain Management Co Ltd	-	Transfar Grp Co Ltd	China	Sub.	P	Sub.	-	-	1	-	-	-	-	-	IMA
2019-12-26	2020-01-03	2020-01-03	-	Li Yugong	9J3793	6799	Investors, nec	China	Foreign	3523	Farm machinery and equipment	China	Foreign	10.424	10.424	10.424	Completed	0.05	1.974	0.03	0.206	-	-	-	-	002890	002890	002890	002890	Li Yugong	-	Li Yugong	China	Shandong Hongyu Agricultural Machinery Co Ltd	ShenzSME	Shandong Hongyu Agricultural	China	Inv.	C	Public	-	-	1	-	628	-99.13	-99.07	-99.07	IMA
2019-12-26	-	-	-	Lai Xingyu	9J3858	6799	Investors, nec	China	Foreign	3679	Electronic components, nec	China	Foreign	-	-	4.685	Pending	1487.5	897.154	-	42.057	-	-	-	-	000536	000536	000536	000536	Lai Xingyu	-	Lai Xingyu	China	CPT Technology (Group) Co Ltd	Shenzhen	CPT Technology (Group) Co Ltd	China	Inv.	P	Public	-	-	1	-	5028	-	-	-	IMA
2019-12-26	-	-	-	Anhui Gourgen Traffic Constr	4H7808	8711	Engineering services	China	Foreign	8711	Engineering services	China	Foreign	-	-	4.98	Pending	143.01	143.01	-	7.125	603815	603815	-	-	-	-	-	-	Anhui Gourgen Traffic Construction Co Ltd	Shanghai	Shaoxing Shihe Invest	China	Anhui Shuian Construction Group Co Ltd	-	Anhui Shuian Constr Grp Co	China	Public	P	Priv.	1004	-	1	-	-	-	-	-	IMA
2019-12-25	2019-12-31	2019-12-31	-	Citychamp Dartong Co Ltd	17875Z	6552	Land subdividers and developers, except cemeteries	China	Foreign	3644	Noncurrent-carrying wiring devices	China	Foreign	11	90.08	11	Completed	136.175	136.175	-	14.942	600067	600067	600067	600067	-	-	600067	600067	Citychamp Dartong Co Ltd	Shanghai	Citychamp Dartong Co Ltd	China	Fuzhou Datong Electromechanical Co Ltd	-	Citychamp Dartong Co Ltd	China	Public	C	J.V.	1532	1	1	-	-	-	-	-	IMA
2019-12-25	-	-	-	Bright Dairy & Food Co Ltd	10919J	2026	Fluid milk	China	Foreign	1542	Nonresidential building construction, nec	China	Foreign	-	-	100	Pending	np	-	-	107.132	600597	600597	-	-	-	-	-	-	Bright Dairy & Food Co Ltd	Shanghai	Bright Food (Group) Co Ltd	China	Huishan Animal Husbandry Development (Jiangsu) Co Ltd-Assets	-	Huishan Animal Husbandry Dvlp	China	Public	P	Sub.	12765	-	1	-	-	-	-	-	IMA
2019-12-25	-	-	-	KPC Pharmaceuticals Inc	4F6128	2834	Pharmaceutical preparations	China	Foreign	5122	Drugs, drug proprietaries, and druggists' sundries	China	Foreign	-	-	100	Pending	0.945	0.945	-	0.943	600422	600422	600422	600422	-	-	-	-	KPC Pharmaceuticals Inc	Shanghai	KPC Pharmaceuticals Inc	China	Hainan Tianhe Pharmaceutical Industry Co Ltd	-	Hainan Tianhe Pharm Ind Co	China	Public	P	Priv.	4121	-	1	-	-	-	-	-	IMA
2019-12-25	-	-	-	Tus Envi Science & Tech Dvlp	9J7500	4953	Refuse systems	China	Foreign	4953	Refuse systems	China	Foreign	-	-	-	Intended	np	-	-	85.636	000826	000826	000826	000826	000826	000826	000826	000826	Tus Environmental Science & Technology Development Co Ltd	Shenzhen	Tus Envi Science & Tech Dvlp	China	Tus Environmental Science & Technology Development Co Ltd	Shenzhen	Tus Envi Science & Tech Dvlp	China	Public	I	Public	-	-	1	-	89660	-	-	-	IMA
2019-12-25	-	-	-	Bright Dairy & Food Co Ltd	10919J	2026	Fluid milk	China	Foreign	1542	Nonresidential building construction, nec	China	Foreign	-	-	100	Pending	np	-	-	-	600597	600597	-	-	-	-	-	-	Bright Dairy & Food Co Ltd	Shanghai	Bright Food (Group) Co Ltd	China	Huishan Dairy Development (Jiangsu) Co Ltd-Assets	-	Huishan Dairy Dvlp (Jiangsu)	China	Public	P	Sub.	12765	-	1	-	-	-	-	-	IMA
2019-12-25	-	-	-	Citychamp Dartong Co Ltd	17875Z	6552	Land subdividers and developers, except cemeteries	China	Foreign	6531	Real estate agents and managers	China	Foreign	-	-	100	Pending	9	9	-	8.978	600067	600067	600067	600067	-	-	-	-	Citychamp Dartong Co Ltd	Shanghai	Citychamp Dartong Co Ltd	China	Beijing Citichamp Property Management Co Ltd	-	Beijing Guanhai Re Co Ltd	China	Public	P	Sub.	1532	-	1	-	-	-	-	-	IMA
2019-12-25	2020-03-10	2020-03-10	-	Jiaming Invest Co Ltd	3K4363	6799	Investors, nec	China	Foreign	6552	Land subdividers and developers, except cemeteries	China	Foreign	18	18	18	Completed	np	-	-	-	-	-	-	-	-	-	-	-	Jiaming Investment Co Ltd	-	Jiaming Invest Co Ltd	China	Beijing Hengshi Huarong Real Estate Development Co Ltd	-	Beijing Hengshi Huarong Real	China	Priv.	C	Priv.	-	-	1	-	-	-	-	-	IMA
2019-12-25	-	-	-	China Shipbldg Ind Grp Co Ltd	16948V	3731	Ship building and repairing	China	Foreign	3799	Transportation equipment, nec	China	Foreign	-	-	17.34	Pending	849.91	849.91	-	147.009	-	-	-	-	-	-	-	-	China Shipbuilding Industry Group Co Ltd	-	China Shipbldg Ind Grp Co Ltd	China	Zhongchuan Cruise Ship Technology Development Co Ltd	-	China Shipbldg Ind Grp Co Ltd	China	Priv.	P	Sub.	-	-	1	-	-	-	-	-	IMA
2019-12-25	2020-06-05	2020-06-05	-	Shanghai Shimao Invest Mgmt	9J3850	6282	Investment advice	China	Foreign	6552	Land subdividers and developers, except cemeteries	China	Foreign	5	10.643	5	Completed	4133.82	2249.41	0.59	110.595	-	-	-	-	600823	600823	-	-	Shanghai Shimao Investment Management Co Ltd	-	Shanghai Shimao Invest Mgmt	China	Shanghai Shimao Co Ltd	Shanghai	Gemfair Investments Ltd	Hong Kong	Priv.	C	Public	-	-	1	-	2318	-1.39	-0.69	8.02	IMA
2019-12-25	2019-12-25	2019-12-25	-	Jiangsu Aosaikang Pharm Co	47684N	2834	Pharmaceutical preparations	China	Foreign	2834	Pharmaceutical preparations	China	Foreign	20	20	20	Completed	35.77	35.77	-	7.136	-	-	002755	002755	-	-	-	-	Jiangsu Aosaikang Pharmaceutical Co Ltd	-	Beijing Aosaikang Pharm Co	China	Yangzhou No. 3 Pharmaceutical Co Ltd	-	Yangzhou No. 3 Pharm Co Ltd	China	Sub.	C	Priv.	-	-	1	-	-	-	-	-	IMA
2019-12-25	2019-12-25	2019-12-25	-	Chengdu Yali Health Mgmt Co	9J4498	8748	Business consulting services, nec	China	Foreign	2833	Medicinal chemicals and botanical products	China	Foreign	100	100	100	Completed	11.933	11.933	-	11.903	-	-	-	-	-	-	002219	002219	Chengdu Yali Health Management Co Ltd	-	Chengdu Yali Health Mgmt Co	China	Sichuan Hengkangyuan Pharmaceutical Co Ltd	-	Hengkang Medical Group Co Ltd	China	Priv.	C	Sub.	-	-	1	-	-	-	-	-	IMA
2019-12-25	2019-12-25	2019-12-25	-	Investor Group	46145M	6799	Investors, nec	China	Foreign	3679	Electronic components, nec	China	Foreign	44	44	44	Completed	7.154	7.154	-	3.14	-	-	-	-	-	-	603829	603829	Investor Group	-	Investor Group	China	Jiangsu Luokai Electric Co Ltd	-	Jiangsu Luokai Mechanical &	China	Priv.	C	Sub.	-	-	1	-	-	-	-	-	IMA
2019-12-25	2019-12-25	2019-12-25	-	Investor Group	46145M	6799	Investors, nec	China	Foreign	3679	Electronic components, nec	China	Foreign	57.5	57.5	57.5	Completed	14.308	14.308	-	8.207	-	-	-	-	-	-	-	-	Investor Group	-	Investor Group	China	Quanzhou Sevenstars Electric Co Ltd	-	Sevenstars Electric Co Ltd	China	Priv.	C	Sub.	-	-	1	-	-	-	-	-	IMA
2019-12-25	2019-12-25	2019-12-25	-	Zhongshan Yuanfeng Entrp Mgmt	9J3531	8748	Business consulting services, nec	China	Foreign	4911	Electric services	China	Foreign	6.18	6.18	6.18	Completed	39.352	39.352	-	2.426	-	-	-	-	-	-	002015	002015	Zhongshan Yuanfeng Enterprise Management Partnership LP	-	Zhongshan Yuanfeng Entrp Mgmt	China	Guodian Zhongshan Gas Generation Co Ltd	-	GCL Energy Technology Co Ltd	China	Priv.	C	Sub.	-	-	1	-	-	-	-	-	IMA
2019-12-25	2019-12-25	2019-12-25	-	Tibet Guangrong Entrp Mgmt	0K1374	8741	Management services	China	Foreign	3663	Radio & TV broadcasting & communications equipment	China	Foreign	19	19	19	Completed	4.518	4.518	-	0.856	-	-	-	-	-	-	-	-	Tibet Guangrong Enterprise Management Partnership LP	-	Tibet Guangrong Entrp Mgmt	China	Beijing Tianlian Huajian Communication Technology Development Co Ltd	-	Gongqingcheng Tianyu Invest	China	Priv.	C	Sub.	-	-	1	-	-	-	-	-	IMA
2019-12-25	2019-12-25	2019-12-25	-	Investor Group	46145M	6799	Investors, nec	China	Foreign	7922	Theatrical producers & services	China	Foreign	-	-	-	Completed	np	-	-	499.545	-	-	-	-	-	-	-	-	Investor Group	-	Investor Group	China	Great Wall Film & Culture Enterprise Group Co Ltd	-	Great Wall Film & Culture	China	Priv.	C	Priv.	-	-	1	-	-	-	-	-	IMA
2019-12-25	2020-06-15	2020-06-15	-	Investor Group	46145M	6799	Investors, nec	China	Foreign	2834	Pharmaceutical preparations	China	Foreign	-	-	-	Completed	np	-	-	11.418	-	-	-	-	-	-	-	-	Investor Group	-	Investor Group	China	Hangzhou Chance Pharmaceuticals Co Ltd	-	Hangzhou Chance Pharms Co Ltd	China	Priv.	C	Priv.	-	-	1	-	-	-	-	-	IMA
2019-12-25	2020-01-14	2020-01-14	-	Qingdao Hisense Electns Ind	9J3548	6799	Investors, nec	China	Foreign	3663	Radio & TV broadcasting & communications equipment	China	Foreign	22.996	29.997	22.996	Completed	1178.05	2016.36	1.537	462.534	-	-	-	-	600060	600060	600060	600060	Qingdao Hisense Electronics Industry Holdings Co Ltd	-	Qingdao Hisense Electns Ind	China	Hisense Visual Technology Co Ltd	Shanghai	Hisense Visual Tech Co Ltd	China	Priv.	C	Public	-	-	1	-	21006	7.27	10.69	14.82	IMA
2019-12-25	-	-	-	Quanzhou Sevenstars Elec Co	9J3847	3679	Electronic components, nec	China	Foreign	3679	Electronic components, nec	China	Foreign	-	-	100	Pending	np	-	-	0.395	-	-	-	-	-	-	-	-	Quanzhou Sevenstars Electric Co Ltd	-	Sevenstars Electric Co Ltd	China	Sevenstars Electric Co Ltd - Assets	-	Sevenstars Electric Co Ltd	China	Sub.	P	Sub.	-	-	1	-	-	-	-	-	IMA
2019-12-25	2019-12-31	2019-12-31	-	Jiangmen Jiatai Logistics	6J3262	4212	Local trucking	China	Foreign	4911	Electric services	China	Foreign	100	100	100	Completed	6.646	6.646	-	6.63	-	-	-	-	-	-	000576	000576	Jiangmen Jiatai Logistics Services Co Ltd	-	Jiangmen Shuntai Invest Ppty	China	Jiangmen Beijie Power Plant Co Ltd	-	Jiangmen Sugarcane Chem	China	Sub.	C	Sub.	-	-	1	-	-	-	-	-	IMA
2019-12-25	2019-12-31	2019-12-31	-	Zhejiang Dongshun Automotive	9J3561	3714	Motor vehicle parts and accessories	China	Foreign	3714	Motor vehicle parts and accessories	China	Foreign	100	100	100	Completed	23.609	23.609	-	23.55	-	-	-	-	-	-	-	-	Zhejiang Dongshun Automotive Interior Parts Co Ltd	-	Zhejiang Dongshun Automotive	China	Liaoning Jinxing Automotive Interior Decoration Co Ltd	-	Zhejiang Dongshun Automotive	China	Priv.	C	Sub.	-	-	1	-	-	-	-	-	IMA
2019-12-25	2020-02-19	2020-02-19	-	Investor Group	46145M	6799	Investors, nec	China	Foreign	4953	Refuse systems	China	Foreign	40	40	40	Completed	41.923	41.923	-	16.728	-	-	-	-	-	-	000826	000826	Investor Group	-	Investor Group	China	Xiongan Puhua Water Technology Co Ltd	-	Tus Envi Science & Tech Dvlp	China	Priv.	C	Sub.	-	-	1	-	-	-	-	-	IMA
2019-12-25	2020-01-13	2020-01-13	-	GuangDong GenSho Logistics Co	2E9833	4213	Trucking, except local	China	Foreign	8611	Business associations	China	Foreign	49	100	49	Completed	0.355	0.355	-	0.173	603813	603813	603813	603813	-	-	603813	603813	GuangDong GenSho Logistics Co Ltd	Shanghai	GuangDong GenSho Logistics Co	China	Guangzhou Gensho Supply Chain Management Co Ltd	-	GuangDong GenSho Logistics Co	China	Public	C	Sub.	1033	-	1	-	-	-	-	-	IMA
2019-12-25	2019-12-25	2019-12-25	-	Investor Group	46145M	6799	Investors, nec	China	Foreign	2834	Pharmaceutical preparations	China	Foreign	-	-	-	Completed	np	-	-	127	-	-	-	-	-	-	-	-	Investor Group	-	Investor Group	China	Jiangsu Aland Nutrition Products Co Ltd	-	Jiangsu Aland Nutrition Prod	China	Priv.	C	Priv.	-	-	1	-	-	-	-	-	IMA
2019-12-25	2019-12-25	2019-12-25	-	Beijing Envirosuite Science &	0K8501	8748	Business consulting services, nec	China	Foreign	8711	Engineering services	China	Foreign	100	100	100	Completed	0.248	0.248	-	0.247	-	-	EVS	EVS	-	-	-	-	Beijing Envirosuite Science & Technology Co Ltd	-	Envirosuite Ltd	Australia	Beijing Hengliruiyuan Environmental Engineering Co Ltd	-	Beijing Hengliruiyuan Envi	China	Sub.	C	Priv.	-	-	1	-	-	-	-	-	IMA
2019-12-25	2020-04-28	2020-04-28	-	Beijing Haixin Asts Mgmt Co	9H0349	6282	Investment advice	China	Foreign	3911	Jewelry, precious metal	China	Foreign	13.104	35.793	13.104	Completed	1209.53	204.405	-	26.719	-	-	-	-	002721	002721	002721	002721	Beijing Haixin Assets Management Co Ltd	-	Beijing Haidian Tech Finl	China	Beijing Kingee Culture Development Co Ltd	ShenzSME	Beijing Kingee Culture Dvlp	China	Sub.	C	Public	-	-	1	-	2208	-	-	-	IMA
2019-12-25	2019-12-25	2019-12-25	-	Investor Group	46145M	6799	Investors, nec	China	Foreign	2836	Biological products, except diagnostic substances	China	Foreign	24.597	24.597	24.597	Completed	53.226	53.226	-	13.06	-	-	-	-	-	-	-	-	Investor Group	-	Investor Group	China	Uniongen Bioengineering (Suzhou) Co Ltd	-	Uniongen Bioengineering	China	Priv.	C	Priv.	-	-	1	-	-	-	-	-	IMA
2019-12-25	2019-12-25	2019-12-25	-	Shanghai Huaming Power Equip	9J3536	8711	Engineering services	China	Foreign	8748	Business consulting services, nec	China	Foreign	100	100	100	Completed	34.507	34.507	-	34.421	-	-	002270	002270	-	-	-	-	Shanghai Huaming Power Equipment Engineering Co Ltd	-	Huaming Power Equipment Co Ltd	China	Shandong Star Enterprise Incubation Co Ltd	-	Shandong Star Entrp	China	Sub.	C	Priv.	-	-	1	-	-	-	-	-	IMA
2019-12-25	-	-	-	Beijing Huatai Runda Energy	9C9578	4953	Refuse systems	China	Foreign	2899	Chemicals and chemical preparations, nec	China	Foreign	-	-	15.17	Pending	36.314	36.314	-	5.495	-	-	300048	300048	-	-	601168	601168	Beijing Huatai Runda Energy Saving Technology Co Ltd	-	Hiconics Eco-Energy Tech Co	China	Subei Mongolia Autonomous County West Mine Vanadium Technology Co Ltd	-	Western Mining Co Ltd	China	Sub.	P	Sub.	-	-	1	-	-	-	-	-	IMA
2019-12-25	-	-	-	Huaxun Fangzhou Co Ltd	7F8326	4812	Radiotelephone communications	China	Foreign	4812	Radiotelephone communications	China	Foreign	-	-	100	Pending	np	-	-	49.681	000687	000687	000687	000687	-	-	000687	000687	Huaxun Fangzhou Co Ltd	Shenzhen	Huaxun Fangzhou Co Ltd	China	Huaxun Fangzhou Co Ltd-Receivables	-	Huaxun Fangzhou Co Ltd	China	Public	P	Sub.	894	-	1	-	-	-	-	-	IMA
2019-12-24	2019-12-24	2019-12-24	-	Investor Group	46145M	6799	Investors, nec	China	Foreign	7389	Business services, nec	China	Foreign	60.38	60.38	60.38	Completed	59.379	59.379	-	35.822	-	-	-	-	-	-	-	-	Investor Group	-	Investor Group	China	Beijing New Energy Automotive Technology Innovation Center Co Ltd	-	Beijing New Energy Automotive	China	Priv.	C	Priv.	-	-	1	-	-	-	-	-	IMA
2019-12-24	2019-12-24	2019-12-24	-	Beidahuang Invest Hldg Ltd	2E6977	6282	Investment advice	China	Foreign	2026	Fluid milk	China	Foreign	14	14	14	Completed	np	-	-	-	-	-	-	-	-	-	-	-	Beidahuang Investment Holdings Ltd	-	Beidahuang Invest Hldg Ltd	China	Heilongjiang Wondersun Dairy Co Ltd	-	Heilongjiang Wondersun Dairy	China	Priv.	C	Priv.	-	1	1	-	-	-	-	-	IMA
2019-12-24	2019-12-24	2019-12-24	-	Investor Group	46145M	6799	Investors, nec	China	Foreign	7374	Data processing services	China	Foreign	-	-	-	Completed	np	-	-	-	-	-	-	-	-	-	-	-	Investor Group	-	Investor Group	China	DragonPass Co Ltd	-	DragonPass Co Ltd	China	Priv.	C	Priv.	-	-	1	-	-	-	-	-	IMA
2019-12-24	2019-12-24	2019-12-24	-	Kunshan Yangchenghu	1F7281	6799	Investors, nec	China	Foreign	7941	Professional sports clubs and promoters	China	Foreign	100	100	100	Completed	np	-	-	-	-	-	-	-	-	-	-	-	Kunshan Yangchenghu Wenshanglv Group Co Ltd	-	Kunshan Yangchenghu	China	Kunshan Dongfang Shixun Sports Co Ltd	-	Shanghai Foremost Grp Co Ltd	China	Priv.	C	Sub.	-	1	1	-	-	-	-	-	IMA
2019-12-24	2019-12-31	2019-12-31	-	Investor Group	46145M	6799	Investors, nec	China	Foreign	1542	Nonresidential building construction, nec	China	Foreign	5.06	95.16	5.06	Completed	3384.83	3384.83	-	171.126	-	-	-	-	-	-	-	-	Investor Group	-	Investor Group	China	Guangdong Dadi Cinema Construction Ltd	-	Dadi Hldg Ltd	Hong Kong	Priv.	C	Sub.	-	-	1	-	-	-	-	-	IMA
2019-12-24	2020-04-08	2020-04-08	-	Lishui Fuzhe Jianbu Eq Invest	9J3150	6799	Investors, nec	China	Foreign	3149	Footwear, except rubber, nec	China	Foreign	5.816	5.816	5.816	Completed	511.885	517.804	1.091	30.09	-	-	-	-	603557	603557	-	-	Lishui Fuzhe Jianbu Equity Investment Partnership LP	-	Lishui Fuzhe Jianbu Eq Invest	China	Qibu Corp Ltd	Shanghai	Superior Wisdom Holdings Ltd	China	Priv.	C	Public	-	-	1	-	1610	-7.27	-11.36	-15.38	IMA
2019-12-24	-	-	2020-05-11	Transport Telecommun & Info	9J4391	8711	Engineering services	China	Foreign	7376	Computer facilities management services	China	Foreign	-	-	6.5	Withdrawn	373.96	356.877	0.719	23.177	-	-	-	-	300344	300344	300344	300344	Transport Telecommunications & Information (Jiaxing Port) Project Management Co Ltd	-	Transport Telecommun & Info	China	Taikong Intelligent Construction Co Ltd	ShenzChNxt	Taikong Intelligent Constr Co	China	Sub.	W	Public	-	-	1	-	316	-5.62	3.92	16.4	IMA
2019-12-24	-	-	-	Guangdong Bangnong Eq Invest	9J3074	6282	Investment advice	China	Foreign	0213	Hogs	China	Foreign	-	-	13.57	Pending	np	-	-	-	-	-	002157	002157	-	-	002157	002157	Guangdong Bangnong Equity Investment Partnership LP	-	Jiangxi Zhengbang Tech Co Ltd	China	Guangdong Zhengbang Ecological Breeding Co Ltd	-	Jiangxi Zhengbang Tech Co Ltd	China	Sub.	P	Sub.	-	-	1	-	-	-	-	-	IMA
2019-12-24	2020-03-20	2020-03-20	-	Chen Yang	9J3567	6799	Investors, nec	China	Foreign	3565	Packaging machinery	China	Foreign	6.802	6.802	6.802	Completed	226.798	193.11	1.929	13.124	-	-	-	-	300442	300442	300442	300442	Chen Yang	-	Chen Yang	China	Shanghai Precise Packaging Co Ltd	ShenzChNxt	Shanghai Precise Pkg Co Ltd	China	Inv.	C	Public	-	-	1	-	817	-8.33	-7.77	-0.81	IMA
2019-12-24	2019-12-26	2019-12-26	-	Zhejiang Jiahua Energy Chem	6C6996	2899	Chemicals and chemical preparations, nec	China	Foreign	2899	Chemicals and chemical preparations, nec	China	Foreign	1.406	100	1.406	Completed	67.628	67.628	-	0.95	600273	600273	600273	600273	-	-	600273	600273	Zhejiang Jiahua Energy Chemical Industry Co Ltd	Shanghai	Zhejiang Jiahua Energy Chem	China	Zhejiang Jiahua New Material Co Ltd	-	Zhejiang Jiahua Energy Chem	China	Public	C	Sub.	1330	-	1	-	-	-	-	-	IMA
2019-12-24	-	-	-	Antolin (China) Invest Co Ltd	0J1054	6799	Investors, nec	China	Foreign	3429	Hardware, nec	China	Foreign	-	-	-	Pending	np	-	-	-	-	-	-	-	-	-	002813	002813	Antolin (China) Investment Co Ltd	-	Grupo Antolin-Irausa SA	Spain	Dongguan RoadRover Intelligent Technology Co Ltd	-	Shenzhen RoadRover Tech Co Ltd	China	Sub.	P	Sub.	-	-	1	-	-	-	-	-	IMA
2019-12-24	2019-12-24	2019-12-24	-	Dongying Zhengbang New & Old	9J4304	6282	Investment advice	China	Foreign	0711	Soil preparation services	China	Foreign	11.05	11.05	11.05	Completed	1251.99	1251.99	-	138.227	-	-	002157	002157	-	-	002157	002157	Dongying Zhengbang New & Old Kinetic Energy Conversion Equity Investment Fund Partnership LP	-	Jiangxi Zhengbang Tech Co Ltd	China	Dongying Zhengbang Ecological Agriculture Development Co Ltd	-	Jiangxi Zhengbang Tech Co Ltd	China	Sub.	C	Sub.	-	-	1	-	-	-	-	-	IMA
2019-12-24	2019-12-24	2019-12-24	-	Tianjin Hongye Trading Co	9J4291	5032	Brick, stone, and related construction materials	China	Foreign	5099	Durable goods, nec	China	Foreign	51	51	51	Completed	1.287	1.287	-	0.656	-	-	-	-	-	-	002785	002785	Tianjin Hongye Trading Company	-	Tianjin Hongye Trading Co	China	Zhangzhou Haiyi Wanli Supply Chain Co Ltd	-	Xiamen Wanli Stone Stock	China	Priv.	C	Sub.	-	-	1	-	-	-	-	-	IMA
2019-12-24	-	-	-	Chengdu Qilu Tech Co Ltd	9J3860	7372	Prepackaged Software	China	Foreign	2711	Newspapers: publishing, or publishing & printing	China	Foreign	-	-	20	Pending	18.983	18.983	-	3.793	-	-	3601	3601	-	-	3601	3601	Chengdu Qilu Technology Co Ltd	-	360 Ludashi Holdings Ltd	China	Tianjin Liuliuyou Technology Co Ltd	-	360 Ludashi Holdings Ltd	China	Sub.	P	Sub.	-	-	1	-	-	-	-	-	IMA
2019-12-24	-	-	-	Zhongan Logistics & Storage	9J3728	4226	Special warehousing and storage, nec	China	Foreign	4225	General warehousing and storage	China	Foreign	-	-	100	Pending	39.25	39.25	-	39.216	-	-	-	-	-	-	603766	603766	Zhongan Logistics & Storage (Guangzhou) Co Ltd	-	CITIC Group Corp	China	Guangzhou Houde Logistics Co Ltd	-	Loncin Motor Co Ltd	China	Sub.	P	Sub.	-	-	1	-	-	-	-	-	IMA
2019-12-24	-	-	-	Hebei Jiantou Xuanhua Thermal	5A5205	4911	Electric services	China	Foreign	4961	Steam and air conditioning supply	China	Foreign	-	-	10.59	Pending	np	-	-	-	-	-	-	-	-	-	-	-	Hebei Jiantou Xuanhua Thermal Power Co Ltd	-	Hebei Constr & Invest Grp Co	China	Jointo Hebei Thermal Co Ltd	-	Hebei Constr & Invest Grp Co	China	Sub.	P	Sub.	-	-	1	-	-	-	-	-	IMA
2019-12-24	-	-	-	Investor Group	46145M	6799	Investors, nec	China	Foreign	5191	Farm supplies	China	Foreign	-	-	100	Pending	4.735	4.735	-	4.731	-	-	-	-	-	-	000422	000422	Investor Group	-	Investor Group	China	Beijing Yihua Trading Co Ltd	-	Hubei Yihua Chemical Ind Co	China	Priv.	P	Sub.	-	-	1	-	-	-	-	-	IMA
2019-12-24	2020-03-05	2020-03-05	-	Suzhou Tiankai Huirun Ind	4J2020	6799	Investors, nec	China	Foreign	6799	Investors, nec	China	Foreign	50.195	93.92	50.195	Completed	123.783	123.783	-	62.08	-	-	-	-	-	-	-	-	Suzhou Tiankai Huirun Industry Investment Partnership LP	-	Suzhou Tiankai Huirun Ind	China	Suzhou Wuzhong Rongtai Holding Co Ltd	-	Suzhou Wuzhong Rongtai Hldg	China	Priv.	C	Priv.	-	-	1	-	-	-	-	-	IMA
2019-12-24	2020-10-30	2020-10-30	-	Ningbi Baosi Energy Equip Co	9A3212	3563	Air and gas compressors	China	Foreign	7372	Prepackaged Software	China	Foreign	5	5	5	Completed	28.545	28.545	-	1.489	300441	300441	300441	300441	-	-	-	-	Ningbo Baosi Energy Equipment Co Ltd	ShenzChNxt	Ningbi Baosi Energy Equip Co	China	Shanghai Huashang Energy Technology Co Ltd	-	Shanghai Huashang Energy Tech	China	Public	C	Priv.	2886	-	1	-	-	-	-	-	IMA
2019-12-24	2019-12-24	2019-12-24	-	Greentown Ideal Town Constr	5J2744	1542	Nonresidential building construction, nec	China	Foreign	6552	Land subdividers and developers, except cemeteries	China	Foreign	40	40	40	Completed	149.929	149.929	-	59.92	-	-	3900	3900	-	-	-	-	Greentown Ideal Town Construction Group Co Ltd	-	Greentown China Holdings Ltd	China	Zhejiang Yinrun Bluetown Real Estate Development Co Ltd	-	Zhejiang Yinrun Bluetown Re	China	Sub.	C	Priv.	-	-	1	-	-	-	-	-	IMA
2019-12-24	2019-12-24	2019-12-24	-	Investor Group	46145M	6799	Investors, nec	China	Foreign	4941	Water supply	China	Foreign	20	20	20	Completed	7.422	7.422	-	1.483	-	-	-	-	-	-	002806	002806	Investor Group	-	Investor Group	China	Guangdong Huafeng Bijiang Environmental Protection Technology Co Ltd	-	Guangdong Huafeng New Energy	China	Priv.	C	Sub.	-	-	1	-	-	-	-	-	IMA
2019-12-24	2019-12-24	2019-12-24	-	Investor Group	46145M	6799	Investors, nec	China	Foreign	2834	Pharmaceutical preparations	China	Foreign	11.506	11.506	11.506	Completed	635.114	635.114	-	73.014	-	-	-	-	N/A	N/A	002422	002422	Investor Group	-	Investor Group	China	Yili Chuanning Biotechnology Co Ltd	ShenzChNxt	Sichuan Kelun Pharm Co Ltd	China	Priv.	C	Sub.	-	-	1	-	-	-	-	-	IMA
2019-12-24	2019-12-24	2019-12-24	-	Investor Group	46145M	6799	Investors, nec	China	Foreign	3531	Construction machinery and equipment	China	Foreign	100	100	100	Completed	28.762	28.762	-	28.737	-	-	-	-	-	-	600815	600815	Investor Group	-	Investor Group	China	XGMA (Sanming) Heavy Machinery Co Ltd	-	Xiamen XGMA Machinery Co Ltd	China	Priv.	C	Sub.	-	-	1	-	-	-	-	-	IMA
2019-12-24	2019-12-24	2019-12-24	-	Hubei Zhongbang Hengtai Pharm	9J5835	2834	Pharmaceutical preparations	China	Foreign	5122	Drugs, drug proprietaries, and druggists' sundries	China	Foreign	29.9	29.9	29.9	Completed	23.953	23.953	-	7.156	-	-	-	-	-	-	-	-	Hubei Zhongbang Hengtai Pharmaceutical Technology Co Ltd	-	Hubei Zhongbang Hengtai Pharm	China	Jiangxi Yongfeng Kangde Pharmaceutical Co Ltd	-	Hezeshi Mudanqu Huahan	China	Priv.	C	Sub.	-	-	1	-	-	-	-	-	IMA
2019-12-24	2019-12-24	2019-12-24	-	Investor Group	46145M	6799	Investors, nec	China	Foreign	7359	Equipment rental and leasing, nec	China	Foreign	-	-	-	Completed	np	-	-	71.303	-	-	-	-	-	-	-	-	Investor Group	-	Investor Group	China	Shanghai Zhixiang Technology Co Ltd	-	Shanghai Zhixiang Tech Co Ltd	China	Priv.	C	Priv.	-	-	1	-	-	-	-	-	IMA
2019-12-24	-	-	-	Guangzhou Hi-Target	40758W	3812	Search, detection, and navigation equipment	China	Foreign	7379	Computer related services,nec	China	Foreign	-	-	26.13	Pending	49.957	49.957	-	13.043	300177	300177	300177	300177	-	-	-	-	Guangzhou Hi-Target Navigation Tech Co Ltd	ShenzChNxt	Guangzhou Hi-Target	China	Xian Lingjing Technology Co Ltd	-	Xian Lingjing Tech Co Ltd	China	Public	P	Priv.	2367	-	1	-	-	-	-	-	IMA
2019-12-24	2021-05-31	2021-05-31	-	JCET Group Co Ltd	47787R	3674	Semiconductors and related devices	China	Foreign	3674	Semiconductors and related devices	Singapore	Foreign	100	100	100	Completed	np	-	-	-	600584	600584	600584	600584	-	-	ADI	ADI	JCET Group Co Ltd	Shanghai	JCET Group Co Ltd	China	Analog Devices Inc-Test Facility	-	Analog Devices Inc	United States	Public	C	Sub.	23600	-	1	-	-	-	-	-	IMA
2019-12-24	2019-12-24	2019-12-24	-	Hangzhou Worth Tech Co Ltd	4H1471	7375	Information retrieval services	China	Foreign	7376	Computer facilities management services	China	Foreign	100	100	100	Completed	0.714	0.714	-	0.713	-	-	300603	300603	-	-	-	-	Hangzhou Worth Technology Co Ltd	-	Leon Technology Co Ltd	China	Hangzhou Xinyue Information Technology Co Ltd	-	Hangzhou Xinyue Info Tech Co	China	Sub.	C	Priv.	-	-	1	-	-	-	-	-	IMA
2019-12-24	2020-01-23	2020-01-23	-	Guizhou Gas Group Corp Ltd	40781R	4923	Natural gas transmission and distribution	China	Foreign	4922	Natural gas transmission	China	Foreign	100	100	100	Completed	10.99	10.99	-	10.981	600903	600903	600903	600903	-	-	-	-	Guizhou Gas Group Corp Ltd	Shanghai	Guizhou Gas Group Corp Ltd	China	Guizhou Wengan Shenan Gas Co Ltd	-	Qinhuangdao Mingqi Invest	China	Public	C	Sub.	3636	-	1	-	-	-	-	-	IMA
2019-12-24	2019-12-24	2019-12-24	-	Qinhuangdao Mingqi Invest	9J3811	6799	Investors, nec	China	Foreign	4922	Natural gas transmission	China	Foreign	16.67	100	16.67	Completed	np	-	-	-	-	-	-	-	-	-	-	-	Qinhuangdao Mingqi Investment Holding Group Co Ltd	-	Qinhuangdao Mingqi Invest	China	Guizhou Wengan Shenan Gas Co Ltd	-	Qinhuangdao Mingqi Invest	China	Priv.	C	Sub.	-	-	1	-	-	-	-	-	IMA
2019-12-24	2020-04-01	2020-04-01	-	Hangzhou Fushi Asset Mgmt Co	1K8303	6282	Investment advice	China	Foreign	8742	Management consulting services	China	Foreign	5.177	5.177	5.177	Completed	322.533	210.66	-	10.897	-	-	-	-	300071	300071	300071	300071	Hangzhou Fushi Asset Management Co Ltd	-	Zhejiang Fute Asset Mgmt Co	China	Spearhead Integrated Marketing Communication Group	ShenzChNxt	Spearhead Integrated Mktg	China	Sub.	C	Public	-	-	1	-	1781	-	-	-	IMA
2019-12-24	-	-	-	Panjin Shuangtaizi District	7C8623	6799	Investors, nec	China	Foreign	8711	Engineering services	China	Foreign	-	-	30	Pending	5.824	5.824	-	1.746	-	-	-	-	-	-	000059	000059	Panjin Shuangtaizi District Economic Development & Investment Co Ltd	-	Panjin Fuxiang Industrial Co	China	Liaoning Huajin Chemical Engineering Co Ltd	-	N Huajin Chem Inds Co Ltd	China	Sub.	P	Sub.	-	-	1	-	-	-	-	-	IMA
2019-12-24	-	-	-	Chongqing Wubida Network Tech	9J4631	7375	Information retrieval services	China	Foreign	3714	Motor vehicle parts and accessories	China	Foreign	-	-	100	Pending	np	-	-	-	-	-	-	-	-	-	001696	001696	Chongqing Wubida Network Technology Co Ltd	-	Zongshen Industrial Grp Co	China	Chongqing Zuoshifu Power Machinery Sales Service Co Ltd	-	Chongqing Zongshen Power Mach	China	Sub.	P	Sub.	-	-	1	-	-	-	-	-	IMA
2019-12-24	-	-	-	Shunyu Jieneng Tech Co Ltd	6H6998	499A	Cogeneration, alternative energy sources	China	Foreign	499A	Cogeneration, alternative energy sources	China	Foreign	-	-	100	Pending	24.549	24.549	-	24.528	-	-	002617	002617	-	-	-	-	Shunyu Jieneng Technology Co Ltd	-	Roshow Technology Co Ltd	China	Haicheng Aikang Electric Power Co Ltd	-	Zhangjiagang Akcome New	China	Sub.	P	Sub.	-	-	1	-	-	-	-	-	IMA
2019-12-24	2020-03-03	2020-03-03	-	Investor Group	46145M	6799	Investors, nec	China	Foreign	2834	Pharmaceutical preparations	China	Foreign	6.98	6.98	6.98	Completed	30.672	30.672	-	2.139	-	-	-	-	-	-	300485	300485	Investor Group	-	Investor Group	China	Shenyang Junyuan Pharmaceutical Co Ltd	-	Beijing Science Sun Pharm	China	Priv.	C	Sub.	-	-	1	-	-	-	-	-	IMA
2019-12-24	-	-	-	Investor Group	46145M	6799	Investors, nec	China	Foreign	3674	Semiconductors and related devices	China	Foreign	-	-	5.929	Pending	311.741	311.741	-	18.467	-	-	-	-	N/A	N/A	N/A	N/A	Investor Group	-	Investor Group	China	Forehope Electronic (Ningbo) Co Ltd	SSE STR MK	Forehope Electn (Ningbo) Co	China	Priv.	P	Priv.	-	-	1	-	-	-	-	-	IMA
2019-12-24	2020-05-29	2020-05-29	-	Investor Group	46145M	6799	Investors, nec	China	Foreign	0273	Animal aquaculture	China	Foreign	29.903	29.903	29.903	Completed	565.336	471.243	1.338	139.827	-	-	-	-	002696	002696	002696	002696	Investor Group	-	Investor Group	China	Baiyang Investment Group Inc	ShenzSME	Baiyang Investment Group Inc	China	Priv.	C	Public	-	2	1	-	3284	71.2	66.96	79.32	IMA
2019-12-23	2019-12-30	2019-12-30	-	Investor Group	46145M	6799	Investors, nec	China	Foreign	3496	Miscellaneous fabricated wire products	China	Foreign	12.429	12.429	12.429	Completed	670.779	441.631	-	54.936	-	-	-	-	300325	300325	300325	300325	Investor Group	-	Investor Group	China	Jiangsu Dewei Advanced Materials Co Ltd	ShenzChNxt	Jiangsu Dewei Advanced	China	Priv.	C	Public	-	-	1	-	1181	-	-	-	IMA
2019-12-23	2019-12-23	2019-12-23	-	Shenzhen Kingsun Science&Tech	83960N	7372	Prepackaged Software	China	Foreign	7375	Information retrieval services	China	Foreign	13.04	13.04	13.04	Completed	8.749	8.749	-	1.142	300235	300235	300235	300235	-	-	-	-	Shenzhen Kingsun Science & Technology Co Ltd	ShenzChNxt	Shenzhen Kingsun Science&Tech	China	Jiangxi Xinhuayun Education Technology Co Ltd	-	Jiangxi Publishing Grp Co Ltd	China	Public	C	Sub.	227	-	1	-	-	-	-	-	IMA
2019-12-23	-	-	-	Zhejiang Qicheng Finl Info	9J3248	6282	Investment advice	China	Foreign	6799	Investors, nec	China	Foreign	-	-	55.527	Pending	5.044	5.044	-	2.803	-	-	-	-	-	-	-	-	Zhejiang Qicheng Financial Information Service Co Ltd	-	Zhejiang Qicheng Finl Info	China	Shenzhen Yintai Mining LP	-	Shenyang Yanxin Invest Mgmt	China	Priv.	P	Sub.	-	-	1	-	-	-	-	-	IMA
2019-12-23	2020-04-10	2020-04-10	-	Tellhow Group Co Ltd	88460M	3699	Electric equipment, nec	China	Foreign	3369	Nonferrous foundries	China	Foreign	7.996	28.571	7.996	Completed	np	-	-	-	-	-	-	-	002760	002760	002760	002760	Tellhow Group Co Ltd	-	Tellhow Group Co Ltd	China	Anhui Fengxing Wear Resistant Materials Co Ltd	ShenzSME	Anhui Fengxing Wear Resistant	China	Priv.	C	Public	-	-	1	-	656	-	-	-	IMA
2019-12-23	2019-12-23	2019-12-23	-	Guangzhou Fuxing Invest	1K9576	6282	Investment advice	China	Foreign	6531	Real estate agents and managers	China	Foreign	100	100	100	Completed	0.713	0.713	-	0.714	-	-	-	-	-	-	2777	2777	Guangzhou Fuxing Investment Consulting Co Ltd	-	R&F Ppty Svcs Grp Co Ltd	China	Datong Hengfu Property Management Co Ltd	-	Guangzhou R&F Ppty Co Ltd	China	Sub.	C	Sub.	-	-	1	-	-	-	-	-	IMA
2019-12-23	2019-12-23	2019-12-23	-	Chengdu Xinjin Water City	9J3068	6799	Investors, nec	China	Foreign	4941	Water supply	China	Foreign	100	100	100	Completed	np	-	-	-	-	-	-	-	-	-	-	-	Chengdu Xinjin Water City Water Investment Co Ltd	-	Chengdu Xinjin Water City	China	Chengdu Xinjin Hengrui Huaqiao Water Supply Plant Co Ltd	-	Chengdu Xinjin Hengrui	China	Priv.	C	Priv.	-	1	1	-	-	-	-	-	IMA
2019-12-23	2019-12-23	2019-12-23	-	Chengdu Xinjin Water City	9J3068	6799	Investors, nec	China	Foreign	4941	Water supply	China	Foreign	100	100	100	Completed	np	-	-	-	-	-	-	-	-	-	-	-	Chengdu Xinjin Water City Water Investment Co Ltd	-	Chengdu Xinjin Water City	China	Sichuan Xinjin Huayuan Water Supply Co Ltd	-	Sichuan Xinjin Huayuan Water	China	Priv.	C	Priv.	-	1	1	-	-	-	-	-	IMA
2019-12-23	-	-	-	China Agroforestry Low-Carbon	0C2752	0851	Forestry services	China	Foreign	2084	Wines, brandy, and brandy spirits	China	Foreign	-	-	-	Pending	np	-	-	-	1069	1069	1069	1069	-	-	-	-	China Agroforestry Low-Carbon Holdings Ltd	Hong Kong	China Agroforestry Low-Carbon	China	Hunan Heijinlu Wine Industry Sales Co Ltd	-	Hunan Heijinlu Wine Ind Sales	China	Public	P	Priv.	57	-	1	-	-	-	-	-	IMA
2019-12-23	-	-	-	Luo Xiongke	9J2590	6799	Investors, nec	China	Foreign	8742	Management consulting services	China	Foreign	-	-	70	Pending	1.145	1.145	-	0.802	-	-	-	-	-	-	002436	002436	Luo Xiongke	-	Luo Xiongke	China	Shanghai Zexuan Enterprise Management Partnership LP	-	Shenzhen Fastprint Circuit	China	Inv.	P	Sub.	-	-	1	-	-	-	-	-	IMA
2019-12-23	2020-07-08	2020-07-08	-	Shanghai Zhongchuang Lingxing	9J3159	2819	Industrial inorganic chemicals, nec	China	Foreign	3564	Industrial and commercial fans and blowers	China	Foreign	10	19.65	10	Completed	450.986	417.794	1.085	41.816	-	-	-	-	300056	300056	300056	300056	Shanghai Zhongchuang Lingxing Energy Technology Group Co Ltd	-	Beijing Huishi Entrp Mgmt	China	Xiamen Savings Environmental Co Ltd	ShenzChNxt	Xiamen Savings Envi Co Ltd	China	Sub.	C	Public	-	1	1	-	605	12.93	13.94	16.56	IMA
2019-12-23	2020-11-15	2020-11-15	-	Wang Jinlong	9J5134	6799	Investors, nec	China	Foreign	3559	Special industry machinery, nec	China	Foreign	8.421	8.421	8.421	Completed	13.548	13.548	-	1.142	-	-	-	-	-	-	2178	2178	Wang Jinlong	-	Wang Jinlong	China	Petro-King Energy Technology (Huizhou) Co Ltd	-	Petro-King Oilfield Svcs Ltd	China	Inv.	C	Sub.	-	-	1	-	-	-	-	-	IMA
2019-12-23	-	-	-	Shaanxi Water Affair Grp Co	8F3287	4941	Water supply	China	Foreign	8712	Architectural services	China	Foreign	-	-	13.95	Pending	343.172	352.377	0.705	49.202	-	-	-	-	603778	603778	603778	603778	Shaanxi Water Affair Group Co Ltd	-	Shaanxi Water Affair Grp Co	China	Beijing Qianjing Landscape Co Ltd	Shanghai	Beijing Qianjing Landscape Co	China	Sub.	P	Public	-	-	1	-	345	8.14	9.34	-8.48	IMA
2019-12-23	2020-01-08	2020-01-08	-	Jiaxing Paradise Silicon	9J2661	6799	Investors, nec	China	Foreign	2392	Housefurnishings, except curtains and draperies	China	Foreign	9.242	9.242	9.242	Completed	np	-	-	-	-	-	-	-	000955	000955	000955	000955	Jiaxing Paradise Silicon Valley Equity Investment Co Ltd	-	Jiaxing Paradise Silicon	China	Xinlong Holding (Group) Co Ltd	Shenzhen	Xinlong Holding(Group)Co Ltd	China	Priv.	C	Public	-	-	1	-	872	-	-	-	IMA
2019-12-23	2019-12-23	2019-12-23	-	Investor Group	46145M	6799	Investors, nec	China	Foreign	3674	Semiconductors and related devices	China	Foreign	99.33	99.33	99.33	Completed	21.391	21.391	-	21.267	-	-	-	-	-	-	SMI	981 SMI	Investor Group	-	Investor Group	China	Semiconductor Technology Innovation Center (Beijing) Co Ltd	-	Semiconductor Mnfg Intl Corp	China	Priv.	C	Sub.	-	-	1	-	-	-	-	-	IMA
2019-12-23	2019-12-23	2019-12-23	-	Investor Group	46145M	6799	Investors, nec	China	Foreign	7373	Computer integrated systems design	China	Foreign	72.01	72.01	72.01	Completed	1.584	1.584	-	1.142	-	-	-	-	-	-	300229	300229	Investor Group	-	Investor Group	China	Guangzhou Xingu Electronic Technology Co Ltd	-	Trs Info Tech Co Ltd	China	Priv.	C	Sub.	-	-	1	-	-	-	-	-	IMA
2019-12-23	-	-	2021-08-20	Investor Group	46145M	6799	Investors, nec	China	Foreign	1611	Highway and street construction	Turkey	Foreign	-	-	51	Withdrawn	np	-	-	-	-	-	-	-	-	-	-	-	Investor Group	-	Investor Group	China	ICA IC Ictas Astaldi Ucuncu Bogaz Koprusu & Kuzey Marmara Otoyolu Yatirim & Isletme As	-	IC Ictas Insaat Sanayi	Turkey	Priv.	W	Sub.	-	1	1	-	-	-	-	-	IMA
2019-12-23	2021-01-28	2021-01-28	-	Nantong Inds Hldg Grp Co Ltd	63210Q	6799	Investors, nec	China	Foreign	3564	Industrial and commercial fans and blowers	China	Foreign	17.386	23.03	16.523	Completed	889.382	656.199	-	114.183	-	-	-	-	300091	300091	300091	300091	Nantong Industries Holding Group Co Ltd	-	Nantong Inds Hldg Grp Co Ltd	China	Jin Tong Ling Technology Group Co Ltd	ShenzChNxt	Jin Tong Ling Tech Grp Co Ltd	China	Priv.	C	Public	-	2	1	-	1170	-	-	-	IMA
2019-12-23	2019-12-23	2019-12-23	-	Dongying Econ & Technological	9J4450	6282	Investment advice	China	Foreign	3264	Porcelain electrical supplies	China	Foreign	100	100	100	Completed	2.994	2.994	-	2.996	-	-	-	-	-	-	300285	300285	Dongying Economic & Technological Development Zone State-Owned Assets Operation Co Ltd	-	Dongying Econ & Technological	China	Shandong Guoci Electronic Technology Development Co Ltd	-	Shandong Sinocera Functional	China	Priv.	C	Sub.	-	-	1	-	-	-	-	-	IMA
2019-12-23	-	-	-	Dagang Holding Group Co Ltd	9J3906	3531	Construction machinery and equipment	China	Foreign	1099	Miscellaneous metal ores, nec	China	Foreign	-	-	51	Pending	np	-	-	-	300103	300103	300103	300103	-	-	-	-	Dagang Holding Group Co Ltd	ShenzChNxt	Dagang Holding Group Co Ltd	China	Tongguan County Fuyuan Industry Co Ltd	-	Shaanxi Fuyuan Zhongchuang	China	Public	P	Sub.	323	-	1	-	-	-	-	-	IMA
2019-12-23	-	-	-	Shenzhen Shenye Ind Co Ltd	9J3205	5511	Motor vehicle dealers (new and used)	China	Foreign	5511	Motor vehicle dealers (new and used)	China	Foreign	-	-	100	Pending	10.838	10.838	-	10.847	-	-	-	-	-	-	002682	002682	Shenzhen Shenye Industry Co Ltd	-	Kunming Heyun Auto Trading Co	China	Meizhou Xinyu Automobile Wholesaler Service Co Ltd	-	Longzhou Group Co Ltd	China	Sub.	P	Sub.	-	-	1	-	-	-	-	-	IMA
2019-12-23	-	-	-	Kam Hon Printing (Shenzhen)	9J3143	2752	Commercial printing, lithographic	China	Foreign	3555	Printing trades machinery	China	Foreign	-	-	100	Pending	np	-	-	0.711	-	-	0055	0055	-	-	-	-	Kam Hon Printing (Shenzhen) Co Ltd	-	Neway Group Holdings Ltd	Hong Kong	Shenzhen Yufeng Printing Equipment Co Ltd-Equipment	-	Shenzhen Yufeng Printing	China	Sub.	P	Sub.	-	-	1	-	-	-	-	-	IMA
2019-12-23	2020-01-15	2020-01-15	-	Sichuan Crun Co Ltd	9C0889	3586	Measuring and dispensing pumps	China	Foreign	5084	Industrial machinery and equipment	China	Foreign	75	75	75	Completed	7.843	7.843	-	5.888	002272	002272	002272	002272	-	-	-	-	Sichuan Crun Co Ltd	ShenzSME	Sichuan Crun Co Ltd	China	Jiangsu Ousheng Hydraulic Technology Co Ltd	-	Jiangsu Ousheng Hydraulic	China	Public	C	Priv.	1042	-	1	-	-	-	-	-	IMA
2019-12-23	2019-12-30	2019-12-30	-	Beijing Tongyu Advanced Eq	9J3234	6282	Investment advice	China	Foreign	3949	Sporting and athletic goods, nec	China	Foreign	7.733	7.733	7.733	Completed	399.634	571.963	0.642	44.267	-	-	-	-	300005	300005	300005	300005	Beijing Tongyu Advanced Equity Investment Center LP	-	Beijing Integrated Circuit	China	Toread Holdings Group Co Ltd	ShenzChNxt	Toread Holdings Group Co Ltd	China	Sub.	C	Public	-	-	1	-	1721	5.39	15.09	24.65	IMA
2019-12-22	2020-05-12	2020-05-12	-	Shenzhen Boguan Invest Dvlp	0K3635	6282	Investment advice	China	Foreign	7372	Prepackaged Software	China	Foreign	51	51	51	Completed	0.56	0.56	-	0.285	-	-	-	-	-	-	002356	002356	Shenzhen Boguan Investment Development Co Ltd	-	Shenzhen Zhongfa Xingyang	China	Shenzhen Hemei Intelligent Technology Co Ltd	-	Shenzhen Hemei Group Co Ltd	China	Sub.	C	Sub.	-	-	1	-	-	-	-	-	IMA
2019-12-22	2020-01-13	2020-01-13	-	Investor Group	46145M	6799	Investors, nec	China	Foreign	3612	Power, distribution, and specialty transformers	China	Foreign	7.99	7.99	7.99	Completed	197.276	203.554	-	16.264	-	-	-	-	N/A	N/A	N/A	N/A	Investor Group	-	Investor Group	China	JinGuan Electric Co Ltd	SSE STR MK	JinGuan Electric Co Ltd	China	Priv.	C	Priv.	-	-	1	-	689	-	-	-	IMA
2019-12-21	2020-02-18	2020-02-18	-	Gansu Engineering Consulting	0K5916	8711	Engineering services	China	Foreign	7374	Data processing services	China	Foreign	10	10	10	Completed	15.385	15.385	-	1.538	000779	000779	-	-	-	-	-	-	Gansu Engineering Consulting Group Co Ltd	Shenzhen	Gansu Provincial State-Owned	China	Silk Road Information Port Co Ltd	-	Silk Road Info Port Co Ltd	China	Public	C	Priv.	4698	-	1	-	-	-	-	-	IMA
2019-12-21	2019-12-21	2019-12-21	-	Investor Group	46145M	6799	Investors, nec	China	Foreign	7375	Information retrieval services	China	Foreign	5	5	5	Completed	228.366	228.366	-	11.418	-	-	-	-	-	-	-	-	Investor Group	-	Investor Group	China	Feishu Digital Technology (Shanghai) Co Ltd	-	Xinyu Chennuo Invest Mgmt Ctr	China	Priv.	C	Sub.	-	-	1	-	-	-	-	-	IMA
2019-12-21	2019-12-21	2019-12-21	-	Dongyang Lingke Film & Tv	9J2652	7819	Services allied to motion picture production	China	Foreign	4833	Television broadcasting stations	China	Foreign	60	60	60	Completed	0.999	0.999	-	0.599	-	-	-	-	-	-	300426	300426	Dongyang Lingke Film & Television Planning Co Ltd	-	Dongyang Lingke Film & Tv	China	Shanghai Lingke Shanyao Film & Television Production Co Ltd	-	Zhejiang Talent TV & Film Co	China	Priv.	C	Sub.	-	-	1	-	-	-	-	-	IMA
2019-12-21	2019-12-21	2019-12-21	-	Citic Guoan Grp Co Ltd	17481J	6282	Investment advice	China	Foreign	7375	Information retrieval services	China	Foreign	12	12	12	Completed	7.136	7.136	-	0.856	-	-	-	-	-	-	-	-	Citic Guoan Group Co Ltd	-	Citic Guoan Grp Co Ltd	China	Xuzhou Guoan Yigou Electronic Commerce Co Ltd	-	Xuzhou Guoan Yigou Electn	China	Priv.	C	Priv.	-	-	1	-	-	-	-	-	IMA
2019-12-21	2019-12-21	2019-12-21	-	Zhejiang Univ Crystal Venture	9J3787	6799	Investors, nec	China	Foreign	3674	Semiconductors and related devices	China	Foreign	3.54	3.54	3.54	Completed	220.121	220.121	-	7.792	-	-	-	-	-	-	-	-	Zhejiang University Crystal Venture Capital Co Ltd	-	Zhejiang Univ Crystal Venture	China	Zhejiang Supcon Solar Energy Technology Co Ltd	-	Zhejiang Supcon Solar Energy	China	Priv.	C	Priv.	-	-	1	-	-	-	-	-	IMA
2019-12-21	2019-12-21	2019-12-21	-	BOC Finl Asset Invest Co Ltd	0H3819	6141	Personal credit institutions	China	Foreign	5099	Durable goods, nec	China	Foreign	31.035	31.035	31.035	Completed	216.152	216.152	-	67.083	-	-	-	-	-	-	-	-	BOC Financial Asset Investment Co Ltd	-	China Investment Corp	China	Xiamen Xinda'an Trading Co Ltd	-	Xiamen Xinda'an Trading Co Ltd	China	Sub.	C	Priv.	-	-	1	-	-	-	-	-	IMA
2019-12-21	-	-	-	Investor Group	46145M	6799	Investors, nec	China	Foreign	6282	Investment advice	China	Foreign	-	-	52.85	Pending	216.051	216.051	-	114.183	-	-	-	-	-	-	-	-	Investor Group	-	Investor Group	China	Shenzhen Waranty Asset Management Co Ltd	-	Shanxi Guotou Innovation	China	Priv.	P	Sub.	-	-	1	-	-	-	-	-	IMA
2019-12-21	2019-12-21	2019-12-21	-	Guo Xinping	7A7276	6799	Investors, nec	China	Foreign	8748	Business consulting services, nec	China	Foreign	61.68	61.68	61.68	Completed	16.284	16.284	-	10.044	-	-	-	-	-	-	-	-	Guo Xinping	-	Guo Xinping	China	Tianjin Lishi Runhe Enterprise Management Consultancy LP	-	Zheyin Huidi (Hangzhou)	China	Inv.	C	Sub.	-	-	1	-	-	-	-	-	IMA
2019-12-21	2019-12-21	2019-12-21	-	Investor Group	46145M	6799	Investors, nec	China	Foreign	3631	Household cooking equipment	China	Foreign	11.22	11.22	11.22	Completed	158.472	158.472	-	17.781	-	-	-	-	-	-	-	-	Investor Group	-	Investor Group	China	Zhejiang Tongfu Temeike Household Products Co Ltd	-	Zhejiang Tongfu Temeike	China	Priv.	C	Priv.	-	-	1	-	-	-	-	-	IMA
2019-12-21	-	-	-	Nanchang Chanmeng Invest Mgmt	9J3233	6282	Investment advice	China	Foreign	3674	Semiconductors and related devices	China	Foreign	-	-	28.25	Pending	757.853	757.853	-	214.094	-	-	-	-	-	-	002456	002456	Nanchang Chanmeng Investment Management Co Ltd	-	Nanchang LPG Co	China	Nanchang Oufei Biometrics Technology Co Ltd	-	OFILM Group Co Ltd	China	Sub.	P	Sub.	-	-	1	-	-	-	-	-	IMA
2019-12-21	-	-	-	N Huajin Chem Inds Co Ltd	2C0901	2899	Chemicals and chemical preparations, nec	China	Foreign	5169	Chemicals and allied products, nec	China	Foreign	-	-	50	Pending	24.552	24.552	-	12.276	000059	000059	000059	000059	-	-	-	-	North Huajin Chemical Industries Co Ltd	Shenzhen	N Huajin Chem Inds Co Ltd	China	Panjin Jinyang Chemical Co Ltd	-	Panjin Jinyang Chem Co Ltd	China	Public	P	Priv.	8298	-	1	-	-	-	-	-	IMA
2019-12-21	-	-	-	N Huajin Chem Inds Co Ltd	2C0901	2899	Chemicals and chemical preparations, nec	China	Foreign	2873	Nitrogenous fertilizers	China	Foreign	-	-	100	Pending	31.601	31.601	-	31.601	000059	000059	000059	000059	-	-	-	-	North Huajin Chemical Industries Co Ltd	Shenzhen	N Huajin Chem Inds Co Ltd	China	Akesu Huajin Chemical Fertilizer Co Ltd	-	China N Inds Grp Co Ltd	China	Public	P	Sub.	8298	-	1	-	-	-	-	-	IMA
2019-12-21	2019-12-21	2019-12-21	-	Gold Cup Elec Apparatus Co	38301Z	3357	Drawing and insulating of nonferrous wire	China	Foreign	3679	Electronic components, nec	China	Foreign	15	15	15	Completed	79.004	79.004	-	11.851	002533	002533	002533	002533	-	-	002533	002533	Gold Cup Electric Apparatus Co Ltd	ShenzSME	Gold Cup Elec Apparatus Co	China	Goldcup Electric Apparatus Electromagnetic Wire Co Ltd	-	Gold Cup Elec Apparatus Co	China	Public	C	J.V.	2706	-	1	-	-	-	-	-	IMA
2019-12-21	2019-12-31	2019-12-31	-	Investor Group	46145M	6799	Investors, nec	China	Foreign	6282	Investment advice	China	Foreign	100	100	100	Completed	np	-	-	-	-	-	-	-	-	-	-	-	Investor Group	-	Investor Group	China	Gongqingcheng Dahe Investment Management Partnership Enterprise LP	-	Gongqingcheng Dahe Invest	China	Priv.	C	Priv.	-	-	1	-	-	-	-	-	IMA
2019-12-21	2020-01-17	2020-01-17	-	Hangzhou Shengai Zhexin Entrp	9J2584	8748	Business consulting services, nec	China	Foreign	3674	Semiconductors and related devices	China	Foreign	7.234	7.234	7.234	Completed	2479.4	2486.53	2.157	179.885	-	-	-	-	002273	002273	002273	002273	Hangzhou Shengai Zhexin Enterprise Management LP	-	Hangzhou Shengai Zhexin Entrp	China	Zhejiang Crystal-Optech Co Ltd	ShenzSME	Zhejiang Crystal-Optech Co Ltd	China	Priv.	C	Public	-	-	1	-	4820	-9.95	-12.9	15.97	IMA
2019-12-21	-	-	-	Cedar Culture Tourism Dvlp Co	9J2659	0781	Landscape counseling and planning	China	Foreign	7389	Business services, nec	China	Foreign	-	-	60	Pending	5.138	5.138	-	3.083	-	-	-	-	-	-	1577	1577	Cedar Culture Tourism Development Co Ltd	-	Cedar Holdings Group Co Ltd	China	Khorgas Xichuang Cultural Tourism Co Ltd	-	Quanzhou Huixin Micro-Credit	China	Sub.	P	Sub.	-	-	1	-	-	-	-	-	IMA
2019-12-20	2020-02-28	2020-02-28	-	Nanjing Lingxing Automotive	5F8798	3711	Motor vehicles and passenger car bodies	China	Foreign	7515	Passenger car leasing	China	Foreign	100	100	100	Completed	np	-	-	-	-	-	-	-	-	-	GLE	GLE	Nanjing Lingxing Automotive Service Co Ltd	-	Nanjing Lingxing Automotive	China	ALD Fortune Auto Leasing & Renting (Shanghai) Co Ltd	-	Societe Generale SA	France	Priv.	C	J.V.	-	-	1	-	-	-	-	-	IMA
2019-12-20	2019-12-20	2019-12-20	-	Qingdao Aucma Innovation	2F9351	3699	Electric equipment, nec	China	Foreign	6512	Operators of nonresidential buildings	China	Foreign	8	8	8	Completed	1.552	1.552	-	0.124	-	-	-	-	-	-	600336	600336	Qingdao Aucma Innovation Accelerator Co Ltd	-	Qingdao Aucma Group Corp	China	Qingdao Aucma Wisdom Park Co Ltd	-	Aucma Co Ltd	China	Sub.	C	Sub.	-	-	1	-	-	-	-	-	IMA
2019-12-20	-	-	-	Tingyi (Cayman Islands) Hldg	88749L	2099	Food preparations, nec	China	Foreign	2086	Bottled & canned soft drinks & carbonated waters	China	Foreign	-	-	5	Pending	4061.99	4061.99	-	203	0322	0322 910322 TCYMY	0322	0322 910322 TCYMY	-	-	0322	0322 910322 TCYMY	Tingyi (Cayman Islands) Holding Corp	Hong Kong	Tingyi (Cayman Islands) Hldg	China	KSF Beverage Holding Co Ltd	-	Tingyi (Cayman Islands) Hldg	China	Public	P	Sub.	54210	-	1	-	-	-	-	-	IMA
2019-12-20	-	-	-	ABC Finl Asset Invest Co Ltd	0H3804	6282	Investment advice	China	Foreign	1061	Ferroalloy ores, except vanadium	China	Foreign	-	-	43.267	Pending	263.904	263.904	-	114.127	-	-	601288	1288 601288	-	-	-	-	ABC Financial Asset Investment Co Ltd	-	Agricultural Bank of China Ltd	China	Yangmei Group Shouyang Kaiyuan Mining Co Ltd	-	Yangquan Coal Ind (Grp) Co	China	Sub.	P	Sub.	-	-	1	-	-	-	-	-	IMA
2019-12-20	2019-12-20	2019-12-20	-	Ant Small & Micro Finl Svcs	5C3772	6141	Personal credit institutions	China	Foreign	6099	Functions related to depository banking, nec	Vietnam	Foreign	-	-	-	Completed	np	-	-	-	-	-	-	-	-	-	-	-	Ant Small & Micro Financial Services Group Co Ltd	-	Ant Small & Micro Finl Svcs	China	M-Pay Trade & Technology Services JSC-eMonkey	-	M-Pay Trade & Technology	Vietnam	Priv.	C	Sub.	-	-	1	-	-	-	-	-	IMA
2019-12-20	2019-12-20	2019-12-20	-	Shandong Tongchen Trading Co	6K7107	5031	Lumber, plywood, millwork, and wood panels	China	Foreign	6799	Investors, nec	China	Foreign	95	95	95	Completed	17.312	17.312	-	17.208	-	-	-	-	-	-	000663	000663	Shandong Tongchen Trading Co Ltd	-	Shandong Tongchen Trading Co	China	Liancheng County Senwei Forestry Co Ltd	-	Fujian Yongan Forestry (Grp)	China	Priv.	C	Sub.	-	-	1	-	-	-	-	-	IMA
2019-12-20	2019-12-20	2019-12-20	-	Suzhou Lihe Ppty	9J5884	6552	Land subdividers and developers, except cemeteries	China	Foreign	6552	Land subdividers and developers, except cemeteries	China	Foreign	30	30	30	Completed	278.617	278.617	-	83.544	-	-	-	-	-	-	-	-	Suzhou Lihe Property Development Co Ltd	-	Suzhou Lihe Ppty	China	Xuzhou Xincheng Hongyang Property Development Co Ltd	-	Xuzhou Hongyang Re Dvlp Co	China	Priv.	C	Sub.	-	-	1	-	-	-	-	-	IMA
2019-12-20	2019-12-20	2019-12-20	-	Investor Group	46145M	6799	Investors, nec	China	Foreign	3625	Relays and industrial controls	Switzerland	Foreign	100	100	100	Completed	0.775	0.775	-	0.779	-	-	-	-	-	-	-	-	Investor Group	-	Investor Group	China	FURKA Reibbelge AG	-	FURKA Reibbelge AG	Switzerland	Priv.	C	Priv.	-	-	1	-	-	-	-	-	IMA
2019-12-20	2019-12-20	2019-12-20	-	Foshan Shiying Shoes Material	9J1845	3143	Men's footwear, except athletic	China	Foreign	7389	Business services, nec	China	Foreign	100	100	100	Completed	1.977	1.977	-	1.976	-	-	-	-	-	-	002291	002291	Foshan Shiying Shoes Material Co Ltd	-	Foshan Shiying Shoes Material	China	Foshan Saturday R & D Co Ltd	-	Saturday Co Ltd	China	Priv.	C	Sub.	-	-	1	-	-	-	-	-	IMA
2019-12-20	2019-12-20	2019-12-20	-	Zhuzhou Guotou Innovation &	9J1951	6282	Investment advice	China	Foreign	2821	Plastics materials and synthetic resins	China	Foreign	65	65	65	Completed	np	-	-	-	-	-	-	-	-	-	-	-	Zhuzhou Guotou Innovation & Venture Investment Co Ltd	-	Zhuzhou State-Owned Asts	China	Zhuzhou Times Huaxin New Materials Technology Co Ltd	-	Hunan Yujia Invest Mgmt Co	China	Sub.	C	Sub.	-	-	1	-	-	-	-	-	IMA
2019-12-20	2019-12-20	2019-12-20	-	Dongying Kunyu New Energy	9J5791	3691	Storage batteries	China	Foreign	3691	Storage batteries	China	Foreign	100	100	100	Completed	122.747	122.747	-	122.687	-	-	-	-	-	-	1043	1043	Dongying Kunyu New Energy Technology Co Ltd	-	Dongying Kunyu New Energy	China	Dongying Kunyu Energy Technology Co Ltd	-	Coslight Tech Intl Grp Ltd	China	Priv.	C	Sub.	-	-	1	-	-	-	-	-	IMA
2019-12-20	2019-12-27	2019-12-27	-	Shenzhou Tengxin (Shenzhen)	9J1670	4899	Communications services, nec	China	Foreign	7376	Computer facilities management services	China	Foreign	100	100	100	Completed	11.868	11.868	-	11.862	-	-	-	-	-	-	000008	000008	Shenzhou Tengxin (Shenzhen) Technology Co Ltd	-	Shenzhou Tengxin (Shenzhen)	China	Bailihao Technology (Tianjin) Co Ltd	-	China High-Speed Railway Tech	China	Priv.	C	Sub.	-	-	1	-	-	-	-	-	IMA
2019-12-20	2019-12-26	2019-12-26	-	Xinyu Runfang Invest Mgmt Ctr	9J1717	6282	Investment advice	China	Foreign	8249	Vocational schools, nec	China	Foreign	10.362	10.362	10.362	Completed	1449.65	1377.2	2.341	142.639	-	-	-	-	603377	603377	-	-	Xinyu Runfang Investment Management Center LP	-	Beijing Anpeng Zhongrong	China	Eastern Pioneer Driving School Co Ltd	Shanghai	Estn Pioneer Invest Co Ltd	China	Sub.	C	Public	-	-	1	-	4640	-11.25	-8.32	-15.5	IMA
2019-12-20	2020-12-26	2020-12-26	-	Beihai Gofar Marine	07767M	0273	Animal aquaculture	China	Foreign	2836	Biological products, except diagnostic substances	China	Foreign	99.978	99.978	99.978	Completed	57.281	57.281	-	57.609	600538	600538	600538	600538	-	-	-	-	Beihai Gofar Marine Biological Industry Co Ltd	Shanghai	Beihai Gofar Marine	China	Guangzhou Koalson Biotechnology Co Ltd	-	Guangzhou Koalson Biotech Co	China	Public	C	Priv.	349	1	1	3498502100	-	-	-	-	IMA
2019-12-20	2020-06-17	2020-06-17	-	Xian Qujiang Culture Industry	5A4476	6799	Investors, nec	China	Foreign	7311	Advertising agencies	China	Foreign	5	5	5	Completed	11.769	11.769	-	0.588	-	-	-	-	-	-	-	-	Xian Qujiang Culture Industry Venture Capital Co Ltd	-	Xian Qujiang Culture Industry	China	Shaanxi New Trend Media Co Ltd	-	Shaanxi New Trend Media Co	China	Priv.	C	Priv.	-	-	1	-	-	-	-	-	IMA
2019-12-20	-	-	-	DouYu Intl Hldg Ltd	25985W	7379	Computer related services,nec	China	Foreign	7379	Computer related services,nec	China	Foreign	-	-	-	Intended	np	-	-	99.974	DOYU	DOYU	DOYU	DOYU	DOYU	DOYU	DOYU	DOYU	DouYu International Holdings Ltd	Nasdaq	DouYu Intl Hldg Ltd	China	DouYu International Holdings Ltd	Nasdaq	DouYu Intl Hldg Ltd	China	Public	I	Public	-	-	1	-	2250	-	-	-	IMA
2019-12-20	-	-	-	Luck Morgan Investment Ltd	9J1676	6799	Investors, nec	China	Foreign	1041	Gold ores	China	Foreign	-	-	100	Pending	np	-	-	68.309	-	-	-	-	-	-	000506	000506	Luck Morgan Investment Ltd	-	Luck Morgan Investment Ltd	China	Zhongrun Resources Investment Corp-Loan Portfolio	-	Zhongrun Resources Invest Corp	China	Priv.	P	Sub.	-	-	1	-	-	-	-	-	IMA
2019-12-20	-	-	-	Landocean Energy Svcs Co Ltd	51481Z	7372	Prepackaged Software	China	Foreign	6282	Investment advice	China	Foreign	-	-	30	Pending	31.143	31.143	-	9.338	300157	300157	300157	300157	-	-	-	-	LandOcean Energy Services Co Ltd	ShenzChNxt	Landocean Energy Svcs Co Ltd	China	Beijing Yifeng Hengtai Intelligent Manufacturing Industry M & A Fund LP	-	Beijing Yifeng Hengtai	China	Public	P	Priv.	1620	-	1	-	-	-	-	-	IMA
2019-12-20	-	-	-	Investor Group	46145M	6799	Investors, nec	China	Foreign	2836	Biological products, except diagnostic substances	France	Foreign	-	-	11.573	Pending	50.923	76.181	2.634	10.008	-	-	-	-	SIGHT	SIGHT	SIGHT	SIGHT	Investor Group	-	Investor Group	China	GenSight Biologics SA	Euro Paris	GenSight Biologics SA	France	Priv.	P	Public	-	-	1	-	33	10.19	-10.6	97.09	IMA
2019-12-20	2019-12-20	2019-12-20	-	Pingtan Xinyi Asset Mgmt Co	9J1752	6282	Investment advice	China	Foreign	5411	Grocery stores	China	Foreign	84	84	84	Completed	np	-	-	-	-	-	600693	600693	-	-	-	-	Pingtan Xinyi Asset Management Co Ltd	-	Fujian Dongbai (Group) Co Ltd	China	Henan Caibianli Trading Co Ltd	-	Henan Caibianli Trading Co	China	Sub.	C	Priv.	-	-	1	-	-	-	-	-	IMA
2019-12-20	-	-	-	Pingtan Xinyi Asset Mgmt Co	9J1752	6282	Investment advice	China	Foreign	4225	General warehousing and storage	China	Foreign	-	-	38	Pending	30.094	27.71	-	12.907	-	-	600693	600693	-	-	-	-	Pingtan Xinyi Asset Management Co Ltd	-	Fujian Dongbai (Group) Co Ltd	China	Henan Runtian Supply Chain Co Ltd	-	Henan Caibianli Trading Co	China	Sub.	P	Sub.	-	-	1	-	-	-	-	-	IMA
2019-12-20	2020-05-29	2020-05-29	-	Yunnan Coal & Energy Co Ltd	99470M	2999	Products of petroleum and coal, nec	China	Foreign	3441	Fabricated structural metal	China	Foreign	45	45	45	Completed	11.77	11.77	-	5.294	600792	600792	-	-	-	-	600558	600558	Yunnan Coal & Energy Co Ltd	Shanghai	Kunming Iron & Steel Hldg Co	China	Yunnan Atlantic Welding Material Co Ltd	-	Atlantic China Welding	China	Public	C	Sub.	2036	-	1	-	-	-	-	-	IMA
2019-12-20	2019-12-25	2019-12-25	-	Fujian Bailout No.1 Eq Invest	9J1723	6282	Investment advice	China	Foreign	3585	Refrigeration and heating equipment	China	Foreign	5	5	5	Completed	833.758	711.952	1.056	35.58	-	-	-	-	002639	002639	002639	002639	Fujian Bailout No.1 Equity Investment Partnership LP	-	Fujian Bailout No.1 Eq Invest	China	Fujian Snowman Co Ltd	ShenzSME	Fujian Snowman Co Ltd	China	Priv.	C	Public	-	-	1	-	2787	-14.55	-7.85	-6.33	IMA
2019-12-20	2020-02-28	2020-02-28	-	Lushang Health Ind Dvlp Co	0A0437	6552	Land subdividers and developers, except cemeteries	China	Foreign	2819	Industrial inorganic chemicals, nec	China	Foreign	60.11	60.11	60.11	Completed	61.363	61.363	-	36.867	600223	600223	-	-	-	-	-	-	Lushang Health Industry Development Co Ltd	Shanghai	Shandong Coml Grp Co Ltd	China	Shandong Focuschem Biotech Co Ltd	-	Shandong Focuschem Biotech Co	China	Public	C	Priv.	3601	-	1	-	-	-	-	-	IMA
2019-12-20	2019-12-20	2019-12-20	-	ABC Finl Asset Invest Co Ltd	0H3804	6282	Investment advice	China	Foreign	3661	Telephone&telegraph apparatus	China	Foreign	34.415	34.415	34.415	Completed	290.31	290.31	-	99.861	-	-	601288	1288 601288	-	-	600203	600203	ABC Financial Asset Investment Co Ltd	-	Agricultural Bank of China Ltd	China	Shenzhen Chino-e Communication Co Ltd	-	Fujian Furi Electronics Co Ltd	China	Sub.	C	Sub.	-	-	1	-	-	-	-	-	IMA
2019-12-20	-	-	-	Zhejiang Taixin Tech Co Ltd	9J3514	7372	Prepackaged Software	China	Foreign	6141	Personal credit institutions	China	Foreign	-	-	100	Pending	np	-	-	22.825	-	-	-	-	-	-	002021	002021	Zhejiang Taixin Technology Co Ltd	-	Taizhou Pheonix Asset	China	Zoje Resources Investment Co Ltd-Loan portfolio	-	Zoje Resources Invest Co Ltd	China	Sub.	P	Sub.	-	-	1	-	-	-	-	-	IMA
2019-12-20	2020-01-15	2020-01-15	-	Dali Yunxiao Entrp Mgmt	9J2615	8741	Management services	China	Foreign	2836	Biological products, except diagnostic substances	China	Foreign	31.58	31.58	31.58	Completed	13.559	13.559	-	4.28	-	-	-	-	-	-	300199	300199	Dali Yunxiao Enterprise Management Partnership LP	-	Dali Yunxiao Entrp Mgmt	China	Hanyu Biotechnology (Dali) Co Ltd	-	Hybio Pharmaceutical Co Ltd	China	Priv.	C	J.V.	-	-	1	-	-	-	-	-	IMA
2019-12-20	-	-	-	Guangdong Zhong Ao Ppty Mgmt	4E6464	6531	Real estate agents and managers	China	Foreign	7382	Security systems services	China	Foreign	-	-	60	Pending	16.176	16.176	-	9.701	-	-	-	-	-	-	-	-	Guangdong Zhong Ao Property Management Co Ltd	-	Qichang Intl Ltd	China	Guangdong Jindun Zhengan Security Services Co Ltd	-	Guangdong Jindun Zhengan Sec	China	Sub.	P	Priv.	-	1	1	-	-	-	-	-	IMA
2019-12-19	2019-12-19	2019-12-19	-	Guangzhou Huanan New Material	7F2682	8748	Business consulting services, nec	China	Foreign	3711	Motor vehicles and passenger car bodies	China	Foreign	100	100	100	Completed	np	-	-	-	-	-	-	-	-	-	002420	002420	Guangzhou Huanan New Material Innovation Park Co Ltd	-	Guangzhou Huanan New Material	China	Guangzhou Echom Science & Technology Co Ltd - Asset	-	Guangzhou Echom Science &	China	Priv.	C	Sub.	-	-	1	-	-	-	-	-	IMA
2019-12-19	2019-12-19	2019-12-19	-	Beijing Qianyuan Hongsheng	9J1383	8748	Business consulting services, nec	China	Foreign	6799	Investors, nec	China	Foreign	100	100	100	Completed	np	-	-	-	-	-	-	-	-	-	002072	002072	Beijing Qianyuan Hongsheng Enterprise Consulting Co Ltd	-	Beijing Qianyuan Hongsheng	China	Shenzhen Baoyufeng Technology Co Ltd	-	Kairuide Holding Co Ltd	China	Priv.	C	Sub.	-	-	1	-	-	-	-	-	IMA
2019-12-19	2019-12-19	2019-12-19	-	Blue Lake Invest Mgmt	9J1263	6282	Investment advice	China	Foreign	5331	Variety stores	China	Foreign	60	60	60	Completed	np	-	-	-	-	-	-	-	-	-	06116	06116 603157	Blue Lake Investment Management Consulting (Shanghai) Co Ltd	-	Blue Lake Invest Mgmt	China	Xingji Industrial (Shanghai) Co Ltd	-	Shanghai La Chapelle Fashion	China	Priv.	C	Sub.	-	-	1	-	-	-	-	-	IMA
2019-12-19	2019-12-19	2019-12-19	-	Beijing Qianyuan Hongsheng	9J1383	8748	Business consulting services, nec	China	Foreign	7379	Computer related services,nec	China	Foreign	51	51	51	Completed	np	-	-	-	-	-	-	-	-	-	002072	002072	Beijing Qianyuan Hongsheng Enterprise Consulting Co Ltd	-	Beijing Qianyuan Hongsheng	China	Beijing Shengtong Hengan Science & Technology Co Ltd	-	Kairuide Holding Co Ltd	China	Priv.	C	Sub.	-	-	1	-	-	-	-	-	IMA
2019-12-19	2019-12-19	2019-12-19	-	Guangzhou Huayue Agricultural	9J1308	0781	Landscape counseling and planning	China	Foreign	1311	Crude petroleum and natural gas	China	Foreign	90	90	90	Completed	5.381	5.381	-	4.85	-	-	-	-	-	-	600110	600110	Guangzhou Huayue Agricultural Services Co Ltd	-	Guangzhou Huayue Agricultural	China	Songyuan Zhengyuan Petroleum Development Co Ltd	-	Nuode Investment Co Ltd	China	Priv.	C	Sub.	-	-	1	-	-	-	-	-	IMA
2019-12-19	-	-	-	Wuhan P&S Information Tech Co	98067Q	3679	Electronic components, nec	China	Foreign	7372	Prepackaged Software	China	Foreign	-	-	10	Pending	14.266	14.266	-	1.429	300184	300184	300184	300184	-	-	-	-	Wuhan P&S Information Technology Co Ltd	ShenzChNxt	Wuhan P&S Information Tech Co	China	Shanghai Huwen Information Technology Co Ltd	-	Shanghai Huwen Info Tech Co	China	Public	P	Priv.	1288	-	1	-	-	-	-	-	IMA
2019-12-19	2019-12-19	2019-12-19	-	Haimen Ronghui Property Co Ltd	40693L	6552	Land subdividers and developers, except cemeteries	China	Foreign	6512	Operators of nonresidential buildings	China	Foreign	40	41	40	Completed	71.33	71.33	-	28.571	-	-	600376	600376	-	-	000016	000016 200016	Haimen Ronghui Property Co Ltd	-	Beijing Capital Dvlp Co Ltd	China	Haimen Kangjian Technology Industry Park Operation & Management Co Ltd	-	Konka Group Co Ltd	China	Sub.	C	Sub.	-	-	1	-	-	-	-	-	IMA
2019-12-19	2019-12-19	2019-12-19	-	Guangzhou Huanan New Material	7F2682	8748	Business consulting services, nec	China	Foreign	5013	Automotive parts, supplies	China	Foreign	100	100	100	Completed	57.064	57.064	-	57.143	-	-	-	-	-	-	002420	002420	Guangzhou Huanan New Material Innovation Park Co Ltd	-	Guangzhou Huanan New Material	China	Chongqing Design Valley Technology Co Ltd	-	Guangzhou Echom Science &	China	Priv.	C	Sub.	-	-	1	-	-	-	-	-	IMA
2019-12-19	2019-12-19	2019-12-19	-	Guangzhou Huanan New Material	7F2682	8748	Business consulting services, nec	China	Foreign	5013	Automotive parts, supplies	China	Foreign	40	40	40	Completed	np	-	-	-	-	-	-	-	-	-	-	-	Guangzhou Huanan New Material Innovation Park Co Ltd	-	Guangzhou Huanan New Material	China	Hefei Jianghuai Yichang Automotive Trim Co Ltd	-	Hefei Jianghuai Yichang	China	Priv.	C	Priv.	-	-	1	-	-	-	-	-	IMA
2019-12-19	2020-05-19	2020-05-19	-	China Railway Constrn Corp	6A8026	1611	Highway and street construction	China	Foreign	1521	Single-family housing construction	Spain	Foreign	75	75	75	Completed	np	-	-	-	-	-	-	-	-	-	-	-	China Railway Construction Corp	-	China Railway Constrn Corp	China	Aldesa Group	-	Aldesa Group	Spain	Priv.	C	Priv.	-	-	1	-	88	-	-	-	IMA
2019-12-19	2019-12-26	2019-12-26	-	Jiang Baokun	9J1684	6799	Investors, nec	China	Foreign	3679	Electronic components, nec	China	Foreign	100	100	100	Completed	1.355	1.355	-	1.357	-	-	-	-	-	-	300221	300221	Jiang Baokun	-	Jiang Baokun	China	Xingke Electronic Technology Co Ltd	-	Guangdong Silver Age Sci &	China	Inv.	C	Sub.	-	-	1	-	-	-	-	-	IMA
2019-12-19	-	-	-	Henan Jigang Re Dvlp Co Ltd	9J3039	6552	Land subdividers and developers, except cemeteries	China	Foreign	6552	Land subdividers and developers, except cemeteries	China	Foreign	-	-	99	Pending	16.021	16.021	-	15.882	-	-	-	-	-	-	-	-	Henan Jigang Real Estate Development Co Ltd	-	Henan Jiyuan Iron & Steel	China	Zhoukou Jianheng Real Estate Development Co Ltd	-	China Minsheng Invest Grp Co	China	Sub.	P	Sub.	-	-	1	-	-	-	-	-	IMA
2019-12-19	2020-04-16	2020-04-16	-	Creative Legend Invests Ltd	0F7998	6799	Investors, nec	China	Foreign	3674	Semiconductors and related devices	China	Foreign	100	100	100	Completed	np	-	-	120	-	-	-	-	-	-	SYNA	SYNA	Creative Legend Investments Ltd	-	Flying Kitten Ltd	United Kingdom	Synaptics Inc-Mobile LCD TDDI business	-	Synaptics Inc	United States	Sub.	C	Sub.	-	-	1	-	-	-	-	-	IMA
2019-12-19	2019-12-30	2019-12-30	-	SVG Optronics Co Ltd	78983N	3695	Magnetic and optical recording media	China	Foreign	3827	Optical instruments and lenses	China	Foreign	18	51.33	18	Completed	10.271	10.271	-	1.851	300331	300331	300331	300331	-	-	-	-	SVG Optronics Co Ltd	ShenzChNxt	SVG Optronics Co Ltd	China	Suzhou Maita Optoelectronics Technology Co Ltd	-	Suzhou Video Commun Tech Co	China	Public	C	Sub.	1760	-	1	-	-	-	-	-	IMA
2019-12-19	2020-01-13	2020-01-13	-	Guangzhou Baiyun Elec Equip	05005R	3629	Electrical industrial apparatus, nec	China	Foreign	1711	Plumbing, heating and air conditioning	China	Foreign	51	51	51	Completed	7.278	7.278	-	3.717	603861	603861	603861	603861	-	-	-	-	Guangzhou Baiyun Electric Equipment Co Ltd	Shanghai	Guangzhou Baiyun Elec Equip	China	Guangzhou Baiyun Electromechanical Equipment Installation Engineering Co Ltd	-	Guangzhou Baiyun	China	Public	C	Priv.	2238	-	1	-	-	-	-	-	IMA
2019-12-19	2019-12-19	2019-12-19	-	Beijing Qianyuan Hongsheng	9J1383	8748	Business consulting services, nec	China	Foreign	6799	Investors, nec	China	Foreign	100	100	100	Completed	np	-	-	-	-	-	-	-	-	-	002072	002072	Beijing Qianyuan Hongsheng Enterprise Consulting Co Ltd	-	Beijing Qianyuan Hongsheng	China	Tianjin Delian Mining Industry Co Ltd	-	Kairuide Holding Co Ltd	China	Priv.	C	Sub.	-	-	1	-	-	-	-	-	IMA
2019-12-19	-	-	2020-01-03	Sunwave Communications Co Ltd	86653Y	4899	Communications services, nec	China	Foreign	3669	Communications equipment, nec	China	Foreign	-	-	100	Withdrawn	np	-	-	-	002115	002115	002115	002115	-	-	-	-	Sunwave Communications Co Ltd	ShenzSME	Sunwave Communications Co Ltd	China	Guangdong Wanjiatong Communication Technology Co Ltd	-	Guangdong Wanjiatong Commun	China	Public	W	Priv.	1141	-	1	-	-	-	-	-	IMA
2019-12-19	2020-01-15	2020-01-15	-	Investor Group	46145M	6799	Investors, nec	China	Foreign	3674	Semiconductors and related devices	China	Foreign	75	75	75	Completed	1.902	1.902	-	1.429	-	-	-	-	-	-	-	-	Investor Group	-	Investor Group	China	Shenzhen Flexible Magnetic Technology Co Ltd	-	Beijing Xunhe Asset Mgmt Co	China	Priv.	C	Sub.	-	-	1	-	-	-	-	-	IMA
2019-12-19	2019-12-27	2019-12-27	-	Shanghai Fucheng HFT Asset	7C6019	6282	Investment advice	China	Foreign	3578	Calculating & accounting machines,except computers	China	Foreign	5.005	5.005	5.005	Completed	930.132	939.054	1.711	47.06	-	-	600837	600837 6837	300202	300202	300202	300202	Shanghai Fucheng HFT Asset Management Co Ltd	-	Haitong Securities Co Ltd	China	Julong Co Ltd	ShenzChNxt	Julong Co Ltd	China	Sub.	C	Public	-	-	1	-	2447	-10	-8.97	-4.47	IMA
2019-12-19	2020-02-20	2020-02-20	-	Goldenmax Intl Tech Ltd	37844C	3679	Electronic components, nec	China	Foreign	1793	Glass and glazing work	China	Foreign	25	100	25	Completed	5.671	5.671	-	1.42	002636	002636	002636	002636	-	-	-	-	Goldenmax International Technology Ltd	ShenzSME	Goldenmax Intl Tech Ltd	China	International Laminate Material Co Ltd	-	Intl Laminate Material Co Ltd	China	Public	C	Priv.	2451	-	1	-	-	-	-	-	IMA
2019-12-19	-	-	-	Shareholders	81949M	6799	Investors, nec	China	Foreign	3531	Construction machinery and equipment	China	Foreign	-	-	-	Pending	np	-	-	-	-	-	-	-	-	-	-	-	Shareholders	-	Shareholders	China	China Railway Construction Heavy Industry Corp Ltd	-	China Railway Constr Grp Co	China	Priv.	P	Sub.	-	-	1	-	3942	-	-	-	IMA
2019-12-19	-	-	-	CSPC Innovation Pharm Co Ltd	4F5279	2833	Medicinal chemicals and botanical products	China	Foreign	6282	Investment advice	China	Foreign	-	-	20.3	Pending	109.673	109.673	-	22.295	300765	300765	1093	1093 CHPTY N/A	-	-	-	-	CSPC Innovation Pharmaceutical Co Ltd	ShenzChNxt	CSPC Pharmaceutical Group Ltd	China	Beijing Guoxinhuijin Co Ltd	-	Beijing Guoxinhuijin Co Ltd	China	Public	P	Priv.	1567	-	1	-	-	-	-	-	IMA
2019-12-18	-	-	2020-07-09	Jiangxi Provincial	49053Y	6282	Investment advice	China	Foreign	3677	Electronic coils, transformers, & other inductors	China	Foreign	-	5.03	24.97	Withdrawn	np	-	-	-	-	-	-	-	002660	002660	002660	002660	Jiangxi Provincial State-Owned Enterprise Assets Operation (Holdings) Co Ltd	-	Jiangxi Provincial	China	Moso Power Supply Technology Co Ltd	ShenzSME	Moso Power Supply Tech Co Ltd	China	Priv.	W	Public	-	-	1	-	1738	-	-	-	IMA
2019-12-18	2019-12-31	2019-12-31	-	Investor Group	46145M	6799	Investors, nec	China	Foreign	6799	Investors, nec	China	Foreign	12.66	12.66	12.66	Completed	3610.92	3610.92	-	457.36	-	-	-	-	-	-	-	-	Investor Group	-	Investor Group	China	China Railway Construction Investment Group Co Ltd	-	China Railway Constr Grp Co	China	Priv.	C	Sub.	-	-	1	-	-	-	-	-	IMA
2019-12-18	2019-12-18	2019-12-18	-	Qianhai Allied Envi	9J5976	8748	Business consulting services, nec	China	Foreign	8748	Business consulting services, nec	China	Foreign	35	35	35	Completed	2.857	2.857	-	1	-	-	-	-	-	-	-	-	Qianhai Allied Environmental Consultants Shenzhen Co Ltd	-	Gold Investments Ltd	British Virgin	Beijing Dashi Derun Energy Technology Co Ltd	-	Beijing Dashi Derun Energy	China	Sub.	C	Priv.	-	-	1	-	-	-	-	-	IMA
2019-12-18	2019-12-18	2019-12-18	-	Investor Group	46145M	6799	Investors, nec	China	Foreign	6000	Banks	China	Foreign	88.01	88.01	88.01	Completed	15884.8	15884.8	-	13986.8	-	-	-	-	-	-	-	-	Investor Group	-	Investor Group	China	Hengfeng Bank Co Ltd	-	Hengfeng Bank Co Ltd	China	Priv.	C	Priv.	-	-	1	-	-	-	-	-	IMA
2019-12-18	2019-12-31	2019-12-31	-	Hengtong Group Co Ltd	42552V	3357	Drawing and insulating of nonferrous wire	China	Foreign	3669	Communications equipment, nec	China	Foreign	3.736	19.394	3.736	Completed	7272.03	5265.06	2.767	196.819	-	-	-	-	600487	600487	600487	600487	Hengtong Group Co Ltd	-	Hengtong Group Co Ltd	China	Hengtong Optic-Electric Co Ltd	Shanghai	Hengtong Optic-Electric Co Ltd	China	Priv.	C	Public	-	-	1	-	17311	16.63	22.07	23.55	IMA
2019-12-18	2019-12-18	2019-12-18	-	Investor Group	46145M	6799	Investors, nec	China	Foreign	1041	Gold ores	China	Foreign	33.201	33.201	33.201	Completed	430.279	430.279	-	142.925	-	-	-	-	-	-	600547	1787 600547	Investor Group	-	Investor Group	China	Shandong Gold Mining (Xinhui) Co Ltd	-	Shandong Gold Mining Co Ltd	China	Priv.	C	Sub.	-	-	1	-	-	-	-	-	IMA
2019-12-18	2019-12-18	2019-12-18	-	Investor Group	46145M	6799	Investors, nec	China	Foreign	6552	Land subdividers and developers, except cemeteries	China	Foreign	39	39	39	Completed	78.571	78.571	-	30.657	-	-	-	-	-	-	000615	000615	Investor Group	-	Investor Group	China	Jianyang Jiaxin Ruiheng Investment Development Co Ltd	-	Kinghand Industrial Invest	China	Priv.	C	Sub.	-	-	1	-	-	-	-	-	IMA
2019-12-18	2019-12-18	2019-12-18	-	Zhengzhou Airport Port	9J0740	1611	Highway and street construction	China	Foreign	4911	Electric services	China	Foreign	8	59	8	Completed	43.136	43.136	-	3.452	-	-	-	-	-	-	-	-	Zhengzhou Airport Port State-Owned Assets Operation Management Co Ltd	-	Zhengzhou Airport Port	China	Zhengzhou Airport Xinggang Power Co Ltd	-	Zhengzhou Airport Xinggang	China	Priv.	C	Priv.	-	-	1	-	-	-	-	-	IMA
2019-12-18	2020-12-18	2020-12-18	-	Zhejiang Kaier New Materials	99395A	3469	Metal stampings, nec	China	Foreign	3469	Metal stampings, nec	China	Foreign	1.478	1.478	-	Completed	572.506	579.608	-	8.573	300234	300234	300234	300234	300234	300234	300234	300234	Zhejiang Kaier New Materials Co Ltd	ShenzChNxt	Zhejiang Kaier New Materials	China	Zhejiang Kaier New Materials Co Ltd	ShenzChNxt	Zhejiang Kaier New Materials	China	Public	C	Public	-	-	1	-	621	-	-	-	IMA
2019-12-18	2019-12-24	2019-12-24	-	Guangzhou Tongda Auto Elec Co	5H4287	5013	Automotive parts, supplies	China	Foreign	3714	Motor vehicle parts and accessories	China	Foreign	5.74	46.94	5.74	Completed	9.079	9.079	-	0.521	603390	603390	603390	603390	-	-	-	-	Guangzhou Tongda Auto Electric Co Ltd	Shanghai	Guangzhou Tongda Auto Elec Co	China	Tianjin Yingjieli Automobile Technology Co Ltd	-	Tianjin Yingjieli Auto Tech	China	Public	C	Priv.	1115	-	1	-	-	-	-	-	IMA
2019-12-18	2020-11-28	2020-11-28	-	Shenzhen Energy Envi Co Ltd	83828Z	4911	Electric services	China	Foreign	7376	Computer facilities management services	China	Foreign	55	55	55	Completed	50.251	50.251	-	27.651	-	-	000027	000027	-	-	-	-	Shenzhen Energy Environmental Co Ltd	-	Shenzhen Energy Group Co Ltd	China	Hangzhou Jinjiang Group Ecological Technology Co Ltd	-	Hangzhou Jinjiang Group Co Ltd	China	Sub.	C	Sub.	-	-	1	-	-	-	-	-	IMA
2019-12-18	2019-12-18	2019-12-18	-	Jiangsu Guiliu Animal	9J0851	2048	Prepared animal feeds, except for dogs and cats	China	Foreign	2015	Poultry slaughtering and processing	China	Foreign	100	100	100	Completed	5.897	5.897	-	5.9	-	-	-	-	-	-	002321	002321	Jiangsu Guiliu Animal Husbandry Group Co Ltd	-	Jiangsu Guiliu Animal	China	Henan Chenzhou Huaying Poultry Co Ltd	-	Henan Huaying Agricultural	China	Priv.	C	Sub.	-	-	1	-	-	-	-	-	IMA
2019-12-18	2020-02-24	2020-02-24	-	VTV Global Culture Media	4K6510	2741	Miscellaneous publishing	China	Foreign	7812	Motion picture and video tape production	China	Foreign	100	100	100	Completed	127.886	127.886	-	127.946	-	-	TBMM	TBMM	-	-	-	-	VTV Global Culture Media (Beijing) Co Ltd	-	China VTV Ltd	Hong Kong	Butterfly Effect Culture Media (Beijing) Co Ltd	-	Butterfly Effect Culture	China	Sub.	C	Priv.	-	-	1	-	-	-	-	-	IMA
2019-12-18	2020-05-15	2020-05-15	-	Dong Guan An Rui Tech Venture	2K8154	6799	Investors, nec	China	Foreign	3221	Glass containers	China	Foreign	100	100	-	Completed	13.714	13.714	-	13.534	-	-	-	-	-	-	-	-	Dong Guan An Rui Technology Venture Capital Co Ltd	-	Dong Guan An Rui Tech Venture	China	Zhong Hong Packaging Products (Dong Guan) Co Ltd	-	EMC Invest Hldg Ltd	Taiwan	Priv.	C	Sub.	-	-	1	-	-	-	-	-	IMA
2019-12-18	2019-12-18	2019-12-18	-	Beijing Zhongbo Smart	9J1638	7376	Computer facilities management services	China	Foreign	6799	Investors, nec	China	Foreign	62	62	62	Completed	8.699	8.699	-	5.396	-	-	-	-	-	-	-	-	Beijing Zhongbo Smart Learning Education Technology Development Co Ltd	-	Beijing Zhongbo Chengtong	China	Shanghai Caijintong Education Investment Co Ltd	-	CITIC Group Corp	China	Sub.	C	Sub.	-	-	1	-	-	-	-	-	IMA
2019-12-18	2019-12-18	2019-12-18	-	Jiangxi Green Eco-Mnfr	1F6119	4953	Refuse systems	China	Foreign	4212	Local trucking	China	Foreign	12	80	12	Completed	7.143	7.143	-	0.858	-	-	002340	002340	-	-	002340	002340	Jiangxi Green Eco-Manufacture Resource Recycling Co Ltd	-	GEM Co Ltd	China	Shanxi Hongyang Seagull Waste Electrical & Electronic Products Recycling Co Ltd	-	GEM Co Ltd	China	Sub.	C	Sub.	-	-	1	-	-	-	-	-	IMA
2019-12-18	2019-12-30	2019-12-30	-	Yi Zhi	1C6850	6799	Investors, nec	China	Foreign	7379	Computer related services,nec	China	Foreign	35	100	35	Completed	np	-	-	-	-	-	-	-	-	-	002350	002350	Yi Zhi	-	Yi Zhi	China	Beijing Creative Yunyong Technology Co Ltd	-	Beijing Creative Distn	China	Inv.	C	Sub.	-	-	1	-	-	-	-	-	IMA
2019-12-18	2020-03-21	2020-03-21	-	Investor Group	46145M	6799	Investors, nec	China	Foreign	6799	Investors, nec	Hong Kong	Foreign	4.428	4.428	4.428	Completed	638.827	650.583	-	28.813	-	-	-	-	-	-	-	-	Investor Group	-	Investor Group	China	JHBP (CY) Holdings Ltd	-	HHJH Holdings Ltd	Hong Kong	Priv.	C	Sub.	-	-	1	-	-	-	-	-	IMA
2019-12-18	2020-04-14	2020-04-14	-	Investor Group	46145M	6799	Investors, nec	China	Foreign	2834	Pharmaceutical preparations	China	Foreign	11.399	11.399	11.399	Completed	125.324	125.324	-	14.293	-	-	-	-	-	-	-	-	Investor Group	-	Investor Group	China	Guangzhou Magpie Pharmaceuticals Co Ltd	-	Guangzhou Magpie Pharms Co	China	Priv.	C	Priv.	-	-	1	-	-	-	-	-	IMA
2019-12-18	2020-03-06	2020-03-06	-	Shenzhen Fuwang Tech Co Ltd	1J7044	7629	Electrical and electronic repair shops, nec	China	Foreign	3699	Electric equipment, nec	China	Foreign	36.44	36.44	36.44	Completed	41.094	41.094	-	14.982	-	-	603063	603063	-	-	-	-	Shenzhen Fuwang Technology Co Ltd	-	Shenzhen Hopewind Elec Co Ltd	China	Beijing On-off Electric Equipment Co Ltd	-	Beijing On-off Elec Equip Co	China	Sub.	C	Priv.	-	-	1	-	-	-	-	-	IMA
2019-12-18	-	-	-	BOC Finl Asset Invest Co Ltd	0H3819	6141	Personal credit institutions	China	Foreign	5052	Coal and other minerals and ores	China	Foreign	-	-	4.69	Pending	1523	1523	-	71.463	-	-	-	-	-	-	600547	1787 600547	BOC Financial Asset Investment Co Ltd	-	Peoples Republic of China	China	Shandong Gold Mining (Laizhou) Co Ltd	-	Shandong Gold Mining Co Ltd	China	Sub.	P	Sub.	-	-	1	-	-	-	-	-	IMA
2019-12-18	-	-	-	Shenzhen Fuwang Tech Co Ltd	1J7044	7629	Electrical and electronic repair shops, nec	China	Foreign	3629	Electrical industrial apparatus, nec	China	Foreign	-	-	-	Pending	np	-	-	6.45	-	-	603063	603063	-	-	-	-	Shenzhen Fuwang Technology Co Ltd	-	Shenzhen Hopewind Elec Co Ltd	China	Onoff Electric Co Inc	-	Beijing On-off Elec Equip Co	China	Sub.	P	Sub.	-	-	1	-	-	-	-	-	IMA
2019-12-18	-	-	-	INGDAN.com Group Inc	9J0877	6799	Investors, nec	China	Foreign	7375	Information retrieval services	China	Foreign	-	-	30	Pending	16.667	16.667	-	5.002	-	-	0400	0400	-	-	0400	0400	INGDAN.com Group Inc	-	Cogobuy Group	China	Hardeggs Holdings Ltd	-	Cogobuy Group	China	Sub.	P	Sub.	-	-	1	-	-	-	-	-	IMA
2019-12-18	2019-12-25	2019-12-25	-	Xinjiang Tianshan Cement Co	88625P	3241	Cement, hydraulic	China	Foreign	3241	Cement, hydraulic	China	Foreign	49	49	49	Completed	np	-	-	-	000877	000877	000877	000877	-	-	000877	000877	Xinjiang Tianshan Cement Co Ltd	Shenzhen	Xinjiang Tianshan Cement Co	China	Xinjiang Tunhe Cement Co Ltd	-	Xinjiang Tianshan Cement Co	China	Public	C	Sub.	7594	-	1	-	-	-	-	-	IMA
2019-12-18	2020-01-22	2020-01-22	-	Beijing Creative Distn	07666M	3612	Power, distribution, and specialty transformers	China	Foreign	3674	Semiconductors and related devices	China	Foreign	20	20	20	Completed	5.714	5.714	-	1.143	002350	002350	002350	002350	-	-	-	-	Beijing Creative Distribution Automation Co Ltd	ShenzSME	Beijing Creative Distn	China	Anhui Hengzhi Tongyinjiaxi Technology Co Ltd	-	Bengbu Econ Dvlp Zone Invest	China	Public	C	Sub.	2071	-	1	-	-	-	-	-	IMA
2019-12-18	2020-06-09	2020-06-09	-	Tibet Shengbang Holding Co Ltd	7C7849	8748	Business consulting services, nec	China	Foreign	2082	Malt beverages	China	Foreign	12.744	12.744	12.744	Completed	np	-	-	-	-	-	-	-	000752	000752	000752	000752	Tibet Shengbang Holding Co Ltd	-	Tibet Shengbang Holding Co Ltd	China	Tibet Galaxy Science & Technology Development Co Ltd	Shenzhen	Tibet Galaxy Science & Tech	China	Priv.	C	Public	-	1	1	-	284	-	-	-	IMA
2019-12-18	2019-12-31	2019-12-31	-	Investor Group	46145M	6799	Investors, nec	China	Foreign	6282	Investment advice	China	Foreign	29.23	29.23	29.23	Completed	1466.2	1466.2	-	428.775	-	-	-	-	-	-	-	-	Investor Group	-	Investor Group	China	China Railway Construction Kunlun Investment Group Co Ltd	-	China Railway Constr Grp Co	China	Priv.	C	Sub.	-	-	1	-	-	-	-	-	IMA
2019-12-18	2019-12-31	2019-12-31	-	Investor Group	46145M	6799	Investors, nec	China	Foreign	1611	Highway and street construction	China	Foreign	14.36	14.36	14.36	Completed	1989.65	1989.65	-	285.85	-	-	-	-	-	-	-	-	Investor Group	-	Investor Group	China	China Railway Construction Group Co Ltd	-	China Railway Constr Grp Co	China	Priv.	C	Sub.	-	-	1	-	-	-	-	-	IMA
2019-12-18	2019-12-31	2019-12-31	-	Investor Group	46145M	6799	Investors, nec	China	Foreign	1611	Highway and street construction	China	Foreign	18.38	18.38	18.38	Completed	2176.28	2176.28	-	400.19	-	-	-	-	-	-	-	-	Investor Group	-	Investor Group	China	China Railway 11 Bureau Group Co Ltd	-	China Railway Constr Grp Co	China	Priv.	C	Sub.	-	-	1	-	-	-	-	-	IMA
2019-12-17	2019-12-23	2019-12-23	-	Hebei Huijin Electromechanical	42442A	3559	Special industry machinery, nec	China	Foreign	3625	Relays and industrial controls	China	Foreign	47	100	47	Completed	3.255	3.255	-	1.531	300368	300368	300368	300368	-	-	300368	300368	Hebei Huijin Electromechanical Co Ltd	ShenzChNxt	Hebei Huijin Electromechanical	China	Hebei Delineate Electromechanical Technology Co Ltd	-	Hebei Huijin Electromechanical	China	Public	C	Sub.	962	-	1	-	-	-	-	-	IMA
2019-12-17	-	-	-	Fuzhou Econ Tech Dvlp Zone	9J0359	6282	Investment advice	China	Foreign	2999	Products of petroleum and coal, nec	China	Foreign	-	-	5	Pending	4911.96	4353.14	1.063	217.8	-	-	-	-	000723	000723	-	-	Fuzhou Economic Technology Development Zone Shengqian Chuangying Equity Investment Partnership LP	-	Fuzhou Econ Tech Dvlp Zone	China	Shanxi Meijin Energy Co Ltd	Shenzhen	Meijin Energy Group Co Ltd	China	Priv.	P	Public	-	-	1	-	6906	-12.49	-11.34	-7.82	IMA
2019-12-17	-	-	-	Zhongbai Holdings Group Co Ltd	98040J	5311	Department stores	China	Foreign	5311	Department stores	China	Foreign	-	-	-	Intended	np	-	-	55.566	000759	000759	000759	000759	000759	000759	000759	000759	Zhongbai Holdings Group Co Ltd	Shenzhen	Zhongbai Holdings Group Co Ltd	China	Zhongbai Holdings Group Co Ltd	Shenzhen	Zhongbai Holdings Group Co Ltd	China	Public	I	Public	-	-	1	-	22236	-	-	-	IMA
2019-12-17	-	-	-	Zhang Zhongshu	9J0311	6799	Investors, nec	China	Foreign	3674	Semiconductors and related devices	China	Foreign	-	-	5	Pending	51.424	51.424	-	2.573	-	-	-	-	-	-	-	-	Zhang Zhongshu	-	Zhang Zhongshu	China	Beijing Kaide Quartz Co Ltd	-	Beijing Kaide Quartz Co Ltd	China	Inv.	P	Priv.	-	-	1	-	-	-	-	-	IMA
2019-12-17	-	-	-	Fenyi Chuanliu Changfeng New	9J0314	6282	Investment advice	China	Foreign	3674	Semiconductors and related devices	China	Foreign	-	-	5	Pending	73.463	73.463	-	3.676	-	-	-	-	-	-	-	-	Fenyi Chuanliu Changfeng New Material Investment Partners LP	-	Fenyi Chuanliu Changfeng New	China	Beijing Kaide Quartz Co Ltd	-	Beijing Kaide Quartz Co Ltd	China	Priv.	P	Priv.	-	-	1	-	-	-	-	-	IMA
2019-12-17	2019-12-17	2019-12-17	-	Greentown Re Grp Co Ltd	39581M	6552	Land subdividers and developers, except cemeteries	China	Foreign	6552	Land subdividers and developers, except cemeteries	China	Foreign	35	35	35	Completed	224.596	224.596	-	78.66	-	-	3900	3900	-	-	600208	600208	Greentown Real Estate Group Co Ltd	-	Greentown China Holdings Ltd	China	Shanghai Xinhu Real Estate Development Co Ltd	-	Xinhu Zhongbao Co Ltd	China	Sub.	C	Sub.	-	-	1	-	-	-	-	-	IMA
2019-12-17	2019-12-19	2019-12-19	-	Mingjiang Zhihui Constr Dvlp	9J0896	6799	Investors, nec	China	Foreign	3648	Lighting equipment, nec	China	Foreign	60	60	60	Completed	2.189	2.189	-	1.314	-	-	300506	300506	-	-	-	-	Mingjiang Zhihui Construction Development Co Ltd	-	Shenzhen Minkave Tech Co Ltd	China	Liaoning Feilo Innovation Energy Conservation Technology Co Ltd	-	Liaoning Innovation New	China	Sub.	C	Sub.	-	-	1	-	-	-	-	-	IMA
2019-12-17	2019-12-25	2019-12-25	-	Yang Bin	9J0283	6799	Investors, nec	China	Foreign	7376	Computer facilities management services	China	Foreign	100	100	100	Completed	6.432	6.432	-	6.436	-	-	-	-	-	-	300174	300174	Yang Bin	-	Yang Bin	China	Guangzhou Force Interactive Entertainment Network Technology Co Ltd	-	Fujian Yuanli Active Carbon Co	China	Inv.	C	Sub.	-	-	1	-	-	-	-	-	IMA
2019-12-17	2020-01-20	2020-01-20	-	Chongqing Huapuce Navigation	9J0926	3823	Process control instruments	China	Foreign	7376	Computer facilities management services	China	Foreign	40.12	93.07	40.12	Completed	15.722	15.722	-	6.312	-	-	-	-	-	-	600501	600501	Chongqing Huapuce Navigation Technology Co Ltd	-	Chongqing Huapuce Navigation	China	Chongqing Aerospace New Century Satellite Application Technology Co Ltd	-	Aerosun Corp	China	Priv.	C	Sub.	-	-	1	-	-	-	-	-	IMA
2019-12-17	2020-08-13	2020-08-13	-	Chongqing Pharm (Grp) Co Ltd	17483J	2834	Pharmaceutical preparations	China	Foreign	5122	Drugs, drug proprietaries, and druggists' sundries	China	Foreign	99.945	99.945	99.945	Completed	212.871	212.871	-	210.726	-	-	000950	000950	-	-	600535	600535	Chongqing Pharmaceutical (Group) Co Ltd	-	CQ Pharm Hldg Co Ltd	China	Tianjin Tasly Medicine Distribution Group Co Ltd	-	Tasly Pharmaceutical Group Co	China	Sub.	C	Sub.	-	1	1	-	-	-	-	-	IMA
2019-12-17	2019-12-17	2019-12-17	-	Tangshan Donghua Iron & Steel	9J4719	3312	Steel works, blast furnaces, and rolling mills	China	Foreign	1221	Bituminous coal and lignite surface mining	China	Foreign	40	40	40	Completed	17.202	17.202	-	6.885	-	-	-	-	-	-	-	-	Tangshan Donghua Iron & Steel Enterprise Group Co Ltd	-	Tangshan Donghua Iron & Steel	China	Tangshan Dafeng Coking Co Ltd	-	China Travel Service Group	China	Priv.	C	Sub.	-	-	1	-	-	-	-	-	IMA
2019-12-17	2020-01-03	2020-01-03	-	Hangzhou Changchuan Tech Co	3E0151	3674	Semiconductors and related devices	China	Foreign	3674	Semiconductors and related devices	China	Foreign	10	10	10	Completed	21.439	21.439	-	2.145	300604	300604	300604	300604	-	-	-	-	Hangzhou Changchuan Technology Co Ltd	ShenzChNxt	Hangzhou Changchuan Tech Co	China	Ft Device Technology (Suzhou) Co Ltd	-	Heaven-Sent Capital Mgmt Grp	China	Public	C	Sub.	452	-	1	-	-	-	-	-	IMA
2019-12-17	2019-12-23	2019-12-23	-	Jin Yunzhi	9J0319	6799	Investors, nec	China	Foreign	2385	Waterproof outerwear	China	Foreign	7.056	7.056	7.056	Completed	408.327	413.614	0.901	29.204	-	-	-	-	002634	002634	002634	002634	Jin Yunzhi	-	Jin Yunzhi	China	Zhejiang Bangjie Holding Group Co Ltd	ShenzSME	Zhejiang Bangjie Hldg Grp Co	China	Inv.	C	Public	-	-	1	-	1114	-8.83	-10.89	-32.69	IMA
2019-12-17	2020-04-21	2020-04-21	-	Nileke Xuefeng Civil	7A1778	3559	Special industry machinery, nec	China	Foreign	1081	Metal mining services	China	Foreign	87	87	87	Completed	0.016	0.016	-	0.014	-	-	603227	603227	-	-	603227	603227	Nileke Xuefeng Civil Explosive Equipment Co Ltd	-	Xinjiang Xuefeng Sci-Tech	China	Ili Xuefeng Blasting Engineering Co Ltd	-	Xinjiang Xuefeng Sci-Tech	China	Sub.	C	Sub.	-	-	1	-	-	-	-	-	IMA
2019-12-17	-	-	-	Shenzhen Yantian Tugboat	4A0370	4499	Water transportation services, nec	China	Foreign	6799	Investors, nec	China	Foreign	-	-	55	Pending	8.596	8.596	-	4.731	-	-	-	-	-	-	-	-	Shenzhen Yantian Tugboat Co Ltd	-	Peoples Republic of China	China	Shenzhen Dachanwan Port Tugboat Co Ltd	-	Shenzhen Dachan Bay Port	China	Sub.	P	Sub.	-	-	1	-	-	-	-	-	IMA
2019-12-17	2019-12-17	2019-12-17	-	Shoujin Ruichuang (Tianjin)	9J1262	6552	Land subdividers and developers, except cemeteries	China	Foreign	6799	Investors, nec	China	Foreign	49	49	49	Completed	309.768	309.768	-	151.886	-	-	-	-	-	-	-	-	Shoujin Ruichuang (Tianjin) Real Estate Co Ltd	-	Beijing Capital Group Co Ltd	China	Yunnan Dianzhong City Construction Investment & Development Co Ltd	-	Yunnan Dianzhong City Constr	China	Sub.	C	Priv.	-	-	1	-	-	-	-	-	IMA
2019-12-17	2020-05-28	2020-05-28	-	Investor Group	46145M	6799	Investors, nec	China	Foreign	2836	Biological products, except diagnostic substances	China	Foreign	11.05	11.05	11.05	Completed	258.688	258.688	-	28.604	-	-	-	-	-	-	300142	300142	Investor Group	-	Investor Group	China	Shanghai Zerun Biotechnology Co Ltd	-	Walvax Biotechnology Co Ltd	China	Priv.	C	J.V.	-	-	1	-	-	-	-	-	IMA
2019-12-17	-	-	2020-06-15	Chongqing Pharm (Grp) Co Ltd	17483J	2834	Pharmaceutical preparations	China	Foreign	4214	Local trucking with storage	China	Foreign	-	-	100	Withdrawn	np	-	-	-	-	-	000950	000950	-	-	-	-	Chongqing Pharmaceutical (Group) Co Ltd	-	CQ Pharm Hldg Co Ltd	China	Shaanxi Tasly Pharmaceutical Logistics Co Ltd	-	Tianjin Fuhuade Tech Dvlp	China	Sub.	W	Sub.	-	-	1	-	-	-	-	-	IMA
2019-12-17	-	-	-	Kaisa Tongsheng Travel Agcy	9E1865	4725	Tour operators	China	Foreign	7389	Business services, nec	China	Foreign	-	-	33.77	Pending	25.394	25.394	-	8.581	-	-	000796	000796	-	-	-	-	Kaisa Tongsheng Travel Agency (Group) Co Ltd	-	Hna-Caissa Travel Group Co Ltd	China	Beijing Zhenxiang Yueli Culture Development Co Ltd	-	Hainan Zhenxiang Ind Co Ltd	China	Sub.	P	Sub.	-	-	1	-	-	-	-	-	IMA
2019-12-17	2019-12-23	2019-12-23	-	Hebei Yunshen Tech Co Ltd	9J0855	7376	Computer facilities management services	China	Foreign	3585	Refrigeration and heating equipment	China	Foreign	51	100	51	Completed	1.572	1.572	-	0.802	-	-	-	-	-	-	300368	300368	Hebei Yunshen Technology Co Ltd	-	Hebei Yunshen Tech Co Ltd	China	Hebei Huijin Technology Co Ltd	-	Hebei Huijin Electromechanical	China	Priv.	C	Sub.	-	-	1	-	-	-	-	-	IMA
2019-12-17	2020-01-16	2020-01-16	-	Shandong Milkyway Supply	9J0352	4731	Arrangement of transportation of freight and cargo	China	Foreign	5093	Scrap and waste materials	China	Foreign	100	100	100	Completed	4.62	4.62	-	4.623	-	-	603713	603713	-	-	-	-	Shandong Milkyway Supply Chain Management Services Co Ltd	-	Milkyway Chem Supply Chain	China	Shandong Huaruite Environmental Protection Technology Co Ltd	-	China Natl Chem Engineering	China	Sub.	C	Sub.	-	-	1	-	-	-	-	-	IMA
2019-12-17	2019-12-31	2019-12-31	-	Wuxi Ind Dvlp Grp Co Ltd	98296Z	6799	Investors, nec	China	Foreign	3613	Switchgear,switchboard equip	China	Foreign	15.649	15.649	15.649	Completed	268.503	310.649	2.098	48.644	-	-	-	-	603016	603016	603016	603016	Wuxi Industry Development Group Co Ltd	-	Wuxi Ind Dvlp Grp Co Ltd	China	Wuxi New Hongtai Electrical Technology Co Ltd	Shanghai	Wuxi New Hongtai Elecal Tech	China	Priv.	C	Public	-	-	1	-	1209	-4.55	-5.05	10.55	IMA
2019-12-17	2019-12-17	2019-12-17	-	Investor Group	46145M	6799	Investors, nec	China	Foreign	3621	Motors and generators	China	Foreign	-	-	-	Completed	np	-	-	193.076	-	-	-	-	-	-	300001	300001	Investor Group	-	Investor Group	China	Teld New Energy Co Ltd	-	Qingdao Tgood Electric Co	China	Priv.	C	Sub.	-	-	1	-	-	-	-	-	IMA
2019-12-17	2019-12-17	2019-12-17	-	Cultural Tours Ltd	7H7421	6799	Investors, nec	China	Foreign	6531	Real estate agents and managers	China	Foreign	100	100	100	Completed	57.885	57.885	-	57.923	-	-	6878	6878	-	-	-	-	Cultural Tours Ltd	-	Differ Group Holding Co Ltd	China	Cyut Shing Co Ltd	-	Cyut Shing Co Ltd	China	Sub.	C	Priv.	-	-	1	-	-	-	-	-	IMA
2019-12-17	2019-12-17	2019-12-17	-	Investor Group	46145M	6799	Investors, nec	China	Foreign	7372	Prepackaged Software	China	Foreign	10.31	10.31	10.31	Completed	615.506	615.506	-	63.5	-	-	-	-	N/A	N/A	N/A	N/A	Investor Group	-	Investor Group	China	Neusoft Xikang Holdings Inc	Hong Kong	Neusoft Xikang Holdings Inc	China	Priv.	C	Priv.	-	-	1	-	-	-	-	-	IMA
2019-12-17	2020-01-06	2020-01-06	-	Tl Natural Gas Holdings Ltd	2H7540	4925	Gas production and/or distribution	China	Foreign	7542	Carwashes	China	Foreign	100	100	100	Completed	2.791	2.791	-	2.79	8536	8536	-	-	-	-	-	-	TL Natural Gas Holdings Ltd	HK GEM	Hongsheng Enterprise Ltd	Hong Kong	Jet Union Technology Ltd	-	Stable Dvlp Co Ltd	Hong Kong	Public	C	Sub.	89	-	1	-	-	-	-	-	IMA
2019-12-17	2019-12-17	2019-12-17	-	Investor Group	46145M	6799	Investors, nec	China	Foreign	8731	Commercial physical and biological research	Switzerland	Foreign	-	-	-	Completed	np	-	-	20.367	-	-	-	-	-	-	-	-	Investor Group	-	Investor Group	China	Cellestia Biotech AG	-	Cellestia Biotech AG	Switzerland	Priv.	C	Priv.	-	-	1	-	-	-	-	-	IMA
2019-12-17	2020-04-21	2020-04-21	-	Nileke Xuefeng Civil	7A1778	3559	Special industry machinery, nec	China	Foreign	1081	Metal mining services	China	Foreign	10	97	10	Completed	0.193	0.193	-	0.019	-	-	603227	603227	-	-	603227	603227	Nileke Xuefeng Civil Explosive Equipment Co Ltd	-	Xinjiang Xuefeng Sci-Tech	China	Ili Xuefeng Blasting Engineering Co Ltd	-	Xinjiang Xuefeng Sci-Tech	China	Sub.	C	Sub.	-	-	1	-	-	-	-	-	IMA
2019-12-17	2020-04-23	2020-04-23	-	China Mach Engineering Corp	55135T	1629	Heavy construction, nec	China	Foreign	8748	Business consulting services, nec	China	Foreign	64.82	64.82	64.82	Completed	22.245	22.245	-	14.429	1829	1829	-	-	-	-	-	-	China Machinery Engineering Corp	Hong Kong	China Natl Mach Ind Corp Ltd	China	Harbin Power System Engineering & Research Institute Co Ltd	-	China Natl Mach Ind Corp Ltd	China	Public	C	Sub.	5311	1	1	-	-	-	-	-	IMA
2019-12-17	2020-02-26	2020-02-26	-	Huizhou Jinyang Re Dvlp Co	9J2428	6552	Land subdividers and developers, except cemeteries	China	Foreign	3559	Special industry machinery, nec	China	Foreign	100	100	100	Completed	34.302	34.302	-	34.325	-	-	-	-	-	-	300281	300281	Huizhou Jinyang Real Estate Development Co Ltd	-	Shantou Jinmao Invest Co Ltd	China	Shantou Far East Light Industry & Chemical Industry Equipment Co Ltd	-	Jinming Mach (Guangdong) Co	China	Sub.	C	Sub.	-	-	1	-	-	-	-	-	IMA
2019-12-17	-	-	-	Huang Jihong	9J1302	6799	Investors, nec	China	Foreign	4953	Refuse systems	China	Foreign	-	-	62.26	Pending	5.05	5.05	-	3.146	-	-	-	-	-	-	-	-	Huang Jihong	-	Huang Jihong	China	Shanghai Biofit Environmental Technology Co Ltd	-	Goldview Development Ltd	Hong Kong	Inv.	P	Sub.	-	-	1	-	-	-	-	-	IMA
2019-12-17	2020-11-12	2020-11-12	-	Viva Biotech (Shanghai) Ltd	0K1915	2836	Biological products, except diagnostic substances	China	Foreign	2834	Pharmaceutical preparations	China	Foreign	80	80	80	Completed	457.36	457.36	-	367.447	-	-	1873	1873	-	-	-	-	Viva Biotech (Shanghai) Ltd	-	Viva Biotech Holdings	China	Zhejiang Langhua Pharmaceutical Co Ltd	-	Ningbo Yonghua Invest Mgmt Co	China	Sub.	C	Sub.	-	1	1	-	-	-	-	-	IMA
2019-12-17	2019-12-17	2019-12-17	-	Investor Group	46145M	6799	Investors, nec	China	Foreign	7372	Prepackaged Software	China	Foreign	49	49	49	Completed	5.605	5.605	-	2.748	-	-	-	-	-	-	002123	002123	Investor Group	-	Investor Group	China	Shenzhen Montnets Wulian Technology Development Co Ltd	-	Montnets Rongxin Tech Grp Co	China	Priv.	C	Sub.	-	-	1	-	-	-	-	-	IMA
2019-12-17	-	-	-	Dezhan Healthcare Co Ltd	1F3523	2834	Pharmaceutical preparations	China	Foreign	2836	Biological products, except diagnostic substances	China	Foreign	-	-	23.22	Pending	184.658	184.658	-	42.906	000813	000813	000813	000813	-	-	-	-	Dezhan Healthcare Co Ltd	Shenzhen	Dezhan Healthcare Co Ltd	China	Apollobio Corp	-	Apollobio Corp	China	Public	P	Priv.	900	-	1	-	-	-	-	-	IMA
2019-12-16	-	-	-	Shandong Mining Mach Group Co	83894M	3532	Mining machinery and equipment, except oil and gas	China	Foreign	3728	Aircraft parts,equipment	China	Foreign	-	-	5.5	Pending	65.009	65.009	-	3.579	002526	002526	002526	002526	-	-	-	-	Shandong Mining Machinery Group Co Ltd	ShenzSME	Shandong Mining Mach Group Co	China	CAS Aerostar Technology Co Ltd	-	CAS Aerostar Technology Co Ltd	China	Public	P	Priv.	1909	-	1	-	-	-	-	-	IMA
2019-12-16	2019-12-16	2019-12-16	-	Finvolution Group	9F2213	7372	Prepackaged Software	China	Foreign	6000	Banks	China	Foreign	4.99	4.99	4.99	Completed	np	-	-	-	FINV	FINV	FINV	FINV	-	-	-	-	Finvolution Group	New York	Finvolution Group	China	Fujian Haixia Bank	-	Fujian Haixia Bank	China	Public	C	Priv.	4146	-	1	-	-	-	-	-	IMA
2019-12-16	-	-	2020-05-14	Zheng Zhongnan	9J2638	6799	Investors, nec	China	Foreign	5051	Metals service centers and offices	China	Foreign	-	-	100	Withdrawn	np	-	-	-	-	-	-	-	-	-	002212	002212	Zheng Zhongnan	-	Zheng Zhongnan	China	Nanyang Topsec Technologies Group Inc - Asset	-	Nanyang Topsec Tech Grp Inc	China	Inv.	W	Sub.	-	-	1	-	-	-	-	-	IMA
2019-12-16	2019-12-16	2019-12-16	-	Tianjin Fengwu Tech Co Ltd	9J2693	6799	Investors, nec	China	Foreign	7381	Detective, guard, and armored car services	China	Foreign	100	100	100	Completed	np	-	-	-	-	-	-	-	-	-	-	-	Tianjin Fengwu Technology Co Ltd	-	Tianjin Fengwu Tech Co Ltd	China	Jiangsu Dingli Safety Service Co Ltd	-	Jiangsu Dingli Safety Svc Co	China	Priv.	C	Priv.	-	-	1	-	-	-	-	-	IMA
2019-12-16	2019-12-16	2019-12-16	-	Tianjin Fengwu Tech Co Ltd	9J2693	6799	Investors, nec	China	Foreign	6531	Real estate agents and managers	China	Foreign	70	70	70	Completed	24.109	24.109	-	16.894	-	-	-	-	-	-	-	-	Tianjin Fengwu Technology Co Ltd	-	Tianjin Fengwu Tech Co Ltd	China	Suzhou Unique Property Management Co Ltd	-	Suzhou Unique Ppty Mgmt Co	China	Priv.	C	Priv.	-	-	1	-	-	-	-	-	IMA
2019-12-16	2019-12-20	2019-12-20	-	Excel Tech Intl (BVI) Ltd	1J6867	6799	Investors, nec	China	Foreign	7372	Prepackaged Software	China	Foreign	100	100	100	Completed	0.013	0.013	-	0.013	-	-	-	-	-	-	-	-	Excel Technology International (BVI) Ltd	-	Excel Tech Intl (BVI) Ltd	China	Excelink Development Corp	-	China Yinsheng Fin (Hldg) Ltd	Hong Kong	Priv.	C	Sub.	-	-	1	-	-	-	-	-	IMA
2019-12-16	2020-02-20	2020-02-20	-	Investor Group	46145M	6799	Investors, nec	China	Foreign	8742	Management consulting services	China	Foreign	41.19	41.19	41.19	Completed	119.547	119.547	-	49.293	-	-	-	-	-	-	-	-	Investor Group	-	Investor Group	China	Shanghai Baiqiu Network Technology Co Ltd	-	Shenzhen Ellassay Invest Mgmt	China	Priv.	C	Sub.	-	-	1	-	-	-	-	-	IMA
2019-12-16	2019-12-16	2019-12-16	-	Shanghai Baiqiu Pateni Entrp	0K4226	6282	Investment advice	China	Foreign	8742	Management consulting services	China	Foreign	12	12	12	Completed	0.194	0.194	-	0.023	-	-	-	-	-	-	-	-	Shanghai Baiqiu Pateni Enterprise Management Center LP	-	Shanghai Baiqiu Zhicheng	China	Shanghai Baiqiu Network Technology Co Ltd	-	Shenzhen Ellassay Invest Mgmt	China	Sub.	C	Sub.	-	-	1	-	-	-	-	-	IMA
2019-12-16	-	-	-	Huang Xiaorong	9J0831	6799	Investors, nec	China	Foreign	8361	Residential care	China	Foreign	-	-	20	Pending	28.604	28.604	-	5.727	-	-	-	-	-	-	2389	2389	Huang Xiaorong	-	Huang Xiaorong	China	Fujian Fu Ling Golden Sun Health & Geriatric Co Ltd	-	Beijing Entrps Med & Health	Hong Kong	Inv.	P	Sub.	-	-	1	-	-	-	-	-	IMA
2019-12-16	2020-03-03	2020-03-03	-	Safbon Water Svc (Hldg) Inc	81401Y	5074	Plumbing & heating equipment & supplies(hydronics)	China	Foreign	8711	Engineering services	China	Foreign	49	49	49	Completed	134.438	134.438	-	65.943	300262	300262	300262	300262	-	-	-	-	SafBon Water Service (Holding) Inc Shanghai	ShenzChNxt	Safbon Water Svc (Hldg) Inc	China	Beijing Longyuan Environmental Engineering Co Ltd	-	Shanghai Yingsu Envi & Tech	China	Public	C	Sub.	640	-	1	-	-	-	-	-	IMA
2019-12-16	2019-12-16	2019-12-16	-	Phase Motion Control Ningbo Co	1K4161	3621	Motors and generators	China	Foreign	3451	Screw machine products	Italy	Foreign	-	-	-	Completed	np	-	-	6.671	-	-	-	-	-	-	PRI	PRI	Phase Motion Control Ningbo Co Ltd	-	Phase Motion Control Ningbo Co	China	OSAIcnc Srl	-	Prima Industrie SpA	Italy	Priv.	C	Sub.	-	-	1	-	-	-	-	-	IMA
2019-12-16	2019-12-16	2019-12-16	-	Shenyang Brilliance Special	9J0323	3711	Motor vehicles and passenger car bodies	China	Foreign	3711	Motor vehicles and passenger car bodies	China	Foreign	100	100	100	Completed	1.094	1.094	-	1.095	-	-	-	-	-	-	600653	600653	Shenyang Brilliance Special Purpose Vehicle Co Ltd	-	Huachen Automotive Grp Hldg Co	China	Shanghai Shenhua Special Purpose Vehicle Co Ltd	-	Shanghai Shenhua Hldg Co Ltd	China	Sub.	C	Sub.	-	-	1	-	-	-	-	-	IMA
2019-12-16	2019-12-23	2019-12-23	-	Investor Group	46145M	6799	Investors, nec	China	Foreign	6799	Investors, nec	China	Foreign	51	51	51	Completed	1682.9	1682.9	-	859.171	-	-	-	-	-	-	601390	390 601390	Investor Group	-	Investor Group	China	Guangxi China Railway Communications Expressway Management Co Ltd	-	China Railway Grp Ltd	China	Priv.	C	Sub.	-	1	1	-	-	-	-	-	IMA
2019-12-16	2019-12-16	2019-12-16	-	Investor Group	46145M	6799	Investors, nec	China	Foreign	3069	Fabricated rubber prod, nec	China	Foreign	-	-	-	Completed	np	-	-	60	-	-	-	-	-	-	-	-	Investor Group	-	Investor Group	China	Shanghai Kedu Healthcare Technology Co Ltd	-	Shanghai Kedu Healthcare Tech	China	Priv.	C	Priv.	-	-	1	-	-	-	-	-	IMA
2019-12-16	2019-12-25	2019-12-25	-	Shaanxi Jinda Invest Fund	8J9862	6282	Investment advice	China	Foreign	3812	Search, detection, and navigation equipment	China	Foreign	6	6	6	Completed	726.871	735.85	3.069	44.197	-	-	-	-	300397	300397	300397	300397	Shaanxi Jinda Investment Fund Partnership LP	-	Shaanxi Finl Asts Mgmt Co Ltd	China	Xi'an Tianhe Defense Technology Co Ltd	ShenzChNxt	Xi'an Tianhe Defense Tech Co	China	Sub.	C	Public	-	-	1	-	1544	-10.9	-13.49	-6.71	IMA
2019-12-16	2020-02-27	2020-02-27	-	Investor Group	46145M	6799	Investors, nec	China	Foreign	3565	Packaging machinery	China	Foreign	11	11	11	Completed	214.247	180.49	1.807	19.875	-	-	-	-	300442	300442	300442	300442	Investor Group	-	Investor Group	China	Shanghai Precise Packaging Co Ltd	ShenzChNxt	Shanghai Precise Pkg Co Ltd	China	Priv.	C	Public	-	-	1	-	817	-11.25	-11	-10.31	IMA
2019-12-16	2019-12-30	2019-12-30	-	Li Baichun	8J2048	6799	Investors, nec	China	Foreign	3559	Special industry machinery, nec	China	Foreign	5.014	5.014	5.014	Completed	205.427	225.512	4.703	11.319	-	-	-	-	300553	300553	300553	300553	Li Baichun	-	Li Baichun	China	Hangzhou Jizhi Mechatronic Co Ltd	ShenzChNxt	Hangzhou Jizhi Mechatronic Co	China	Inv.	C	Public	-	-	1	-	228	-10	-8.55	-4.81	IMA
2019-12-16	2020-03-04	2020-03-04	-	China Orient Asset Mgmt Co	3F1233	6141	Personal credit institutions	China	Foreign	6552	Land subdividers and developers, except cemeteries	China	Foreign	5.868	5.868	5.868	Completed	637.795	828.497	1.392	48.664	N/A	N/A	N/A	N/A	000011	000011 200011	-	-	China Orient Asset Management Co Ltd	Hong Kong	China Orient Asset Mgmt Co	China	Shenzhen Properties & Resources Development (Group) Ltd	Shenzhen	Shenzhen Invest Hldg Co Ltd	China	Priv.	C	Public	-	-	1	-	5504	5.42	6.58	7.17	IMA
2019-12-16	-	-	-	Datang Intl Power Generation	Y20020	4911	Electric services	China	Foreign	4911	Electric services	China	Foreign	-	-	49	Pending	5.201	5.201	-	2.551	0991	0991 601991 DAT	0991	0991 601991 DAT	-	-	0991	0991 601991 DAT	Datang International Power Generation Co Ltd	Hong Kong	Datang Intl Power Generation	China	Inner Mongolia Datang International Hohhot Thermal Power Co Ltd	-	Datang Intl Power Generation	China	Public	P	Sub.	33483	-	1	-	-	-	-	-	IMA
2019-12-15	-	-	-	Hubei Yihua Chemical Ind Co	44350X	2873	Nitrogenous fertilizers	China	Foreign	2899	Chemicals and chemical preparations, nec	China	Foreign	-	-	100	Pending	11.021	11.021	-	11.021	000422	000422	000422	000422	-	-	-	-	Hubei Yihua Chemical Industry Co Ltd	Shenzhen	Hubei Yihua Chemical Ind Co	China	Xinjiang Tianyun Chemical Co Ltd	-	Hubei Yihua Group Co Ltd	China	Public	P	Sub.	8442	-	1	-	-	-	-	-	IMA
2019-12-15	2019-12-15	2019-12-15	-	State Grid Corp Of China	85688Y	4911	Electric services	China	Foreign	4911	Electric services	Oman	Foreign	49	49	49	Completed	np	-	-	-	-	-	-	-	-	-	-	-	State Grid Corp of China	-	State Grid Corp Of China	China	Oman Electricity Transmission Co Saoc	-	Nama Holding JSC	Oman	Priv.	C	Sub.	-	2	1	-	-	-	-	-	IMA
2019-12-15	2020-12-26	2020-12-26	-	Investor Group	46145M	6799	Investors, nec	China	Foreign	6163	Loan brokers	China	Foreign	100	100	100	Completed	np	-	-	-	-	-	-	-	-	-	002668	002668	Investor Group	-	Investor Group	China	Zhongrongjin (Beijing) Technology Co Ltd	-	Guangdong Homa Appl Co Ltd	China	Priv.	C	Sub.	-	-	1	-	-	-	-	-	IMA
2019-12-14	2020-01-22	2020-01-22	-	Investor Group	46145M	6799	Investors, nec	China	Foreign	3569	General industrial machinery and equipment	China	Foreign	17.97	17.97	17.97	Completed	354.923	305.979	0.697	54.983	-	-	-	-	600243	600243	600243	600243	Investor Group	-	Investor Group	China	Qinghai Huading Industrial Co Ltd	Shanghai	Qinghai Huading Industrial Co	China	Priv.	C	Public	-	-	1	-	2375	0.41	-3.18	31.27	IMA
2019-12-14	-	-	-	CCOOP Group Co Ltd	8F2137	7375	Information retrieval services	China	Foreign	4225	General warehousing and storage	China	Foreign	-	-	40	Pending	430.578	430.578	-	172.231	000564	000564	000564	000564	-	-	-	-	CCOOP Group Co Ltd	Shenzhen	CCOOP Group Co Ltd	China	Huayu Storage Co Ltd	-	Hainan Province Cihang	China	Public	P	Sub.	9366	-	1	-	-	-	-	-	IMA
2019-12-14	2019-12-14	2019-12-14	-	Investor Group	46145M	6799	Investors, nec	China	Foreign	3827	Optical instruments and lenses	China	Foreign	38.87	38.87	38.87	Completed	83.61	83.61	-	32.499	-	-	-	-	-	-	002845	002845	Investor Group	-	Investor Group	China	Nanchang Txd Precision Optoelectronics Co Ltd	-	Shenzhen TXD Technology Co Ltd	China	Priv.	C	Sub.	-	-	1	-	-	-	-	-	IMA
2019-12-14	2019-12-14	2019-12-14	-	Investor Group	46145M	6799	Investors, nec	China	Foreign	3351	Rolling, drawing, and extruding of copper	China	Foreign	20	20	20	Completed	214.752	214.752	-	42.95	-	-	-	-	-	-	600255	600255	Investor Group	-	Investor Group	China	Anhui Xinke Copper Co Ltd	-	Kingswood Enterprise Co Ltd	China	Priv.	C	Sub.	-	-	1	-	-	-	-	-	IMA
2019-12-14	2019-12-14	2019-12-14	-	Beijing 21vianet Broad Band	9J0813	7376	Computer facilities management services	China	Foreign	7376	Computer facilities management services	China	Foreign	100	100	100	Completed	21.14	11.453	-	21.14	-	-	-	-	-	-	002335	002335	Beijing 21vianet Broad Band Data Center Co Ltd	-	Beijing 21vianet Broad Band	China	Nantong Chenghong Cloud Computing Co Ltd	-	Kehua Hengsheng Co Ltd	China	Priv.	C	Sub.	-	-	1	-	-	-	-	-	IMA
2019-12-14	2019-12-14	2019-12-14	-	Investor Group	46145M	6799	Investors, nec	China	Foreign	6799	Investors, nec	China	Foreign	60	60	60	Completed	93.811	93.811	-	56.286	-	-	-	-	-	-	-	-	Investor Group	-	Investor Group	China	Jiangxi Changhang Expressway Service Area Development & Management Co Ltd	-	Jiangxi Provincial Expressway	China	Priv.	C	Sub.	3669	-	1	-	-	-	-	-	IMA
2019-12-14	2019-12-14	2019-12-14	-	Shandong Hongyi Educ Tech Co	9J1711	7372	Prepackaged Software	China	Foreign	8299	Schools and educational services, nec	China	Foreign	10	10	10	Completed	1.575	1.575	-	0.157	-	-	300654	300654	-	-	-	-	Shandong Hongyi Education Technology Co Ltd	-	Astro-Century Educ & Tech Co	China	Shandong Guaer Culture Media Co Ltd	-	Shandong Guaer Culture Media	China	Sub.	C	Priv.	-	-	1	-	-	-	-	-	IMA
2019-12-14	2019-12-14	2019-12-14	-	Natl Reform Shuangbai No 1	8J7600	6799	Investors, nec	China	Foreign	3915	Jewelers' findings & materials, & lapidary work	China	Foreign	9.714	9.714	9.714	Completed	139.886	139.886	-	13.589	-	-	-	-	-	-	-	-	National Reform Shuangbai No 1 (Hangzhou) Equity Investment Partnership LP	-	Natl Reform Shuangbai Dvlp	China	Shanghai Laofengxiang Diamond Processing Center Co Ltd	-	Shanghai Laofengxiang Diamond	China	Sub.	C	Priv.	-	-	1	-	-	-	-	-	IMA
2019-12-14	2019-12-14	2019-12-14	-	Xinyu Shangshan Ruoshui Asts	6E4443	6282	Investment advice	China	Foreign	7812	Motion picture and video tape production	China	Foreign	47	51	47	Completed	124.556	124.556	-	58.541	-	-	-	-	-	-	601599	601599	Xinyu Shangshan Ruoshui Assets Management Co Ltd	-	Xinyu Shangshan Ruoshui Asts	China	Zhejiang Tianyi Media Co Ltd	-	Jiangsu Lugang Culture Co Ltd	China	Priv.	C	Sub.	-	-	1	-	-	-	-	-	IMA
2019-12-14	2019-12-14	2019-12-14	-	Shanghai Liuyuan Intelligent	9J1276	7372	Prepackaged Software	China	Foreign	7372	Prepackaged Software	China	Foreign	78.77	78.77	78.77	Completed	11.453	11.453	-	9.022	-	-	-	-	-	-	600767	600767	Shanghai Liuyuan Intelligent Technology Co Ltd	-	Shanghai Liuyuan Intelligent	China	Shanghai Rongda Information Technology Co Ltd	-	Winsan (Shanghai) Med Science	China	Priv.	C	J.V.	-	-	1	-	-	-	-	-	IMA
2019-12-14	2020-12-09	2020-12-09	-	Investor Group	46145M	6799	Investors, nec	China	Foreign	3674	Semiconductors and related devices	China	Foreign	28.33	28.33	28.33	Completed	42.955	42.955	-	12.169	-	-	-	-	-	-	300346	300346	Investor Group	-	Investor Group	China	Ningbo Nata Opto-Electronic Material Co Ltd	-	Jiangsu Nata Opto-electronic	China	Priv.	C	Sub.	-	-	1	-	-	-	-	-	IMA
2019-12-14	-	-	-	Youyan Rare Earth (Qingdao)	9J9073	1061	Ferroalloy ores, except vanadium	China	Foreign	1061	Ferroalloy ores, except vanadium	China	Foreign	-	-	100	Pending	np	-	-	2.457	-	-	600206	600206 N/A	-	-	-	-	Youyan Rare Earth (Qingdao) Co Ltd	-	GRINM Semiconductor Materials	China	Qingdao Magnet S&T Co Ltd - Assets	-	Rongcheng Hongxiushan	China	J.V.	P	Sub.	-	-	1	-	-	-	-	-	IMA
2019-12-14	-	-	-	Youyan Rare Earth (Rongcheng)	9J9071	3999	Manufacturing industries, nec	China	Foreign	1061	Ferroalloy ores, except vanadium	China	Foreign	-	-	100	Pending	np	-	-	5.755	-	-	600206	600206 N/A	-	-	-	-	Youyan Rare Earth (Rongcheng) Co Ltd	-	GRINM Semiconductor Materials	China	Rongcheng Hongxiushan Magnetic Industry Co Ltd - Assets	-	Rongcheng Hongxiushan	China	Sub.	P	Sub.	-	-	1	-	-	-	-	-	IMA
2019-12-14	2020-05-07	2020-05-07	-	China Huarong Asset Mgmt Co	16705L	6282	Investment advice	China	Foreign	6141	Personal credit institutions	China	Foreign	15	70	15	Completed	286.336	286.336	-	42.95	2799	2799 N/A	2799	2799 N/A	-	-	2799	2799 N/A	China Huarong Asset Management Co Ltd	Hong Kong	China Huarong Asset Mgmt Co	China	Huarong Consumer Finance Co Ltd	-	China Huarong Asset Mgmt Co	China	Public	C	Sub.	11799	-	1	-	-	-	-	-	IMA
2019-12-14	2021-01-13	2021-01-13	-	Investor Group	46145M	6799	Investors, nec	China	Foreign	1611	Highway and street construction	China	Foreign	100	100	100	Completed	263.429	263.429	-	263.429	-	-	-	-	-	-	-	-	Investor Group	-	Investor Group	China	Luzhou Southeast Expressway Development Co Ltd	-	Bosideng Co Ltd	China	Priv.	C	Sub.	-	1	1	-	-	-	-	-	IMA
2019-12-14	-	-	-	Shenzhen Zhongzhuang Garden	9J1309	0139	Field crops, except cash grains, nec	China	Foreign	1542	Nonresidential building construction, nec	China	Foreign	-	-	100	Pending	3.794	3.794	-	3.794	-	-	002822	002822	-	-	-	-	Shenzhen Zhongzhuang Garden Construction Engineering Co Ltd	-	Shenzhen Zhongzhuang Constr	China	Shenzhen Juntai Construction Co Ltd	-	Huzhou Zheshai Entrp Mgmt	China	Sub.	P	Sub.	-	-	1	-	-	-	-	-	IMA
2019-12-14	-	-	-	Shanghai Yaohua Pilkington	81951A	3211	Flat glass	China	Foreign	3229	Pressed and blown glass and glasswear, nec	China	Foreign	-	-	50	Pending	11.224	11.224	-	5.612	600819	600819 900918	600819	600819 900918	-	-	5202	5202	Shanghai Yaohua Pilkington Glass Group Co Ltd	Shanghai	Shanghai Yaohua Pilkington	China	Jiangsu Pilkington Yaopi Glass Co Ltd	-	Nippon Sheet Glass Co Ltd	Japan	Public	P	J.V.	2661	-	1	-	-	-	-	-	IMA
2019-12-14	2019-12-31	2019-12-31	-	Linyi Yixin Mining Co Ltd	9J1218	1031	Lead and zinc ores	China	Foreign	5052	Coal and other minerals and ores	China	Foreign	100	100	100	Completed	np	-	-	-	-	-	-	-	-	-	000426	000426	Linyi Yixin Mining Co Ltd	-	Linyi Yixin Mining Co Ltd	China	Balin Youqi Juyuan Mining Co Ltd	-	Inner Mongolia Xingye Mining	China	Priv.	C	Sub.	-	-	1	-	-	-	-	-	IMA
2019-12-14	2019-12-31	2019-12-31	-	Linyi Yixin Mining Co Ltd	9J1218	1031	Lead and zinc ores	China	Foreign	1011	Iron ores	China	Foreign	100	100	100	Completed	0.153	0.153	-	0.153	-	-	-	-	-	-	000426	000426	Linyi Yixin Mining Co Ltd	-	Linyi Yixin Mining Co Ltd	China	Chifeng Fusheng Mining Co Ltd	-	Inner Mongolia Xingye Mining	China	Priv.	C	Sub.	-	-	1	-	-	-	-	-	IMA
2019-12-14	-	-	-	Hainan CCOOP Supply & Mktg	8F2120	5099	Durable goods, nec	China	Foreign	5311	Department stores	China	Foreign	-	-	45	Pending	43.426	43.426	-	19.542	-	-	000564	000564	-	-	-	-	Hainan CCOOP Supply & Marketing Chain Holdings Co Ltd	-	CCOOP Group Co Ltd	China	Changchun Saide Shopping Center Co Ltd	-	Hainan Province Cihang	China	Sub.	P	Sub.	-	-	1	-	-	-	-	-	IMA
2019-12-14	-	-	-	Shenzhen Municipal	82807Q	1629	Heavy construction, nec	China	Foreign	1542	Nonresidential building construction, nec	China	Foreign	-	-	51	Pending	0.186	0.186	-	0.095	-	-	000090	000090	-	-	-	-	Shenzhen Municipal Engineering Corp	-	Shenzhen Tagen Group Co Ltd	China	Guangzhou Zhonghong Jinghe Construction Engineering Co Ltd	-	Shenzhen Huaxin Ruide Invest	China	Sub.	P	Sub.	-	-	1	-	-	-	-	-	IMA
2019-12-14	-	-	-	Guangxi Zhuang Autonomous	9J0927	0831	Forest nurseries and gathering of forest products	China	Foreign	0831	Forest nurseries and gathering of forest products	China	Foreign	-	-	100	Pending	np	-	-	24.432	-	-	-	-	-	-	000518	000518	Guangxi Zhuang Autonomous Region State-Owned Liuwan Forest Farm	-	Dept Of Forestry Of Guangxi	China	Guangxi Intercontinental Forestry Investment Co Ltd-Assets	-	Jiangsu Sihuan Bioengineering	China	Sub.	P	Sub.	-	-	1	-	-	-	-	-	IMA
2019-12-14	-	-	-	CCB Finl Asset Investment Co	5H4025	6282	Investment advice	China	Foreign	3272	Concrete products, except block and brick	China	Foreign	-	-	21.43	Pending	601.266	601.266	-	128.851	-	-	-	-	-	-	002302	002302	CCB Financial Asset Investment Co Ltd	-	Peoples Republic of China	China	China West Construction Southeast Co Ltd	-	China W Constr Grp Co Ltd	China	Sub.	P	Sub.	-	-	1	-	-	-	-	-	IMA
2019-12-14	2020-01-02	2020-01-02	-	Shanghai Lesong Culture	9J0784	7311	Advertising agencies	China	Foreign	7812	Motion picture and video tape production	China	Foreign	100	100	100	Completed	4.295	4.295	-	4.295	-	-	-	-	-	-	002175	002175	Shanghai Lesong Culture Communication Co Ltd	-	Shanghai Lesong Culture	China	Oriental Film Industry Co Ltd	-	Oriental Times Media Co Ltd	China	Priv.	C	Sub.	-	-	1	-	-	-	-	-	IMA
2019-12-14	-	-	-	Guangxi Guangtou Lingnan	9J0717	6282	Investment advice	China	Foreign	6799	Investors, nec	China	Foreign	-	-	66	Pending	21.099	21.099	-	13.925	-	-	-	-	-	-	002717	002717	Guangxi Guangtou Lingnan Tourism Industry Investment Fund Partnership LP	-	Guangtou Invest Mgmt Co Ltd	China	Guangxi Lingyu Chuanghe Cultural Tourism Investment Co Ltd	-	LingNan Eco & Culture-Tourism	China	Sub.	P	Sub.	-	-	1	-	-	-	-	-	IMA
2019-12-14	2019-12-31	2019-12-31	-	Changchun Heating Power (Grp)	2J8540	4961	Steam and air conditioning supply	China	Foreign	4961	Steam and air conditioning supply	China	Foreign	100	100	100	Completed	60.7	60.7	-	60.7	-	-	-	-	-	-	-	-	Changchun Heating Power (Group) Co Ltd	-	Changchun Heating Power (Grp)	China	Changchun Yatai Thermal Power Co Ltd	-	Changchun Heating Power (Grp)	China	Priv.	C	Sub.	-	-	1	-	-	-	-	-	IMA
2019-12-14	2019-12-17	2019-12-17	-	Wuhan Xuezhi Xiuyuan Educ	9J0294	8299	Schools and educational services, nec	China	Foreign	499A	Cogeneration, alternative energy sources	China	Foreign	20	20	20	Completed	41.161	41.161	-	8.232	-	-	-	-	-	-	002775	002775	Wuhan Xuezhi Xiuyuan Education Communication Co Ltd	-	Wuhan Xuezhi Xiuyuan Educ	China	Wuhan Wenke Ecological Environmental Co Ltd	-	Shenzhen Wenke Landscape Co	China	Priv.	C	Sub.	-	-	1	-	-	-	-	-	IMA
2019-12-14	-	-	-	Wuhan Wenke Ecological Envi	9J0300	499A	Cogeneration, alternative energy sources	China	Foreign	4724	Travel agencies	China	Foreign	-	-	12.21	Pending	9.38	9.38	-	1.145	-	-	002775	002775	-	-	-	-	Wuhan Wenke Ecological Environmental Co Ltd	-	Shenzhen Wenke Landscape Co	China	Wuhan Xuezhi Wuda International Tourism Agency Co Ltd	-	Wuhan Xuezhi Xiuyuan Educ	China	Sub.	P	Sub.	-	-	1	-	-	-	-	-	IMA
2019-12-14	-	-	-	Investor Group	46145M	6799	Investors, nec	China	Foreign	7812	Motion picture and video tape production	China	Foreign	-	-	9.97	Pending	357.188	357.188	-	35.612	-	-	-	-	-	-	002717	002717	Investor Group	-	Investor Group	China	Shanghai Hirain Culture Group Co Ltd	-	LingNan Eco & Culture-Tourism	China	Priv.	P	Sub.	-	-	1	-	-	-	-	-	IMA
2019-12-14	-	-	-	Shanghai Yaohua Pilkington	81951A	3211	Flat glass	China	Foreign	3231	Glass products, made of purchased glass	China	Foreign	-	-	9.021	Pending	np	-	-	-	600819	600819 900918	600819	600819 900918	-	-	600819	600819 900918	Shanghai Yaohua Pilkington Glass Group Co Ltd	Shanghai	Shanghai Yaohua Pilkington	China	Tianjin SYP Glass Co Ltd	-	Shanghai Yaohua Pilkington	China	Public	P	J.V.	2661	-	1	-	-	-	-	-	IMA
2019-12-14	2020-02-21	2020-02-21	-	Investor Group	46145M	6799	Investors, nec	China	Foreign	3674	Semiconductors and related devices	China	Foreign	2	51	2	Completed	78.742	78.742	-	1.575	-	-	-	-	-	-	300252	300252	Investor Group	-	Investor Group	China	Jiangsu Webest Micro-Electronics Co Ltd	-	Kingsignal Technology Co Ltd	China	Priv.	C	Sub.	-	-	1	-	-	-	-	-	IMA
2019-12-14	2019-12-31	2019-12-31	-	Linyi Yixin Mining Co Ltd	9J1218	1031	Lead and zinc ores	China	Foreign	1031	Lead and zinc ores	China	Foreign	51	51	51	Completed	59.761	59.761	-	30.478	-	-	-	-	-	-	000426	000426	Linyi Yixin Mining Co Ltd	-	Linyi Yixin Mining Co Ltd	China	Chenbaerhu Qi Tiantong Mining Co Ltd	-	Inner Mongolia Xingye Mining	China	Priv.	C	Sub.	-	-	1	-	-	-	-	-	IMA
2019-12-14	-	-	-	CCB Finl Asset Investment Co	5H4025	6282	Investment advice	China	Foreign	3271	Concrete block and brick	China	Foreign	-	-	12.05	Pending	712.87	712.87	-	85.901	-	-	-	-	-	-	002302	002302	CCB Financial Asset Investment Co Ltd	-	Peoples Republic of China	China	CSCEC Commodity Concrete Co Ltd	-	China W Constr Grp Co Ltd	China	Sub.	P	Sub.	-	-	1	-	-	-	-	-	IMA
2019-12-14	2020-01-03	2020-01-03	-	Nanjing Jiandu Constr Co Ltd	9J0703	1542	Nonresidential building construction, nec	China	Foreign	3612	Power, distribution, and specialty transformers	China	Foreign	89.69	89.69	89.69	Completed	5.727	5.727	-	5.136	-	-	-	-	-	-	002090	002090	Nanjing Jiandu Construction Co Ltd	-	Nanjing Jiandu Constr Co Ltd	China	Zhongdian Xinyuan Smart Grid Power Source Technology Co Ltd	-	Wiscom System Co Ltd	China	Priv.	C	Sub.	-	-	1	-	-	-	-	-	IMA
2019-12-13	2020-02-28	2020-02-28	-	Ningbo Fubang Jingye Grp Co	79283K	3353	Aluminum sheet, plate, and foil	China	Foreign	6512	Operators of nonresidential buildings	China	Foreign	55	55	55	Completed	33.43	33.43	-	18.397	600768	600768	600768	600768	-	-	-	-	Ningbo Fubang Jingye Group Co Ltd	Shanghai	Ningbo Fubang Jingye Grp Co	China	Jiangsu Chang Ao Sports Development Co Ltd	-	Jiangsu Chang Ao Sports Dvlp	China	Public	C	Priv.	453	1	1	-	-	-	-	-	IMA
2019-12-13	2019-12-13	2019-12-13	-	Investor Group	46145M	6799	Investors, nec	China	Foreign	7372	Prepackaged Software	China	Foreign	25	25	25	Completed	171.802	171.802	-	42.974	-	-	-	-	-	-	-	-	Investor Group	-	Investor Group	China	Jiangsu Xugong Information Technology Co Ltd	-	Xuzhou Constr Mach Grp Co Ltd	China	Priv.	C	Sub.	-	-	1	-	-	-	-	-	IMA
2019-12-13	2019-12-13	2019-12-13	-	Yuen Siu Fai	8J9614	6799	Investors, nec	China	Foreign	7311	Advertising agencies	China	Foreign	100	100	100	Completed	0.064	0.064	-	0.064	-	-	-	-	-	-	8202	8202	Yuen Siu Fai	-	Yuen Siu Fai	China	Active Link Investments Ltd	-	Inno-Tech Holdings Ltd	Hong Kong	Inv.	C	Sub.	-	-	1	-	-	-	-	-	IMA
2019-12-13	2019-12-23	2019-12-23	-	Investor Group	46145M	6799	Investors, nec	China	Foreign	3312	Steel works, blast furnaces, and rolling mills	China	Foreign	57.91	57.91	57.91	Completed	1359.74	1359.74	-	787.864	-	-	-	-	-	-	-	-	Investor Group	-	Investor Group	China	CITIC Dicastal Co Ltd	-	CITIC Group Corp	China	Priv.	C	Sub.	-	-	1	-	-	-	-	-	IMA
2019-12-13	2019-12-23	2019-12-23	-	Sunline Group Co Ltd	99251M	6282	Investment advice	China	Foreign	2834	Pharmaceutical preparations	China	Foreign	4.301	42.133	4.301	Completed	3177.12	4456.24	0.902	191.773	-	-	-	-	000627	000627	000627	000627	Sunline Group Co Ltd	-	Sunline Group Co Ltd	China	Hubei Biocause Pharmaceutical Co Ltd	Shenzhen	Hubei Biocause Pharm Co Ltd	China	Priv.	C	Public	-	-	1	-	3515	-4.11	-5.97	-3.52	IMA
2019-12-13	2019-12-27	2019-12-27	-	Zhizun Holdings Ltd	3A3061	6799	Investors, nec	China	Foreign	6552	Land subdividers and developers, except cemeteries	Hong Kong	Foreign	53	53	53	Completed	0.484	0.484	-	0.256	-	-	-	-	-	-	-	-	Zhizun Holdings Ltd	-	Zhizun Holdings Ltd	China	Amazing Wise Ltd	-	Dalian Wanda Coml Mgmt Grp Co	China	Priv.	C	Sub.	-	-	1	-	-	-	-	-	IMA
2019-12-13	2020-03-05	2020-03-05	-	Wenzhou Huiyong Re Dvlp Co	8J9617	6552	Land subdividers and developers, except cemeteries	China	Foreign	8742	Management consulting services	China	Foreign	100	100	100	Completed	0.072	0.072	-	0.072	-	-	-	-	-	-	-	-	Wenzhou Huiyong Real Estate Development Co Ltd	-	China DaDi Grp Ltd	China	Zhejiang Doof Property Management Services Co Ltd	-	Wenzhou Doof Re Grp Co Ltd	China	Sub.	C	Sub.	-	-	1	-	-	-	-	-	IMA
2019-12-13	2020-06-12	2020-06-12	-	Shaoxing Zhenyuan Health Ind	1F0257	2833	Medicinal chemicals and botanical products	China	Foreign	2833	Medicinal chemicals and botanical products	China	Foreign	4.99	24.931	4.99	Completed	312.933	350.253	1.037	17.282	-	-	-	-	000705	000705	000705	000705	Shaoxing Zhenyuan Health Industry Group Ltd	-	Shaoxing Zhenyuan Health Ind	China	Zhejiang Zhenyuan Share Co Ltd	Shenzhen	Zhejiang Zhenyuan Share Co Ltd	China	Priv.	C	Public	-	-	1	-	1904	16.22	16.78	18.29	IMA
2019-12-13	2019-12-31	2019-12-31	-	Spring Ease Ltd	9J3252	6799	Investors, nec	China	Foreign	6512	Operators of nonresidential buildings	China	Foreign	100	100	100	Completed	24.384	3.997	-	24.398	-	-	-	-	-	-	-	-	Spring Ease Ltd	-	Spring Ease Ltd	China	Desk Top Bags (Mfg) Ltd	-	Orient Intl (Hldg) Co Ltd	China	Priv.	C	Sub.	-	-	1	-	-	-	-	-	IMA
2019-12-13	2020-12-03	2020-12-03	-	Universal Scientific	91641F	3679	Electronic components, nec	China	Foreign	3672	Printed circuit boards	France	Foreign	100	100	100	Completed	449.636	449.636	-	450	601231	601231	3711	3711	-	-	-	-	Universal Scientific Industrial (Shanghai) Co Ltd	Shanghai	ASE Technology Holding Co Ltd	Taiwan	AsteelFlash Group SA	-	AsteelFlash Group SA	France	Public	C	Priv.	18567	1	1	-	-	-	-	-	IMA
2019-12-13	2020-03-21	2020-03-21	-	Trip.com Group Ltd	22943F	7375	Information retrieval services	China	Foreign	4724	Travel agencies	Netherlands	Foreign	100	100	100	Completed	np	-	-	-	TCOM	TCOM	TCOM	TCOM	NA	NA	-	-	Trip.com Group Ltd	Nasdaq	Trip.com Group Ltd	China	Travix International BV	EuronextAM	BCD Holdings NV	Netherlands	Public	C	Sub.	45100	-	1	-	-	-	-	-	IMA
2019-12-13	2019-12-13	2019-12-13	-	Goldwell Global Ltd	9J1837	6799	Investors, nec	China	Foreign	6141	Personal credit institutions	China	Foreign	20	48.82	20	Completed	12.809	12.809	-	2.563	-	-	-	-	-	-	-	-	Goldwell Global Ltd	-	Goldwell Global Ltd	China	Weshare Global Ltd	-	Weshare Global Ltd	China	Priv.	C	Priv.	-	-	1	-	-	-	-	-	IMA
2019-12-13	2019-12-13	2019-12-13	-	Ping An Capital Co Ltd	1H1775	6799	Investors, nec	China	Foreign	7375	Information retrieval services	China	Foreign	-	-	-	Completed	np	-	-	-	-	-	2318	2318 601318 PIGCY PNGAY	-	-	-	-	Ping An Capital Co Ltd	-	Ping An Ins (Grp) Co of China	China	Shanghai Wind Information Co Ltd	-	Shanghai Wind Info Co Ltd	China	Sub.	C	Priv.	-	-	1	-	-	-	-	-	IMA
2019-12-13	2020-07-17	2020-07-17	-	Investor Group	46145M	6799	Investors, nec	China	Foreign	6311	Life insurance	China	Foreign	50.995	50.995	50.995	Completed	2105.62	2105.62	-	1074.36	-	-	-	-	-	-	1359	1359	Investor Group	-	Investor Group	China	Happy Life Insurance Co Ltd	-	China Cinda Asset Mgmt Co Ltd	China	Priv.	C	Sub.	-	-	1	-	-	-	-	-	IMA
2019-12-12	2019-12-12	2019-12-12	-	Investor Group	46145M	6799	Investors, nec	China	Foreign	3571	Electronic computers	China	Foreign	-	-	-	Completed	np	-	-	142.078	-	-	-	-	-	-	-	-	Investor Group	-	Investor Group	China	Huaqin Co Ltd	-	Huaqin Co Ltd	China	Priv.	C	Sub.	-	-	1	-	-	-	-	-	IMA
2019-12-12	2020-07-16	2020-07-16	-	Miracle Automation Engineering	3A6739	3535	Conveyors and conveying equipment	China	Foreign	1061	Ferroalloy ores, except vanadium	China	Foreign	61	61	61	Completed	111.504	111.504	-	67.462	002009	002009	002009	002009	-	-	-	-	Miracle Automation Engineering Co Ltd	ShenzSME	Miracle Automation Engineering	China	Jiangxi Miracle Golden Tiger Cobalt Co Ltd	-	Wuxi Jinkong Qiyuan Invest	China	Public	C	Sub.	2998	-	1	-	-	-	-	-	IMA
2019-12-12	2020-10-10	2020-10-10	-	Sany Heavy Industry Co Ltd	80310F	3531	Construction machinery and equipment	China	Foreign	6141	Personal credit institutions	China	Foreign	91.43	94.43	91.43	Completed	529.562	529.562	-	482.424	600031	600031	600031	600031	-	-	-	-	Sany Heavy Industry Co Ltd	Shanghai	Sany Heavy Industry Co Ltd	China	Sany Auto Finance Co Ltd	-	Sany Group Co Ltd	China	Public	C	Sub.	17383	-	1	-	-	-	-	-	IMA
2019-12-12	2020-04-22	2020-04-22	-	Sumec Grp Corp	93604R	8711	Engineering services	China	Foreign	6282	Investment advice	China	Foreign	55.67	55.67	55.67	Completed	80.778	80.778	-	44.153	-	-	600710	600710	-	-	-	-	Sumec Group Corp	-	Sumec Corp Ltd	China	Jiangsu Meida Asset Management Co Ltd	-	Jiangsu Meida Asset Mgmt Co	China	Sub.	C	Priv.	-	-	1	-	-	-	-	-	IMA
2019-12-12	2019-12-20	2019-12-20	-	Guangdong Baoxin Asset Mgmt	0K4148	6799	Investors, nec	China	Foreign	6282	Investment advice	China	Foreign	80.386	80.386	80.386	Completed	11.138	11.138	-	8.88	-	-	000008	000008	-	-	-	-	Guangdong Baoxin Asset Management Co Ltd	-	China High-Speed Railway Tech	China	Xinyu Huabang Investment Management Center LP	-	Shenzhen Oriental Fortune	China	Sub.	C	Sub.	-	-	1	-	-	-	-	-	IMA
2019-12-12	2019-12-12	2019-12-12	-	Xi'an Qujiang Cultural Finl	3J3776	6282	Investment advice	China	Foreign	6159	Misc business credit	China	Foreign	37.5	37.5	37.5	Completed	35.602	35.602	-	13.242	-	-	-	-	-	-	-	-	Xi'an Qujiang Cultural Financial Holding Ltd	-	Xi'an Qujiang Cultural Finl	China	Chinlink Finance Lease Co Ltd	-	Wealth Keeper International	Hong Kong	Priv.	C	Sub.	-	-	1	-	-	-	-	-	IMA
2019-12-12	2019-12-12	2019-12-12	-	China Road & Bridge Corp	16951V	1622	Bridge, tunnel, and elevated highway construction	China	Foreign	1522	Residential construction, nec	Spain	Foreign	100	100	100	Completed	np	-	-	-	-	-	-	-	-	-	-	-	China Road & Bridge Corp	-	China Commun Constr Grp Ltd	China	Puentes y Calzadas Grupo de Empresas SA{Grupo Puentes}	-	Grupo Puentes	Spain	Sub.	C	Priv.	-	1	1	-	67	-	-	-	IMA
2019-12-12	2020-06-08	2020-06-08	-	Ye Xiru	8J8767	6799	Investors, nec	China	Foreign	2875	Fertilizers, mixing only	China	Foreign	7.941	7.95	7.941	Completed	427.128	357.875	0.4	28.187	-	-	-	-	002170	002170	002170	002170	Ye Xiru	-	Ye Xiru	China	Shenzhen Batian Ecotypic Engineering Co Ltd	ShenzSME	Shenzhen Batian Ecotypic	China	Inv.	C	Public	-	-	1	-	2563	-10	-10	-6.1	IMA
2019-12-12	-	-	-	Yunnan Tin Co Ltd	98867A	3399	Primary metal products, nec	China	Foreign	1031	Lead and zinc ores	China	Foreign	-	-	9.76	Pending	1367.64	1367.64	-	132.391	000960	000960	000960	000960	-	-	000960	000960	Yunnan Tin Co Ltd	Shenzhen	Yunnan Tin Co Ltd	China	Yunnan Hualian Zinc & Indium Stock Co Ltd	-	Yunnan Tin Co Ltd	China	Public	P	Sub.	15171	-	1	3626308022 3626311022	-	-	-	-	IMA
2019-12-12	-	-	-	Shaanxi J & R Optimum Energy	9E8518	2819	Industrial inorganic chemicals, nec	China	Foreign	2819	Industrial inorganic chemicals, nec	China	Foreign	-	-	6.136	Intended	np	-	-	-	300116	300116	300116	300116	300116	300116	300116	300116	Shaanxi J & R Optimum Energy Co Ltd	ShenzChNxt	Shaanxi J & R Optimum Energy	China	Shaanxi J & R Optimum Energy Co Ltd	ShenzChNxt	Shaanxi J & R Optimum Energy	China	Public	I	Public	-	-	1	-	1267	-	-	-	IMA
2019-12-12	-	-	-	Tianjin Yachao Entrp Mgmt	7J0696	8748	Business consulting services, nec	China	Foreign	6531	Real estate agents and managers	China	Foreign	-	-	60	Pending	119.373	119.373	-	71.039	-	-	-	-	-	-	-	-	Tianjin Yachao Enterprise Management Consulting Co Ltd	-	Full Choice Investments Ltd	Hong Kong	Shanghai Kerui Property Management Development Co Ltd	-	Guangdong Fengxin Yinglong Eq	China	Sub.	P	Sub.	-	1	1	-	-	-	-	-	IMA
2019-12-12	-	-	-	Guangzhou Yueyun Invest Mgmt	7F4749	6282	Investment advice	China	Foreign	6552	Land subdividers and developers, except cemeteries	China	Foreign	-	-	100	Pending	4.14	4.14	-	4.107	-	-	-	-	-	-	-	-	Guangzhou Yueyun Investment Management Co Ltd	-	Guangdong Provincial Commun	China	Yang Jiang City Yueyun Langri Property Development Co Ltd	-	Guangdong Provincial Commun	China	Sub.	P	Sub.	-	-	1	-	-	-	-	-	IMA
2019-12-12	-	-	-	Zhengzhou Weizhiyun Culture	8J9199	7389	Business services, nec	China	Foreign	6552	Land subdividers and developers, except cemeteries	China	Foreign	-	-	51	Pending	9.831	9.831	-	4.973	-	-	1570	1570	-	-	-	-	Zhengzhou Weizhiyun Culture Communication Co Ltd	-	Weiye Holdings Ltd	China	Xincai Shuiyun Caizhoucheng Property Co Ltd	-	Henan Shuiyun Ancient Town	China	Sub.	P	Sub.	-	-	1	-	-	-	-	-	IMA
2019-12-12	-	-	-	Beijing Jinyuan Hongda Re Co	8J9145	6552	Land subdividers and developers, except cemeteries	China	Foreign	6552	Land subdividers and developers, except cemeteries	China	Foreign	-	-	51	Pending	5.842	5.842	-	2.955	-	-	-	-	-	-	-	-	Beijing Jinyuan Hongda Real Estate Co Ltd	-	Century Golden Resource	China	Yiwu Gongchen Shangbo Real Estate Co Ltd	-	Yiwu State-Owned Capital Op	China	Sub.	P	Sub.	-	-	1	-	-	-	-	-	IMA
2019-12-12	-	-	-	ICBC Finl Asset Invest Co Ltd	0H3812	6289	Security and commodity services, nec	China	Foreign	3566	Speed changers,drives,gears	China	Foreign	-	-	49.25	Pending	290.859	290.859	-	142.078	-	-	1398	1398 601398	-	-	900947	600320 900947	ICBC Financial Asset Investment Co Ltd	-	Ind & Coml Bk of China Ltd	China	Shanghai Zhenhua Heavy Industries (Nantong) Transmission Machinery Co Ltd	-	Shanghai Zhenhua Heavy Inds Co	China	Sub.	P	Sub.	-	-	1	-	-	-	-	-	IMA
2019-12-12	2020-06-23	2020-06-23	-	Zhongzhi New Energy Vehicle	5F9370	3711	Motor vehicles and passenger car bodies	China	Foreign	3711	Motor vehicles and passenger car bodies	China	Foreign	100	100	100	Completed	7.019	7.019	-	6.962	-	-	-	-	-	-	002418	002418	Zhongzhi New Energy Vehicle Co Ltd	-	Zhejiang Runcheng Hldg Grp Co	China	Hefei Kanuo Automotive Air Conditioning Co Ltd	-	Zhejiang Kangsheng Co Ltd	China	Sub.	C	Sub.	-	-	1	-	-	-	-	-	IMA
2019-12-12	2020-06-23	2020-06-23	-	Zhongzhi New Energy Vehicle	5F9370	3711	Motor vehicles and passenger car bodies	China	Foreign	3711	Motor vehicles and passenger car bodies	China	Foreign	100	100	100	Completed	15.757	15.757	-	15.629	-	-	-	-	-	-	-	-	Zhongzhi New Energy Vehicle Co Ltd	-	Zhejiang Runcheng Hldg Grp Co	China	New Power Motors (Jingzhou) Co Ltd	-	Zhejiang Runcheng Hldg Grp Co	China	Sub.	C	Sub.	-	-	1	-	-	-	-	-	IMA
2019-12-12	2020-06-23	2020-06-23	-	Zhongzhi New Energy Vehicle	5F9370	3711	Motor vehicles and passenger car bodies	China	Foreign	3711	Motor vehicles and passenger car bodies	China	Foreign	100	100	100	Completed	2.865	2.865	-	2.842	-	-	-	-	-	-	002418	002418	Zhongzhi New Energy Vehicle Co Ltd	-	Zhejiang Runcheng Hldg Grp Co	China	Chengdu Lianteng Power Control Technology Co Ltd	-	Zhejiang Kangsheng Co Ltd	China	Sub.	C	Sub.	-	-	1	-	-	-	-	-	IMA
2019-12-12	2020-02-13	2020-02-13	-	Luxuriant E Ltd	8J8997	6799	Investors, nec	China	Foreign	3674	Semiconductors and related devices	Singapore	Foreign	0.034	60.234	39.8	Completed	nm	53.906	0.054	0.018	-	-	-	-	1721	1721	1721	1721	Luxuriant East Ltd	-	Luxuriant E Ltd	China	FSM Holdings Ltd	Hong Kong	FSM Holdings Ltd	Singapore	Priv.	C	Public	-	1	1	-	151	-15.91	-4.54	-16.08	IMA
2019-12-12	2019-12-20	2019-12-20	-	Luxuriant E Ltd	8J8997	6799	Investors, nec	China	Foreign	3674	Semiconductors and related devices	Singapore	Foreign	60.2	60.2	60.2	Completed	nm	53.906	0.054	32.387	-	-	-	-	1721	1721	1721	1721	Luxuriant East Ltd	-	Luxuriant E Ltd	China	FSM Holdings Ltd	Hong Kong	FSM Holdings Ltd	Singapore	Priv.	C	Public	-	1	1	-	151	-15.91	-4.54	-16.08	IMA
2019-12-12	2019-12-12	2019-12-12	-	Horqin Left Rear Banner	8J9813	3559	Special industry machinery, nec	China	Foreign	2821	Plastics materials and synthetic resins	China	Foreign	100	100	100	Completed	1.046	1.046	-	1.037	-	-	-	-	-	-	002201	002201	Horqin Left Rear Banner Huaheng Technology Development Co Ltd	-	Horqin Left Rear Banner	China	Horqin Left Rear Banner Jiuding Wind Power Composite Co Ltd	-	Jiangsu Jiuding New Material	China	Priv.	C	Sub.	-	-	1	-	-	-	-	-	IMA
2019-12-12	2019-12-20	2019-12-20	-	Li Songqiang	8J8741	6799	Investors, nec	China	Foreign	3823	Process control instruments	China	Foreign	7.162	7.162	7.162	Completed	340.726	321.993	1.107	22.873	-	-	-	-	300097	300097	300097	300097	Li Songqiang	-	Li Songqiang	China	Dalian Zhiyun Automation Co Ltd	ShenzChNxt	Dalian Zhiyun Automation Co	China	Inv.	C	Public	-	-	1	-	1066	-8.57	-3.71	-0.76	IMA
2019-12-12	2019-12-12	2019-12-12	-	Wuhu Senhai Entrp Mgmt	8J9807	8748	Business consulting services, nec	China	Foreign	6799	Investors, nec	China	Foreign	49	49	49	Completed	np	-	-	-	-	-	-	-	-	-	-	-	Wuhu Senhai Enterprise Management Consulting Center LP	-	Wuhu Senhai Entrp Mgmt	China	Anhui TRUCHUM Investment Group Co Ltd	-	Anhui TRUCHUM Investment Group	China	Priv.	C	Priv.	-	-	1	-	-	-	-	-	IMA
2019-12-12	2020-06-23	2020-06-23	-	Zhongzhi New Energy Vehicle	5F9370	3711	Motor vehicles and passenger car bodies	China	Foreign	3625	Relays and industrial controls	China	Foreign	51	51	51	Completed	np	-	-	-	-	-	-	-	-	-	002418	002418	Zhongzhi New Energy Vehicle Co Ltd	-	Zhejiang Runcheng Hldg Grp Co	China	Zhejiang Yundi Electric Technology Co Ltd	-	Zhejiang Kangsheng Co Ltd	China	Sub.	C	Sub.	-	-	1	-	-	-	-	-	IMA
2019-12-12	2020-01-07	2020-01-07	-	Zhenjiang Xingxin Electn Tech	9J0243	7374	Data processing services	China	Foreign	8734	Testing laboratories	China	Foreign	100	100	100	Completed	200.547	200.547	-	198.909	-	-	-	-	-	-	002077	002077	Zhenjiang Xingxin Electronic Technology Co Ltd	-	Zhenjiang Xingxin Electn Tech	China	Jiangsu Acetec Semiconductor Co Ltd	-	Jiangsu Dagang Co Ltd	China	Priv.	C	Sub.	-	-	1	-	-	-	-	-	IMA
2019-12-12	-	-	2020-01-23	Ganggang Electn Commerce	6C9477	7375	Information retrieval services	China	Foreign	7375	Information retrieval services	China	Foreign	-	-	100	Withdrawn	np	-	-	46.033	-	-	-	-	-	-	300364	300364	Ganggang Electronic Commerce (Shanghai) Co Ltd	-	Ganggang Electn Commerce	China	Shanghai MorningTec Information Technology Co Ltd	-	COL Digital Publishing Grp Co	China	Priv.	W	Sub.	-	-	1	-	-	-	-	-	IMA
2019-12-11	2020-03-28	2020-03-28	-	Dinglong Culture Co Ltd	6E0075	7812	Motion picture and video tape production	China	Foreign	7372	Prepackaged Software	China	Foreign	51	51	51	Completed	150.436	150.436	-	76.783	002502	002502	002502	002502	-	-	-	-	Dinglong Culture Co Ltd	ShenzSME	Dinglong Culture Co Ltd	China	Yunnan Zhongtai Technology Co Ltd	-	Zhongtai Resources Co Ltd	China	Public	C	Sub.	364	-	1	-	-	-	-	-	IMA
2019-12-11	2020-03-18	2020-03-18	-	Zanyu Technology Group Co Ltd	0F1781	2899	Chemicals and chemical preparations, nec	China	Foreign	5169	Chemicals and allied products, nec	China	Foreign	65	65	65	Completed	np	-	-	-	002637	002637	002637	002637	-	-	-	-	Zanyu Technology Group Co Ltd	ShenzSME	Zanyu Technology Group Co Ltd	China	Tianmen Chengxin Chemical Engineering Co Ltd	-	HuaAn Fund Management Co Ltd	China	Public	C	Sub.	2214	-	1	-	-	-	-	-	IMA
2019-12-11	2020-03-18	2020-03-18	-	Zanyu Technology Group Co Ltd	0F1781	2899	Chemicals and chemical preparations, nec	China	Foreign	2836	Biological products, except diagnostic substances	China	Foreign	65	65	65	Completed	19.347	19.347	-	12.585	002637	002637	002637	002637	-	-	-	-	Zanyu Technology Group Co Ltd	ShenzSME	Zanyu Technology Group Co Ltd	China	Hubei Weidun Biotechnology Co Ltd	-	HuaAn Fund Management Co Ltd	China	Public	C	Sub.	2214	-	1	-	-	-	-	-	IMA
2019-12-11	2020-03-18	2020-03-18	-	Zanyu Technology Group Co Ltd	0F1781	2899	Chemicals and chemical preparations, nec	China	Foreign	2843	Surface active & finishing agents, sulfonated oils	China	Foreign	60	60	60	Completed	25.588	25.588	-	15.365	002637	002637	002637	002637	-	-	-	-	Zanyu Technology Group Co Ltd	ShenzSME	Zanyu Technology Group Co Ltd	China	Jiangsu Jinma Grease Technology Development Co Ltd	-	HuaAn Fund Management Co Ltd	China	Public	C	Sub.	2214	-	1	-	-	-	-	-	IMA
2019-12-11	2019-12-21	2019-12-21	-	Foshan Huitaichang Re Dvlp Co	9J2228	6552	Land subdividers and developers, except cemeteries	China	Foreign	6552	Land subdividers and developers, except cemeteries	China	Foreign	100	100	100	Completed	28.261	28.261	-	28.283	-	-	-	-	-	-	000973	000973	Foshan Huitaichang Real Estate Development Co Ltd	-	Guangzhou Xuhui Invest Mgmt	China	Foshan Heying Real Estate Co Ltd	-	FSPG Hi-Tech Co Ltd	China	Sub.	C	Sub.	-	-	1	-	-	-	-	-	IMA
2019-12-11	2019-12-11	2019-12-11	-	Chongqing Huapont Yikang	7H9119	4724	Travel agencies	China	Foreign	4724	Travel agencies	China	Foreign	5	80	5	Completed	28.16	28.16	-	1.409	-	-	002004	002004	-	-	-	-	Chongqing Huapont Yikang Tourism Development Co Ltd	-	Huapont Life Science Co Ltd	China	Guangxi Damei Daxin Tourism Co Ltd	-	Guangxi Damei Daxin Tourism	China	Sub.	C	Priv.	-	-	1	-	-	-	-	-	IMA
2019-12-11	2020-02-19	2020-02-19	-	Yunnan Yunneng Chuangyi Eq	8J8365	6282	Investment advice	China	Foreign	1311	Crude petroleum and natural gas	China	Foreign	47.49	47.49	47.49	Completed	299.175	299.175	-	142.191	-	-	-	-	-	-	002053	002053	Yunnan Yunneng Chuangyi Equity Investment Fund Partnership LP	-	Yunnan Yunneng Chuangyi Eq	China	Yunnan Natural Gas Co Ltd	-	Yunnan Energy Invest Co Ltd	China	Priv.	C	Sub.	-	-	1	-	-	-	-	-	IMA
2019-12-11	2020-04-01	2020-04-01	-	Nbtm New Materials Grp Co Ltd	63161P	3499	Fabricated metal products, nec	China	Foreign	3399	Primary metal products, nec	China	Foreign	75	75	75	Completed	196.825	196.825	-	150.936	600114	600114	600114	600114	-	-	-	-	NBTM New Materials Group Co Ltd	Shanghai	Nbtm New Materials Grp Co Ltd	China	Shanghai Future High-tech Co Ltd	-	Shanghai Future High-Tech Co	China	Public	C	Priv.	3271	-	1	-	-	-	-	-	IMA
2019-12-11	2019-12-12	2019-12-12	-	Zhou Zhida	8J9687	6799	Investors, nec	China	Foreign	3559	Special industry machinery, nec	China	Foreign	100	100	100	Completed	np	-	-	-	-	-	-	-	-	-	600127	600127	Zhou Zhida	-	Zhou Zhida	China	Jinjian Grain (Yiyang) Co Ltd-Assets	-	Jinjian Cereals Ind Co Ltd	China	Inv.	C	Sub.	-	-	1	-	-	-	-	-	IMA
2019-12-11	2019-12-15	2019-12-15	-	Fan Guojun	8J9674	6799	Investors, nec	China	Foreign	3559	Special industry machinery, nec	China	Foreign	100	100	100	Completed	np	-	-	-	-	-	-	-	-	-	600127	600127	Fan Guojun	-	Fan Guojun	China	Jinjian Food Co Ltd-Assets	-	Jinjian Cereals Ind Co Ltd	China	Inv.	C	Sub.	-	-	1	-	-	-	-	-	IMA
2019-12-11	2020-03-24	2020-03-24	-	Lv Junkun	1K9075	6799	Investors, nec	China	Foreign	3069	Fabricated rubber prod, nec	China	Foreign	5	5	5	Completed	247.55	213	1.669	10.573	-	-	-	-	300478	300478	300478	300478	Lv Junkun	-	Lv Junkun	China	Hangzhou Gaoxin Rubber & Plastic Materials Co Ltd	ShenzChNxt	Hangzhou Gaoxin Rubber &	China	Inv.	C	Public	-	1	1	-	426	-7.68	-4.32	1.76	IMA
2019-12-11	-	-	-	Xin Jiang Ready Health Ind Co	4F4484	5122	Drugs, drug proprietaries, and druggists' sundries	China	Foreign	5912	Drug stores and proprietary stores	China	Foreign	-	-	60	Pending	63.935	63.935	-	38.392	600090	600090	600090	600090	-	-	-	-	Xin Jiang Ready Health Industry Co Ltd	Shanghai	Xin Jiang Ready Health Ind Co	China	Sichuan Beierkang Medicine Co Ltd	-	Wuhan Qinghua Zhuojian Med	China	Public	P	Sub.	1103	-	1	-	-	-	-	-	IMA
2019-12-11	2020-01-02	2020-01-02	-	Beijing Chinasoft	8J9119	6282	Investment advice	China	Foreign	7375	Information retrieval services	China	Foreign	100	100	100	Completed	18.186	18.186	-	18.2	-	-	-	-	-	-	002453	002453	Beijing Chinasoft Intellectual Property Investment Co Ltd	-	China Soft Capital Mgmt Grp	China	Huaruan Jinxin Technology Beijing Co Ltd	-	Great Chinasoft Tech Co Ltd	China	Sub.	C	Sub.	-	-	1	-	-	-	-	-	IMA
2019-12-11	2019-12-11	2019-12-11	-	Shanghai Yunxun Info Tech Co	8J9275	7376	Computer facilities management services	China	Foreign	7376	Computer facilities management services	China	Foreign	100	100	100	Completed	np	-	-	-	-	-	-	-	-	-	600751	600751 900938	Shanghai Yunxun Information Technology Co Ltd	-	Shanghai Yunxun Info Tech Co	China	Tianhai Yunhui Information Technology (Shanghai) Co Ltd	-	HNA Technology Co Ltd	China	Priv.	C	Sub.	-	-	1	-	-	-	-	-	IMA
2019-12-11	2019-12-11	2019-12-11	-	Jiangsu Duolun Vehicle	8J8810	6799	Investors, nec	China	Foreign	4173	Bus terminal and service facilities	China	Foreign	55	55	55	Completed	25.574	25.574	-	14.077	-	-	603528	603528	-	-	-	-	Jiangsu Duolun Vehicle Inspection Industry Holding Co Ltd	-	Duolun Technology Co Ltd	China	Undisclosed Vehicle Inspection Station China	-	Undisclosed Vehicle	China	Sub.	C	Priv.	-	-	1	-	-	-	-	-	IMA
2019-12-11	2019-12-11	2019-12-11	-	Shenzhen Taolue New Energy Eq	1J2588	6799	Investors, nec	China	Foreign	3621	Motors and generators	China	Foreign	15	15	15	Completed	28.416	28.416	-	4.266	-	-	-	-	-	-	002733	002733	Shenzhen Taolue New Energy Equity Investment Fund Partnership LP	-	Shenzhen Taolue New Energy Eq	China	Zhejiang HydroT Tech Co Ltd	-	Shenzhen Ctr Power Tech. Co	China	Priv.	C	Sub.	-	-	1	-	-	-	-	-	IMA
2019-12-11	2019-12-11	2019-12-11	-	Investor Group	46145M	6799	Investors, nec	China	Foreign	2836	Biological products, except diagnostic substances	China	Foreign	45	45	45	Completed	1.421	1.421	-	0.64	-	-	-	-	-	-	688068	688068	Investor Group	-	Investor Group	China	Tangpu (Beijing) Technology Co Ltd	-	Beijing Hotgen Biotech Co Ltd	China	Priv.	C	Sub.	-	-	1	-	-	-	-	-	IMA
2019-12-11	2019-12-11	2019-12-11	-	Investor Group	46145M	6799	Investors, nec	China	Foreign	3812	Search, detection, and navigation equipment	China	Foreign	10.71	10.71	10.71	Completed	159.191	159.191	-	17.063	-	-	-	-	-	-	-	-	Investor Group	-	Investor Group	China	Beijing Sixents Technology Co Ltd	-	Beijing Sixents Tech Co Ltd	China	Priv.	C	Priv.	-	-	1	-	-	-	-	-	IMA
2019-12-11	2020-01-03	2020-01-03	-	Hangzhou Finl Invest Grp Co	3M0996	6799	Investors, nec	China	Foreign	7372	Prepackaged Software	China	Foreign	5	29.8	5	Completed	505.062	523.557	1.564	26.199	-	-	-	-	300277	300277	300277	300277	Hangzhou Financial Investment Group Co Ltd	-	Hangzhou Finl Invest Grp Co	China	Shenzhen Hirisun Technology Inc	ShenzChNxt	Shenzhen Hirisun Tech Inc	China	Priv.	C	Public	-	1	1	-	255	-1.52	10	30.02	IMA
2019-12-11	2019-12-11	2019-12-11	-	Shanghai Yunxun Info Tech Co	8J9275	7376	Computer facilities management services	China	Foreign	7374	Data processing services	China	Foreign	100	100	100	Completed	np	-	-	-	-	-	-	-	-	-	600751	600751 900938	Shanghai Yunxun Information Technology Co Ltd	-	Shanghai Yunxun Info Tech Co	China	Shenzhen Tianhai Cognition Data Technology Co Ltd	-	HNA Technology Co Ltd	China	Priv.	C	Sub.	-	-	1	-	-	-	-	-	IMA
2019-12-11	-	-	-	Shenzhen Xinghu Ruiying	8J9254	6799	Investors, nec	China	Foreign	6799	Investors, nec	China	Foreign	-	-	25.096	Pending	14.492	14.492	-	3.64	-	-	-	-	-	-	-	-	Shenzhen Xinghu Ruiying Investment Co Ltd	-	Shenzhen Xinghu Ruiying	China	Shenzhen Yintai Mining LP	-	Shenyang Yanxin Invest Mgmt	China	Priv.	P	Sub.	-	-	1	-	-	-	-	-	IMA
2019-12-11	-	-	-	Huaneng Guicheng Trust Co Ltd	7H4193	6091	Nondeposit trust facilities	China	Foreign	0254	Poultry hatcheries	China	Foreign	-	-	39.35	Pending	np	-	-	-	-	-	-	-	-	-	002714	002714	Huaneng Guicheng Trust Co Ltd	-	China Huaneng Group Co Ltd	China	Shanxi Yongji Muyuan Agriculture & Husbandry Co Ltd	-	Muyuan Foods Co Ltd	China	Sub.	P	Sub.	-	-	1	-	-	-	-	-	IMA
2019-12-11	-	-	-	Huaneng Guicheng Trust Co Ltd	7H4193	6091	Nondeposit trust facilities	China	Foreign	0254	Poultry hatcheries	China	Foreign	-	-	28.68	Pending	np	-	-	-	-	-	-	-	-	-	002714	002714	Huaneng Guicheng Trust Co Ltd	-	China Huaneng Group Co Ltd	China	Guangzong Muyuan Agriculture & Animal Husbandry Co Ltd	-	Muyuan Foods Co Ltd	China	Sub.	P	Sub.	-	-	1	-	-	-	-	-	IMA
2019-12-11	-	-	-	Huaneng Guicheng Trust Co Ltd	7H4193	6091	Nondeposit trust facilities	China	Foreign	0254	Poultry hatcheries	China	Foreign	-	-	36.62	Pending	np	-	-	-	-	-	-	-	-	-	002714	002714	Huaneng Guicheng Trust Co Ltd	-	China Huaneng Group Co Ltd	China	Luyi Muyuan Agriculture & Animal Husbandry Co Ltd	-	Muyuan Foods Co Ltd	China	Sub.	P	Sub.	-	-	1	-	-	-	-	-	IMA
2019-12-11	-	-	-	Huaneng Guicheng Trust Co Ltd	7H4193	6091	Nondeposit trust facilities	China	Foreign	0254	Poultry hatcheries	China	Foreign	-	-	46.11	Pending	np	-	-	-	-	-	-	-	-	-	002714	002714	Huaneng Guicheng Trust Co Ltd	-	China Huaneng Group Co Ltd	China	Pingji Muyuan Agriculture & Animal Husbandry Co Ltd	-	Muyuan Foods Co Ltd	China	Sub.	P	Sub.	-	-	1	-	-	-	-	-	IMA
2019-12-11	-	-	-	Huaneng Guicheng Trust Co Ltd	7H4193	6091	Nondeposit trust facilities	China	Foreign	0254	Poultry hatcheries	China	Foreign	-	-	47.22	Pending	np	-	-	-	-	-	-	-	-	-	002714	002714	Huaneng Guicheng Trust Co Ltd	-	China Huaneng Group Co Ltd	China	Shandong Zouping Muyuan Agriculture & Animal Husbandry Co Ltd	-	Muyuan Foods Co Ltd	China	Sub.	P	Sub.	-	-	1	-	-	-	-	-	IMA
2019-12-11	-	-	-	Huaneng Guicheng Trust Co Ltd	7H4193	6091	Nondeposit trust facilities	China	Foreign	0254	Poultry hatcheries	China	Foreign	-	-	44.33	Pending	np	-	-	-	-	-	-	-	-	-	002714	002714	Huaneng Guicheng Trust Co Ltd	-	China Huaneng Group Co Ltd	China	Anhui Yingshang Muyuan Agriculture & Animal Husbandry Co Ltd	-	Muyuan Foods Co Ltd	China	Sub.	P	Sub.	-	-	1	-	-	-	-	-	IMA
2019-12-11	-	-	-	Suzhou Hede Xindian Entrp	8J8376	8742	Management consulting services	China	Foreign	7376	Computer facilities management services	China	Foreign	-	-	51	Pending	34.099	34.099	-	17.404	-	-	-	-	-	-	002387	002387	Suzhou Hede Xindian Enterprise Management Partnership LP	-	Shanghai Hejun Invest	China	Kunshan Visionox Electronics Co Ltd	-	Visionox Technology Inc	China	Sub.	P	Sub.	-	-	1	-	-	-	-	-	IMA
2019-12-11	2019-12-30	2019-12-30	-	Anhui Xinfu Eq Invest Fund Lp	9J6491	6799	Investors, nec	China	Foreign	6799	Investors, nec	China	Foreign	99	99	99	Completed	358.783	358.783	-	355.478	-	-	-	-	-	-	-	-	Anhui Xinfu Equity Investment Fund LP	-	Anhui Xinfu Eq Invest Fund Lp	China	Anhui Peitian Investment Group Co Ltd	-	Anhui Peitian Invest Grp Co	China	Priv.	C	Priv.	-	1	1	-	-	-	-	-	IMA
2019-12-11	2019-12-25	2019-12-25	-	OVCTEK China Inc	0F7369	3827	Optical instruments and lenses	China	Foreign	2835	In vitro and in vivo diagnostic substances	China	Foreign	9	60	9	Completed	14.208	14.208	-	1.28	300595	300595	300595	300595	-	-	-	-	OVCTEK China Inc	ShenzChNxt	OVCTEK China Inc	China	Xuancheng Oupu Shikang Baixiu Medical Devices Co Ltd	-	Xuancheng Oupu Shikang Baixiu	China	Public	C	Priv.	898	-	1	-	-	-	-	-	IMA
2019-12-11	2020-03-19	2020-03-19	-	Client Svc Intl Inc	2E9181	7376	Computer facilities management services	China	Foreign	7372	Prepackaged Software	China	Foreign	51	51	51	Completed	26.284	26.284	-	13.416	300663	300663	300663	300663	-	-	-	-	Client Service International Inc	ShenzChNxt	Client Svc Intl Inc	China	Shenzhen Ningze Financial Technology Co Ltd	-	Shenzhen Ningze Finl Tech Co	China	Public	C	Priv.	3477	-	1	-	-	-	-	-	IMA
2019-12-11	-	-	-	Xuzhou Yinjiahao Corporate	9J2348	8748	Business consulting services, nec	China	Foreign	6552	Land subdividers and developers, except cemeteries	China	Foreign	-	-	100	Pending	61.208	61.208	-	61.257	-	-	1902	1902	-	-	-	-	Xuzhou Yinjiahao Corporate Management Co Ltd	-	Yincheng Intl Hldg Co Ltd	China	Xuzhou Tongshun Real Estate Development Co Ltd	-	Xuzhou Tongshan Urban Dvlp	China	Sub.	P	Sub.	-	-	1	-	-	-	-	-	IMA
2019-12-10	2019-12-23	2019-12-23	-	Beijing Haixin Asts Mgmt Co	9H0349	6282	Investment advice	China	Foreign	3911	Jewelry, precious metal	China	Foreign	4.792	22.688	4.792	Completed	1169.65	170.791	-	8.177	-	-	-	-	002721	002721	002721	002721	Beijing Haixin Assets Management Co Ltd	-	Beijing Haidian Tech Finl	China	Beijing Kingee Culture Development Co Ltd	ShenzSME	Beijing Kingee Culture Dvlp	China	Sub.	C	Public	-	-	1	-	2208	-	-	-	IMA
2019-12-10	2020-01-20	2020-01-20	-	Zhuhai Aviation City Dvlp Grp	8J6905	4581	Airports and airport terminal services	China	Foreign	8711	Engineering services	China	Foreign	22	22	22	Completed	1551.56	1100.46	0.82	241.891	-	-	-	-	002047	002047	002047	002047	Zhuhai Aviation City Development Group Co Ltd	-	Zhuhai Chengfa Invest Hldg Co	China	Shenzhen Bauing Construction Holding Group Co Ltd	ShenzSME	Shenzhen Bauing Constr Hldg	China	Sub.	C	Public	-	-	1	-	2089	-13.88	-11.91	0.87	IMA
2019-12-10	2020-04-30	2020-04-30	-	Shanghai Donghui Network Tech	8J8286	7373	Computer integrated systems design	China	Foreign	7376	Computer facilities management services	China	Foreign	100	100	100	Completed	18.627	18.627	-	18.611	-	-	-	-	-	-	300128	300128	Shanghai Donghui Network Technology Co Ltd	-	Taixing Zhiguang Envi	China	Nantong Qi-Cloud Technology Co Ltd	-	Suzhou Jinfu Tech Co Ltd	China	Sub.	C	Sub.	-	-	1	-	-	-	-	-	IMA
2019-12-10	-	-	-	Zhongbai Holdings Group Co Ltd	98040J	5311	Department stores	China	Foreign	4212	Local trucking	China	Foreign	-	-	16.33	Pending	133.222	133.222	-	21.736	000759	000759	000759	000759	-	-	000759	000759	Zhongbai Holdings Group Co Ltd	Shenzhen	Zhongbai Holdings Group Co Ltd	China	Zhongbai Group Wuhan Fresh & Raw Food Producing & Delivering Co Ltd	-	Zhongbai Holdings Group Co Ltd	China	Public	P	Sub.	22236	-	1	-	-	-	-	-	IMA
2019-12-10	2020-10-13	2020-10-13	-	Truking Technology Ltd	85941J	3559	Special industry machinery, nec	China	Foreign	6282	Investment advice	China	Foreign	66.25	100	66.25	Completed	174.554	174.554	-	114.881	300358	300358	300358	300358	-	-	-	-	Truking Technology Ltd	ShenzChNxt	Truking Technology Ltd	China	Truking Asset Management (Changsha) Co Ltd	-	Changsha Truking Invest Grp	China	Public	C	Sub.	3035	1	1	-	-	-	-	-	IMA
2019-12-10	2020-01-02	2020-01-02	-	Chongqing Sokon Ind Grp Co	9A4234	3711	Motor vehicles and passenger car bodies	China	Foreign	5084	Industrial machinery and equipment	China	Foreign	100	100	100	Completed	6.419	6.419	-	6.414	601127	601127	-	-	-	-	-	-	Chongqing Sokon Industry Group Co Ltd	Shanghai	Chongqing Sokon Hldg Co Ltd	China	Chongqing Xinkang International Holdings Co Ltd	-	Chongqing Sokon Hldg Co Ltd	China	Public	C	Sub.	14710	-	1	-	-	-	-	-	IMA
2019-12-10	-	-	-	Wuhu Xinmei Bailout Invest	8J7940	6799	Investors, nec	China	Foreign	2999	Products of petroleum and coal, nec	China	Foreign	-	-	5.126	Pending	5090.74	4534.79	1.105	232.25	-	-	-	-	000723	000723	-	-	Wuhu Xinmei Bailout Investment Partnership LP	-	Wuhu Xinmei Bailout Invest	China	Shanxi Meijin Energy Co Ltd	Shenzhen	Meijin Energy Group Co Ltd	China	Priv.	P	Public	-	-	1	-	6906	-7.38	-7.49	0.65	IMA
2019-12-10	-	-	-	Ye Zuqu	9J1919	6799	Investors, nec	China	Foreign	3949	Sporting and athletic goods, nec	China	Foreign	-	-	100	Pending	np	-	-	-	-	-	-	-	-	-	-	-	Ye Zuqu	-	Ye Zuqu	China	Dongguan Supufeng Sport Product Co Ltd-Assets	-	Dongguan Supufeng Sport Prod	China	Inv.	P	Sub.	-	-	1	-	-	-	-	-	IMA
2019-12-10	-	-	-	Aluminum Corp of China Ltd	022276	3334	Primary production of aluminum	China	Foreign	5051	Metals service centers and offices	China	Foreign	-	-	38.9	Pending	310.7	310.7	-	120.758	2600	2600 601600 ACH	2600	2600 601600 ACH	-	-	000807	000807	Aluminum Corp of China Ltd	Hong Kong	Aluminum Corp of China Ltd	China	Heqing Yixin Aluminum Industry Co Ltd	-	Yunnan Aluminium Co Ltd	China	Public	P	Sub.	65211	-	1	-	-	-	-	-	IMA
2019-12-10	2019-12-17	2019-12-17	-	Nbtm New Materials Grp Co Ltd	63161P	3499	Fabricated metal products, nec	China	Foreign	3341	Secondary nonferrous metals	China	Foreign	14	75	14	Completed	25.594	25.594	-	3.58	600114	600114	600114	600114	-	-	600114	600114	NBTM New Materials Group Co Ltd	Shanghai	Nbtm New Materials Grp Co Ltd	China	Dongguan Huajing MIM Co Ltd	-	Nbtm New Materials Grp Co Ltd	China	Public	C	Sub.	2537	-	1	-	-	-	-	-	IMA
2019-12-10	2020-01-15	2020-01-15	-	Hangzhou Star Shuaier Elec	41097R	3625	Relays and industrial controls	China	Foreign	3679	Electronic components, nec	China	Foreign	34	85	34	Completed	14.219	14.219	-	4.83	002860	002860	002860	002860	-	-	002860	002860	Hangzhou Star Shuaier Electric Appliance Co Ltd	ShenzChNxt	Hangzhou Star Shuaier Elec	China	Changshu Xin Duan Electric Co Ltd	-	Hangzhou Star Shuaier Elec	China	Public	C	Sub.	774	-	1	-	-	-	-	-	IMA
2019-12-10	2019-12-19	2019-12-19	-	Xinjiang Dongneng Dongfang Eq	40873C	6799	Investors, nec	China	Foreign	3674	Semiconductors and related devices	China	Foreign	100	100	100	Completed	5.119	5.119	-	5.114	-	-	-	-	-	-	300319	300319	Xinjiang Dongneng Dongfang Equity Investment Co Ltd	-	Xinjiang Dongneng Dongfang Eq	China	Beihai Starry Electronic Technology Co Ltd	-	Shenzhen Microgate Tech Co Ltd	China	Priv.	C	Sub.	-	-	1	-	-	-	-	-	IMA
2019-12-10	2020-09-30	2020-09-30	-	China Oil & Gas Pipeline	4K4569	4922	Natural gas transmission	China	Foreign	1623	Water, sewer, pipeline & utility line construction	China	Foreign	100	100	100	Completed	682.667	457.855	-	460.079	-	-	-	-	-	-	-	-	China Oil & Gas Pipeline Network Corp	-	China Oil & Gas Pipeline	China	Sinopec Yu Ji Pipeline Co Ltd	-	China Petrochemical Corp	China	Priv.	C	Sub.	-	1	1	-	-	-	-	-	IMA
2019-12-10	2020-09-30	2020-09-30	-	China Oil & Gas Pipeline	4K4569	4922	Natural gas transmission	China	Foreign	4612	Crude petroleum pipelines	China	Foreign	100	100	100	Completed	np	-	-	38393	-	-	-	-	-	-	-	-	China Oil & Gas Pipeline Network Corp	-	China Oil & Gas Pipeline	China	PetroChina Co Ltd-Pipeline assets	-	CNPC	China	Priv.	C	Sub.	-	1	1	-	-	-	-	-	IMA
2019-12-10	2020-09-30	2020-09-30	-	China Oil & Gas Pipeline	4K4569	4922	Natural gas transmission	China	Foreign	1311	Crude petroleum and natural gas	China	Foreign	100	100	100	Completed	np	-	-	5930.87	-	-	-	-	-	-	-	-	China Oil & Gas Pipeline Network Corp	-	China Oil & Gas Pipeline	China	Sinopec Natural Gas Ltd Co-Pipeline assets	-	China Petrochemical Corp	China	Priv.	C	Sub.	-	1	1	-	-	-	-	-	IMA
2019-12-10	2020-09-30	2020-09-30	-	China Oil & Gas Pipeline	4K4569	4922	Natural gas transmission	China	Foreign	4613	Refined petroleum pipelines	China	Foreign	100	100	100	Completed	np	-	-	4402.61	-	-	-	-	-	-	-	-	China Oil & Gas Pipeline Network Corp	-	China Oil & Gas Pipeline	China	Sinopec Marketing Co Ltd-Pipeline Assets	-	China Petrochemical Corp	China	Priv.	C	Sub.	-	1	1	-	-	-	-	-	IMA
2019-12-10	2020-09-30	2020-09-30	-	China Oil & Gas Pipeline	4K4569	4922	Natural gas transmission	China	Foreign	1311	Crude petroleum and natural gas	China	Foreign	100	100	100	Completed	np	-	-	6731.58	-	-	-	-	-	-	-	-	China Oil & Gas Pipeline Network Corp	-	China Oil & Gas Pipeline	China	China Petroleum & Chemical Corp-Pipeline assets	-	China Petrochemical Corp	China	Priv.	C	Sub.	-	1	1	-	-	-	-	-	IMA
2019-12-10	-	-	-	Guangdong Guoli Science &	1F2640	3089	Plastics products, nec	China	Foreign	3949	Sporting and athletic goods, nec	China	Foreign	-	-	100	Pending	np	-	-	1.421	300716	300716	300716	300716	-	-	-	-	Guangdong Guoli Science & Technology Co Ltd	ShenzChNxt	Guangdong Guoli Science &	China	Dongguan Supufeng Sport Product Co Ltd-Assets	-	Dongguan Supufeng Sport Prod	China	Public	P	Sub.	2494	-	1	-	-	-	-	-	IMA
2019-12-10	2019-12-10	2019-12-10	-	Suzhou CSI Solar Power Tech	9C5995	3674	Semiconductors and related devices	China	Foreign	3674	Semiconductors and related devices	China	Foreign	20	100	20	Completed	39.103	39.103	-	7.814	-	-	CSIQ	CSIQ	-	-	CSIQ	CSIQ	Suzhou CSI Solar Power Technology Co Ltd	-	Canadian Solar Inc	Canada	Yancheng CSI Xiexin Solar Power Technology Co Ltd	-	Canadian Solar Inc	Canada	Sub.	C	Sub.	-	-	1	-	-	-	-	-	IMA
2019-12-10	-	-	2020-04-10	Shanghai Kaiyun Culture	8J7998	7311	Advertising agencies	China	Foreign	7812	Motion picture and video tape production	China	Foreign	-	-	45.454	Withdrawn	np	-	-	21.31	-	-	-	-	-	-	-	-	Shanghai Kaiyun Culture Communication Co Ltd	-	Shanghai Kaiyun Culture	China	Kangxi Pictures Media Shenzhen Co Ltd	-	Kangxi Pictures Media	China	Priv.	W	Priv.	-	-	1	-	-	-	-	-	IMA
2019-12-10	-	-	-	Shanghai Qiyu Info Tech Co	3H3796	7372	Prepackaged Software	China	Foreign	7389	Business services, nec	China	Foreign	-	-	15.053	Pending	5.456	5.456	-	0.821	-	-	1739	1739	-	-	1739	1739	Shanghai Qiyu Information Technology Co Ltd	-	Qeeka Home (Cayman) Inc	China	Brausen (Fujian) Decoration & Engineering Co Ltd	-	Qeeka Home (Cayman) Inc	China	Sub.	P	Sub.	-	-	1	-	-	-	-	-	IMA
2019-12-10	-	-	-	BOCOM Finl Asset Invest Co	4H8711	6141	Personal credit institutions	China	Foreign	8711	Engineering services	China	Foreign	-	-	30.35	Pending	234.252	234.252	-	71.034	-	-	3328	3328 601328	-	-	-	-	BOCOM Financial Asset Investment Co Ltd	-	Bank Of Communications Co Ltd	China	China Nuclear Industry Fifth Construction Co Ltd	-	China National Nuclear Corp	China	Sub.	P	Sub.	-	-	1	-	-	-	-	-	IMA
2019-12-10	-	-	-	CCB Finl Asset Investment Co	5H4025	6282	Investment advice	China	Foreign	8711	Engineering services	China	Foreign	-	-	28.21	Pending	252.022	252.022	-	71.034	-	-	-	-	-	-	-	-	CCB Financial Asset Investment Co Ltd	-	Peoples Republic of China	China	China Nuclear Industry 24 Construction Co Ltd	-	China National Nuclear Corp	China	Sub.	P	Sub.	-	-	1	-	-	-	-	-	IMA
2019-12-10	2019-12-26	2019-12-26	-	Guangdong Guoli Science &	1F2640	3089	Plastics products, nec	China	Foreign	8711	Engineering services	China	Foreign	40.99	51	40.99	Completed	8.537	8.537	-	3.496	300716	300716	300716	300716	-	-	-	-	Guangdong Guoli Science & Technology Co Ltd	ShenzChNxt	Guangdong Guoli Science &	China	Dongguan Guohong New Material Co Ltd	-	Dongguan Kangtian Ppty Invest	China	Public	C	Sub.	2494	-	1	-	-	-	-	-	IMA
2019-12-10	2020-01-02	2020-01-02	-	Zhuhai Hengqin Xuanyuan No. 8	9J7759	6799	Investors, nec	China	Foreign	3841	Surgical and medical instruments and apparatus	China	Foreign	100	100	100	Completed	24.172	24.172	-	24.152	-	-	000776	000776 1776	-	-	300310	300310	Zhuhai Hengqin Xuanyuan No. 8 Equity Investment Partnership LP	-	GF Securities Co Ltd	China	Shenzhen Belter Health Measurement & Analysis Technology Co Ltd	-	Eone Century Tech Co Ltd	China	Sub.	C	Sub.	-	-	1	-	-	-	-	-	IMA
2019-12-10	2020-04-25	2020-04-25	-	Investor Group	46145M	6799	Investors, nec	China	Foreign	2836	Biological products, except diagnostic substances	China	Foreign	27.899	27.899	27.899	Completed	150.198	150.198	-	41.867	-	-	-	-	-	-	-	-	Investor Group	-	Investor Group	China	Denovo Biopharma (Hangzhou) Co Ltd	-	Denovo Biopharma (Hangzhou)	China	Priv.	C	Priv.	-	-	1	-	-	-	-	-	IMA
2019-12-10	2019-12-10	2019-12-10	-	Investor Group	46145M	6799	Investors, nec	China	Foreign	3589	Service industry machines, nec	China	Foreign	7.174	7.174	7.174	Completed	73.557	73.557	-	5.272	-	-	-	-	-	-	-	-	Investor Group	-	Investor Group	China	Hangzhou Tianchuang Environmental Technology Co Ltd	-	Hangzhou Tianchuang Envi Tech	China	Priv.	C	Priv.	-	-	1	-	-	-	-	-	IMA
2019-12-10	2019-12-10	2019-12-10	-	Hangzhou Alibaba Venture	8J8335	6799	Investors, nec	China	Foreign	7372	Prepackaged Software	China	Foreign	7.449	7.449	7.449	Completed	34.552	34.552	-	2.572	-	-	-	-	-	-	-	-	Hangzhou Alibaba Venture Capital Management Co Ltd	-	Hangzhou Alibaba Venture	China	Hangzhou Sailing Cloud Technology Co Ltd	-	Hangzhou Sailing Cloud Tech	China	Priv.	C	Priv.	-	-	1	-	-	-	-	-	IMA
2019-12-10	2019-12-10	2019-12-10	-	Investor Group	46145M	6799	Investors, nec	China	Foreign	6799	Investors, nec	China	Foreign	10.556	10.556	10.556	Completed	np	-	-	-	-	-	-	-	-	-	-	-	Investor Group	-	Investor Group	China	Zhejiang Topchoice Eye Hospital Investment Management Co Ltd	-	Zhejiang Topchoice Eye Hosp	China	Priv.	C	Priv.	-	-	1	-	-	-	-	-	IMA
2019-12-10	2019-12-10	2019-12-10	-	Investor Group	46145M	6799	Investors, nec	China	Foreign	4911	Electric services	China	Foreign	70	70	70	Completed	53.037	53.037	-	37.094	-	-	-	-	-	-	600290	600290	Investor Group	-	Investor Group	China	Jixi Xinyuan Wind Power Co Ltd	-	Huayi Electric Co Ltd	China	Priv.	C	Sub.	-	-	1	-	-	-	-	-	IMA
2019-12-10	2019-12-10	2019-12-10	-	Investor Group	46145M	6799	Investors, nec	China	Foreign	1623	Water, sewer, pipeline & utility line construction	China	Foreign	70	70	70	Completed	60.431	60.431	-	42.265	-	-	-	-	-	-	600290	600290	Investor Group	-	Investor Group	China	Heilongjiang Lishu Wind Power Co Ltd	-	Huayi Electric Co Ltd	China	Priv.	C	Sub.	-	-	1	-	-	-	-	-	IMA
2019-12-10	2019-12-10	2019-12-10	-	Guangzhou Yuexiu Jin Chan Eq	8J9890	8742	Management consulting services	China	Foreign	2836	Biological products, except diagnostic substances	China	Foreign	5.556	5.556	5.556	Completed	102.369	102.369	-	5.683	-	-	-	-	-	-	-	-	Guangzhou Yuexiu Jin Chan Equity Investment Fund Partnership Enterprise LP	-	Guangzhou Yuexiu Jin Chan Eq	China	Denovo Biopharma (Hangzhou) Co Ltd	-	Denovo Biopharma (Hangzhou)	China	Priv.	C	Priv.	-	-	1	-	-	-	-	-	IMA
2019-12-10	-	-	-	Huadian Corp Nanjing Elecal	2J2504	3823	Process control instruments	China	Foreign	4911	Electric services	China	Foreign	-	-	8.38	Pending	np	-	-	-	-	-	-	-	-	-	-	-	Huadian Corp Nanjing Electrical Automation Equipment Co Ltd	-	China Huadian Corp Ltd	China	Datang Guiguan Heshan Power Generation Co Ltd	-	China Datang Corp Ltd	China	Sub.	P	Sub.	-	-	1	-	-	-	-	-	IMA
2019-12-10	-	-	2020-02-13	Jiangsu Zhongchao Entrp Dvlp	8J8093	6799	Investors, nec	China	Foreign	3643	Current-carrying wiring devices	China	Foreign	-	-	5	Withdrawn	847.618	443.534	0.349	22.157	-	-	-	-	002471	002471	002471	002471	Jiangsu Zhongchao Enterprise Development Group Co Ltd	-	Jiangsu Zhongchao Investment	China	Jiangsu Zhongchao Holding Co Ltd	ShenzSME	Jiangsu Zhongchao Hldg Co Ltd	China	Sub.	W	Public	-	-	1	-	3241	-8.89	-16.33	-7.52	IMA
2019-12-10	-	-	-	Shanghai Mechanical & Elec Ind	91962H	3568	Mechanical power transmission equipment, nec	China	Foreign	1796	Installation or erection of bldg. equipment, nec	China	Foreign	-	-	70	Pending	19.054	19.054	-	13.326	600835	600835 900925	600835	600835 900925	-	-	-	-	Shanghai Mechanical & Electrical Industry Co Ltd	Shanghai	Shanghai Mechanical & Elec Ind	China	Liyang Shenling Elevator Engineering Co Ltd	-	Shanghai Electric (Group) Corp	China	Public	P	Sub.	2508	-	1	-	-	-	-	-	IMA
2019-12-10	-	-	-	Shanghai Mechanical & Elec Ind	91962H	3568	Mechanical power transmission equipment, nec	China	Foreign	3446	Architectural and ornamental metal work	China	Foreign	-	-	100	Pending	18.058	18.058	-	17.944	600835	600835 900925	600835	600835 900925	-	-	-	-	Shanghai Mechanical & Electrical Industry Co Ltd	Shanghai	Shanghai Mechanical & Elec Ind	China	Shanghai Laogang Shenling Electric & Cable Co Ltd	-	Shanghai Electric (Group) Corp	China	Public	P	Sub.	2485	-	1	-	-	-	-	-	IMA
2019-12-10	2019-12-10	2019-12-10	-	Yancheng Juneng Power Mach Co	8J8327	3559	Special industry machinery, nec	China	Foreign	3559	Special industry machinery, nec	China	Foreign	100	100	100	Completed	np	-	-	1.421	-	-	-	-	-	-	000816	000816	Yancheng Juneng Power Machinery Co Ltd	-	Yancheng Juneng Power Mach Co	China	Jiangsu Nonghua Intelligent Agriculture Technology Co Ltd-Asses	-	Jiangsu Nonghua Intelligent	China	Priv.	C	Sub.	-	-	1	-	-	-	-	-	IMA
2019-12-10	2019-12-10	2019-12-10	-	Shanxi Jinhu Carbon Co Ltd	8J8298	5099	Durable goods, nec	China	Foreign	3624	Carbon and graphite products	China	Foreign	28.75	52.75	28.75	Completed	49.596	49.596	-	14.247	-	-	-	-	-	-	-	-	Shanxi Jinhu Carbon Co Ltd	-	Shanxi Jinhu Carbon Co Ltd	China	Shanxi BTR New Energy Technology Co Ltd	-	Saema Empleo SL	Spain	Priv.	C	Sub.	-	-	1	-	-	-	-	-	IMA
2019-12-10	2019-12-10	2019-12-10	-	Investor Group	46145M	6799	Investors, nec	China	Foreign	8082	Home health care services	China	Foreign	57.28	57.28	57.28	Completed	211.963	211.963	-	121.308	-	-	-	-	-	-	-	-	Investor Group	-	Investor Group	China	North China Healthcare Industry Group Co Ltd	-	Jizhong Energy Group Co Ltd	China	Priv.	C	Sub.	-	-	1	-	-	-	-	-	IMA
2019-12-10	2019-12-10	2019-12-10	-	Shanghai Lushangda Corporate	0K3425	6552	Land subdividers and developers, except cemeteries	China	Foreign	6552	Land subdividers and developers, except cemeteries	China	Foreign	51	51	51	Completed	191.289	191.289	-	97.473	-	-	-	-	-	-	-	-	Shanghai Lushangda Corporate Development Ltd	-	Shanghai Lushangda Corporate	China	Capital Qinglv (Kunshan) Real Estate Co Ltd	-	Beijing Capital Group Co Ltd	China	Priv.	C	Sub.	-	-	1	-	-	-	-	-	IMA
2019-12-10	2020-01-15	2020-01-15	-	Truking Technology Ltd	85941J	3559	Special industry machinery, nec	China	Foreign	6282	Investment advice	China	Foreign	22.76	33.76	22.76	Completed	202.98	202.98	-	46.158	300358	300358	300358	300358	-	-	-	-	Truking Technology Ltd	ShenzChNxt	Truking Technology Ltd	China	Truking Asset Management (Changsha) Co Ltd	-	Changsha Truking Invest Grp	China	Public	C	Sub.	2982	-	1	3494176100	-	-	-	-	IMA
2019-12-10	2020-07-22	2020-07-22	-	China Natl Pharm Invest Co	6J0919	6282	Investment advice	China	Foreign	2836	Biological products, except diagnostic substances	China	Foreign	14.806	14.806	14.806	Completed	916.686	981.772	1.955	170.482	-	-	-	-	300406	300406	300406	300406	China National Pharmaceutical Investment Co Ltd	-	China Natl Pharm Grp Co Ltd	China	Beijing Strong Biotechnologies Inc	ShenzChNxt	Beijing Strong Biotech Inc	China	Sub.	C	Public	-	-	1	-	429	-18.19	-22.04	-14	IMA
2019-12-10	2019-12-12	2019-12-12	-	Beijing Sanju Envi Protection	07884P	2819	Industrial inorganic chemicals, nec	China	Foreign	2869	Industrial organic chemicals, nec	China	Foreign	55	55	55	Completed	2.331	2.331	-	1.281	300072	300072	300072	300072	-	-	-	-	Beijing Sanju Environmental Protection & New Materials Co Ltd	ShenzChNxt	Beijing Sanju Envi Protection	China	Sichuan Xinda New Energy Technology Co Ltd	-	Sichuan Xinda New Energy Tech	China	Public	C	Priv.	4763	-	1	-	-	-	-	-	IMA
2019-12-09	2020-11-13	2020-11-13	-	Tianjin Faw Xiali Auto Co Ltd	88666Y	3711	Motor vehicles and passenger car bodies	China	Foreign	4173	Bus terminal and service facilities	China	Foreign	100	100	100	Completed	2124.22	2124.22	-	2114.66	000927	000927	000927	000927	-	-	-	-	Tianjin Faw Xiali Automobile Co Ltd	Shenzhen	Tianjin Faw Xiali Auto Co Ltd	China	China Railway Wusheng Technology Development Co Ltd	-	China Railway Wusheng Tech	China	Public	C	Priv.	2293	1	1	3493559100	-	-	-	-	IMA
2019-12-09	2019-12-09	2019-12-09	-	Panjin Jinma Envi Tech Co Ltd	9J0303	3829	Measuring&controlling devices	China	Foreign	3433	Heating equipment	China	Foreign	45	45	45	Completed	np	-	-	-	-	-	-	-	-	-	4972	4972	Panjin Jinma Environmental Technology Co Ltd	-	Panjin Jinma Envi Tech Co Ltd	China	Panjin Liaohe-Soken Chemical Co Ltd	-	Soken Chemical & Engineering	Japan	Priv.	C	J.V.	-	-	1	-	-	-	-	-	IMA
2019-12-09	2020-01-03	2020-01-03	-	Shenzhen Qianhai Shekou Free	9J0329	6552	Land subdividers and developers, except cemeteries	China	Foreign	6531	Real estate agents and managers	China	Foreign	100	100	100	Completed	np	-	-	-	-	-	-	-	-	-	-	-	Shenzhen Qianhai Shekou Free Trade Investment Development Co Ltd	-	Shenzhen Qianhai Dvlp Invest	China	Shenzhen Qianhai Hongyu Industrial Investment Co Ltd	-	Shenzhen Qianhai Dvlp Invest	China	J.V.	C	Sub.	-	3	1	-	-	-	-	-	IMA
2019-12-09	-	-	-	China FAW Co Ltd	16811Y	3711	Motor vehicles and passenger car bodies	China	Foreign	3711	Motor vehicles and passenger car bodies	China	Foreign	-	-	100	Pending	np	-	-	-	-	-	-	-	-	-	000927	000927	China FAW Co Ltd	-	China FAW Group Co Ltd	China	Tianjin Faw Xiali Automobile Co Ltd-Assets	-	Tianjin Faw Xiali Auto Co Ltd	China	Sub.	P	Sub.	-	-	1	-	-	-	-	-	IMA
2019-12-09	2020-01-03	2020-01-03	-	Shenzhen Qianhai Shekou Free	9J0329	6552	Land subdividers and developers, except cemeteries	China	Foreign	6799	Investors, nec	China	Foreign	100	100	100	Completed	np	-	-	-	-	-	-	-	-	-	-	-	Shenzhen Qianhai Shekou Free Trade Investment Development Co Ltd	-	Shenzhen Qianhai Dvlp Invest	China	Shenzhen China Merchants Qianhai Chidi Industrial Co Ltd	-	Shenzhen China Merchants	China	J.V.	C	Sub.	-	3	1	-	-	-	-	-	IMA
2019-12-09	2019-12-09	2019-12-09	-	Henan Weiye Constr Dvlp Grp	8J8051	1542	Nonresidential building construction, nec	China	Foreign	6552	Land subdividers and developers, except cemeteries	China	Foreign	37.5	37.5	37.5	Completed	11.365	11.365	-	4.265	-	-	1570	1570	-	-	-	-	Henan Weiye Construction Development Group Co Ltd	-	Weiye Holdings Ltd	China	Hunan Jingke Property Co Ltd	-	Hunan Jingke Ppty Co Ltd	China	Sub.	C	Priv.	-	-	1	-	-	-	-	-	IMA
2019-12-09	2019-12-24	2019-12-24	-	Zhongshan Commun Dvlp Grp Co	8J7987	1611	Highway and street construction	China	Foreign	8299	Schools and educational services, nec	China	Foreign	9.18	9.18	9.18	Completed	486.623	482.035	0.761	44.276	-	-	-	-	300359	300359	300359	300359	Zhongshan Communications Development Group Co Ltd	-	Zhongshan Commun Dvlp Grp Co	China	Qtone Education Group (Guangdong) Co Ltd	ShenzChNxt	Qtone Educ Grp (Guangdong) Co	China	Priv.	C	Public	-	-	1	-	1777	-6.47	0.38	3.28	IMA
2019-12-09	-	-	-	Beijing Beilu Pharm Co Ltd	07875L	2834	Pharmaceutical preparations	China	Foreign	2833	Medicinal chemicals and botanical products	China	Foreign	-	-	4.41	Pending	57.987	57.987	-	2.559	300016	300016	300016	300016	-	-	-	-	Beijing Beilu Pharmaceutical Co Ltd	ShenzChNxt	Beijing Beilu Pharm Co Ltd	China	Zhejiang Hichi Pharmaceutical Corp Ltd	-	Zhejiang Hichi Pharm Corp Ltd	China	Public	P	Priv.	535	-	1	-	-	-	-	-	IMA
2019-12-09	-	-	-	ICBC Finl Asset Invest Co Ltd	0H3812	6289	Security and commodity services, nec	China	Foreign	8711	Engineering services	China	Foreign	-	-	47.9	Pending	88.978	88.978	-	42.62	-	-	1398	1398 601398	-	-	-	-	ICBC Financial Asset Investment Co Ltd	-	Ind & Coml Bk of China Ltd	China	China Nuclear Huachen Construction Co Ltd	-	China National Nuclear Corp	China	Sub.	P	Sub.	-	-	1	-	-	-	-	-	IMA
2019-12-09	2019-12-09	2019-12-09	-	Shanghai Electric Dvlpt Co Ltd	84242R	6282	Investment advice	China	Foreign	3519	Internal combustion engines, nec	China	Foreign	86.727	86.727	86.727	Completed	27.885	27.885	-	24.198	-	-	-	-	-	-	-	-	Shanghai Electric Development Co Ltd	-	Shanghai Electric (Group) Corp	China	Shanghai Marine Crankshaft Co Ltd	-	Shanghai Electric (Group) Corp	China	Sub.	C	Sub.	-	-	1	-	-	-	-	-	IMA
2019-12-09	2019-12-13	2019-12-13	-	Chengdu Yunda Tech Co Ltd	9A2183	3829	Measuring&controlling devices	China	Foreign	7372	Prepackaged Software	China	Foreign	51	51	51	Completed	13.917	13.917	-	7.102	300440	300440	-	-	-	-	-	-	Chengdu Yunda Technology Co Ltd	ShenzChNxt	Chengdu Yunda Innovation &	China	Beijing Huakai Linghang Technology Co Ltd	-	Beijing Huakai Linghang Tech	China	Public	C	Priv.	778	-	1	-	-	-	-	-	IMA
2019-12-09	2019-12-30	2019-12-30	-	Beijing Taihua Shouyue Tech	8J7902	7376	Computer facilities management services	China	Foreign	2299	Textile goods, nec	China	Foreign	60	60	60	Completed	6.535	6.535	-	3.923	-	-	-	-	-	-	000955	000955	Beijing Taihua Shouyue Technology Development Co Ltd	-	Beijing Taihua Shouyue Tech	China	Yichang Xinlong Melt-spun New Material Co Ltd	-	Xinlong Holding(Group)Co Ltd	China	Priv.	C	Sub.	-	-	1	-	-	-	-	-	IMA
2019-12-09	2019-12-09	2019-12-09	-	Chongqing Huapuce Navigation	9J0926	3823	Process control instruments	China	Foreign	7376	Computer facilities management services	China	Foreign	52.95	52.95	52.95	Completed	15.627	15.627	-	8.28	-	-	-	-	-	-	600501	600501	Chongqing Huapuce Navigation Technology Co Ltd	-	Chongqing Huapuce Navigation	China	Chongqing Aerospace New Century Satellite Application Technology Co Ltd	-	Aerosun Corp	China	Priv.	C	Sub.	-	-	1	-	-	-	-	-	IMA
2019-12-09	2020-09-23	2020-09-23	-	Shandong Hi-Speed Road &	1A1575	1611	Highway and street construction	China	Foreign	1611	Highway and street construction	China	Foreign	17.11	100	17.11	Completed	940.269	940.269	-	160.156	000498	000498	-	-	-	-	-	-	Shandong Hi-Speed Road & Bridge Co Ltd	Shenzhen	Shandong Hi-Speed Grp Co Ltd	China	Shandong Luqiao Group Co Ltd	-	Shandong Hi-Speed Grp Co Ltd	China	Public	C	Sub.	10394	1	1	-	-	-	-	-	IMA
2019-12-09	-	-	-	Neway Valve (Suzhou) Co Ltd	65065F	3491	Industrial valves	China	Foreign	3491	Industrial valves	Germany	Foreign	-	-	100	Pending	np	-	-	-	603699	603699	-	-	-	-	-	-	Neway Valve (Suzhou) Co Ltd	Shanghai	Neway Group Co Ltd	China	Siekmann Econosto & GmbH Co KG	-	SHV Holdings NV	Netherlands	Public	P	Sub.	3488	-	1	-	-	-	-	-	IMA
2019-12-09	2020-05-12	2020-05-12	-	Investor Group	46145M	6799	Investors, nec	China	Foreign	2899	Chemicals and chemical preparations, nec	China	Foreign	-	-	-	Completed	np	-	-	1.637	-	-	-	-	-	-	-	-	Investor Group	-	Investor Group	China	Shanxi Jiawei New Materials Co Ltd	-	Shanxi Jiawei New Materials	China	Priv.	C	Priv.	-	-	1	-	-	-	-	-	IMA
2019-12-09	2020-05-26	2020-05-26	-	Investor Group	46145M	6799	Investors, nec	China	Foreign	3429	Hardware, nec	China	Foreign	23.049	23.049	23.049	Completed	16.026	16.026	-	3.696	-	-	-	-	-	-	-	-	Investor Group	-	Investor Group	China	Guangdong Junchi Technology Holding Co Ltd	-	Guangdong Junchi Tech Hldg Co	China	Priv.	C	Priv.	-	-	1	-	-	-	-	-	IMA
2019-12-09	-	-	2020-11-30	Jiangsu Iricom Materials Inc	8J7955	3679	Electronic components, nec	China	Foreign	3674	Semiconductors and related devices	China	Foreign	-	-	100	Withdrawn	np	-	-	31.514	-	-	-	-	-	-	027580	027580	Jiangsu Iricom Materials Inc	-	Jiangsu Iricom Materials Inc	China	Sangbo New Material (Suzhou) Co Ltd	-	Sangbo Co Ltd	South Korea	Priv.	W	Sub.	-	-	1	-	-	-	-	-	IMA
2019-12-09	-	-	-	Guangxi Invest Grp Co Ltd	40121W	6799	Investors, nec	China	Foreign	2834	Pharmaceutical preparations	China	Foreign	-	-	4.38	Pending	np	-	-	-	-	-	-	-	600252	600252	600252	600252	Guangxi Investment Group Co Ltd	-	Guangxi Invest Grp Co Ltd	China	Guangxi Wuzhou Zhongheng Group Co Ltd	Shanghai	Guangxi Wuzhou Zhongheng Grp	China	Priv.	P	Public	-	-	1	-	2434	-	-	-	IMA
2019-12-09	2019-12-09	2019-12-09	-	Guangzhou Ruoyuchen Tech Co	7C4476	7375	Information retrieval services	China	Foreign	5087	Service establishment equipment and supplies	New Zealand	Foreign	100	100	100	Completed	np	-	-	-	-	-	-	-	-	-	-	-	Guangzhou Ruoyuchen Technology Co Ltd	-	Guangzhou Ruoyuchen Tech Co	China	Oasis Beauty Ltd	-	Oasis Beauty Ltd	New Zealand	Priv.	C	Priv.	723	-	1	-	-	-	-	-	IMA
2019-12-09	2019-12-09	2019-12-09	-	Investor Group	46145M	6799	Investors, nec	China	Foreign	7999	Amusement and recreation svcs	Singapore	Foreign	20	20	20	Completed	92.675	92.675	-	18.517	-	-	-	-	-	-	-	-	Investor Group	-	Investor Group	China	Neuron Mobility Pte Ltd	-	Neuron Mobility Pte Ltd	Singapore	Priv.	C	Priv.	-	-	1	-	-	-	-	-	IMA
2019-12-09	2020-03-27	2020-03-27	-	Acrel Co Ltd	3A9091	3825	Instruments to measure electricity	China	Foreign	3825	Instruments to measure electricity	China	Foreign	4.093	4.093	-	Completed	354.989	344.569	-	14.111	300286	300286	300286	300286	300286	300286	300286	300286	Acrel Co Ltd	ShenzChNxt	Acrel Co Ltd	China	Acrel Co Ltd	ShenzChNxt	Acrel Co Ltd	China	Public	C	Public	-	-	1	-	1053	-	-	-	IMA
2019-12-09	2019-12-09	2019-12-09	-	Investor Group	46145M	6799	Investors, nec	China	Foreign	7011	Hotels and motels	China	Foreign	30	30	30	Completed	14.673	14.673	-	4.404	-	-	-	-	-	-	1158	1158	Investor Group	-	Investor Group	China	Zhejiang New Century Manju Hotel Management Co Ltd	-	Zhejiang New Century Hotel	China	Priv.	C	Sub.	-	-	1	-	-	-	-	-	IMA
2019-12-09	2019-12-11	2019-12-11	-	Zongyang Lianxing Entrp Svc	9J0925	6282	Investment advice	China	Foreign	2099	Food preparations, nec	China	Foreign	11.782	11.782	11.782	Completed	np	-	-	-	-	-	-	-	600186	600186	600186	600186	Zongyang Lianxing Enterprise Service Management Center Partnership LP	-	Shanghai Yiju Invest Ctr Lp	China	Lotus Health Group Co	Shanghai	Lotus Health Group Co	China	Sub.	C	Public	-	-	1	-	9191	-	-	-	IMA
2019-12-09	2020-12-10	2020-12-10	-	Guangdong Wencan Die Casting	5E4091	3544	Special dies, tools, and jigs and fixtures	China	Foreign	3711	Motor vehicles and passenger car bodies	France	Foreign	37.501	100	37.501	Completed	277.758	277.994	42.216	104.204	603348	603348	603348	603348	BELI	BELI	-	-	Guangdong Wencan Die Casting Co Ltd	Shanghai	Guangdong Wencan Die Casting	China	Le Belier SA	Euro Paris	Le Belier Participations SAS	France	Public	C	Public	3080	1	1	-	3899	-	-	-	IMA
2019-12-09	2020-07-28	2020-07-28	-	Guangdong Wencan Die Casting	5E4091	3544	Special dies, tools, and jigs and fixtures	China	Foreign	3711	Motor vehicles and passenger car bodies	France	Foreign	61.96	61.96	61.96	Completed	276.271	276.506	42.216	171.246	603348	603348	603348	603348	BELI	BELI	-	-	Guangdong Wencan Die Casting Co Ltd	Shanghai	Guangdong Wencan Die Casting	China	Le Belier SA	Euro Paris	Le Belier Participations SAS	France	Public	C	Public	3080	3	1	-	3899	-	-	-	IMA
2019-12-09	-	-	-	Yiyang Hi-Tech Industrial	8J7564	6282	Investment advice	China	Foreign	3613	Switchgear,switchboard equip	China	Foreign	-	-	14.5	Pending	np	-	-	-	-	-	-	-	300477	300477	300477	300477	Yiyang Hi-Tech Industrial Investment Co Ltd	-	Yiyang Hi-Tech Industrial	China	Beijing Hezong Science & Technology Co Ltd	ShenzChNxt	Beijing Hezong Science & Tech	China	Sub.	P	Public	-	-	1	-	1605	-	-	-	IMA
2019-12-09	2020-01-07	2020-01-07	-	Henan City Dvlp Envi Co Ltd	9H8862	4953	Refuse systems	China	Foreign	4953	Refuse systems	China	Foreign	100	100	100	Completed	9.507	9.507	-	9.513	000885	000885	-	-	-	-	-	-	Henan City Development Environment Co Ltd	Shenzhen	Henan Investment Group Co Ltd	China	Jiyuan Linlin Environmental Energy Co Ltd	-	Henan Investment Group Co Ltd	China	Public	C	Sub.	1399	-	1	-	-	-	-	-	IMA
2019-12-09	2019-12-09	2019-12-09	-	Puhui Wealth Invest Mgmt Co	4H3492	6282	Investment advice	China	Foreign	6211	Security brokers, dealers, and flotation companies	Hong Kong	Foreign	100	100	100	Completed	3.755	3.755	-	3.754	PHCF	PHCF	PHCF	PHCF	-	-	-	-	Puhui Wealth Investment Management Co Ltd	Nasdaq	Puhui Wealth Invest Mgmt Co	China	Granville Financial Services Co Ltd	-	Granville Finl Svcs Co Ltd	Hong Kong	Public	C	Priv.	120	-	1	-	-	-	-	-	IMA
2019-12-09	2019-12-09	2019-12-09	-	Guangdong Huazhou Traditional	40783T	2835	In vitro and in vivo diagnostic substances	China	Foreign	6282	Investment advice	China	Foreign	40	100	40	Completed	4.262	4.262	-	1.706	-	-	-	-	-	-	-	-	Guangdong Huazhou Traditional Chinese Medicine Co Ltd	-	Guangzhou Qingping Grp Co Ltd	China	Huazhou Baodinghua Juhong Industry Development Co Ltd	-	Guangzhou Qingping Grp Co Ltd	China	Sub.	C	Sub.	-	-	1	-	-	-	-	-	IMA
2019-12-09	-	-	-	Investor Group	46145M	6799	Investors, nec	China	Foreign	3559	Special industry machinery, nec	China	Foreign	-	-	6.057	Pending	101.136	100.975	6.21	6.514	-	-	-	-	HEBT	HEBT	HEBT	HEBT	Investor Group	-	Investor Group	China	Hebron Technology Co Ltd	Nasdaq	Hebron Technology Co Ltd	China	Priv.	P	Public	-	-	1	-	-	0	14.74	42.61	IMA
2019-12-07	-	-	-	Tianjin Port Logistics Dvlp Co	92015A	4424	Deep sea domestic transportation of freight	China	Foreign	4226	Special warehousing and storage, nec	China	Foreign	-	-	60	Pending	np	-	-	-	-	-	-	-	-	-	-	-	Tianjin Port Logistics Development Co Ltd	-	Tianjin Port (Group) Co Ltd	China	Tianjin Port Sinochem Dangerous Goods Logistics Co Ltd	-	Sinochem Group Co Ltd	China	Sub.	P	Sub.	-	-	1	-	-	-	-	-	IMA
2019-12-07	2020-06-18	2020-06-18	-	Suzhou HYC Technology Co Ltd	2J8313	3674	Semiconductors and related devices	China	Foreign	3823	Process control instruments	China	Foreign	100	100	100	Completed	222.655	222.655	-	220.255	688001	688001	-	-	-	-	-	-	Suzhou HYC Technology Co Ltd	SSE STR MK	Suzhou Yuanhua Chuangxing	China	Suzhou Olyto Automation Technology Co Ltd	-	Suzhou Olyto Automation Tech	China	Public	C	Priv.	1116	1	1	-	-	-	-	-	IMA
2019-12-07	2019-12-07	2019-12-07	-	Gu Mohai	9J1296	6799	Investors, nec	China	Foreign	7812	Motion picture and video tape production	China	Foreign	12	64	12	Completed	np	-	-	-	-	-	-	-	-	-	-	-	Gu Mohai	-	Gu Mohai	China	Sichuan Yingye Cultural Development Co Ltd	-	Sichuan Yingye Cultural Dvlp	China	Inv.	C	Priv.	-	-	1	-	-	-	-	-	IMA
2019-12-07	-	-	-	Loncin Motor Co Ltd	54322M	3751	Motorcycles, bicycles, and parts	China	Foreign	3621	Motors and generators	China	Foreign	-	-	15	Pending	184.795	184.795	-	27.719	603766	603766	603766	603766	-	-	603766	603766	Loncin Motor Co Ltd	Shanghai	Loncin Motor Co Ltd	China	Guangzhou Wanon Electric & Machine Co Ltd	-	Loncin Motor Co Ltd	China	Public	P	Sub.	9815	-	1	-	-	-	-	-	IMA
2019-12-07	-	-	-	Shenzhen Warranty Assets Mgmt	7A9779	6282	Investment advice	China	Foreign	3721	Aircraft	China	Foreign	-	-	100	Pending	np	-	-	-	-	-	-	-	-	-	000068	000068	Shenzhen Warranty Assets Management Co Ltd	-	Shenzhen Aorongxin Invest Dvlp	China	Jiuqi (Suzhou) Environmental Innovation Development Co Ltd	-	Shenzhen Huakong Seg Co Ltd	China	Sub.	P	Sub.	-	-	1	-	-	-	-	-	IMA
2019-12-07	-	-	2020-09-16	Neway Valve (Suzhou) Co Ltd	65065F	3491	Industrial valves	China	Foreign	5085	Industrial supplies	Germany	Foreign	-	-	100	Withdrawn	np	-	-	12.494	603699	603699	-	-	-	-	-	-	Neway Valve (Suzhou) Co Ltd	Shanghai	Neway Group Co Ltd	China	Econosto International Holding (Deutschland) GmbH	-	SHV Holdings NV	Netherlands	Public	W	Sub.	3488	-	1	-	-	-	-	-	IMA
2019-12-07	2020-01-23	2020-01-23	-	Beijing Public Transp Hldg	07805Y	4111	Local and suburban transit	China	Foreign	8249	Vocational schools, nec	China	Foreign	84	84	84	Completed	8.743	8.743	-	7.344	-	-	-	-	-	-	-	-	Beijing Public Transportation Holding (Group) Co Ltd	-	Beijing Public Transp Hldg	China	Beijing Bus Driving School Co Ltd	-	Beijing Public Transp Hldg	China	Priv.	C	Sub.	-	-	1	-	-	-	-	-	IMA
2019-12-07	-	-	-	LingNan Eco & Culture-Tourism	2H9949	4953	Refuse systems	China	Foreign	7999	Amusement and recreation svcs	China	Foreign	-	-	25	Pending	np	-	-	-	002717	002717	002717	002717	-	-	-	-	LingNan Eco & Culture-Tourism Co Ltd	ShenzSME	LingNan Eco & Culture-Tourism	China	Shanghai Four-Dimension Culture Development LP	-	Shanghai Four-Dimension	China	Public	P	Priv.	3887	-	1	-	-	-	-	-	IMA
2019-12-07	2019-12-28	2019-12-28	-	Yunnan Yuntianhua Co Ltd	98855N	2874	Phosphatic fertilizers	China	Foreign	5191	Farm supplies	China	Foreign	3.4	100	3.4	Completed	41.458	41.458	-	1.41	600096	600096	600096	600096	-	-	600096	600096	Yunnan Yuntianhua Co Ltd	Shanghai	Yunnan Yuntianhua Co Ltd	China	Yuntianhua United Commerce Co Ltd	-	Yunnan Yuntianhua Co Ltd	China	Public	C	Sub.	12336	-	1	-	-	-	-	-	IMA
2019-12-07	2019-12-25	2019-12-25	-	Fujian Kezheng Trade Co Ltd	8J9662	5099	Durable goods, nec	China	Foreign	4213	Trucking, except local	China	Foreign	100	100	100	Completed	5.032	1.478	-	5.032	-	-	-	-	-	-	600693	600693	Fujian Kezheng Trade Co Ltd	-	Fujian Kezheng Trade Co Ltd	China	Tianjin Rongyi Supply Chain Management Co Ltd	-	Fujian Dongbai (Group) Co Ltd	China	Priv.	C	Sub.	-	-	1	-	-	-	-	-	IMA
2019-12-07	2019-12-07	2019-12-07	-	Investor Group	46145M	6799	Investors, nec	China	Foreign	3325	Steel foundries, nec	China	Foreign	19.182	19.182	19.182	Completed	3705.3	3705.3	-	710.75	-	-	-	-	-	-	-	-	Investor Group	-	Investor Group	China	Shougang Jingtang Iron & Steel Corp	-	Beijing State-Owned Capital	China	Priv.	C	Sub.	-	-	1	-	-	-	-	-	IMA
2019-12-07	2019-12-07	2019-12-07	-	Investor Group	46145M	6799	Investors, nec	China	Foreign	6282	Investment advice	China	Foreign	-	-	-	Completed	np	-	-	777.134	-	-	-	-	-	-	-	-	Investor Group	-	Investor Group	China	China SDIC Gaoxin Industrial Investment Corp Ltd	-	State Dvlp & Invest Corp Ltd	China	Priv.	C	Sub.	-	-	1	-	-	-	-	-	IMA
2019-12-07	2019-12-07	2019-12-07	-	Xinxing Cathay Intl Grp Co Ltd	99368K	3321	Gray and ductile iron foundries	China	Foreign	2834	Pharmaceutical preparations	China	Foreign	100	100	100	Completed	169.266	98.191	-	169.266	-	-	-	-	-	-	601718	601718	Xinxing Cathay International Group Co Ltd	-	Xinxing Cathay Intl Grp Co Ltd	China	Tianjin Huajin Pharmaceutical Co Ltd	-	Jihua Group Corp Ltd	China	Priv.	C	Sub.	-	-	1	-	-	-	-	-	IMA
2019-12-07	2019-12-07	2019-12-07	-	Xinxing Cathay Intl Grp Co Ltd	99368K	3321	Gray and ductile iron foundries	China	Foreign	3559	Special industry machinery, nec	China	Foreign	100	100	100	Completed	46.329	4.597	-	46.329	-	-	-	-	-	-	601718	601718	Xinxing Cathay International Group Co Ltd	-	Xinxing Cathay Intl Grp Co Ltd	China	Jihua 3523 Special Equipment Co Ltd	-	Jihua Group Corp Ltd	China	Priv.	C	Sub.	-	-	1	-	-	-	-	-	IMA
2019-12-07	-	-	-	SG Micro Corp	6A5166	3674	Semiconductors and related devices	China	Foreign	3674	Semiconductors and related devices	China	Foreign	-	-	71.3	Pending	634.642	634.642	-	455.525	300661	300661	300661	300661	-	-	-	-	SG Micro Corp	ShenzChNxt	SG Micro Corp	China	ETA Solutions Co Ltd	-	ETA Solutions Co Ltd	China	Public	P	Priv.	399	1	1	3493523022	-	-	-	-	IMA
2019-12-07	2020-01-09	2020-01-09	-	Investor Group	46145M	6799	Investors, nec	China	Foreign	3229	Pressed and blown glass and glasswear, nec	China	Foreign	17.419	17.419	17.419	Completed	25.82	25.82	-	4.498	-	-	-	-	-	-	601636	601636	Investor Group	-	Investor Group	China	Liling Kibing Electronic Glass Co Ltd	-	Zhuzhou Kibing Group Co Ltd	China	Priv.	C	Sub.	-	-	1	-	-	-	-	-	IMA
2019-12-07	2019-12-07	2019-12-07	-	China Electronics Corp	16976J	3679	Electronic components, nec	China	Foreign	6111	Federal and federally-sponsored credit agencies	China	Foreign	100	100	100	Completed	np	-	-	7.404	-	-	-	-	-	-	000066	000066	China Electronics Corp	-	China Electronics Corp	China	Changsha Xiangji Haidun Science & Technology Co Ltd-Receivables	-	China Greatwall Tech Grp Co	China	Priv.	C	Sub.	130000	-	1	-	-	-	-	-	IMA
2019-12-07	-	-	-	Xiamen CCRE Group Co Ltd	98711C	6799	Investors, nec	China	Foreign	3531	Construction machinery and equipment	China	Foreign	-	-	24.057	Pending	628.092	327.162	0.341	78.707	-	-	-	-	600815	600815	600815	600815	Xiamen CCRE Group Co Ltd	-	Xiamen CCRE Group Co Ltd	China	Xiamen XGMA Machinery Co Ltd	Shanghai	Xiamen XGMA Machinery Co Ltd	China	Priv.	P	Public	-	-	1	-	2453	-21.31	-21.57	-23.57	IMA
2019-12-07	2019-12-31	2019-12-31	-	Hangzhou Shengrong Hongyu	9J7717	6282	Investment advice	China	Foreign	6552	Land subdividers and developers, except cemeteries	China	Foreign	70	70	70	Completed	45.617	45.617	-	31.932	-	-	-	-	-	-	600811	600811	Hangzhou Shengrong Hongyu Asset Management Co Ltd	-	Hangzhou Shengrong Hongyu	China	Hangzhou Lihu Real Estate Development Co Ltd	-	Orient Group Inc	China	Priv.	C	Sub.	-	-	1	-	-	-	-	-	IMA
2019-12-07	2020-03-31	2020-03-31	-	Shanxi Coking Coal Yuncheng	0A8924	2819	Industrial inorganic chemicals, nec	China	Foreign	2899	Chemicals and chemical preparations, nec	China	Foreign	100	100	100	Completed	np	-	-	11.404	-	-	-	-	-	-	000737	000737	Shanxi Coking Coal Yuncheng Salt Chemical Group Co Ltd	-	Shanxi State-Owned Capital	China	Nanfeng Chemical Group Co Ltd - Thenardite Branch	-	Nafine Chem Ind Grp Co Ltd	China	Sub.	C	Sub.	-	-	1	-	-	-	-	-	IMA
2019-12-07	2019-12-19	2019-12-19	-	Investor Group	46145M	6799	Investors, nec	China	Foreign	5171	Petroleum bulk stations and terminals	China	Foreign	100	100	100	Completed	9.666	9.666	-	9.666	-	-	-	-	-	-	000159	000159	Investor Group	-	Investor Group	China	Changji Xingfang Commercial & Trade Co Ltd, Urumqi Jindalai Chemical Co Ltd, Turpan Changsheng Petroleum Co Ltd, Toxon County Changxin Petroleum Co Ltd	-	Xinjiang Intl Ind Co Ltd	China	Priv.	C	Priv.	-	-	1	-	-	-	-	-	IMA
2019-12-07	-	-	-	Guangzhou Ocean Shipping Co	40022Z	4412	Deep sea foreign transportation of freight	China	Foreign	6552	Land subdividers and developers, except cemeteries	China	Foreign	-	-	42.05	Pending	np	-	-	-	-	-	-	-	-	-	-	-	Guangzhou Ocean Shipping Co Ltd	-	China COSCO Shipping Corp Ltd	China	Gz Cosco Shipping Construction Industry Co Ltd	-	Guangzhou Ocean Invest Mgmt	China	Sub.	P	Sub.	-	-	1	-	-	-	-	-	IMA
2019-12-07	2020-01-22	2020-01-22	-	Pingtan Xinzhi Asts Mgmt Co	2H1324	6282	Investment advice	China	Foreign	8741	Management services	China	Foreign	100	100	100	Completed	54.28	35.782	-	54.28	-	-	600693	600693	-	-	-	-	Pingtan Xinzhi Assets Management Co Ltd	-	Fujian Dongbai (Group) Co Ltd	China	Gu'an Huiyuan Supply Chain Management Co Ltd	-	Beijing Xingyuan Ppty Grp Co	China	Sub.	C	Sub.	-	1	1	-	-	-	-	-	IMA
2019-12-07	-	-	-	Zhong Cai Capital Grp Ltd	8J7947	6282	Investment advice	China	Foreign	3674	Semiconductors and related devices	Hong Kong	Foreign	-	-	4.5	Pending	39.445	42.99	-	1.935	-	-	-	-	1010	1010	1010	1010	Zhong Cai Capital Group Ltd	-	Peoples Republic of China	China	Pacray International Holdings Ltd	Hong Kong	Pacray Intl Hldg Ltd	Hong Kong	Govt.	P	Public	-	-	1	-	56	-	-	-	IMA
2019-12-07	-	-	-	Yang Ziping	8J6157	6799	Investors, nec	China	Foreign	7996	Amusement parks	China	Foreign	-	-	10	Pending	np	-	-	-	-	-	-	-	600593	600593	600593	600593	Yang Ziping	-	Yang Ziping	China	Dalian Sunasia Tourism Holding Co Ltd	Shanghai	Dalian Sunasia Tourism Hldg	China	Inv.	P	Public	-	-	1	-	630	-	-	-	IMA
2019-12-07	-	-	-	INESA Info Network Co Ltd	9C4055	7382	Security systems services	China	Foreign	1731	Electrical work	China	Foreign	-	-	100	Pending	np	-	-	-	-	-	600602	600602 900901	-	-	600602	600602 900901	INESA Information Network Co Ltd	-	INESA Intelligent Tech Inc	China	Shanghai Baotong Fanqiu Electronic Co Ltd	-	INESA Intelligent Tech Inc	China	Sub.	P	Sub.	-	-	1	-	-	-	-	-	IMA
2019-12-07	2019-12-30	2019-12-30	-	Wuxi Ind Dvlp Grp Co Ltd	98296Z	6799	Investors, nec	China	Foreign	3999	Manufacturing industries, nec	China	Foreign	45.85	45.85	45.85	Completed	78.123	78.123	-	35.819	-	-	-	-	-	-	-	-	Wuxi Industry Development Group Co Ltd	-	Wuxi Ind Dvlp Grp Co Ltd	China	FalconTech Co Ltd	-	FalconTech Co Ltd	China	Priv.	C	Priv.	-	-	1	-	-	-	-	-	IMA
2019-12-06	2020-10-28	2020-10-28	-	Lianyun Port Shenghong	8J7301	6799	Investors, nec	China	Foreign	2911	Petroleum refining	China	Foreign	19.08	19.08	19.08	Completed	1847.65	1847.65	-	352.048	-	-	-	-	-	-	-	-	Lianyun Port Shenghong Refining & Chemical Industry Fund Partnership LP	-	Lianyun Port Shenghong	China	Shenghong Refining & Chemical (Lianyun Port) Co Ltd	-	Jiangsu Sheng Hong Invest	China	Priv.	C	Sub.	-	-	1	-	-	-	-	-	IMA
2019-12-06	-	-	-	Blue Hat Interactive	G1329V	3944	Games, toys, children's vehicles,exc. dolls, bikes	China	Foreign	7372	Prepackaged Software	China	Foreign	-	-	-	Pending	np	-	-	-	BHAT	BHAT	BHAT	BHAT	-	-	-	-	Blue Hat Interactive Entertainment Technology	Nasdaq	Blue Hat Interactive	China	Fuzhou Csfctech Co Ltd	-	Fuzhou Csfctech Co Ltd	China	Public	P	Priv.	107	-	1	-	-	-	-	-	IMA
2019-12-06	2020-01-19	2020-01-19	-	Chengdu Yonghecheng Med Tech	8J7335	3721	Aircraft	China	Foreign	8069	Specialty hospitals, except psychiatric	China	Foreign	95	95	95	Completed	13.257	13.257	-	12.855	-	-	002795	002795	-	-	-	-	Chengdu Yonghecheng Medical Technology Co Ltd	-	Yorhe Fluid Intelligent	China	Dazhou Zhongke Oncology Hospital Co Ltd	-	Chengdu Zhongxin Hecheng Med	China	Sub.	C	Sub.	-	-	1	-	-	-	-	-	IMA
2019-12-06	2020-04-09	2020-04-09	-	Shanghai Guijiu Entrp Mgmt Co	8J3769	6531	Real estate agents and managers	China	Foreign	5149	Groceries and related products, nec	China	Foreign	95	95	95	Completed	8.34	8.34	-	7.913	-	-	-	-	-	-	000829	000829	Shanghai Guijiu Enterprise Management Co Ltd	-	Shanghai Guijiu Entrp Mgmt Co	China	Ganzhou Changjiang Industry Co Ltd	-	Telling Telecom Hldg Co Ltd	China	Priv.	C	Sub.	-	-	1	-	-	-	-	-	IMA
2019-12-06	2020-04-09	2020-04-09	-	Shanghai Guijiu Entrp Mgmt Co	8J3769	6531	Real estate agents and managers	China	Foreign	2085	Distilled and blended liquors	China	Foreign	95	95	95	Completed	41.904	41.904	-	39.754	-	-	-	-	-	-	000829	000829	Shanghai Guijiu Enterprise Management Co Ltd	-	Shanghai Guijiu Entrp Mgmt Co	China	Jiangxi Zhanggong Distillery Co Ltd	-	Telling Telecom Hldg Co Ltd	China	Priv.	C	Sub.	-	-	1	-	-	-	-	-	IMA
2019-12-06	-	-	-	Sichuan Yuheng Industrial Co	8J7538	3334	Primary production of aluminum	China	Foreign	3334	Primary production of aluminum	China	Foreign	-	-	51.51	Pending	212.494	212.494	-	109.305	-	-	-	-	-	-	-	-	Sichuan Yuheng Industrial Co Ltd	-	Henan Yicheng Venture Capital	China	Guangyuan Zhongfu High Precision Aluminum Co Ltd	-	Maxon Ltd	Bermuda	Sub.	P	Sub.	-	-	1	-	-	-	-	-	IMA
2019-12-06	2019-12-06	2019-12-06	-	Baidu Inc	056752	7375	Information retrieval services	China	Foreign	7372	Prepackaged Software	China	Foreign	-	-	-	Completed	np	-	-	-	BIDU	BIDU	BIDU	BIDU	-	-	-	-	Baidu Inc	Nasdaq	Baidu Inc	China	Shenzhen Aosi Internet Technology Co Ltd	-	Shenzhen Aosi Internet Tech	China	Public	C	Priv.	42267	-	1	-	-	-	-	-	IMA
2019-12-06	-	-	-	Dalian Bio-Chem Co Ltd	23670Z	2899	Chemicals and chemical preparations, nec	China	Foreign	6289	Security and commodity services, nec	United States	Delaware	-	-	40	Pending	39.091	39.091	-	15.615	603360	603360	603360	603360	-	-	-	-	Dalian Bio-Chem Co Ltd	Shanghai	Dalian Bio-Chem Co Ltd	China	Hui Yu Xin American Corp	-	Dalian Hesheng Hldg Grp Co	China	Public	P	Sub.	632	-	1	-	-	-	-	-	IMA
2019-12-06	2019-12-06	2019-12-06	-	Investor Group	46145M	6799	Investors, nec	China	Foreign	8299	Schools and educational services, nec	China	Foreign	-	-	-	Completed	np	-	-	13.609	-	-	-	-	-	-	-	-	Investor Group	-	Investor Group	China	Hangzhou Panda Education Technology Co Ltd	-	Hangzhou Panda Educ Tech Co	China	Priv.	C	Priv.	-	-	1	-	-	-	-	-	IMA
2019-12-06	-	-	-	Huadian Heavy Inds Co Ltd	43567J	8711	Engineering services	China	Foreign	8711	Engineering services	China	Foreign	-	-	100	Pending	58.972	58.972	-	58.891	601226	601226	-	-	-	-	-	-	Huadian Heavy Industries Co Ltd	Shanghai	China Huadian Corp Ltd	China	Huadian Zhengzhou Mechanics Design Research Institution Co Ltd	-	China Huadian Corp Ltd	China	Public	P	Sub.	2572	-	1	-	-	-	-	-	IMA
2019-12-06	2019-12-07	2019-12-07	-	Dongguan Sanjiang Port	8J6960	4225	General warehousing and storage	China	Foreign	6799	Investors, nec	China	Foreign	100	100	100	Completed	42.645	42.645	-	42.587	-	-	002930	002930	-	-	300013	300013	Dongguan Sanjiang Port Storage Tank Co Ltd	-	Guangdong Great River Smarter	China	Zhongshan Jiaxin Chemicals Storage Logistics Co Ltd	-	Jiangsu Xinning Modern Co	China	Sub.	C	Sub.	-	-	1	-	-	-	-	-	IMA
2019-12-06	2019-12-06	2019-12-06	-	Beijing Jiazhao Chuangzhi	9J0684	7376	Computer facilities management services	China	Foreign	6282	Investment advice	China	Foreign	50	50	50	Completed	8.671	8.671	-	4.33	-	-	8239	8239	-	-	-	-	Beijing Jiazhao Chuangzhi Technology Co Ltd	-	Capital Finance Holdings Ltd	Hong Kong	Beijing Huayuan Sifang Asset Management Co Ltd	-	Beijing Huayuan Sifang Asset	China	Sub.	C	Priv.	-	-	1	-	-	-	-	-	IMA
2019-12-06	2019-12-06	2019-12-06	-	Zhu Chenfu	9J0307	6799	Investors, nec	China	Foreign	0781	Landscape counseling and planning	China	Foreign	3.33	3.33	3.33	Completed	58.764	58.764	-	1.954	-	-	-	-	-	-	-	-	Zhu Chenfu	-	Zhu Chenfu	China	Shanghai Jingyu Landscape Architecture Co Ltd	-	Shanghai Jingyu Landscape	China	Inv.	C	Priv.	-	-	1	-	-	-	-	-	IMA
2019-12-06	-	-	-	Tonghua Golden-Horse Pharm	89027R	2834	Pharmaceutical preparations	China	Foreign	6000	Banks	China	Foreign	-	-	0.63	Pending	1613.61	1613.61	-	10.152	000766	000766	000766	000766	-	-	-	-	Tonghua Golden-Horse Pharmaceutical Industry Co Ltd	Shenzhen	Tonghua Golden-Horse Pharm	China	Bank of Yingkou Co Ltd	-	Bank of Yingkou Co Ltd	China	Public	P	Priv.	2130	-	1	-	-	-	-	-	IMA
2019-12-06	2019-12-06	2019-12-06	-	Investor Group	46145M	6799	Investors, nec	China	Foreign	3661	Telephone&telegraph apparatus	China	Foreign	31.86	31.86	31.86	Completed	281.534	281.534	-	89.574	-	-	-	-	-	-	002309	002309	Investor Group	-	Investor Group	China	Jiangsu Zhongli Electronic Information Technology Co Ltd	-	Jiangsu Zhongli Group Co Ltd	China	Priv.	C	Sub.	-	-	1	-	-	-	-	-	IMA
2019-12-06	2019-12-31	2019-12-31	-	Yangzhou Jiangdu District	8J7310	1542	Nonresidential building construction, nec	China	Foreign	3711	Motor vehicles and passenger car bodies	China	Foreign	100	100	100	Completed	72.923	72.923	-	72.823	-	-	-	-	-	-	002176	002176	Yangzhou Jiangdu District Fairy Infrastructure Construction Co Ltd	-	Yangzhou Jiangdu District	China	Jiangsu Joylong Automobile Co Ltd	-	Jiangxi Special Electric Motor	China	Priv.	C	Sub.	-	-	1	-	-	-	-	-	IMA
2019-12-06	2020-06-03	2020-06-03	-	Investor Group	46145M	6799	Investors, nec	China	Foreign	2869	Industrial organic chemicals, nec	China	Foreign	100	100	100	Completed	36.248	36.248	-	36.057	-	-	-	-	-	-	-	-	Investor Group	-	Investor Group	China	Chengdu Taly Technology Co Ltd	-	Chengdu Taly Tech Co Ltd	China	Priv.	C	Priv.	698	-	1	-	-	-	-	-	IMA
2019-12-06	2021-01-21	2021-01-21	-	Shangrao Digital & Finl Ind	8J6917	6282	Investment advice	China	Foreign	7373	Computer integrated systems design	China	Foreign	5	30	5	Completed	396.118	440.801	-	23.586	-	-	-	-	300399	300399	300399	300399	Shangrao Digital & Financial Industry Investment Group Co Ltd	-	Shangrao Invest Hldg Grp Co	China	Beijing Tianli Mobile Service Integration Inc	ShenzChNxt	Beijing Tianli Mobile Svc	China	Sub.	C	Public	-	1	1	-	356	-	-	-	IMA
2019-12-06	2020-03-05	2020-03-05	-	Shangrao Digital & Finl Ind	8J6917	6282	Investment advice	China	Foreign	7373	Computer integrated systems design	China	Foreign	10.809	25	10.809	Completed	371.594	423.58	2.141	45.724	-	-	-	-	300399	300399	300399	300399	Shangrao Digital & Financial Industry Investment Group Co Ltd	-	Shangrao Invest Hldg Grp Co	China	Beijing Tianli Mobile Service Integration Inc	ShenzChNxt	Beijing Tianli Mobile Svc	China	Sub.	C	Public	-	1	1	-	360	30	31.93	25.88	IMA
2019-12-06	2020-01-02	2020-01-02	-	Shangrao Digital & Finl Ind	8J6917	6282	Investment advice	China	Foreign	7373	Computer integrated systems design	China	Foreign	14.191	14.191	14.191	Completed	371.594	423.58	2.141	60.026	-	-	-	-	300399	300399	300399	300399	Shangrao Digital & Financial Industry Investment Group Co Ltd	-	Shangrao Invest Hldg Grp Co	China	Beijing Tianli Mobile Service Integration Inc	ShenzChNxt	Beijing Tianli Mobile Svc	China	Sub.	C	Public	-	1	1	-	360	30	31.93	25.88	IMA
2019-12-06	-	-	-	Sichuan Languang Justbon Svcs	1J2411	8748	Business consulting services, nec	China	Foreign	6531	Real estate agents and managers	China	Foreign	-	-	60	Pending	11.372	11.372	-	6.814	2606	2606	-	-	-	-	-	-	Sichuan Languang Justbon Services Group Co Ltd	Hong Kong	Sichuan Languang Hejun Inds	China	Zhejiang Zhongneng Property Service Co Ltd	-	Shanghai Lifei Consultancy	China	Public	P	Sub.	-	-	1	-	-	-	-	-	IMA
2019-12-06	2019-12-31	2019-12-31	-	Dai Dongyun	9J0811	6799	Investors, nec	China	Foreign	3621	Motors and generators	China	Foreign	3.135	3.135	3.135	Completed	339.915	343.151	-	10.742	-	-	-	-	300032	300032	300032	300032	Dai Dongyun	-	Dai Dongyun	China	Jinlong Machinery & Electronic Co Ltd	ShenzChNxt	Jinlong Mach & Electn Co Ltd	China	Inv.	C	Public	-	-	1	-	8609	-	-	-	IMA
2019-12-06	-	-	-	Sinco Pharms Hldg Ltd	0E7339	5122	Drugs, drug proprietaries, and druggists' sundries	China	Foreign	2836	Biological products, except diagnostic substances	China	Foreign	-	-	100	Pending	51.165	51.165	-	51.095	6833	6833	-	-	-	-	-	-	Sinco Pharmaceuticals Holdings Ltd	Hong Kong	UBS Trustees (BVI) Ltd	Hong Kong	Zhongshan Sinobioway Hygene Biomedicine Co Ltd	-	Zhongshan Sinobioway Hygene	China	Public	P	Priv.	129	-	1	-	-	-	-	-	IMA
2019-12-06	2020-01-10	2020-01-10	-	Jiangsu Skyray Instr Co Ltd	47661W	3826	Laboratory analytical instruments	China	Foreign	4941	Water supply	China	Foreign	60	99	60	Completed	np	-	-	-	300165	300165	300165	300165	-	-	-	-	Jiangsu Skyray Instrument Co Ltd	ShenzChNxt	Jiangsu Skyray Instr Co Ltd	China	Ya'an Tianrui Water Co Ltd	-	China Investment Corp	China	Public	C	Sub.	1377	-	1	-	-	-	-	-	IMA
2019-12-05	2020-04-25	2020-04-25	-	Guanghui Energy Co Ltd	40893T	1311	Crude petroleum and natural gas	China	Foreign	2819	Industrial inorganic chemicals, nec	China	Foreign	40	92.5	40	Completed	310.178	310.178	-	123.994	600256	600256	600256	600256	-	-	600256	600256	Guanghui Energy Co Ltd	Shanghai	Guanghui Energy Co Ltd	China	Xinjiang Guanghui Coal Clean Refining Co Ltd	-	Guanghui Energy Co Ltd	China	Public	C	Sub.	5738	-	1	-	-	-	-	-	IMA
2019-12-05	-	-	-	SDIC Power Holdings Co Ltd	81156X	4911	Electric services	China	Foreign	4911	Electric services	China	Foreign	-	-	100	Pending	63.362	63.362	-	63.323	600886	600886 SDIC	600886	600886 SDIC	-	-	-	-	SDIC Power Holdings Co Ltd	Shanghai	SDIC Power Holdings Co Ltd	China	Dingbian Angli Photovoltaic Technology Co Ltd	-	China Shipbuilding Ind Corp	China	Public	P	Sub.	9474	-	1	-	-	-	-	-	IMA
2019-12-05	2019-12-16	2019-12-16	-	Ningbo Tuopu Landscape	8J7432	8711	Engineering services	China	Foreign	0781	Landscape counseling and planning	China	Foreign	100	100	100	Completed	5.934	5.934	-	5.93	-	-	-	-	-	-	000010	000010	Ningbo Tuopu Landscape Engineering Co Ltd	-	Ningbo Tuopu Landscape	China	Ningbo Landscape Architecture Design Research Institute Co Ltd	-	Shenzhen Ecobeauty Co Ltd	China	Priv.	C	Sub.	-	-	1	-	-	-	-	-	IMA
2019-12-05	2019-12-27	2019-12-27	-	He Zhidong	8J7407	6799	Investors, nec	China	Foreign	3357	Drawing and insulating of nonferrous wire	China	Foreign	62.5	92.5	62.5	Completed	9.085	9.085	-	5.675	-	-	-	-	-	-	002471	002471	He Zhidong	-	He Zhidong	China	Xinjiang Zhongchao New Energy Technology Co Ltd	-	Jiangsu Zhongchao Hldg Co Ltd	China	Inv.	C	Sub.	-	-	1	-	-	-	-	-	IMA
2019-12-05	-	-	-	Hunan Xinhua Water	8J6922	6799	Investors, nec	China	Foreign	4911	Electric services	China	Foreign	-	-	80	Pending	16.216	16.216	-	12.964	-	-	-	-	-	-	603628	603628	Hunan Xinhua Water Conservancy & Power Co Ltd	-	China National Nuclear Corp	China	Quanzhou Zaiyuan New Energy Technology Co Ltd	-	Clenergy (Xiamen) Tech Co Ltd	China	Sub.	P	Sub.	-	-	1	-	-	-	-	-	IMA
2019-12-05	-	-	-	Hunan Xinhua Water	8J6922	6799	Investors, nec	China	Foreign	4911	Electric services	China	Foreign	-	-	80	Pending	np	-	-	-	-	-	-	-	-	-	603628	603628	Hunan Xinhua Water Conservancy & Power Co Ltd	-	China National Nuclear Corp	China	Quanzhou Zhongqingyang New Energy Co Ltd	-	Clenergy (Xiamen) Tech Co Ltd	China	Sub.	P	Sub.	-	-	1	-	-	-	-	-	IMA
2019-12-05	-	-	-	Hunan Xinhua Water	8J6922	6799	Investors, nec	China	Foreign	4911	Electric services	China	Foreign	-	-	80	Pending	np	-	-	-	-	-	-	-	-	-	603628	603628	Hunan Xinhua Water Conservancy & Power Co Ltd	-	China National Nuclear Corp	China	Nan'an Zhongxianyang New Energy Co Ltd	-	Clenergy (Xiamen) Tech Co Ltd	China	Sub.	P	Sub.	-	-	1	-	-	-	-	-	IMA
2019-12-05	-	-	-	Hunan Xinhua Water	8J6922	6799	Investors, nec	China	Foreign	4911	Electric services	China	Foreign	-	-	80	Pending	np	-	-	-	-	-	-	-	-	-	603628	603628	Hunan Xinhua Water Conservancy & Power Co Ltd	-	China National Nuclear Corp	China	Nan'an Zhongpinyang New Energy Co Ltd	-	Clenergy (Xiamen) Tech Co Ltd	China	Sub.	P	Sub.	-	-	1	-	-	-	-	-	IMA
2019-12-05	-	-	-	Hunan Xinhua Water	8J6922	6799	Investors, nec	China	Foreign	4911	Electric services	China	Foreign	-	-	80	Pending	np	-	-	-	-	-	-	-	-	-	603628	603628	Hunan Xinhua Water Conservancy & Power Co Ltd	-	China National Nuclear Corp	China	Nan'an Xinkeyang New Energy Co Ltd	-	Clenergy (Xiamen) Tech Co Ltd	China	Sub.	P	Sub.	-	-	1	-	-	-	-	-	IMA
2019-12-05	-	-	-	Hilong Pipeline Engineering	8J7885	4612	Crude petroleum pipelines	China	Foreign	2899	Chemicals and chemical preparations, nec	China	Foreign	-	-	51	Pending	23.423	23.423	-	11.938	-	-	1623	1623	-	-	1623	1623	Hilong Pipeline Engineering Technology Service Co Ltd	-	Hilong Holdings Ltd	China	Shanghai Hilong Shine New Material Co Ltd	-	Hilong Holdings Ltd	China	Sub.	P	Sub.	-	-	1	-	-	-	-	-	IMA
2019-12-05	2019-12-05	2019-12-05	-	Shanxi Xinyahui Entrp Mgmt	8J6962	8748	Business consulting services, nec	China	Foreign	8748	Business consulting services, nec	China	Foreign	100	100	100	Completed	66.92	66.92	-	66.878	-	-	-	-	-	-	-	-	Shanxi Xinyahui Enterprise Management Consulting Co Ltd	-	Shanxi Xinyahui Entrp Mgmt	China	Shanxi Guangjiahui Enterprise Management Consulting Co Ltd	-	Shanxi Guangjiahui Entrp Mgmt	China	Priv.	C	Priv.	-	-	1	-	-	-	-	-	IMA
2019-12-05	2019-12-05	2019-12-05	-	Hangzhou Zhanneng Invest Mgmt	8J5454	6282	Investment advice	China	Foreign	7372	Prepackaged Software	China	Foreign	47	47	47	Completed	11.637	11.637	-	5.466	-	-	-	-	-	-	-	-	Hangzhou Zhanneng Investment Management Partnership LP	-	Hangzhou Zhanneng Invest Mgmt	China	Neolink Communications Technology (Hangzhou) Co Ltd	-	Get Well Inc	Hong Kong	Priv.	C	Sub.	-	-	1	-	-	-	-	-	IMA
2019-12-05	2019-12-05	2019-12-05	-	Investor Group	46145M	6799	Investors, nec	China	Foreign	5149	Groceries and related products, nec	China	Foreign	45	45	45	Completed	np	-	-	-	-	-	-	-	-	-	-	-	Investor Group	-	Investor Group	China	Guangzhou Taotaoju Food Co Ltd	-	State-Owned Asts Supervision	China	Priv.	C	Sub.	-	-	1	-	-	-	-	-	IMA
2019-12-05	2019-12-05	2019-12-05	-	Urumqi Juxin Jinyan Eq Invest	8J6601	6282	Investment advice	China	Foreign	7372	Prepackaged Software	China	Foreign	100	100	100	Completed	5.89	5.89	-	5.886	-	-	-	-	-	-	300588	300588	Urumqi Juxin Jinyan Equity Investment Management Co Ltd	-	Urumqi Juxin Jinyan Eq Invest	China	Xinjiang Kashgar Pingtu Information Technology Co Ltd	-	Xinjiang Sailing Info Tech Co	China	Priv.	C	Sub.	-	-	1	-	-	-	-	-	IMA
2019-12-05	2019-12-05	2019-12-05	-	Hangzhou Zhanneng Invest Mgmt	8J5454	6282	Investment advice	China	Foreign	3669	Communications equipment, nec	China	Foreign	47	47	47	Completed	np	-	-	-	-	-	-	-	-	-	-	-	Hangzhou Zhanneng Investment Management Partnership LP	-	Hangzhou Zhanneng Invest Mgmt	China	Hangzhou Neolink Communication System Co Ltd	-	Cai Xiping	China	Priv.	C	Sub.	-	-	1	-	-	-	-	-	IMA
2019-12-05	2019-12-12	2019-12-12	-	Nantong Zongyi Invest Co Ltd	63178V	6799	Investors, nec	China	Foreign	7372	Prepackaged Software	China	Foreign	100	100	100	Completed	22.713	22.713	-	22.699	-	-	-	-	-	-	600770	600770	Nantong Zongyi Investment Co Ltd	-	Nantong Zongyi Invest Co Ltd	China	Zongyi Technology Co Ltd	-	Jiangsu Zongyi Ltd	China	Priv.	C	Sub.	-	-	1	-	-	-	-	-	IMA
2019-12-05	2019-12-25	2019-12-25	-	Lin Leibin	8J6927	6799	Investors, nec	China	Foreign	3674	Semiconductors and related devices	China	Foreign	5.539	5.539	5.539	Completed	311.663	227.636	0.549	12.6	-	-	-	-	300283	300283	300283	300283	Lin Leibin	-	Lin Leibin	China	Wenzhou Hongfeng Electrical Alloy Co Ltd	ShenzChNxt	Wenzhou Hongfeng Electrical	China	Inv.	C	Public	-	-	1	-	1221	-11.03	-8.51	-11.44	IMA
2019-12-05	2019-12-05	2019-12-05	-	Huaxin Cement Co Ltd	44332J	3241	Cement, hydraulic	China	Foreign	3241	Cement, hydraulic	Kyrgyzstan	Foreign	100	100	100	Completed	np	-	-	-	600801	600801 900933	600801	600801 900933	-	-	-	-	Huaxin Cement Co Ltd	Shanghai	Huaxin Cement Co Ltd	China	South Kyrgyz Cement CJSC	-	Verny Investments Holding TOO	Kazakhstan	Public	C	Sub.	16404	1	1	-	-	-	-	-	IMA
2019-12-05	-	-	-	Investor Group	46145M	6799	Investors, nec	China	Foreign	3679	Electronic components, nec	China	Foreign	-	-	4.2	Pending	253.491	253.491	-	10.64	-	-	-	-	-	-	600699	600699	Investor Group	-	Investor Group	China	Ningbo Joyson Qunying Automotive System Co Ltd	-	Ningbo Joyson Electronic Corp	China	Priv.	P	Sub.	-	-	1	-	-	-	-	-	IMA
2019-12-05	2019-12-27	2019-12-27	-	Investor Group	46145M	6799	Investors, nec	China	Foreign	3496	Miscellaneous fabricated wire products	China	Foreign	62	62	62	Completed	np	-	-	-	-	-	-	-	-	-	002471	002471	Investor Group	-	Investor Group	China	Henan Hongfeng Cable Co Ltd	-	Jiangsu Zhongchao Hldg Co Ltd	China	Priv.	C	Sub.	-	-	1	-	-	-	-	-	IMA
2019-12-05	2020-01-07	2020-01-07	-	Avic Airborne Systems Co Ltd	8J5759	3724	Aircraft engines and engine parts	China	Foreign	3812	Search, detection, and navigation equipment	China	Foreign	100	100	100	Completed	68.42	68.42	-	68.377	-	-	-	-	-	-	600372	600372	AVIC Airborne Systems Co Ltd	-	Aviation Ind Corp Of China	China	Shaanxi Baocheng Aviation Instrument Co Ltd	-	China Avionics System Co Ltd	China	Sub.	C	Sub.	-	-	1	-	-	-	-	-	IMA
2019-12-05	2019-12-16	2019-12-16	-	Jiangsu Guixing Mach Equip	8J6562	7353	Heavy construction equipment rental and leasing	China	Foreign	0781	Landscape counseling and planning	China	Foreign	100	100	100	Completed	8.87	8.87	-	8.865	-	-	-	-	-	-	000010	000010	Jiangsu Guixing Machinery Equipment Leasing Co Ltd	-	Jiangsu Guixing Mach Equip	China	Zhejiang Shenhua New Ecological Construction Development Co Ltd	-	Shenzhen Ecobeauty Co Ltd	China	Priv.	C	Sub.	-	-	1	-	-	-	-	-	IMA
2019-12-05	-	-	-	Vital Materials Co Ltd	1J1975	2819	Industrial inorganic chemicals, nec	China	Foreign	8711	Engineering services	Germany	Foreign	-	-	100	Pending	np	-	-	-	-	-	-	-	-	-	-	-	Vital Materials Co Ltd	-	Vital Materials Co Ltd	China	FHR Anlagenbau GmbH	-	Solarpark Blautal GmbH	Germany	Priv.	P	Sub.	-	-	1	-	-	-	-	-	IMA
2019-12-05	2019-12-27	2019-12-27	-	Hangzhou Yuxuan Brand Mgmt Co	9J5547	8742	Management consulting services	China	Foreign	5651	Family clothing stores	China	Foreign	51	51	51	Completed	21.456	21.456	-	10.936	-	-	-	-	-	-	002656	002656	Hangzhou Yuxuan Brand Management Co Ltd	-	Hangzhou Yuxuan Brand Mgmt Co	China	Hangzhou Lianka Hengfu Brand Management Co Ltd	-	Modern Avenue Group Co Ltd	China	Priv.	C	Sub.	-	-	1	-	-	-	-	-	IMA
2019-12-04	2020-03-30	2020-03-30	-	Investor Group	46145M	6799	Investors, nec	China	Foreign	7372	Prepackaged Software	China	Foreign	14.55	14.55	14.55	Completed	np	-	-	-	-	-	-	-	-	-	818	818	Investor Group	-	Investor Group	China	Mega Hunt Microelectronics (Beijing) Ltd	-	Hi Sun Technology (China) Ltd	Hong Kong	Priv.	C	Sub.	-	-	1	-	-	-	-	-	IMA
2019-12-04	-	-	-	Digital Guangxi Grp Co Ltd	8J6532	6799	Investors, nec	China	Foreign	7376	Computer facilities management services	China	Foreign	-	-	48.84	Pending	29.047	29.047	-	14.163	-	-	-	-	-	-	600936	600936	Digital Guangxi Group Co Ltd	-	Guangxi Invest Grp Co Ltd	China	Guangxi Radio & Television Big Data Technology Co Ltd	-	Guangxi Radio & Tv Info	China	Sub.	P	Sub.	-	-	1	-	-	-	-	-	IMA
2019-12-04	2019-12-04	2019-12-04	-	CMC Capital Partners	0C0351	6799	Investors, nec	China	Foreign	7372	Prepackaged Software	United States	Delaware	-	-	-	Completed	np	-	-	-	-	-	-	-	-	-	QTT	QTT	CMC Capital Partners	-	CMC Capital Partners	China	Fun Literature Ltd	-	Qutoutiao Inc	China	Priv.	C	Sub.	-	-	1	-	-	-	-	-	MA
2019-12-04	-	-	-	Beijing Tianhai Ind Co Ltd	07692K	3533	Oil and gas field machinery and equipment	China	Foreign	5085	Industrial supplies	United States	Texas	-	-	39	Pending	8.221	8.221	-	3.206	-	-	0187	0187 600860	-	-	0187	0187 600860	Beijing Tianhai Industry Co Ltd	-	Beijing Jingcheng Mach Elec	China	BTIC America Corp	-	Beijing Jingcheng Mach Elec	China	Sub.	P	Sub.	-	-	1	-	-	-	-	-	MA
2019-12-04	2019-12-04	2019-12-04	-	Investor Group	46145M	6799	Investors, nec	China	Foreign	2836	Biological products, except diagnostic substances	China	Foreign	15.42	15.42	15.42	Completed	8.28	8.28	-	1.275	-	-	-	-	-	-	-	-	Investor Group	-	Investor Group	China	Sino-Science Gene Technology Co Ltd	-	Yujiang Huize Invest Mgmt Ctr	China	Priv.	C	Sub.	-	-	1	-	-	-	-	-	IMA
2019-12-04	2019-12-04	2019-12-04	-	Beijing Huarong Comprehensive	8J6598	6799	Investors, nec	China	Foreign	6552	Land subdividers and developers, except cemeteries	China	Foreign	75	75	75	Completed	4.511	4.511	-	3.378	-	-	-	-	-	-	-	-	Beijing Huarong Comprehensive Investment Co Ltd	-	Beijing Huarong Comprehensive	China	Beijing Ming Hua Property Co Ltd	-	Hong Leong Co (Malaysia) Bhd	Malaysia	Priv.	C	Sub.	-	-	1	-	-	-	-	-	IMA
2019-12-04	2020-12-04	2020-12-04	-	Universal Scientific	91641F	3679	Electronic components, nec	China	Foreign	3679	Electronic components, nec	France	Foreign	10.4	10.4	10.4	Completed	858.401	858.401	-	87.621	601231	601231	3711	3711	-	-	-	-	Universal Scientific Industrial (Shanghai) Co Ltd	Shanghai	ASE Technology Holding Co Ltd	Taiwan	Financiere AFG SAS	-	SPFH Hldg Korlatolt	France	Public	C	Sub.	18648	1	1	-	-	-	-	-	IMA
2019-12-04	2020-01-20	2020-01-20	-	Investor Group	46145M	6799	Investors, nec	China	Foreign	3711	Motor vehicles and passenger car bodies	China	Foreign	51.045	51.045	51.045	Completed	789.302	789.302	-	402.215	-	-	-	-	-	-	000625	000625 200625	Investor Group	-	Investor Group	China	Chongqing Chang'an New Energy Automotive Technology Co Ltd	-	Chongqing Changan Auto Co Ltd	China	Priv.	C	Sub.	-	-	1	-	-	-	-	-	IMA
2019-12-04	2019-12-30	2019-12-30	-	Guangzhou GRG Metrology &	7E7411	3829	Measuring&controlling devices	China	Foreign	7389	Business services, nec	China	Foreign	46	90	46	Completed	9.21	9.21	-	4.229	002967	002967	002967	002967	-	-	-	-	Guangzhou GRG Metrology & Test Co Ltd	ShenzSME	Guangzhou GRG Metrology &	China	Fangyuan Guangdian Inspection & Testing Co Ltd	-	Fangyuan Guangdian Inspection	China	Public	C	Priv.	3979	-	1	-	-	-	-	-	IMA
2019-12-04	2020-02-28	2020-02-28	-	Shenzhen Magic Design &	2C0780	1542	Nonresidential building construction, nec	China	Foreign	1522	Residential construction, nec	China	Foreign	15	30	15	Completed	28.373	28.373	-	4.249	002856	002856	002856	002856	-	-	-	-	Shenzhen Magic Design & Decoration Engineering Co Ltd	ShenzSME	Shenzhen Magic Design &	China	Guangdong Wanxiang Metroview Construction Engineering Development Co Ltd	-	Guangdong Wanxiang Metroview	China	Public	C	Priv.	665	-	1	-	-	-	-	-	IMA
2019-12-04	-	-	-	Jiangsu Tiangong Tech Co Ltd	4E1628	3356	Rolling, drawing, & extruding of nonferrous metals	China	Foreign	3463	Nonferrous forgings	China	Foreign	-	-	100	Pending	np	-	-	3.049	-	-	826	826	-	-	-	-	Jiangsu Tiangong Technology Co Ltd	-	Tiangong International Co Ltd	China	Jiangsu Weijian Tools Technology Co Ltd-Fixed Assets & Inventories of Titanium Wire Production	-	Jiangsu Weijian Tools Tech Co	China	Sub.	P	Sub.	-	-	1	-	-	-	-	-	IMA
2019-12-04	-	-	-	Qingdao Duanxin Asset Mgmt Co	8J7059	6799	Investors, nec	China	Foreign	5052	Coal and other minerals and ores	China	Foreign	-	-	100	Pending	7.575	7.575	-	7.562	-	-	YZC	1171 600188 YZC	-	-	-	-	Qingdao Duanxin Asset Management Co Ltd	-	Yanzhou Coal Mining Co Ltd	China	Qingdao Dongfang Shenglong Industry Co Ltd	-	Yankuang Group Co Ltd	China	Sub.	P	Sub.	-	-	1	-	-	-	-	-	IMA
2019-12-04	2020-03-26	2020-03-26	-	Shanghai Tongxin Invest Co	8J6986	6799	Investors, nec	China	Foreign	6552	Land subdividers and developers, except cemeteries	China	Foreign	50	50	50	Completed	632.155	632.155	-	315.541	-	-	0242	0242	-	-	000069	000069	Shanghai Tongxin Investment Co Ltd	-	Shun Tak Holdings Ltd	Hong Kong	Shanghai Huahe Real Estate Development Co Ltd	-	Shenzhen Overseas Chinese Town	China	J.V.	C	Sub.	-	-	1	-	-	-	-	-	IMA
2019-12-04	2020-03-26	2020-03-26	-	Shanghai Suzuan Invest Co Ltd	8J6990	6799	Investors, nec	China	Foreign	6552	Land subdividers and developers, except cemeteries	China	Foreign	50	50	50	Completed	704.861	704.861	-	351.832	-	-	0242	0242	-	-	000069	000069	Shanghai Suzuan Investment Co Ltd	-	Shun Tak Holdings Ltd	Hong Kong	Shanghai Huayan Real Estate Development Co Ltd	-	Shenzhen Overseas Chinese Town	China	J.V.	C	Sub.	-	-	1	-	-	-	-	-	IMA
2019-12-04	2019-12-19	2019-12-19	-	Yongzhou Fuyuan Optical Tech	8J6936	3674	Semiconductors and related devices	China	Foreign	8711	Engineering services	China	Foreign	100	100	100	Completed	np	-	-	-	-	-	-	-	-	-	002289	002289	Yongzhou Fuyuan Optical Technology Co Ltd	-	Yongzhou Fuyuan Optical Tech	China	Changsha Success Touch Technology Co Ltd	-	Shenzhen Success Electn Ltd	China	Priv.	C	Sub.	-	-	1	-	-	-	-	-	IMA
2019-12-04	2019-12-31	2019-12-31	-	Kunshan Yinqiao Hldg Grp Co	1F9946	6282	Investment advice	China	Foreign	3677	Electronic coils, transformers, & other inductors	China	Foreign	100	100	100	Completed	70.301	70.301	-	70.182	-	-	-	-	-	-	300130	300130	Kunshan Yinqiao Holdings Group Co Ltd	-	Kunshan Yinqiao Hldg Grp Co	China	Suzhou Xinguodu Electronic Technology Co Ltd	-	XGD Inc	China	Priv.	C	Sub.	-	-	1	-	-	-	-	-	IMA
2019-12-04	2020-01-06	2020-01-06	-	Xiamen Fuyoubang Invest Co	2K1361	6799	Investors, nec	China	Foreign	6411	Insurance agents, brokers, and service	China	Foreign	76	76	76	Completed	10.763	10.763	-	8.166	-	-	-	-	-	-	-	-	Xiamen Fuyoubang Investment Co Ltd	-	Shenzhen Zhixin Yongli Invest	China	Shandong Huilian Insurance Broker Co Ltd	-	Gemfair Investments Ltd	Hong Kong	Sub.	C	Sub.	-	1	1	-	-	-	-	-	IMA
2019-12-04	2019-12-04	2019-12-04	-	Cheng Zhongyue	8J6171	6799	Investors, nec	China	Foreign	3669	Communications equipment, nec	China	Foreign	100	100	100	Completed	1.191	1.191	-	1.189	-	-	-	-	-	-	002792	002792	Cheng Zhongyue	-	Cheng Zhongyue	China	Xi'an STAP Communication Co Ltd	-	Tongyu Communication Inc	China	Inv.	C	Sub.	-	-	1	-	-	-	-	-	IMA
2019-12-04	2019-12-04	2019-12-04	-	Nanhai Finl Hi-Tech Zone	0H0680	6799	Investors, nec	China	Foreign	6799	Investors, nec	China	Foreign	8	28	8	Completed	150.543	150.543	-	12.023	-	-	-	-	-	-	-	-	Nanhai Financial Hi-Tech Zone Investment Holdings Co Ltd	-	Nanhai Finl Hi-Tech Zone	China	Guangdong Sino Rock Tyco Construction Co Ltd	-	Guangdong Nanhai Hldg Invest	China	Priv.	C	Sub.	-	-	1	-	-	-	-	-	IMA
2019-12-04	2020-01-02	2020-01-02	-	Shenzhen Keli Invest Hldg Co	0K2964	6282	Investment advice	China	Foreign	3625	Relays and industrial controls	China	Foreign	100	100	100	Completed	np	-	-	-	-	-	002892	002892	-	-	002892	002892	Shenzhen Keli Investment Holding Co Ltd	-	Keli Motor Group Co Ltd	China	Shenzhen Keli Motion Control Technology Co Ltd	-	Keli Motor Group Co Ltd	China	Sub.	C	Sub.	-	-	1	-	-	-	-	-	IMA
2019-12-04	2020-01-02	2020-01-02	-	Shenzhen Keli Invest Hldg Co	0K2964	6282	Investment advice	China	Foreign	3674	Semiconductors and related devices	China	Foreign	100	100	100	Completed	23.466	23.466	-	23.426	-	-	002892	002892	-	-	002892	002892	Shenzhen Keli Investment Holding Co Ltd	-	Keli Motor Group Co Ltd	China	Shenzhen Keli Motor Co Ltd	-	Keli Motor Group Co Ltd	China	Sub.	C	Sub.	-	-	1	-	-	-	-	-	IMA
2019-12-04	2019-12-04	2019-12-04	-	Bloom Team Dvlp Ltd	0K1052	6799	Investors, nec	China	Foreign	6282	Investment advice	Hong Kong	Foreign	10	10	10	Completed	0.255	0.255	-	0.026	-	-	1259	1259 PFGHF	-	-	-	-	Bloom Team Development Ltd	-	Prosperous Future Holdings Ltd	China	Goldenway Asset Management Ltd	-	Goldenway Invest Hldg Ltd	Hong Kong	Sub.	C	Sub.	-	-	1	-	-	-	-	-	IMA
2019-12-04	2019-12-04	2019-12-04	-	Silver Age Engineering	83408P	2821	Plastics materials and synthetic resins	China	Foreign	3679	Electronic components, nec	Hong Kong	Foreign	100	100	100	Completed	0.16	0.16	-	0.16	-	-	300221	300221	-	-	300221	300221	Silver Age Engineering Plastic (Dongguan) Co Ltd	-	Guangdong Silver Age Sci &	China	Sincoo Electronics Technology (HK) Co Ltd	-	Guangdong Silver Age Sci &	China	Sub.	C	Sub.	-	-	1	-	-	-	-	-	IMA
2019-12-04	2019-12-19	2019-12-19	-	Qingdao Wudaokou New Energy	8K7824	6799	Investors, nec	China	Foreign	3711	Motor vehicles and passenger car bodies	China	Foreign	18.519	18.519	18.519	Completed	5257.61	5257.61	-	972.003	-	-	-	-	-	-	-	-	Qingdao Wudaokou New Energy Automobile Industry Fund Enterprise LP	-	Qingdao Wudaokou New Energy	China	Chery Automobile Co Ltd	-	Chery Automobile Co Ltd	China	Priv.	C	Priv.	-	-	1	-	-	-	-	-	IMA
2019-12-04	-	-	-	Wuhan United Invests & Ppty	5C0016	6552	Land subdividers and developers, except cemeteries	China	Foreign	6282	Investment advice	China	Foreign	-	-	87.45	Pending	np	-	-	-	-	-	-	-	-	-	600390	600390	Wuhan United Investments & Properties Co Ltd	-	Hubei United Dvlp Invest Grp	China	Jiaxing Zizhuo Equity Investment Fund LP	-	Minmetals Capital Co Ltd	China	Sub.	P	Sub.	-	-	1	-	-	-	-	-	IMA
2019-12-04	2019-12-04	2019-12-04	-	Bloom Team Dvlp Ltd	0K1052	6799	Investors, nec	China	Foreign	6211	Security brokers, dealers, and flotation companies	Hong Kong	Foreign	10	10	10	Completed	3.96	3.96	-	0.396	-	-	1259	1259 PFGHF	-	-	-	-	Bloom Team Development Ltd	-	Prosperous Future Holdings Ltd	China	Goldenway Investments (HK) Ltd	-	Goldenway Invest Hldg Ltd	Hong Kong	Sub.	C	Sub.	-	-	1	-	-	-	-	-	IMA
2019-12-04	2019-12-19	2019-12-19	-	Qingdao Wudaokou New Energy	8K7824	6799	Investors, nec	China	Foreign	3711	Motor vehicles and passenger car bodies	China	Foreign	30.99	30.99	30.99	Completed	3472.89	3472.89	-	1074.42	-	-	-	-	-	-	-	-	Qingdao Wudaokou New Energy Automobile Industry Fund Enterprise LP	-	Qingdao Wudaokou New Energy	China	Chery Holding Co Ltd	-	Chery Holding Co Ltd	China	Priv.	C	Priv.	-	-	1	-	-	-	-	-	IMA
2019-12-03	2019-12-27	2019-12-27	-	Jiangsu Skyray Instr Co Ltd	47661W	3826	Laboratory analytical instruments	China	Foreign	3823	Process control instruments	China	Foreign	34.3	85.3	34.3	Completed	np	-	-	-	300165	300165	300165	300165	-	-	300165	300165	Jiangsu Skyray Instrument Co Ltd	ShenzChNxt	Jiangsu Skyray Instr Co Ltd	China	Xiamen Mass Spectrometer Instrument Co Ltd	-	Jiangsu Skyray Instr Co Ltd	China	Public	C	Sub.	1377	-	1	-	-	-	-	-	IMA
2019-12-03	2019-12-14	2019-12-14	-	Zhejiang Huatong Meat Prod Co	5C9071	2011	Meat packing plants	China	Foreign	0751	Livestock services, except veterinary	China	Foreign	51	51	51	Completed	0.283	0.283	-	0.145	002840	002840	002840	002840	-	-	-	-	Zhejiang Huatong Meat Products Co Ltd	ShenzSME	Zhejiang Huatong Meat Prod Co	China	Hangzhou Tongzhuang Agricultural Development Co Ltd	-	Jiande Yaoxin Knitting Co Ltd	China	Public	C	Sub.	2141	-	1	-	-	-	-	-	IMA
2019-12-03	2020-01-09	2020-01-09	-	Investor Group	46145M	6799	Investors, nec	China	Foreign	8299	Schools and educational services, nec	China	Foreign	70	70	70	Completed	61.381	61.381	-	43.106	-	-	-	-	-	-	002308	002308	Investor Group	-	Investor Group	China	Beijing Ker Education Technology Co Ltd	-	Vtron Group Co Ltd	China	Priv.	C	Sub.	-	-	1	-	-	-	-	-	IMA
2019-12-03	2019-12-23	2019-12-23	-	Taiyuan Chem Ind Co Ltd	87394K	2899	Chemicals and chemical preparations, nec	China	Foreign	6799	Investors, nec	China	Foreign	49.12	49.12	49.12	Completed	63.726	63.726	-	31.404	600281	600281	600281	600281	-	-	-	-	Taiyuan Chemical Industry Co Ltd	Shanghai	Taiyuan Chem Ind Co Ltd	China	Yangmei Taihua Coke Investment Co Ltd	-	Taiyuan Chem Ind Grp Co Ltd	China	Public	C	Sub.	362	1	1	-	-	-	-	-	IMA
2019-12-03	2020-03-12	2020-03-12	-	Dongfeng Industrial Co Ltd	25866P	3711	Motor vehicles and passenger car bodies	China	Foreign	3714	Motor vehicle parts and accessories	China	Foreign	16	76	16	Completed	358.178	358.178	-	57.495	-	-	-	-	-	-	-	-	Dongfeng Industrial Co Ltd	-	Desheng No.16 Entrp Mgmt	China	Dongfeng (Wuhan) Industrial Co Ltd	-	Desheng No.16 Entrp Mgmt	China	Sub.	C	Sub.	-	-	1	-	-	-	-	-	IMA
2019-12-03	2019-12-27	2019-12-27	-	Zhejiang Huatong Meat Prod Co	5C9071	2011	Meat packing plants	China	Foreign	0259	Poultry and eggs, nec	China	Foreign	30	100	30	Completed	np	-	-	-	002840	002840	002840	002840	-	-	002840	002840	Zhejiang Huatong Meat Products Co Ltd	ShenzSME	Zhejiang Huatong Meat Prod Co	China	Zhengkang (Yiwu) Poultry Industry Co Ltd	-	Zhejiang Huatong Meat Prod Co	China	Public	C	Sub.	2141	-	1	-	-	-	-	-	IMA
2019-12-03	2020-06-09	2020-06-09	-	Beijing Xin Rong Xin	0K3668	6799	Investors, nec	China	Foreign	5047	Medical, dental, and hospital equipment & supplies	China	Foreign	100	100	100	Completed	117.948	117.948	-	120.065	-	-	NFEC	NFEC NFECD	-	-	-	-	Beijing Xin Rong Xin Industrial Development Co Ltd	-	Nf Energy Saving Corp	China	Chongqing Guanzan Technology Co Ltd	-	Chongqing Guanzan Tech Co Ltd	China	Sub.	C	Priv.	-	-	1	-	-	-	-	-	IMA
2019-12-03	2020-03-31	2020-03-31	-	Dongguan Golden Sun Abrasives	4C7420	3291	Abrasive products	China	Foreign	3451	Screw machine products	China	Foreign	34	85	34	Completed	90.073	90.073	-	30.725	300606	300606	300606	300606	-	-	300606	300606	Dongguan Golden Sun Abrasives Co Ltd	ShenzChNxt	Dongguan Golden Sun Abrasives	China	Dongguan Golden Sun Precision Technology Co Ltd	-	Dongguan Golden Sun Abrasives	China	Public	C	Sub.	621	-	1	-	-	-	-	-	IMA
2019-12-03	2020-12-02	2020-12-02	-	Xiamen Jihong Tech Co Ltd	9J9342	7389	Business services, nec	China	Foreign	7389	Business services, nec	China	Foreign	1.813	1.813	-	Completed	899.604	937.241	-	17.051	002803	002803	002803	002803	002803	002803	002803	002803	Xiamen Jihong Technology Co Ltd	ShenzSME	Xiamen Jihong Tech Co Ltd	China	Xiamen Jihong Technology Co Ltd	ShenzSME	Xiamen Jihong Tech Co Ltd	China	Public	C	Public	-	-	1	-	2427	-	-	-	IMA
2019-12-03	-	-	-	Shanghai Feilo Acoustics Co	81951F	3641	Electric lamp bulbs and tubes	China	Foreign	3674	Semiconductors and related devices	China	Foreign	-	-	100	Pending	46.325	46.325	-	46.19	600651	600651	600651	600651	-	-	-	-	Shanghai Feilo Acoustics Co Ltd	Shanghai	Shanghai Feilo Acoustics Co	China	Shanghai INESA Intelligent Electronics Co Ltd	-	INESA (Group) Co Ltd	China	Public	P	Sub.	3206	1	1	-	-	-	-	-	IMA
2019-12-03	-	-	-	Shanghai Feilo Acoustics Co	81951F	3641	Electric lamp bulbs and tubes	China	Foreign	3643	Current-carrying wiring devices	China	Foreign	-	-	100	Pending	279.789	279.789	-	278.975	600651	600651	600651	600651	-	-	-	-	Shanghai Feilo Acoustics Co Ltd	Shanghai	Shanghai Feilo Acoustics Co	China	Shanghai INESA Auto Electronics Systems Co Ltd	-	INESA (Group) Co Ltd	China	Public	P	Sub.	3206	1	1	-	-	-	-	-	IMA
2019-12-03	2019-12-03	2019-12-03	-	Investor Group	46145M	6799	Investors, nec	China	Foreign	6282	Investment advice	China	Foreign	35	35	35	Completed	14.163	14.162	-	4.973	-	-	-	-	-	-	002133	002133	Investor Group	-	Investor Group	China	Hangzhou Guiyu Investment Co Ltd	-	Cosmos Grp Co Ltd	China	Priv.	C	Sub.	-	-	1	-	-	-	-	-	IMA
2019-12-03	2019-12-31	2019-12-31	-	Investor Group	46145M	6799	Investors, nec	China	Foreign	3728	Aircraft parts,equipment	China	Foreign	45.55	45.55	45.55	Completed	58.123	58.123	-	26.561	-	-	-	-	-	-	-	-	Investor Group	-	Investor Group	China	Nanjing Hangjian Aviation Equipment Technology Service Co Ltd	-	Aviation Ind Corp Of China	China	Priv.	C	Sub.	-	-	1	-	-	-	-	-	IMA
2019-12-03	-	-	-	Beijing Hengyi Yongsheng	8J5772	8748	Business consulting services, nec	China	Foreign	3325	Steel foundries, nec	China	Foreign	-	-	9.568	Pending	2242.62	852.566	0.818	81.842	-	-	-	-	600117	600117	600117	600117	Beijing Hengyi Yongsheng Enterprise Management Center LP	-	Beijing Hengyi Yongsheng	China	Xining Special Steel Co Ltd	Shanghai	Xining Special Steel Co Ltd	China	Priv.	P	Public	-	-	1	-	6668	76.15	69.91	76.15	IMA
2019-12-03	-	-	-	Zengame Technology Holding Ltd	7H9065	7372	Prepackaged Software	China	Foreign	7372	Prepackaged Software	China	Foreign	-	-	10	Intended	54.699	77.752	0.078	7.801	2660	2660	2660	2660	2660	2660	2660	2660	Zengame Technology Holding Ltd	Hong Kong	Zengame Technology Holding Ltd	China	Zengame Technology Holding Ltd	Hong Kong	Zengame Technology Holding Ltd	China	Public	I	Public	-	-	1	-	117	-	-	-	IMA
2019-12-03	2019-12-03	2019-12-03	-	Investor Group	46145M	6799	Investors, nec	China	Foreign	6099	Functions related to depository banking, nec	China	Foreign	10	100	10	Completed	296.733	296.733	-	29.77	-	-	-	-	-	-	-	-	Investor Group	-	Investor Group	China	Shanghai Yinjia Financial Service Group Co Ltd	-	Shanghai Yinjia Finl Svc Grp	China	Priv.	C	Priv.	-	-	1	-	-	-	-	-	IMA
2019-12-03	2019-12-03	2019-12-03	-	Investor Group	46145M	6799	Investors, nec	China	Foreign	2741	Miscellaneous publishing	China	Foreign	-	-	-	Completed	np	-	-	-	-	-	-	-	-	-	-	-	Investor Group	-	Investor Group	China	Beijing Kuaishou Technology Co Ltd	-	Beijing Huayi Huilong Network	China	Priv.	C	Sub.	-	-	1	-	-	-	-	-	IMA
2019-12-03	2020-02-27	2020-02-27	-	Tianjin Ante Culture Commun	8J6123	7941	Professional sports clubs and promoters	China	Foreign	8742	Management consulting services	China	Foreign	100	100	100	Completed	36.822	36.822	-	36.942	-	-	-	-	-	-	-	-	Tianjin Ante Culture Communication Co Ltd	-	Shanghai Mushangu Industrial	China	Zhejiang Taizhou Yelinwan Investment Planning Co Ltd	-	Yinrun Hldg Grp Co Ltd	Australia	Sub.	C	Sub.	-	-	1	-	-	-	-	-	IMA
2019-12-03	-	-	-	Guangzhou Science City Invest	8J6137	6799	Investors, nec	China	Foreign	6512	Operators of nonresidential buildings	China	Foreign	-	-	100	Pending	np	-	-	119.068	-	-	-	-	-	-	002308	002308	Guangzhou Science City Investment Development Co Ltd	-	SCI (Guangzhou) Invest Grp Co	China	Vtron Group Co Ltd-Buildings(3)	-	Vtron Group Co Ltd	China	Sub.	P	Sub.	-	-	1	-	-	-	-	-	IMA
2019-12-03	2020-08-21	2020-08-21	-	Shanghai Feilo Acoustics Co	81951F	3641	Electric lamp bulbs and tubes	China	Foreign	3823	Process control instruments	China	Foreign	100	100	100	Completed	308.681	308.681	-	307.784	600651	600651	600651	600651	-	-	-	-	Shanghai Feilo Acoustics Co Ltd	Shanghai	Shanghai Feilo Acoustics Co	China	Shanghai Institute of Process Automation & Instrumentation Co Ltd	-	INESA (Group) Co Ltd	China	Public	C	Sub.	3206	1	1	-	-	-	-	-	IMA
2019-12-03	-	-	-	Sinoma Science & Tech Co Ltd	78826J	2823	Cellulosic manmade fibers	China	Foreign	3443	Fabricated plate work (boiler shops)	China	Foreign	-	-	20	Pending	125.056	125.056	-	25.093	002080	002080	3323	3323	-	-	3323	3323	Sinoma Science & Technology Co Ltd	ShenzSME	China Natl Bldg Material Co	China	Beijing Composite Material Co Ltd	-	China Natl Bldg Material Co	China	Public	P	Sub.	16403	-	1	-	-	-	-	-	IMA
2019-12-03	-	-	2019-12-14	Gansu Dunhuang Seed Grp Co	2J3904	0115	Corn	China	Foreign	0213	Hogs	China	Foreign	-	-	100	Withdrawn	np	-	-	-	600354	600354	600354	600354	-	-	-	-	Gansu Dunhuang Seed Group Co Ltd	Shanghai	Gansu Dunhuang Seed Grp Co	China	Beijing Capital Agribusiness Co Ltd	-	Beijing Capital Agribus Co	China	Public	W	Priv.	819	-	1	-	-	-	-	-	IMA
2019-12-03	2019-12-13	2019-12-13	-	Haining China Leather Market	40721E	3111	Leather tanning and finishing	China	Foreign	6552	Land subdividers and developers, except cemeteries	China	Foreign	40	100	40	Completed	67.98	67.98	-	27.281	002344	002344	002344	002344	-	-	002344	002344	Haining China Leather Market Co Ltd	ShenzSME	Haining China Leather Market	China	Zhengzhou Haining Leather Market Co Ltd	-	Haining China Leather Market	China	Public	C	J.V.	1332	-	1	-	-	-	-	-	IMA
2019-12-03	2019-12-26	2019-12-26	-	OVCTEK China Inc	0F7369	3827	Optical instruments and lenses	China	Foreign	8099	Health and allied services, nec	China	Foreign	51	51	51	Completed	3.194	3.194	-	1.634	300595	300595	300595	300595	-	-	-	-	OVCTEK China Inc	ShenzChNxt	OVCTEK China Inc	China	Liuan Kangshi Medical Technology Co Ltd	-	Liuan Kangshi Med Tech Co	China	Public	C	Priv.	898	-	1	-	-	-	-	-	IMA
2019-12-03	2020-03-25	2020-03-25	-	CRRC Industrial Invest Co Ltd	1F5254	6282	Investment advice	China	Foreign	3531	Construction machinery and equipment	China	Foreign	5	5	5	Completed	700.931	642.022	0.455	32.206	-	-	-	-	002523	002523	002523	002523	CRRC Industrial Investment Co Ltd	-	CRRC Group Co Ltd	China	Zhuzhou Tianqiao Crane Co Ltd	ShenzSME	Zhuzhou Tianqiao Crane Co Ltd	China	Sub.	C	Public	-	-	1	-	1411	4.23	-0.62	0.63	IMA
2019-12-03	2019-12-03	2019-12-03	-	Shanghai Binance Network Tech	8J3603	6099	Functions related to depository banking, nec	China	Foreign	7372	Prepackaged Software	China	Foreign	100	100	100	Completed	np	-	-	-	-	-	-	-	-	-	-	-	Shanghai Binance Network Technology Co Ltd	-	Shanghai Binance Network Tech	China	Beijing Shizhidi Technology Co Ltd	-	Beijing Shizhidi Tech Co Ltd	China	Priv.	C	Priv.	-	-	1	-	-	-	-	-	IMA
2019-12-02	2020-04-27	2020-04-27	-	Jiaxing Shijie Network Tech	2K2941	7372	Prepackaged Software	China	Foreign	7372	Prepackaged Software	China	Foreign	85	85	85	Completed	7.091	1.206	-	6.917	-	-	-	-	-	-	300071	300071	Jiaxing Shijie Network Technology Co Ltd	-	Jiangxi Shangchengyun Info	China	Haoye Information Technology (Shanghai) Co Ltd	-	Spearhead Integrated Mktg	China	Sub.	C	Sub.	-	-	1	-	-	-	-	-	IMA
2019-12-02	-	-	2020-06-29	Shenzhen Worldunion Ppty	8A4081	6531	Real estate agents and managers	China	Foreign	6531	Real estate agents and managers	China	Foreign	-	-	81.02	Withdrawn	np	-	-	-	002285	002285	002285	002285	N/A	N/A	N/A	N/A	Shenzhen Worldunion Properties Consultancy Inc	ShenzSME	Shenzhen Worldunion Ppty	China	Tospur Real Estate Consulting Co Ltd	Shanghai	Tospur Re Consulting Co Ltd	China	Public	W	Priv.	27870	-	1	3490152034	-	-	-	-	IMA
2019-12-02	2019-12-31	2019-12-31	-	AVIC Electromechanical Systems	1C2331	3714	Motor vehicle parts and accessories	China	Foreign	3728	Aircraft parts,equipment	China	Foreign	70	70	70	Completed	60.827	60.827	-	42.622	002013	002013	002013	002013	-	-	-	-	AVIC Electromechanical Systems Co Ltd	ShenzSME	AVIC Electromechanical Systems	China	Nanjing Hangjian Aviation Equipment Technology Service Co Ltd	-	Aviation Ind Corp Of China	China	Public	C	Sub.	32581	-	1	-	-	-	-	-	IMA
2019-12-02	-	-	2020-09-01	Millennium Pac Grp Hldg Ltd	1C5039	3679	Electronic components, nec	China	Foreign	6799	Investors, nec	China	Foreign	-	-	51	Withdrawn	np	-	-	-	8147	8147	-	-	-	-	-	-	Millennium Pacific Group Holdings Ltd	HK GEM	Martford Ltd	China	Shenzhen MX Longfeng Technology Co Ltd	-	Shenzhen MX Invest Hldg Co	China	Public	W	Sub.	92	-	1	-	-	-	-	-	IMA
2019-12-02	-	-	-	BII Zhongfu Technology Co Ltd	9J1105	6799	Investors, nec	China	Foreign	8742	Management consulting services	China	Foreign	-	-	51	Pending	5.35	5.35	-	2.731	-	-	-	-	-	-	-	-	BII Zhongfu Technology Co Ltd	-	Beijing Infrastructure Invest	China	Beijing Lemashi Smart Technology Co Ltd	-	Beijing Lemashi Tech Co Ltd	China	Sub.	P	Sub.	-	-	1	-	-	-	-	-	IMA
2019-12-02	-	-	-	Henan Huaying Agricultural	42480Q	0259	Poultry and eggs, nec	China	Foreign	6552	Land subdividers and developers, except cemeteries	China	Foreign	-	-	100	Pending	52.572	52.572	-	52.625	002321	002321	002321	002321	-	-	-	-	Henan Huaying Agricultural Development Co Ltd	ShenzSME	Henan Huaying Agricultural	China	Xinyang Chensheng Real Estate Development Co Ltd	-	Zhongyuan Yuzi Invest Hldg	China	Public	P	Sub.	3410	-	1	-	-	-	-	-	IMA
2019-12-02	-	-	-	Henan Huaying Agricultural	42480Q	0259	Poultry and eggs, nec	China	Foreign	6552	Land subdividers and developers, except cemeteries	China	Foreign	-	-	100	Pending	88.093	88.093	-	88.183	002321	002321	002321	002321	-	-	-	-	Henan Huaying Agricultural Development Co Ltd	ShenzSME	Henan Huaying Agricultural	China	Xinyang Baochang Real Estate Development Co Ltd	-	Zhongyuan Yuzi Invest Hldg	China	Public	P	Sub.	3410	-	1	-	-	-	-	-	IMA
2019-12-02	-	-	-	Beijing Elec Vehicle Co Ltd	4E0829	3711	Motor vehicles and passenger car bodies	China	Foreign	6282	Investment advice	China	Foreign	-	-	30	Pending	121.788	121.788	-	36.574	-	-	600733	600733	-	-	-	-	Beijing Electric Vehicle Co Ltd	-	BAIC Bluepk New Energy Tech	China	Beijing Aulton New Energy Investment Co Ltd	-	Aulton New Energy Automotive	China	Sub.	P	Sub.	-	-	1	-	-	-	-	-	IMA
2019-12-02	-	-	-	Beijing Shengfeifan Electn	8J5422	3669	Communications equipment, nec	China	Foreign	9621	Regulation and administration of transportation	China	Foreign	-	-	100	Pending	13.926	13.926	-	13.94	-	-	000066	000066	-	-	-	-	Beijing Shengfeifan Electronic System Technology Development Co Ltd	-	China Greatwall Tech Grp Co	China	Zhengzhou RTIT Research Institute	-	China Electronics Corp	China	Sub.	P	Sub.	-	-	1	-	-	-	-	-	IMA
2019-12-02	2020-05-25	2020-05-25	-	Investor Group	46145M	6799	Investors, nec	China	Foreign	3442	Metal doors, sash, trim	China	Foreign	15.512	15.512	15.512	Completed	496.564	296.97	0.418	46.52	-	-	-	-	300117	300117	300117	300117	Investor Group	-	Investor Group	China	Beijing Jiayu Door Window & Curtain Wall Joint-Stock Co Ltd	ShenzChNxt	Beijing Jiayu Door Window &	China	Priv.	C	Public	-	-	1	-	1164	-19.22	-18.32	-20.54	IMA
2019-12-02	-	-	2021-03-08	TianXing Vermilion Bird Ltd	0J1348	6799	Investors, nec	China	Foreign	7389	Business services, nec	Hong Kong	Foreign	-	-	29	Withdrawn	np	-	-	-	-	-	-	-	1867	1867	1867	1867	TianXing Vermilion Bird Ltd	-	TianXing Vermilion Bird Ltd	China	LKS Holding Group Ltd	Hong Kong	LKS Holding Group Ltd	Hong Kong	Priv.	W	Public	-	-	1	-	53	-	-	-	IMA
2019-12-02	2019-12-02	2019-12-02	-	Wuhu Mushi Rail Transit Ind	8J6108	6799	Investors, nec	China	Foreign	8711	Engineering services	China	Foreign	70	70	70	Completed	20.318	20.318	-	14.237	-	-	600705	600705	-	-	-	-	Wuhu Mushi Rail Transit Industry Development Partners LP	-	AVIC Capital Co Ltd	China	Shanghai Jinshen Railway Technology Co Ltd	-	Shanghai Jinshen Railway Tech	China	Sub.	C	Priv.	-	-	1	-	-	-	-	-	IMA
2019-12-02	2020-03-05	2020-03-05	-	Zijin Mining Group Co Ltd	Y9892H	1041	Gold ores	China	Foreign	1041	Gold ores	Canada	Foreign	100	100	100	Completed	1172.61	865.059	4.143	1007.13	601899	2899 601899 ZIJMY	601899	2899 601899 ZIJMY	CNL	CNL	CNL	CNL	Zijin Mining Group Co Ltd	Shanghai	Zijin Mining Group Co Ltd	China	Continental Gold Inc	Toronto	Continental Gold Inc	Canada	Public	C	Public	19226	2	1	3934032116	936	12.94	31.89	33.82	IMA
2019-12-02	2020-01-04	2020-01-04	-	Shenzhen Harmony Invest Funds	3E1207	6282	Investment advice	China	Foreign	6141	Personal credit institutions	China	Foreign	51	81	51	Completed	167.16	167.16	-	85.339	-	-	-	-	-	-	000056	000056 200056	Shenzhen Harmony Investment Funds Co Ltd	-	Shenzhen Harmony Invest Funds	China	Shenzhen Tongxin Small Reloan Co Ltd	-	Shenzhen Wongtee Intl Entrp	China	Priv.	C	Sub.	-	-	1	-	-	-	-	-	IMA
2019-12-02	-	-	-	Jiaxing Shijie Network Tech	2K2941	7372	Prepackaged Software	China	Foreign	7372	Prepackaged Software	China	Foreign	-	-	15	Pending	8.139	8.139	-	1.222	-	-	-	-	-	-	300071	300071	Jiaxing Shijie Network Technology Co Ltd	-	Jiangxi Shangchengyun Info	China	Haoye Information Technology (Shanghai) Co Ltd	-	Spearhead Integrated Mktg	China	Sub.	P	Sub.	-	-	1	-	-	-	-	-	IMA
2019-12-02	2019-12-26	2019-12-26	-	OVCTEK China Inc	0F7369	3827	Optical instruments and lenses	China	Foreign	5995	Optical goods stores	China	Foreign	51	51	51	Completed	3.741	3.741	-	1.91	300595	300595	300595	300595	-	-	-	-	OVCTEK China Inc	ShenzChNxt	OVCTEK China Inc	China	Quanzhou Oupu Kangshi Optical Technology Co Ltd	-	Quanzhou Oupu Kangshi Optical	China	Public	C	Priv.	898	-	1	-	-	-	-	-	IMA
2019-12-02	2019-12-27	2019-12-27	-	Shi Jihong	8J9902	6799	Investors, nec	China	Foreign	3069	Fabricated rubber prod, nec	China	Foreign	100	100	100	Completed	37.28	37.28	-	37.318	-	-	-	-	-	-	002211	002211	Shi Jihong	-	Shi Jihong	China	Jiangsu Mingzhu Silicone Rubber Material Co Ltd	-	Shanghai Hongda New Material	China	Inv.	C	Sub.	-	-	1	-	-	-	-	-	IMA
2019-12-02	2019-12-31	2019-12-31	-	Avic Airborne Systems Co Ltd	8J5759	3724	Aircraft engines and engine parts	China	Foreign	3721	Aircraft	China	Foreign	100	100	100	Completed	26.826	26.826	-	26.853	-	-	-	-	-	-	002013	002013	AVIC Airborne Systems Co Ltd	-	Aviation Ind Corp Of China	China	Guiyang Aviation Electrical Machinery Co Ltd	-	AVIC Electromechanical Systems	China	Sub.	C	Sub.	-	-	1	-	-	-	-	-	IMA
2019-12-01	2019-12-01	2019-12-01	-	CICC Qichen (Suzhou) Emerging	9J5223	6799	Investors, nec	China	Foreign	7372	Prepackaged Software	China	Foreign	-	-	-	Completed	np	-	-	-	-	-	3908	3908 601995	-	-	-	-	CICC Qichen (Suzhou) Emerging Industry Equity Investment Fund Partnership	-	China Intl Capital Corp Ltd	China	Shanghai Prophet Electronics Technology Co Ltd	-	China Electn Tech Grp Corp	China	Priv.	C	J.V.	-	-	1	-	-	-	-	-	IMA
2019-12-01	2020-02-17	2020-02-17	-	Shandong Luye Pharm Co Ltd	8J6908	2834	Pharmaceutical preparations	China	Foreign	2836	Biological products, except diagnostic substances	China	Foreign	98	98	98	Completed	209.965	209.965	-	205.766	-	-	2186	2186	-	-	-	-	Shandong Luye Pharmaceutical Co Ltd	-	Luye Pharma Group Ltd	China	Shandong Boan Biological Technology Co Ltd	-	Luye Medical Group Co Ltd	China	Sub.	C	Sub.	-	2	1	-	-	-	-	-	IMA
2019-12-01	2020-11-03	2020-11-03	-	Dongguan Feng Tai Da Tech Co	7K1552	7376	Computer facilities management services	China	Foreign	6513	Operators of apartment buildings	China	Foreign	100	100	100	Completed	np	-	-	10.027	-	-	-	-	-	-	518	518	Dongguan Feng Tai Da Technology Co Ltd	-	Dongguan Feng Tai Da Tech Co	China	Dongguan Tungtex Garments Co Ltd-Buildings Portfolio	-	Tungtex (Holdings) Co Ltd	Hong Kong	Priv.	C	Sub.	-	-	1	-	-	-	-	-	IMA
2019-11-30	2020-01-04	2020-01-04	-	Yangzhou Guangling Metro	1K2601	6552	Land subdividers and developers, except cemeteries	China	Foreign	6531	Real estate agents and managers	China	Foreign	100	100	100	Completed	86.761	86.761	-	86.761	-	-	-	-	-	-	-	-	Yangzhou Guangling Metro Investment Development Co Ltd	-	Yangzhou Guangling Metro	China	Yangzhou Guangtong Property Service Co Ltd	-	Hengtong Constr Grp Co Ltd	China	Priv.	C	Sub.	-	1	1	-	-	-	-	-	IMA
2019-11-30	-	-	-	Haohua Chem Science & Tech	8J5701	2899	Chemicals and chemical preparations, nec	China	Foreign	8731	Commercial physical and biological research	China	Foreign	-	-	100	Pending	22.83	22.83	-	22.83	600378	600378	-	-	-	-	-	-	Haohua Chemical Science & Technology Corp Ltd	Shanghai	China National Chemical Corp	China	Southwest Research & Design Institute Of Chemical Industry	-	China National Chemical Corp	China	Public	P	Sub.	6752	-	1	-	-	-	-	-	IMA
2019-11-30	2020-05-29	2020-05-29	-	Zhijiang Culture & Tourism	8J6957	6799	Investors, nec	China	Foreign	6552	Land subdividers and developers, except cemeteries	China	Foreign	55	55	55	Completed	55.421	55.421	-	30.482	-	-	-	-	-	-	-	-	Zhijiang Culture & Tourism Industry Equity Investment (Zhejiang) Co Ltd	-	Zhijiang Culture & Tourism Eq	China	Calxon Urbanization Construction Development (Chunan) Co Ltd	-	Xin Xin (BVI) Ltd	China	Sub.	C	Sub.	-	-	1	-	-	-	-	-	IMA
2019-11-30	2019-12-11	2019-12-11	-	Calxon Group Jiaye Co Ltd	13188A	6552	Land subdividers and developers, except cemeteries	China	Foreign	6552	Land subdividers and developers, except cemeteries	China	Foreign	35	35	35	Completed	20.319	20.319	-	7.112	-	-	-	-	-	-	-	-	Calxon Group Jiaye Co Ltd	-	Xin Xin (BVI) Ltd	China	Suzhou Jiahexin Industrial Co Ltd	-	Xin Xin (BVI) Ltd	China	Sub.	C	Sub.	-	-	1	-	-	-	-	-	IMA
2019-11-30	2019-11-30	2019-11-30	-	Centurium Capital Mgmt Ltd	6H3002	6799	Investors, nec	China	Foreign	5122	Drugs, drug proprietaries, and druggists' sundries	Australia	Foreign	31.54	31.54	31.54	Completed	np	-	-	-	-	-	-	-	-	-	-	-	Centurium Capital Management Ltd	-	Centurium Capital Mgmt Ltd	China	Red Earth Trading Co Pty Ltd	-	Red Earth (Shanghai) Intl	China	Priv.	C	Sub.	-	-	1	-	-	-	-	-	IMA
2019-11-30	2020-05-29	2020-05-29	-	Zhijiang Culture & Tourism	8J6957	6799	Investors, nec	China	Foreign	0781	Landscape counseling and planning	China	Foreign	85	85	85	Completed	np	-	-	-	-	-	-	-	-	-	-	-	Zhijiang Culture & Tourism Industry Equity Investment (Zhejiang) Co Ltd	-	Zhijiang Culture & Tourism Eq	China	Calxon Urbanization Construction Development (Cixi Kandun) Co Ltd	-	Xin Xin (BVI) Ltd	China	Sub.	C	Sub.	-	-	1	-	-	-	-	-	IMA
2019-11-30	2020-05-29	2020-05-29	-	Zhijiang Culture & Tourism	8J6957	6799	Investors, nec	China	Foreign	1629	Heavy construction, nec	China	Foreign	85	85	85	Completed	np	-	-	-	-	-	-	-	-	-	-	-	Zhijiang Culture & Tourism Industry Equity Investment (Zhejiang) Co Ltd	-	Zhijiang Culture & Tourism Eq	China	Calxon Group Urbanization Construction Development (Shaoxing) Co Ltd	-	Xin Xin (BVI) Ltd	China	Sub.	C	Sub.	-	-	1	-	-	-	-	-	IMA
2019-11-30	2020-05-29	2020-05-29	-	Zhijiang Culture & Tourism	8J6957	6799	Investors, nec	China	Foreign	1629	Heavy construction, nec	China	Foreign	85	85	85	Completed	np	-	-	-	-	-	-	-	-	-	-	-	Zhijiang Culture & Tourism Industry Equity Investment (Zhejiang) Co Ltd	-	Zhijiang Culture & Tourism Eq	China	Calxon Urbanization Construction Development (Yuhang Xianlin) Co Ltd	-	Xin Xin (BVI) Ltd	China	Sub.	C	Sub.	-	-	1	-	-	-	-	-	IMA
2019-11-30	2020-05-29	2020-05-29	-	Zhijiang Culture & Tourism	8J6957	6799	Investors, nec	China	Foreign	6552	Land subdividers and developers, except cemeteries	China	Foreign	85	85	85	Completed	np	-	-	-	-	-	-	-	-	-	-	-	Zhijiang Culture & Tourism Industry Equity Investment (Zhejiang) Co Ltd	-	Zhijiang Culture & Tourism Eq	China	Calxon Urbanization Construction Development (Yuhang Xingqiao) Co Ltd	-	Xin Xin (BVI) Ltd	China	Sub.	C	Sub.	-	-	1	-	-	-	-	-	IMA
2019-11-30	2020-05-29	2020-05-29	-	Zhijiang Culture & Tourism	8J6957	6799	Investors, nec	China	Foreign	0781	Landscape counseling and planning	China	Foreign	85	85	85	Completed	np	-	-	-	-	-	-	-	-	-	-	-	Zhijiang Culture & Tourism Industry Equity Investment (Zhejiang) Co Ltd	-	Zhijiang Culture & Tourism Eq	China	Calxon Urbanization Construction Development (Changzhou) Menghe Co Ltd	-	Xin Xin (BVI) Ltd	China	Sub.	C	Sub.	-	-	1	-	-	-	-	-	IMA
2019-11-30	2019-12-11	2019-12-11	-	Calxon Group (Zhejiang) Co Ltd	4C0491	6552	Land subdividers and developers, except cemeteries	China	Foreign	6552	Land subdividers and developers, except cemeteries	China	Foreign	65	65	65	Completed	np	-	-	-	-	-	-	-	-	-	-	-	Calxon Group (Zhejiang) Co Ltd	-	Xin Xin (BVI) Ltd	China	Suzhou Jiahexin Industrial Co Ltd	-	Xin Xin (BVI) Ltd	China	Sub.	C	Sub.	-	-	1	-	-	-	-	-	IMA
2019-11-30	-	-	-	China Fangda Group Co Ltd	16986J	3449	Miscellaneous structural metal work	China	Foreign	3449	Miscellaneous structural metal work	China	Foreign	-	-	-	Intended	np	-	-	14.223	000055	000055 200055	000055	000055 200055	000055	000055 200055	000055	000055 200055	China Fangda Group Co Ltd	Shenzhen	China Fangda Group Co Ltd	China	China Fangda Group Co Ltd	Shenzhen	China Fangda Group Co Ltd	China	Public	I	Public	-	-	1	-	2206	-	-	-	IMA
2019-11-30	2019-11-30	2019-11-30	-	Shenneng Hydroelec Invest	8J6109	6799	Investors, nec	China	Foreign	4911	Electric services	China	Foreign	100	100	100	Completed	16.495	16.495	-	16.495	-	-	000027	000027	-	-	-	-	Shenneng Hydroelectric Investment Management Co Ltd	-	Shenzhen Energy Group Co Ltd	China	Lushui Hongfeng Hydroelectric Development Co Ltd	-	Lushui Hongfeng Hydroelec	China	Sub.	C	Priv.	-	-	1	-	-	-	-	-	IMA
2019-11-30	2019-11-30	2019-11-30	-	Shenneng Hydroelec Invest	8J6109	6799	Investors, nec	China	Foreign	4911	Electric services	China	Foreign	100	100	100	Completed	35.127	35.127	-	35.127	-	-	000027	000027	-	-	-	-	Shenneng Hydroelectric Investment Management Co Ltd	-	Shenzhen Energy Group Co Ltd	China	Lushui Quande Hydroelectric Development Co Ltd	-	Lushui Quande Hydroelec Dvlp	China	Sub.	C	Priv.	-	-	1	-	-	-	-	-	IMA
2019-11-30	2019-11-30	2019-11-30	-	Shenneng Hydroelec Invest	8J6109	6799	Investors, nec	China	Foreign	4911	Electric services	China	Foreign	100	100	100	Completed	16.002	16.002	-	16.002	-	-	000027	000027	-	-	-	-	Shenneng Hydroelectric Investment Management Co Ltd	-	Shenzhen Energy Group Co Ltd	China	Lushui Quanyi Hydroelectric Development Co Ltd	-	Lushui Quanyi Hydroelec Dvlp	China	Sub.	C	Priv.	-	-	1	-	-	-	-	-	IMA
2019-11-30	-	-	-	Jilin Yadong State-Owned	2J0108	6799	Investors, nec	China	Foreign	3714	Motor vehicle parts and accessories	China	Foreign	-	-	5	Pending	824.4	827.463	1.63	41.373	-	-	-	-	600742	600742	600742	600742	Jilin Yadong State-Owned Capital Investment Co Ltd	-	Jilin State-Owned Capital Op	China	Changchun FAWAY Automobile Components Co Ltd	Shanghai	Changchun FAWAY Auto	China	Sub.	P	Public	-	-	1	-	5912	-2.47	-0.09	0.79	IMA
2019-11-30	-	-	-	Investor Group	46145M	6799	Investors, nec	China	Foreign	5099	Durable goods, nec	China	Foreign	-	-	12.269	Pending	216.39	254.269	0.859	35.558	-	-	-	-	000151	000151	000151	000151	Investor Group	-	Investor Group	China	China National Complete Plant Import & Export Corp Ltd	Shenzhen	China Natl Complete Plant	China	Priv.	P	Public	-	-	1	-	384	-39.48	-37.73	-37.08	IMA
2019-11-30	-	-	-	BBMG Jidong Cement (Tangshan)	7J3831	3241	Cement, hydraulic	China	Foreign	3272	Concrete products, except block and brick	China	Foreign	-	-	100	Pending	21.513	21.513	-	21.513	-	-	000401	000401	-	-	-	-	BBMG Jidong Cement (Tangshan) Co Ltd	-	Tangshan Jidong Cement Co Ltd	China	Jidong Development Jingyang Building Materials Co Ltd	-	Jidong Freestone Aggregates	China	Sub.	P	Sub.	-	-	1	-	-	-	-	-	IMA
2019-11-30	-	-	2020-10-29	Changshu Fengfan Power Equip	Y1297H	3441	Fabricated structural metal	China	Foreign	3677	Electronic coils, transformers, & other inductors	China	Foreign	-	-	100	Withdrawn	np	-	-	78.796	601700	601700	601700	601700	-	-	-	-	Changshu Fengfan Power Equipment Co Ltd	Shanghai	Changshu Fengfan Power Equip	China	Beijing All Fortune Technology Co Ltd	-	Beijing All Fortune Tech Co	China	Public	W	Priv.	1055	1	1	3490175034	-	-	-	-	IMA
2019-11-30	-	-	-	Shandong Sinobioway Tianyuan	8J5368	2836	Biological products, except diagnostic substances	China	Foreign	2899	Chemicals and chemical preparations, nec	China	Foreign	-	-	30.56	Pending	30.717	30.717	-	9.387	-	-	002581	002581	-	-	300586	300586	Shandong Sinobioway Tianyuan Biotech Co Ltd	-	Shandong Sinobioway	China	Yingkou Yingxin Chemical Industrial Technology Co Ltd	-	Malion New Materials Co Ltd	China	Sub.	P	Sub.	-	-	1	-	-	-	-	-	IMA
2019-11-30	-	-	-	Hubei Yihua Fertilizer Ind Co	44388Y	2873	Nitrogenous fertilizers	China	Foreign	1475	Phosphate rock	China	Foreign	-	-	22.64	Pending	51.709	51.709	-	11.707	-	-	000422	000422	-	-	000422	000422	Hubei Yihua Fertilizer Industry Co Ltd	-	Hubei Yihua Chemical Ind Co	China	Hubei Yihua Jiangjiadun Mining Industry Co Ltd	-	Hubei Yihua Chemical Ind Co	China	Sub.	P	Sub.	-	-	1	-	-	-	-	-	IMA
2019-11-30	2019-11-30	2019-11-30	-	Zhejiang Zhengjia Energy Dvlp	8J6952	7389	Business services, nec	China	Foreign	1221	Bituminous coal and lignite surface mining	China	Foreign	60	60	60	Completed	32.355	32.355	-	19.413	-	-	-	-	-	-	000422	000422	Zhejiang Zhengjia Energy Development Co Ltd	-	Zhejiang Zhengjia Energy Dvlp	China	Guizhou Xinyi Mining Industry (Group) Co Ltd	-	Hubei Yihua Chemical Ind Co	China	Priv.	C	Sub.	-	-	1	-	-	-	-	-	IMA
2019-11-30	2019-11-30	2019-11-30	-	Tongchuan Govt Capital Invest	8J5686	6799	Investors, nec	China	Foreign	6282	Investment advice	China	Foreign	70	70	70	Completed	np	-	-	-	-	-	-	-	-	-	-	-	Tongchuan Government Capital Investment Operation Co Ltd	-	Tongchuan Govt Capital Invest	China	Tongchuan Gaoxin Financial Holding Co Ltd	-	Shaanxi Publishing Media Grp	China	Priv.	C	Sub.	-	-	1	-	-	-	-	-	IMA
2019-11-30	-	-	-	BBMG Jidong Cement (Tangshan)	7J3831	3241	Cement, hydraulic	China	Foreign	5039	Construction materials, nec	China	Foreign	-	-	85	Pending	8.531	8.531	-	7.252	-	-	000401	000401	-	-	-	-	BBMG Jidong Cement (Tangshan) Co Ltd	-	Tangshan Jidong Cement Co Ltd	China	Laishui Jinglai Building Material Co Ltd	-	Jidong Freestone Aggregates	China	Sub.	P	Sub.	-	-	1	-	-	-	-	-	IMA
2019-11-29	2019-11-29	2019-11-29	-	Investor Group	46145M	6799	Investors, nec	China	Foreign	7372	Prepackaged Software	China	Foreign	-	-	-	Completed	np	-	-	-	-	-	-	-	-	-	-	-	Investor Group	-	Investor Group	China	Shenzhen Extreme Vision Technology Co Ltd	-	Shenzhen Extreme Vision Tech	China	Priv.	C	Priv.	-	-	1	-	-	-	-	-	IMA
2019-11-29	2019-11-29	2019-11-29	-	Zhejiang Jinyuan Flax Co Ltd	8J5359	2282	Yarn texturizing, throwing, and winding mills	China	Foreign	6512	Operators of nonresidential buildings	China	Foreign	100	100	100	Completed	np	-	-	7.108	-	-	528	528	-	-	-	-	Zhejiang Jinyuan Flax Co Ltd	-	Kingdom Holdings Ltd	Hong Kong	Zhejiang Kingdom Creative Co Ltd-Buildings	-	Zhejiang Kingdom Creative Co	China	Sub.	C	Sub.	-	-	1	-	-	-	-	-	IMA
2019-11-29	-	-	-	Harbin Electric Co Ltd	41104V	3612	Power, distribution, and specialty transformers	China	Foreign	3443	Fabricated plate work (boiler shops)	China	Foreign	-	-	5.22	Pending	417.631	417.631	-	21.788	1133	1133	-	-	-	-	-	-	Harbin Electric Co Ltd	Hong Kong	Harbin Electric Corp	China	Harbin Boiler Co Ltd	-	Harbin Electric Corp	China	Public	P	Sub.	15783	-	1	-	-	-	-	-	IMA
2019-11-29	-	-	-	Tengzhou Estn Steel Cord Co	8J5195	3315	Steel wiredrawing and steel nails and spikes	China	Foreign	3315	Steel wiredrawing and steel nails and spikes	China	Foreign	-	-	100	Pending	np	-	-	10.231	-	-	103	103	-	-	1289	1289	Tengzhou Eastern Steel Cord Co Ltd	-	Shougang Concord Century Hldg	Hong Kong	Wuxi Sunlit Science & Technology Co Ltd-Steel Cord Production Machines	-	Wuxi Sunlit Science & Tech Co	China	Sub.	P	Sub.	-	-	1	-	-	-	-	-	IMA
2019-11-29	2019-12-13	2019-12-13	-	Shenzhen Tuoli Tongbo Tech Co	8J5062	7372	Prepackaged Software	China	Foreign	7374	Data processing services	China	Foreign	51	100	51	Completed	0.753	0.753	-	0.384	-	-	-	-	-	-	002213	002213	Shenzhen Tuoli Tongbo Technology Co Ltd	-	Shenzhen Tuoli Tongbo Tech Co	China	Shenzhen Terca Data Service Co Ltd	-	Shenzhen Terca Tech Co Ltd	China	Priv.	C	Sub.	-	-	1	-	-	-	-	-	IMA
2019-11-29	2019-11-29	2019-11-29	-	Investor Group	46145M	6799	Investors, nec	China	Foreign	3577	Computer peripheral equipment, nec	China	Foreign	49.12	49.12	49.12	Completed	8.108	8.108	-	3.98	-	-	-	-	-	-	300079	300079	Investor Group	-	Investor Group	China	Beijing Sumavision Technology Co Ltd	-	Beijing Sumavision Tech Co Ltd	China	Priv.	C	Sub.	-	-	1	-	-	-	-	-	IMA
2019-11-29	2019-12-14	2019-12-14	-	Shaanxi Sansan Material Tech	8J4935	5032	Brick, stone, and related construction materials	China	Foreign	3714	Motor vehicle parts and accessories	China	Foreign	100	100	100	Completed	0.882	0.882	-	0.881	-	-	-	-	-	-	002213	002213	Shaanxi Sansan Material Technology Co Ltd	-	Shaanxi Sansan Material Tech	China	Xian Terca Brake Technology Co Ltd	-	Shenzhen Terca Tech Co Ltd	China	Priv.	C	Sub.	-	-	1	-	-	-	-	-	IMA
2019-11-29	2019-12-30	2019-12-30	-	Tibet Mineral Dvlp Corp	88685R	5052	Coal and other minerals and ores	China	Foreign	7011	Hotels and motels	China	Foreign	95.82	95.82	95.82	Completed	23.349	23.349	-	22.361	-	-	-	-	-	-	000762	000762	Tibet Mineral Development Corp	-	Tibet Mineral Dvlp Corp	China	Tibet Xinding Mining Hotel Co Ltd	-	Tibet Mineral Dvlp Co Ltd	China	Priv.	C	Sub.	-	-	1	-	-	-	-	-	IMA
2019-11-29	2019-12-29	2019-12-29	-	Chengdu Culture & Tourism	3A5857	7999	Amusement and recreation svcs	China	Foreign	1542	Nonresidential building construction, nec	China	Foreign	100	100	100	Completed	25.196	25.196	-	25.181	-	-	-	-	-	-	000558	000558	Chengdu Culture & Tourism Development Group Co Ltd	-	Chengdu Culture & Tourism	China	Lander West Sports Development Co Ltd	-	Lander Sports Dvlp Co Ltd	China	Priv.	C	Sub.	-	-	1	-	-	-	-	-	IMA
2019-11-29	2019-12-29	2019-12-29	-	Chengdu Culture & Tourism	3A5857	7999	Amusement and recreation svcs	China	Foreign	1542	Nonresidential building construction, nec	China	Foreign	100	100	100	Completed	17.445	17.445	-	17.435	-	-	-	-	-	-	000558	000558	Chengdu Culture & Tourism Development Group Co Ltd	-	Chengdu Culture & Tourism	China	Lander Sports Town Construction & Development Co Ltd	-	Lander Sports Dvlp Co Ltd	China	Priv.	C	Sub.	-	-	1	-	-	-	-	-	IMA
2019-11-29	2019-11-29	2019-11-29	-	Hangzhou Zhanneng Invest Mgmt	8J5454	6282	Investment advice	China	Foreign	3669	Communications equipment, nec	China	Foreign	100	100	100	Completed	np	-	-	-	-	-	-	-	-	-	600677	600677	Hangzhou Zhanneng Investment Management Partnership LP	-	Hangzhou Zhanneng Invest Mgmt	China	Aerospace Communications Holdings Co Ltd-Assets	-	Aerospace Commun Hldg Co Ltd	China	Priv.	C	Sub.	-	-	1	-	-	-	-	-	IMA
2019-11-29	2019-11-29	2019-11-29	-	Longyan Water Conservancy	8J7092	6282	Investment advice	China	Foreign	4911	Electric services	China	Foreign	100	100	100	Completed	18.846	18.12	-	18.835	-	-	-	-	-	-	600388	600388	Longyan Water Conservancy Investment Development Co Ltd	-	Longyan Water Conservancy	China	Longyan Xibing Power Station Co Ltd	-	Fujian Longking Co Ltd	China	Priv.	C	Sub.	-	-	1	-	-	-	-	-	IMA
2019-11-29	2019-11-29	2019-11-29	-	Shen Xiaojun	0K4071	6799	Investors, nec	China	Foreign	6799	Investors, nec	China	Foreign	-	-	-	Completed	np	-	-	0.133	-	-	-	-	-	-	-	-	Shen Xiaojun	-	Shen Xiaojun	China	Tech Source Ltd	-	Tech Source Ltd	China	Inv.	C	Priv.	-	-	1	-	-	-	-	-	IMA
2019-11-29	2020-05-29	2020-05-29	-	Yiyang Ruihecheng Hldg Co Ltd	8J4859	6799	Investors, nec	China	Foreign	3589	Service industry machines, nec	China	Foreign	29.99	29.99	29.99	Completed	304.685	313.013	-	93.82	-	-	-	-	002816	002816	002816	002816	Yiyang Ruihecheng Holding Co Ltd	-	Yiyang Ruihecheng Hldg Co Ltd	China	Shenzhen Hekeda Precision Cleaning Equipment Co Ltd	ShenzSME	Shenzhen Hekeda Precision	China	Priv.	C	Public	-	1	1	-	737	-	-	-	IMA
2019-11-29	2019-12-11	2019-12-11	-	Nanjing Pharmaceutical Co Ltd	63006J	2834	Pharmaceutical preparations	China	Foreign	5912	Drug stores and proprietary stores	China	Foreign	70	70	70	Completed	14.678	14.678	-	10.269	600713	600713	600713	600713	-	-	002262	002262	Nanjing Pharmaceutical Co Ltd	Shanghai	Nanjing Pharmaceutical Co Ltd	China	Jiangsu Nhwa Herun Pharmaceutical Co Ltd	-	Jiangsu Nhwa Pharm Co Ltd	China	Public	C	Sub.	4470	-	1	-	-	-	-	-	IMA
2019-11-29	2020-02-26	2020-02-26	-	Shandong Hi-Speed Road &	1A1575	1611	Highway and street construction	China	Foreign	1522	Residential construction, nec	China	Foreign	100	100	100	Completed	57.177	57.177	-	57.145	000498	000498	-	-	-	-	-	-	Shandong Hi-Speed Road & Bridge Co Ltd	Shenzhen	Shandong Hi-Speed Grp Co Ltd	China	Shandong Hi-Speed Qilu Construction Group Co Ltd	-	Shandong Hi-Speed Grp Co Ltd	China	Public	C	Sub.	8703	-	1	-	-	-	-	-	IMA
2019-11-29	2019-11-29	2019-11-29	-	Hubei Yihua Group Co Ltd	44388F	2873	Nitrogenous fertilizers	China	Foreign	2899	Chemicals and chemical preparations, nec	China	Foreign	100	100	100	Completed	10.728	10.728	-	10.723	-	-	-	-	-	-	-	-	Hubei Yihua Group Co Ltd	-	Hubei Yihua Group Co Ltd	China	Xinjiang Tianyun Chemical Co Ltd	-	Beijing Zhuoyuan Shengshi	China	Priv.	C	Sub.	-	-	1	-	-	-	-	-	IMA
2019-11-29	2020-01-08	2020-01-08	-	Investor Group	46145M	6799	Investors, nec	China	Foreign	2836	Biological products, except diagnostic substances	China	Foreign	16.59	16.59	16.59	Completed	159.596	159.596	-	26.462	-	-	-	-	-	-	300676	300676	Investor Group	-	Investor Group	China	BGI Digital Biotechnology (Shenzhen) Co Ltd	-	BGI Genomics Co Ltd	China	Priv.	C	Sub.	-	-	1	-	-	-	-	-	IMA
2019-11-29	-	-	-	Qingdao Aucma Refrigeration	8J5444	3634	Electric housewares and fans	China	Foreign	3751	Motorcycles, bicycles, and parts	China	Foreign	-	-	100	Pending	5.919	5.919	-	5.919	-	-	-	-	-	-	600336	600336	Qingdao Aucma Refrigeration Development Co Ltd	-	Aucma Hldg Co Ltd	China	Aucma (Yinan) New Energy Electric Vehicle Co Ltd	-	Aucma Co Ltd	China	Sub.	P	Sub.	-	-	1	-	-	-	-	-	IMA
2019-11-29	-	-	-	Harbin Electric Co Ltd	41104V	3612	Power, distribution, and specialty transformers	China	Foreign	3621	Motors and generators	China	Foreign	-	-	10.37	Pending	373.519	373.519	-	38.712	1133	1133	-	-	-	-	-	-	Harbin Electric Co Ltd	Hong Kong	Harbin Electric Corp	China	Harbin Electric Machinery Co Ltd	-	Harbin Electric Corp	China	Public	P	Sub.	15783	-	1	-	-	-	-	-	IMA
2019-11-29	2019-12-30	2019-12-30	-	Tibet Mineral Dvlp Corp	88685R	5052	Coal and other minerals and ores	China	Foreign	1021	Copper ores	China	Foreign	100	100	100	Completed	75.958	75.958	-	75.916	-	-	-	-	-	-	000762	000762	Tibet Mineral Development Corp	-	Tibet Mineral Dvlp Corp	China	Nimu County Copper Industry Development Co Ltd	-	Tibet Mineral Dvlp Co Ltd	China	Priv.	C	Sub.	-	-	1	-	-	-	-	-	IMA
2019-11-29	-	-	2020-04-09	iDreamSky Tech Hldg Ltd	8H4030	7372	Prepackaged Software	China	Foreign	7372	Prepackaged Software	Hong Kong	Foreign	-	-	69.205	Withdrawn	np	-	-	-	1119	1119	1119	1119	1089	1089	1089	1089	iDreamSky Technology Holdings Ltd	Hong Kong	iDreamSky Tech Hldg Ltd	China	Leyou Technologies Holdings Ltd	Hong Kong	Leyou Tech Hldg Ltd	Hong Kong	Public	W	Public	703	-	1	-	889	-	-	-	IMA
2019-11-29	-	-	-	China Wailun Lihuo Co Ltd	8J4902	4491	Marine cargo handling	China	Foreign	4491	Marine cargo handling	China	Foreign	-	-	17	Pending	30.104	30.104	-	5.115	-	-	-	-	-	-	-	-	China Wailun Lihuo Co Ltd	-	Kalina Power Power Asset	Canada	Xiamen Wailun Tally Co Ltd	-	Xiamen Port Hldg Grp Co Ltd	China	Sub.	P	J.V.	-	-	1	-	-	-	-	-	IMA
2019-11-29	2020-09-03	2020-09-03	-	Henan Xinrun Industrial Co	5K4165	6799	Investors, nec	China	Foreign	4225	General warehousing and storage	China	Foreign	30	30	30	Completed	131.801	131.801	-	39.518	-	-	-	-	-	-	-	-	Henan Xinrun Industrial Co Ltd	-	Henan Xinrun Industrial Co	China	Henan Zhongyuan Four Seasons Aquatic Logistic Harbor Co Ltd	-	Henan Zhongyuan Four Seasons	China	Priv.	C	Priv.	-	-	1	-	-	-	-	-	IMA
2019-11-29	-	-	-	Harbin Electric Co Ltd	41104V	3612	Power, distribution, and specialty transformers	China	Foreign	5084	Industrial machinery and equipment	China	Foreign	-	-	26.96	Pending	3.809	3.809	-	1.026	1133	1133	-	-	-	-	-	-	Harbin Electric Co Ltd	Hong Kong	Harbin Electric Corp	China	Harbin Turbine Co Ltd	-	Harbin Electric Corp	China	Public	P	Sub.	15783	-	1	-	-	-	-	-	IMA
2019-11-29	2019-11-29	2019-11-29	-	Zhejiang Kairong Special	8J6620	2611	Pulp mills	China	Foreign	6799	Investors, nec	China	Foreign	99.67	99.67	99.67	Completed	np	-	-	-	-	-	-	-	-	-	-	-	Zhejiang Kairong Special Paper Co Ltd	-	Zhonghai Shengfeng (Beijing)	China	Suzhou Mingxu Enterprise Management Partnership LP	-	Zhuhai Zhongzhi Haoyuan Entrp	China	Sub.	C	Sub.	-	-	1	-	-	-	-	-	IMA
2019-11-28	2020-03-30	2020-03-30	-	Shanghai Jielong Ind Grp Corp	82108A	7389	Business services, nec	China	Foreign	6552	Land subdividers and developers, except cemeteries	China	Foreign	17	100	17	Completed	14.137	14.137	-	2.406	600836	600836	600836	600836	-	-	600836	600836	Shanghai Jielong Industry Group Corp Ltd	Shanghai	Shanghai Jielong Ind Grp Corp	China	Shanghai Jielong United Real Estate Co Ltd	-	Shanghai Jielong Ind Grp Corp	China	Public	C	Sub.	2023	-	1	-	-	-	-	-	IMA
2019-11-28	2021-05-22	2021-05-22	-	Shanghai Jielong Group Co Ltd	5A8180	2671	Packaging paper & plastics film,coated & laminated	China	Foreign	2753	Engraving and plate printing	China	Foreign	100	100	100	Completed	36.324	36.324	-	36.359	-	-	-	-	-	-	600836	600836	Shanghai Jielong Group Co Ltd	-	Shanghai Jielong Group Co Ltd	China	Shanghai Foreign Trade Jielong Color Printing Co Ltd	-	Shanghai Jielong Ind Grp Corp	China	Priv.	C	Sub.	-	-	1	-	-	-	-	-	IMA
2019-11-28	2019-11-28	2019-11-28	-	Investor Group	46145M	6799	Investors, nec	China	Foreign	7389	Business services, nec	China	Foreign	-	-	-	Completed	np	-	-	49.801	-	-	-	-	-	-	-	-	Investor Group	-	Investor Group	China	Jiayibingding (Beijing) E-Commerce Co Ltd	-	Jiayibingding (Beijing)	China	Priv.	C	Priv.	-	-	1	-	-	-	-	-	IMA
2019-11-28	2019-11-28	2019-11-28	-	Investor Group	46145M	6799	Investors, nec	China	Foreign	4813	Telephone communications, except radiotelephone	China	Foreign	-	-	-	Completed	np	-	-	35.572	-	-	-	-	-	-	-	-	Investor Group	-	Investor Group	China	Agotoz Technology (Beijing) Co Ltd	-	Agotoz Tech (Beijing) Co Ltd	China	Priv.	C	Priv.	-	-	1	-	-	-	-	-	IMA
2019-11-28	-	-	-	Taian Dongyue Shushi Eq	8J6212	6799	Investors, nec	China	Foreign	7812	Motion picture and video tape production	China	Foreign	-	-	100	Pending	np	-	-	-	-	-	-	-	-	-	002329	002329	Taian Dongyue Shushi Equity Investment Fund Partnership LP	-	Taian Dongyue Fortune Eq	China	Royal Group Co Ltd-Equity Assets	-	Royal Group Co Ltd	China	Sub.	P	Sub.	-	-	1	-	-	-	-	-	IMA
2019-11-28	2019-12-28	2019-12-28	-	Xian Lefengxing Coml Op Mgmt	8J5311	8741	Management services	China	Foreign	4225	General warehousing and storage	China	Foreign	100	100	100	Completed	56.24	56.24	-	56.294	-	-	-	-	-	-	002336	002336	Xian Lefengxing Commercial Operation Management Co Ltd	-	Xi'an Qujiang Culture Hldg Co	China	Guangzhou Renrenle Commodities Distribution Co Ltd	-	Renrenle Commercial	China	Sub.	C	Priv.	-	1	1	-	-	-	-	-	IMA
2019-11-28	2019-11-28	2019-11-28	-	Investor Group	46145M	6799	Investors, nec	China	Foreign	2834	Pharmaceutical preparations	China	Foreign	-	-	-	Completed	np	-	-	43.256	-	-	-	-	-	-	-	-	Investor Group	-	Investor Group	China	Sichuan Clover Biopharmaceuticals Inc	-	Sichuan Clover Biopharms Inc	China	Priv.	C	Priv.	-	-	1	-	-	-	-	-	IMA
2019-11-28	2020-04-16	2020-04-16	-	Guangzhou Baiyun Intl Airport	40066D	4581	Airports and airport terminal services	China	Foreign	7011	Hotels and motels	China	Foreign	100	100	100	Completed	np	-	-	145.289	600004	600004	-	-	-	-	-	-	Guangzhou Baiyun International Airport Co Ltd	Shanghai	Guangdong Airport Authority	China	Guangzhou Airport Authority-Assets	-	Guangdong Airport Authority	China	Public	C	Sub.	12981	1	1	-	-	-	-	-	IMA
2019-11-28	2020-01-10	2020-01-10	-	Shanghai China Shipping	2F3094	6799	Investors, nec	China	Foreign	4491	Marine cargo handling	China	Foreign	5.66	5.66	5.66	Completed	2239.58	2007.62	1.229	113.739	-	-	1199	1199	000582	000582	000582	000582	Shanghai China Shipping Terminal Development Co Ltd	-	COSCO SHIPPING Ports Ltd	Hong Kong	Beibu Gulf Port Co Ltd	Shenzhen	Beibu Gulf Port Co Ltd	China	Sub.	C	Public	-	-	1	-	3755	6.67	3.23	0.7	IMA
2019-11-28	-	-	-	Tian An Cyber Pk Grp Co Ltd	82285C	6552	Land subdividers and developers, except cemeteries	China	Foreign	6531	Real estate agents and managers	China	Foreign	-	-	100	Pending	90.736	90.736	-	90.822	-	-	28	28	-	-	28	28	Tian An Cyber Park Group Co Ltd	-	Tian An China Invests Co Ltd	Hong Kong	Nanjing Tianning Real Estate Co Ltd	-	Tian An China Invests Co Ltd	Hong Kong	J.V.	P	Sub.	-	1	1	-	-	-	-	-	IMA
2019-11-28	2020-12-13	2020-12-13	-	Beijing Shouhang IHW	84230L	3585	Refrigeration and heating equipment	China	Foreign	3585	Refrigeration and heating equipment	China	Foreign	1.165	1.165	-	Completed	1044.5	1249.65	-	14.57	002665	002665	002665	002665	002665	002665	002665	002665	Beijing Shouhang IHW Resources Saving Technology Co Ltd	ShenzSME	Beijing Shouhang IHW	China	Beijing Shouhang IHW Resources Saving Technology Co Ltd	ShenzSME	Beijing Shouhang IHW	China	Public	C	Public	-	-	1	-	962	-	-	-	IMA
2019-11-28	2019-12-13	2019-12-13	-	Beijing Guoxin Cloud Control	8J4909	6799	Investors, nec	China	Foreign	7371	Computer programming services	China	Foreign	20	20	20	Completed	35.538	35.538	-	7.114	-	-	300766	300766	-	-	-	-	Beijing Guoxin Cloud Control Technology Equity Investment Partners LP	-	Zhejiang Merit Interactive	China	Beijing Yunzhenxin Technology Co Ltd	-	Beijing Yunzhenxin Tech Co	China	Sub.	C	Priv.	-	-	1	-	-	-	-	-	IMA
2019-11-28	2020-01-02	2020-01-02	-	China Resources Sanjiu Med &	65447H	2834	Pharmaceutical preparations	China	Foreign	2834	Pharmaceutical preparations	China	Foreign	100	100	100	Completed	201.856	201.856	-	202.049	000999	000999	-	-	-	-	-	-	China Resources Sanjiu Medical & Pharmaceutical Co Ltd	Shenzhen	China Resources Co Ltd	China	Aonuo (China) Pharmaceuticals Co Ltd	-	Pharma Investment Ltd	China	Public	C	Sub.	15044	-	1	-	-	-	-	-	IMA
2019-11-28	-	-	-	Tian An Cyber Pk Grp Co Ltd	82285C	6552	Land subdividers and developers, except cemeteries	China	Foreign	6531	Real estate agents and managers	China	Foreign	-	-	100	Pending	44.963	44.963	-	45.006	-	-	28	28	-	-	28	28	Tian An Cyber Park Group Co Ltd	-	Tian An China Invests Co Ltd	Hong Kong	Tianan Intelligent Park Properties (Wuxi) Co Ltd	-	Tian An China Invests Co Ltd	Hong Kong	J.V.	P	Sub.	-	1	1	-	-	-	-	-	IMA
2019-11-28	2021-05-22	2021-05-22	-	Shanghai Jielong Group Co Ltd	5A8180	2671	Packaging paper & plastics film,coated & laminated	China	Foreign	2732	Book printing	China	Foreign	80.81	80.81	80.81	Completed	5.15	5.15	-	4.166	-	-	-	-	-	-	600836	600836	Shanghai Jielong Group Co Ltd	-	Shanghai Jielong Group Co Ltd	China	Shanghai Jielong China Daily Printing Co Ltd	-	Shanghai Jielong Ind Grp Corp	China	Priv.	C	Sub.	-	-	1	-	-	-	-	-	IMA
2019-11-28	2021-05-22	2021-05-22	-	Shanghai Jielong Group Co Ltd	5A8180	2671	Packaging paper & plastics film,coated & laminated	China	Foreign	7372	Prepackaged Software	China	Foreign	100	100	100	Completed	3.601	3.601	-	3.604	-	-	-	-	-	-	600836	600836	Shanghai Jielong Group Co Ltd	-	Shanghai Jielong Group Co Ltd	China	Shanghai Jielong Paper Packing Technology Co Ltd	-	Shanghai Jielong Ind Grp Corp	China	Priv.	C	Sub.	-	-	1	-	-	-	-	-	IMA
2019-11-28	-	-	-	Surfilter Network Tech Co Ltd	91654R	7382	Security systems services	China	Foreign	7375	Information retrieval services	China	Foreign	-	-	5.39	Pending	26.373	26.373	-	1.423	300311	300311	300311	300311	-	-	-	-	Surfilter Network Technology Co Ltd	ShenzChNxt	Surfilter Network Tech Co Ltd	China	Chengdu LianAn Technology Co Ltd	-	Chengdu LianAn Tech Co Ltd	China	Public	P	Priv.	1995	-	1	-	-	-	-	-	IMA
2019-11-28	2021-05-22	2021-05-22	-	Shanghai Jielong Group Co Ltd	5A8180	2671	Packaging paper & plastics film,coated & laminated	China	Foreign	8742	Management consulting services	China	Foreign	100	100	100	Completed	0.449	0.449	-	0.45	-	-	-	-	-	-	600836	600836	Shanghai Jielong Group Co Ltd	-	Shanghai Jielong Group Co Ltd	China	Shanghai Jielong 7111 Cultural Creative Development Co Ltd	-	Shanghai Jielong Ind Grp Corp	China	Priv.	C	Sub.	-	-	1	-	-	-	-	-	IMA
2019-11-28	2021-05-22	2021-05-22	-	Shanghai Jielong Group Co Ltd	5A8180	2671	Packaging paper & plastics film,coated & laminated	China	Foreign	2753	Engraving and plate printing	China	Foreign	88	88	88	Completed	7.784	7.784	-	6.856	-	-	-	-	-	-	600836	600836	Shanghai Jielong Group Co Ltd	-	Shanghai Jielong Group Co Ltd	China	Shanghai Jielong Modern Printing Paper Co Ltd	-	Shanghai Jielong Ind Grp Corp	China	Priv.	C	Sub.	-	-	1	-	-	-	-	-	IMA
2019-11-28	2020-03-30	2020-03-30	-	Shanghai Jielong Group Co Ltd	5A8180	2671	Packaging paper & plastics film,coated & laminated	China	Foreign	7379	Computer related services,nec	China	Foreign	100	100	100	Completed	0.163	0.163	-	0.163	-	-	-	-	-	-	600836	600836	Shanghai Jielong Group Co Ltd	-	Shanghai Jielong Group Co Ltd	China	Shanghai Bright Information Management Technology Co Ltd	-	Shanghai Jielong Ind Grp Corp	China	Priv.	C	Sub.	-	-	1	-	-	-	-	-	IMA
2019-11-28	2020-01-21	2020-01-21	-	Shanghai Jielong Group Co Ltd	5A8180	2671	Packaging paper & plastics film,coated & laminated	China	Foreign	3411	Metal cans	China	Foreign	60	60	60	Completed	2.326	2.326	-	1.397	-	-	-	-	-	-	600836	600836	Shanghai Jielong Group Co Ltd	-	Shanghai Jielong Group Co Ltd	China	Shanghai Jielong Printed Iron Can Co Ltd	-	Shanghai Jielong Ind Grp Corp	China	Priv.	C	Sub.	-	-	1	-	-	-	-	-	IMA
2019-11-28	-	-	2019-12-12	Tunghsu Azure Renewable Energy	8E9818	6552	Land subdividers and developers, except cemeteries	China	Foreign	3674	Semiconductors and related devices	China	Foreign	-	-	-	Withdrawn	np	-	-	-	000040	000040	000040	000040	-	-	-	-	Tunghsu Azure Renewable Energy Co Ltd	Shenzhen	Tunghsu Azure Renewable Energy	China	Leading Energy (Beijing) Electronic Technology Co Ltd	-	Haian Xinzhou (Beijing)	China	Public	W	J.V.	2265	-	1	-	-	-	-	-	IMA
2019-11-28	2019-11-28	2019-11-28	-	Hong Qixu	8J6909	6799	Investors, nec	China	Foreign	6552	Land subdividers and developers, except cemeteries	China	Foreign	51	51	51	Completed	179.981	179.981	-	90.256	-	-	-	-	-	-	600684	600684	Hong Qixu	-	Hong Qixu	China	Hainan Jinxiu Industry Co Ltd	-	Guangzhou Pearl River	China	Inv.	C	Sub.	-	-	1	-	-	-	-	-	IMA
2019-11-28	2020-01-17	2020-01-17	-	Shanghai Jielong Group Co Ltd	5A8180	2671	Packaging paper & plastics film,coated & laminated	China	Foreign	2754	Commercial printing	China	Foreign	100	100	100	Completed	35.174	35.174	-	35.207	-	-	-	-	-	-	600836	600836	Shanghai Jielong Group Co Ltd	-	Shanghai Jielong Group Co Ltd	China	Shanghai Jielong Pudong Color Printing Co Ltd	-	Shanghai Jielong Ind Grp Corp	China	Priv.	C	Sub.	-	-	1	-	-	-	-	-	IMA
2019-11-28	-	-	-	Tibet Huayu Mining Co Ltd	4C7540	3356	Rolling, drawing, & extruding of nonferrous metals	China	Foreign	1041	Gold ores	China	Foreign	-	-	40	Pending	177.69	177.69	-	71.144	601020	601020	601020	601020	-	-	-	-	Tibet Huayu Mining Co Ltd	Shanghai	Tibet Huayu Mining Co Ltd	China	Guizhou Asia-Pacific Mining Co Ltd	-	Tibet Ruian Trading Co Ltd	China	Public	P	Sub.	412	-	1	-	-	-	-	-	IMA
2019-11-28	2019-11-28	2019-11-28	-	Wuhan State-Owned Asts Mgmt	6J2236	6282	Investment advice	China	Foreign	6799	Investors, nec	China	Foreign	-	-	-	Completed	np	-	-	56.915	-	-	-	-	-	-	-	-	Wuhan State-Owned Assets Management Ltd Co	-	Wuhan State-Owned Asts Mgmt	China	Wuhan Guochuang Capital Investment Co Ltd	-	Wuhan Guochuang Capital	China	Sub.	C	Priv.	-	1	1	-	-	-	-	-	IMA
2019-11-28	-	-	-	Tian An Cyber Pk Grp Co Ltd	82285C	6552	Land subdividers and developers, except cemeteries	China	Foreign	6531	Real estate agents and managers	China	Foreign	-	-	100	Pending	33.192	33.192	-	33.224	-	-	28	28	-	-	28	28	Tian An Cyber Park Group Co Ltd	-	Tian An China Invests Co Ltd	Hong Kong	Nantong Tian An Cyberpark Development Co Ltd	-	Tian An China Invests Co Ltd	Hong Kong	J.V.	P	Sub.	-	-	1	-	-	-	-	-	IMA
2019-11-28	2019-11-28	2019-11-28	-	Shanghai Xinan Entrp Mgmt Ctr	8J6216	8748	Business consulting services, nec	China	Foreign	7812	Motion picture and video tape production	China	Foreign	100	100	100	Completed	84.438	84.438	-	84.519	-	-	-	-	-	-	002329	002329	Shanghai Xinan Enterprise Management Center	-	Shanghai Xinan Entrp Mgmt Ctr	China	Royal Group Co Ltd-Equity Assets	-	Royal Group Co Ltd	China	Priv.	C	Sub.	-	-	1	-	-	-	-	-	IMA
2019-11-28	2019-11-28	2019-11-28	-	Hangzhou Jinzhi Invest	8J4596	6799	Investors, nec	China	Foreign	2836	Biological products, except diagnostic substances	China	Foreign	-	-	-	Completed	np	-	-	1.423	-	-	-	-	-	-	-	-	Hangzhou Jinzhi Investment Partnership LP	-	Hangzhou Jinzhi Invest	China	Jiangsu Jingze Biomedicine Co Ltd	-	Jiangsu Jingze Biomedicine Co	China	Priv.	C	Priv.	-	-	1	-	-	-	-	-	IMA
2019-11-28	2019-11-28	2019-11-28	-	Dalian Energas Investment Co	1C5031	6799	Investors, nec	China	Foreign	499A	Cogeneration, alternative energy sources	China	Foreign	100	100	100	Completed	2.156	2.156	-	2.159	-	-	-	-	-	-	603318	603318	Dalian Energas Investment Co Ltd	-	Dalian Energas Investment Co	China	Shijiazhuang Paicheng New Energy Technology Co Ltd	-	Dalian Energas Gas-Sys Co Ltd	China	Priv.	C	Sub.	-	-	1	-	-	-	-	-	IMA
2019-11-28	2019-12-28	2019-12-28	-	Sichuan Changhong Electn Hldg	5F7955	3634	Electric housewares and fans	China	Foreign	3691	Storage batteries	China	Foreign	70.68	70.68	70.68	Completed	114.37	114.37	-	80.914	-	-	-	-	-	-	600839	600839	Sichuan Changhong Electronic Holdings Group Co Ltd	-	Sichuan Changhong Electn Hldg	China	Sichuan Changhong New Energy Technology Co Ltd	-	Sichuan Changhong Elec Co Ltd	China	Priv.	C	Sub.	-	1	1	-	-	-	-	-	IMA
2019-11-28	2020-12-24	2020-12-24	-	AviChina Ind & Tech Co Ltd	05394A	3721	Aircraft	China	Foreign	3721	Aircraft	China	Foreign	10.21	10.21	10.21	Completed	171.46	171.46	-	17.523	2357	2357	-	-	-	-	-	-	AviChina Industry & Technology Co Ltd	Hong Kong	Aviation Ind Corp Of China	China	Harbin Aircraft Industry Group Co Ltd	-	Aviation Ind Corp Of China	China	Public	C	Sub.	49710	1	1	-	-	-	-	-	IMA
2019-11-28	2020-12-24	2020-12-24	-	AviChina Ind & Tech Co Ltd	05394A	3721	Aircraft	China	Foreign	3721	Aircraft	China	Foreign	47.96	47.96	47.96	Completed	145.358	145.358	-	69.781	2357	2357	-	-	-	-	-	-	AviChina Industry & Technology Co Ltd	Hong Kong	Aviation Ind Corp Of China	China	Changhe Aircraft Industries (Group) Co Ltd	-	Aviation Ind Corp Of China	China	Public	C	Sub.	49710	2	1	-	-	-	-	-	IMA
2019-11-27	2019-11-27	2019-11-27	-	Shenzhen Xtooltech Co Ltd	4H4797	3679	Electronic components, nec	China	Foreign	7376	Computer facilities management services	China	Foreign	10	10	10	Completed	8.537	8.537	-	0.853	-	-	-	-	-	-	-	-	Shenzhen Xtooltech Co Ltd	-	Shenzhen Xtooltech Co Ltd	China	Soda (Beijing) Transportation Network Technology Co Ltd	-	Soda (Beijing) Transp Network	China	Priv.	C	Priv.	-	-	1	-	-	-	-	-	IMA
2019-11-27	-	-	-	Fuyun Tianshan Cement Co Ltd	0K4775	3241	Cement, hydraulic	China	Foreign	4911	Electric services	China	Foreign	-	-	100	Pending	np	-	-	5.257	-	-	000877	000877	-	-	-	-	Fuyun Tianshan Cement Co Ltd	-	Xinjiang Tianshan Cement Co	China	Fuyun Sinoma Energy Conservation Waste Heat Power Generation Co Ltd-Assets	-	China Natl Bldg Material Grp	China	Sub.	P	Sub.	-	-	1	-	-	-	-	-	IMA
2019-11-27	-	-	-	Ruoqiang Tianshan Cement Co	0K4776	3241	Cement, hydraulic	China	Foreign	4911	Electric services	China	Foreign	-	-	100	Pending	np	-	-	0.459	-	-	000877	000877	-	-	-	-	Ruoqiang Tianshan Cement Co Ltd	-	Xinjiang Tianshan Cement Co	China	Ruoqiang Sinoma Energy Conservation Waste Heat Power Generation Co Ltd-Assets	-	China Natl Bldg Material Grp	China	Sub.	P	Sub.	-	-	1	-	-	-	-	-	IMA
2019-11-27	-	-	-	Turpan Tianshan Cement Co Ltd	0K4778	3241	Cement, hydraulic	China	Foreign	4911	Electric services	China	Foreign	-	-	100	Pending	np	-	-	0.519	-	-	000877	000877	-	-	-	-	Turpan Tianshan Cement Co Ltd	-	Xinjiang Tianshan Cement Co	China	Turpan Sinoma Energy Conservation Waste Heat Power Generation Co Ltd-Assets	-	China Natl Bldg Material Grp	China	Sub.	P	Sub.	-	-	1	-	-	-	-	-	IMA
2019-11-27	-	-	-	Guochuang Invest Guidance	8J7507	6799	Investors, nec	China	Foreign	7375	Information retrieval services	China	Foreign	-	-	-	Pending	np	-	-	116.529	-	-	-	-	-	-	-	-	Guochuang Investment Guidance Fund LP	-	Guochuang Invest Guidance	China	Chenxin Technology Co Ltd	-	Chenxin Tech Co Ltd	China	Priv.	P	Priv.	-	-	1	-	-	-	-	-	IMA
2019-11-27	-	-	-	Natl Reform Shuangbai No 2	8J7509	6799	Investors, nec	China	Foreign	7375	Information retrieval services	China	Foreign	-	-	100	Pending	np	-	-	-	-	-	-	-	-	-	-	-	National Reform Shuangbai No 2 (Hangzhou) Equity Investment Partnership Enterprise LP	-	Natl Reform Shuangbai Dvlp	China	Chenxin Technology Co Ltd	-	Chenxin Tech Co Ltd	China	Sub.	P	Priv.	-	-	1	-	-	-	-	-	IMA
2019-11-27	-	-	-	Shenzhen Hongma Huaqing	8J7513	6799	Investors, nec	China	Foreign	7375	Information retrieval services	China	Foreign	-	-	100	Pending	np	-	-	-	-	-	-	-	-	-	-	-	Shenzhen Hongma Huaqing Chuangjia Investment Center LP	-	Beijing Hongma Tianan Invest	China	Chenxin Technology Co Ltd	-	Chenxin Tech Co Ltd	China	Sub.	P	Priv.	-	-	1	-	-	-	-	-	IMA
2019-11-27	-	-	-	Qingdao Fuze Invest	8J7516	6799	Investors, nec	China	Foreign	7375	Information retrieval services	China	Foreign	-	-	100	Pending	np	-	-	-	-	-	-	-	-	-	-	-	Qingdao Fuze Investment Partnership Enterprise LP	-	Qingdao Heyi Invest Mgmt Co	China	Chenxin Technology Co Ltd	-	Chenxin Tech Co Ltd	China	Sub.	P	Priv.	-	-	1	-	-	-	-	-	IMA
2019-11-27	2019-12-19	2019-12-19	-	Changzhou Xinbei District	8J4214	6726	Investment offices, nec	China	Foreign	4953	Refuse systems	China	Foreign	6.367	6.367	6.367	Completed	851.965	662.448	0.845	42.152	-	-	N/A	N/A	300190	300190	300190	300190	Changzhou Xinbei District No.1 Bail-Out Equity Investment Center LP	-	Donghai Securities Co Ltd	China	WELLE Environmental Group Co Ltd	ShenzChNxt	WELLE Envi Grp Co Ltd	China	Sub.	C	Public	-	-	1	-	1865	-12.39	-11.34	-20.27	IMA
2019-11-27	2019-12-19	2019-12-19	-	Sunac Sw Re Dvlp (Grp) Co Ltd	8H9072	6552	Land subdividers and developers, except cemeteries	China	Foreign	6552	Land subdividers and developers, except cemeteries	China	Foreign	51	51	51	Completed	4259.99	4259.99	-	2171.39	-	-	-	-	-	-	-	-	Sunac Southwest Real Estate Development (Group) Co Ltd	-	Beijing Sunac Hldg Grp Co Ltd	China	Chengdu Global Century Exhibition & Travel Group Co Ltd	-	Yunnan Metro Constr Invest	China	Sub.	C	Sub.	-	1	1	-	-	-	-	-	IMA
2019-11-27	-	-	-	Kuqa Tianshan Cement Co Ltd	8J7709	3241	Cement, hydraulic	China	Foreign	4911	Electric services	China	Foreign	-	-	100	Pending	np	-	-	6.997	-	-	000877	000877	-	-	-	-	Kuqa Tianshan Cement Co Ltd	-	Xinjiang Tianshan Cement Co	China	Kuqa Sinoma Energy Conservation Waste Heat Power Generation Co Ltd-Assets	-	China Natl Bldg Material Grp	China	Sub.	P	Sub.	-	-	1	-	-	-	-	-	IMA
2019-11-27	2019-12-19	2019-12-19	-	Sunac Sw Re Dvlp (Grp) Co Ltd	8H9072	6552	Land subdividers and developers, except cemeteries	China	Foreign	6552	Land subdividers and developers, except cemeteries	China	Foreign	51	51	51	Completed	np	-	-	-	-	-	-	-	-	-	-	-	Sunac Southwest Real Estate Development (Group) Co Ltd	-	Beijing Sunac Hldg Grp Co Ltd	China	Chengdu Times Global Industrial Co Ltd	-	Yunnan Metro Constr Invest	China	Sub.	C	Sub.	-	1	1	-	-	-	-	-	IMA
2019-11-27	-	-	-	Shenzhen Zhongzhuang Constr	9A0602	1541	Industrial buildings and warehouses	China	Foreign	7372	Prepackaged Software	China	Foreign	-	-	20	Pending	21.343	21.343	-	4.266	002822	002822	002822	002822	-	-	-	-	Shenzhen Zhongzhuang Construction Group Co Ltd	ShenzSME	Shenzhen Zhongzhuang Constr	China	Shanghai Daige Information Technology Co Ltd	-	Shanghai Daige Info Tech Co	China	Public	P	Priv.	974	-	1	-	-	-	-	-	IMA
2019-11-27	-	-	-	Shanghai Oriental Pearl	84019J	6552	Land subdividers and developers, except cemeteries	China	Foreign	7812	Motion picture and video tape production	China	Foreign	-	-	100	Pending	103.917	39.888	-	103.86	-	-	600637	600637	-	-	-	-	Shanghai Oriental Pearl Industrial Development Co Ltd	-	Oriental Pearl Group Co Ltd	China	Shanghai Scientific Education Film Studio Co Ltd	-	Shanghai Culture Radio & Tv	China	Sub.	P	Sub.	-	-	1	-	-	-	-	-	IMA
2019-11-27	2019-12-13	2019-12-13	-	Fujian Global Mining Ind Co	6H0970	2819	Industrial inorganic chemicals, nec	China	Foreign	1499	Miscellaneous nonmetallic minerals, except fuels	China	Foreign	100	100	100	Completed	12.806	12.806	-	12.799	-	-	002915	002915	-	-	-	-	Fujian Global Mining Industry Co Ltd	-	Zhejiang Zhongxin Fluoride	China	Mingxi County Changxing Fluorite Mining Co Ltd	-	Mingxi Cnty Changxing	China	Sub.	C	Priv.	-	-	1	-	-	-	-	-	IMA
2019-11-27	2019-12-27	2019-12-27	-	Investor Group	46145M	6799	Investors, nec	China	Foreign	8731	Commercial physical and biological research	China	Foreign	4	64	4	Completed	355.72	355.72	-	14.221	-	-	-	-	-	-	002012	002012	Investor Group	-	Investor Group	China	Xiamen Qiangyun Network Technology Co Ltd	-	Zhejiang Kan Specialities	China	Priv.	C	Sub.	-	-	1	-	-	-	-	-	IMA
2019-11-27	2019-12-19	2019-12-19	-	China Academy Of Telecommun	87934T	3669	Communications equipment, nec	China	Foreign	3674	Semiconductors and related devices	China	Foreign	49.22	49.22	49.22	Completed	525.269	525.269	-	258.394	-	-	-	-	-	-	600198	600198	China Academy Of Telecommunications Technology Co Ltd	-	China Info & Commun Tech Grp	China	Datang Semiconductor Design Co Ltd	-	Datang Telecom Tech Co Ltd	China	Sub.	C	Sub.	-	-	1	-	-	-	-	-	IMA
2019-11-27	2019-11-29	2019-11-29	-	Gansu Mergers & Acqs	8J4197	6799	Investors, nec	China	Foreign	3585	Refrigeration and heating equipment	China	Foreign	9.895	9.895	9.895	Completed	1192.61	1397.96	0.55	138.255	-	-	-	-	002665	002665	002665	002665	Gansu Mergers & Acquisitions (Bail-Out) Fund LP	-	Gansu Mergers & Acqs	China	Beijing Shouhang IHW Resources Saving Technology Co Ltd	ShenzSME	Beijing Shouhang IHW	China	Priv.	C	Public	-	-	1	-	962	5.16	5.45	13.16	IMA
2019-11-27	2019-12-20	2019-12-20	-	Tencent Holdings Ltd	G87572	7375	Information retrieval services	China	Foreign	7372	Prepackaged Software	China	Foreign	-	-	-	Completed	np	-	-	-	700	700	700	700	-	-	-	-	Tencent Holdings Ltd	Hong Kong	Tencent Holdings Ltd	China	Chengdu Next Engine Co Ltd	-	Chengdu Next Engine Co Ltd	China	Public	C	Priv.	54309	-	1	-	-	-	-	-	IMA
2019-11-27	2019-12-06	2019-12-06	-	Zhejiang JIULI Hi-Tech Metals	16911P	3317	Steel pipe and tubes	China	Foreign	3312	Steel works, blast furnaces, and rolling mills	China	Foreign	7.122	10	7.122	Completed	708.753	788.845	2.19	56.152	002318	002318	002318	002318	002756	002756	002756	002756	Zhejiang JIULI Hi-Tech Metals Co Ltd	ShenzSME	Zhejiang JIULI Hi-Tech Metals	China	Yongxing Special Materials Technology Co Ltd	ShenzSME	Yongxing Special Materials	China	Public	C	Public	2856	-	1	-	1121	5.55	5.99	-3.08	IMA
2019-11-27	2019-11-27	2019-11-27	-	China Nuclear Shandong Energy	8J7854	1629	Heavy construction, nec	China	Foreign	1629	Heavy construction, nec	China	Foreign	100	100	100	Completed	34.772	34.772	-	34.753	-	-	-	-	-	-	0182	0182	China Nuclear Shandong Energy Co Ltd	-	China Nuclear Shandong Energy	China	Tongdao Century Concord Wind Power Co Ltd	-	Concord New Energy Group Ltd	Hong Kong	Priv.	C	Sub.	-	-	1	-	-	-	-	-	IMA
2019-11-27	2019-11-27	2019-11-27	-	Penta Laser Wenzhou Co Ltd	0K3210	3629	Electrical industrial apparatus, nec	China	Foreign	3699	Electric equipment, nec	China	Foreign	100	100	100	Completed	np	-	-	-	-	-	ELN	ELN	-	-	ELN	ELN	Penta Laser Wenzhou Co Ltd	-	El En SpA	Italy	Penta-Chutian Laser Technology (Wuhan) Co Ltd	-	El En SpA	Italy	Priv.	C	Priv.	-	-	1	-	-	-	-	-	IMA
2019-11-27	2019-11-27	2019-11-27	-	China Natl Gold Grp Co Ltd	3J5944	1041	Gold ores	China	Foreign	1011	Iron ores	Russian Fed	Foreign	-	-	-	Completed	np	-	-	-	-	-	-	-	-	-	-	-	China National Gold Group Co Ltd	-	China Natl Gold Grp Co Ltd	China	Upravlyayushchaya Kompania Intergeo OOO	-	Onexim Group Ltd	British Virgin	Priv.	C	Sub.	-	-	1	-	-	-	-	-	IMA
2019-11-27	2020-01-19	2020-01-19	-	Wenshi (Shenzhen) Eq Invest	8J4587	6799	Investors, nec	China	Foreign	0213	Hogs	China	Foreign	61.86	61.86	61.86	Completed	186.406	186.406	-	115.247	-	-	300498	300498	-	-	-	-	Wenshi (Shenzhen) Equity Investment Management Co Ltd	-	Wens Foodstuff Group Co Ltd	China	Henan Xinda Animal Husbandry Co Ltd	-	Henan Xinda Animal Husbandry	China	Sub.	C	Priv.	-	-	1	-	-	-	-	-	IMA
2019-11-27	2019-11-27	2019-11-27	-	Jiangsu Ya Dong Constr Dvlp	6J5342	6552	Land subdividers and developers, except cemeteries	China	Foreign	6513	Operators of apartment buildings	China	Foreign	55	55	55	Completed	8.542	8.542	-	4.695	-	-	-	-	-	-	-	-	Jiangsu Ya Dong Construction Development Group Co Ltd	-	Jiangsu Ya Dong Constr Dvlp	China	Nanjing Huaye United Investment Co Ltd	-	Jiangsu Ya Dong Constr Dvlp	China	Priv.	C	J.V.	-	-	1	-	-	-	-	-	IMA
2019-11-27	-	-	-	Shanghai Zesheng Invest Co	8J7514	6799	Investors, nec	China	Foreign	7375	Information retrieval services	China	Foreign	-	-	100	Pending	np	-	-	-	-	-	-	-	-	-	-	-	Shanghai Zesheng Investment Co Ltd	-	Shanghai Zesheng Invest Co	China	Chenxin Technology Co Ltd	-	Chenxin Tech Co Ltd	China	Priv.	P	Priv.	-	-	1	-	-	-	-	-	IMA
2019-11-27	-	-	-	Hangzhou Huashu Tianze Invest	8J7511	6799	Investors, nec	China	Foreign	7375	Information retrieval services	China	Foreign	-	-	100	Pending	np	-	-	-	-	-	-	-	-	-	-	-	Hangzhou Huashu Tianze Investment Partnership Enterprise LP	-	Zhongzi Huashu Asset Mgmt	China	Chenxin Technology Co Ltd	-	Chenxin Tech Co Ltd	China	Sub.	P	Priv.	-	-	1	-	-	-	-	-	IMA
2019-11-27	-	-	-	China Reform State-Owned	2J8653	6799	Investors, nec	China	Foreign	7375	Information retrieval services	China	Foreign	-	-	100	Pending	np	-	-	-	-	-	600000	600000	-	-	-	-	China Reform State-Owned Enterprise Operation (Guangzhou) Investment Fund LP	-	Shanghai Pudong Dvlp Bk	China	Chenxin Technology Co Ltd	-	Chenxin Tech Co Ltd	China	Sub.	P	Priv.	-	-	1	-	-	-	-	-	IMA
2019-11-27	2019-11-27	2019-11-27	-	YZF Luxembourg Sarl	0K4171	6799	Investors, nec	China	Foreign	8721	Accounting, auditing, and bookkeeping services	China	Foreign	10	10	10	Completed	392.715	392.715	-	39.25	-	-	-	-	-	-	-	-	YZF Luxembourg Sarl	-	YZF Luxembourg Sarl	China	Nanjing Yunzhangfang Network Technology Co Ltd	-	Nanjing Yunzhangfang Network	China	Priv.	C	Priv.	-	-	1	-	-	-	-	-	IMA
2019-11-27	2019-11-27	2019-11-27	-	Greenland Grp Haikou Ppty Co	2K7319	6552	Land subdividers and developers, except cemeteries	China	Foreign	6552	Land subdividers and developers, except cemeteries	China	Foreign	100	100	100	Completed	np	-	-	-	-	-	600606	600606	-	-	-	-	Greenland Group Haikou Property Co Ltd	-	Greenland Holdings Corp Ltd	China	Hainan Xianhehui Industrial Co Ltd	-	Hainan Xiansheng Baijiahui	China	Sub.	C	Sub.	-	1	1	-	-	-	-	-	IMA
2019-11-27	-	-	-	Kizilsu Tianshan Cement Co	0K4777	3241	Cement, hydraulic	China	Foreign	4911	Electric services	China	Foreign	-	-	100	Pending	np	-	-	0.795	-	-	000877	000877	-	-	-	-	Kizilsu Tianshan Cement Co Ltd	-	Xinjiang Tianshan Cement Co	China	Kizilsu Sinoma Energy Conservation Waste Heat Power Generation Co Ltd-Assets	-	China Natl Bldg Material Grp	China	Sub.	P	Sub.	-	-	1	-	-	-	-	-	IMA
2019-11-26	-	-	-	Canvest Kewei Envi Invest	3H3188	4953	Refuse systems	China	Foreign	4953	Refuse systems	China	Foreign	-	-	100	Pending	48.351	48.351	-	48.33	-	-	HSBA	HB1X HB2X HBC HBC1 HBC2 HSBA HSBC HSBC HSBI	-	-	-	-	Canvest Kewei Environmental Investment (Guangdong) Co Ltd	-	HSBC Holdings PLC	United Kingdom	Zhongshan City Guangye Longcheng Environmental Co Ltd	-	Shenzhen Guangye Longcheng Env	China	Sub.	P	Sub.	-	-	1	-	-	-	-	-	IMA
2019-11-26	-	-	-	Zhonghe Shandong Energy Co Ltd	9H5972	4911	Electric services	China	Foreign	4911	Electric services	China	Foreign	-	-	100	Pending	2.332	2.332	-	2.331	-	-	-	-	-	-	-	-	Zhonghe Shandong Energy Co Ltd	-	China National Nuclear Corp	China	Hami Hengxin New Energy Technology Co Ltd	-	Faithsmart Ltd	Hong Kong	Sub.	P	Sub.	-	-	1	-	-	-	-	-	IMA
2019-11-26	-	-	-	Zhonghe Shandong Energy Co Ltd	9H5972	4911	Electric services	China	Foreign	4911	Electric services	China	Foreign	-	-	100	Pending	3.963	3.963	-	3.962	-	-	-	-	-	-	-	-	Zhonghe Shandong Energy Co Ltd	-	China National Nuclear Corp	China	Hami Tianhong Solar Power Technology Co Ltd	-	Faithsmart Ltd	Hong Kong	Sub.	P	Sub.	-	-	1	-	-	-	-	-	IMA
2019-11-26	-	-	-	Zhonghe Shandong Energy Co Ltd	9H5972	4911	Electric services	China	Foreign	4911	Electric services	China	Foreign	-	-	100	Pending	10.869	10.869	-	10.864	-	-	-	-	-	-	-	-	Zhonghe Shandong Energy Co Ltd	-	China National Nuclear Corp	China	Jinchang Zhongke New Energy Co Ltd	-	Faithsmart Ltd	Hong Kong	Sub.	P	Sub.	-	-	1	-	-	-	-	-	IMA
2019-11-26	-	-	-	Zhonghe Shandong Energy Co Ltd	9H5972	4911	Electric services	China	Foreign	4911	Electric services	China	Foreign	-	-	100	Pending	1.128	1.128	-	1.127	-	-	-	-	-	-	-	-	Zhonghe Shandong Energy Co Ltd	-	China National Nuclear Corp	China	Wuwei Huadong Zhonghe New Energy Co Ltd	-	Faithsmart Ltd	Hong Kong	Sub.	P	Sub.	-	-	1	-	-	-	-	-	IMA
2019-11-26	-	-	-	Zhonghe Shandong Energy Co Ltd	9H5972	4911	Electric services	China	Foreign	4911	Electric services	China	Foreign	-	-	100	Pending	8.436	8.436	-	8.432	-	-	-	-	-	-	-	-	Zhonghe Shandong Energy Co Ltd	-	China National Nuclear Corp	China	Sunan Yugur Autonomous County Zhongneng Changyeyuan Co Ltd	-	Faithsmart Ltd	Hong Kong	Sub.	P	Sub.	-	-	1	-	-	-	-	-	IMA
2019-11-26	-	-	-	Zhonghe Shandong Energy Co Ltd	9H5972	4911	Electric services	China	Foreign	4911	Electric services	China	Foreign	-	-	100	Pending	24.147	24.147	-	24.137	-	-	-	-	-	-	-	-	Zhonghe Shandong Energy Co Ltd	-	China National Nuclear Corp	China	Pingluo Zhongdianke Energy Co Ltd	-	Faithsmart Ltd	Hong Kong	Sub.	P	Sub.	-	-	1	-	-	-	-	-	IMA
2019-11-26	-	-	-	Zhonghe Shandong Energy Co Ltd	9H5972	4911	Electric services	China	Foreign	4911	Electric services	China	Foreign	-	-	100	Pending	3.063	3.063	-	3.062	-	-	-	-	-	-	-	-	Zhonghe Shandong Energy Co Ltd	-	China National Nuclear Corp	China	Hami Yixin New Energy Technology Co Ltd	-	Faithsmart Ltd	Hong Kong	Sub.	P	Sub.	-	-	1	-	-	-	-	-	IMA
2019-11-26	-	-	-	Zhonghe Shandong Energy Co Ltd	9H5972	4911	Electric services	China	Foreign	4911	Electric services	China	Foreign	-	-	100	Pending	4.554	4.554	-	4.552	-	-	-	-	-	-	-	-	Zhonghe Shandong Energy Co Ltd	-	China National Nuclear Corp	China	Wuwei Jiuyuan Metal Components Co Ltd	-	Faithsmart Ltd	Hong Kong	Sub.	P	Sub.	-	-	1	-	-	-	-	-	IMA
2019-11-26	-	-	-	Shanxi Xinghuacun Fen Wine	81537N	2085	Distilled and blended liquors	China	Foreign	2084	Wines, brandy, and brandy spirits	China	Foreign	-	-	100	Pending	11.742	11.742	-	11.737	600809	600809	-	-	-	-	-	-	Shanxi Xinghuacun Fen Wine Factory Co Ltd	Shanghai	Shanxi Xinghuacun Fen Wine	China	Shanxi Xinghuacun Fen Wine Group Co Ltd Fenqing Winery	-	Shanxi Xinghuacun Fen Wine	China	Public	P	Sub.	7656	-	1	-	-	-	-	-	IMA
2019-11-26	-	-	-	Shanxi Xinghuacun Fen Wine	81537N	2085	Distilled and blended liquors	China	Foreign	2657	Folding paperboard boxes, including sanitary	China	Foreign	-	-	100	Pending	np	-	-	2.012	600809	600809	-	-	-	-	-	-	Shanxi Xinghuacun Fen Wine Factory Co Ltd	Shanghai	Shanxi Xinghuacun Fen Wine	China	Shanxi Xinghuacun Fen Wine Group Baoquan Welfare Co Ltd - Asset	-	Shanxi Xinghuacun Fen Wine	China	Public	P	Sub.	7656	-	1	-	-	-	-	-	IMA
2019-11-26	-	-	-	Shanxi Xinghuacun Fen Wine	81537N	2085	Distilled and blended liquors	China	Foreign	5085	Industrial supplies	China	Foreign	-	-	10	Pending	8.102	8.102	-	0.81	600809	600809	-	-	-	-	-	-	Shanxi Xinghuacun Fen Wine Factory Co Ltd	Shanghai	Shanxi Xinghuacun Fen Wine	China	Shanxi Xinghuacun Bamboo Leaf Wine Marketing Co Ltd	-	Shanxi Xinghuacun Fen Wine	China	Public	P	Sub.	7656	-	1	-	-	-	-	-	IMA
2019-11-26	-	-	-	Shanxi Xinghuacun Fen Wine	81537N	2085	Distilled and blended liquors	China	Foreign	5085	Industrial supplies	China	Foreign	-	-	10	Pending	175.037	175.037	-	17.496	600809	600809	-	-	-	-	-	-	Shanxi Xinghuacun Fen Wine Factory Co Ltd	Shanghai	Shanxi Xinghuacun Fen Wine	China	Shanxi Xinghuacun Fen Wine Sales Co Ltd	-	Shanxi Xinghuacun Fen Wine	China	Public	P	Sub.	7656	-	1	-	-	-	-	-	IMA
2019-11-26	-	-	-	Shanxi Xinghuacun Fen Wine	81537N	2085	Distilled and blended liquors	China	Foreign	2085	Distilled and blended liquors	China	Foreign	-	-	100	Pending	np	-	-	7.155	600809	600809	-	-	-	-	-	-	Shanxi Xinghuacun Fen Wine Factory Co Ltd	Shanghai	Shanxi Xinghuacun Fen Wine	China	Shanxi Xinghuacun Fen Wine Group Co Ltd-Assets	-	Shanxi Xinghuacun Fen Wine	China	Public	P	Sub.	7656	-	1	-	-	-	-	-	IMA
2019-11-26	-	-	-	Shanxi Xinghuacun Fen Wine	81537N	2085	Distilled and blended liquors	China	Foreign	2085	Distilled and blended liquors	China	Foreign	-	-	100	Pending	np	-	-	0.137	600809	600809	-	-	-	-	-	-	Shanxi Xinghuacun Fen Wine Factory Co Ltd	Shanghai	Shanxi Xinghuacun Fen Wine	China	Shanxi Xinghua Village Yiquanyong Liquor Co Ltd-Assets	-	Shanxi Xinghuacun Fen Wine	China	Public	P	Sub.	7656	-	1	-	-	-	-	-	IMA
2019-11-26	2019-11-26	2019-11-26	-	Tencent Holdings Ltd	G87572	7375	Information retrieval services	China	Foreign	8299	Schools and educational services, nec	China	Foreign	-	-	-	Completed	np	-	-	-	700	700	700	700	-	-	-	-	Tencent Holdings Ltd	Hong Kong	Tencent Holdings Ltd	China	Beijing Gaosibole Education Technology Ltd	-	Beijing Gaosibole Educ Tech	China	Public	C	Priv.	54309	-	1	-	-	-	-	-	IMA
2019-11-26	2019-11-26	2019-11-26	-	Investor Group	46145M	6799	Investors, nec	China	Foreign	7372	Prepackaged Software	China	Foreign	-	-	-	Completed	np	-	-	-	-	-	-	-	-	-	-	-	Investor Group	-	Investor Group	China	Shanghai Qingchuang Information Technology Co Ltd	-	Shanghai Qingchuang Info Tech	China	Priv.	C	Priv.	-	-	1	-	-	-	-	-	IMA
2019-11-26	2020-07-09	2020-07-09	-	Liaoning Gen Heavy Mach Co	6F9833	3532	Mining machinery and equipment, except oil and gas	China	Foreign	3559	Special industry machinery, nec	China	Foreign	100	100	100	Completed	np	-	-	-	-	-	-	-	-	-	-	-	Liaoning General Heavy Machinery Co Ltd	-	Liaoning Energy Industrial	China	Tiefa Coal Group Machinery Manufacturing Co Ltd	-	Liaoning Energy Industrial	China	Sub.	C	Priv.	-	-	1	-	-	-	-	-	IMA
2019-11-26	2019-11-26	2019-11-26	-	Shanghai Pudong Innotek	8F4844	6799	Investors, nec	China	Foreign	3674	Semiconductors and related devices	China	Foreign	-	-	-	Completed	np	-	-	-	-	-	-	-	-	-	-	-	Shanghai Pudong Innotek Capital Co Ltd	-	Shanghai Pudong Innotek	China	Xpeedic Technology Inc	-	Xpeedic Tech Inc	China	Priv.	C	Priv.	-	-	1	-	-	-	-	-	IMA
2019-11-26	2019-12-20	2019-12-20	-	Investor Group	46145M	6799	Investors, nec	China	Foreign	8711	Engineering services	China	Foreign	41	41	41	Completed	0.694	0.694	-	0.284	-	-	-	-	-	-	-	-	Investor Group	-	Investor Group	China	Suzhou Hexin Intelligent Technology Co Ltd	-	Suzhou Hexin Intelligent Tech	China	Priv.	C	Priv.	-	-	1	-	-	-	-	-	IMA
2019-11-26	2019-12-23	2019-12-23	-	Investor Group	46145M	6799	Investors, nec	China	Foreign	3559	Special industry machinery, nec	China	Foreign	51	51	51	Completed	9.202	9.202	-	4.691	-	-	-	-	-	-	300567	300567	Investor Group	-	Investor Group	China	Anhui Rongchuang Xinke Automation Equipment Manufacturing Co Ltd	-	Wuhan Jingce Electn Grp Co	China	Priv.	C	Sub.	-	-	1	-	-	-	-	-	IMA
2019-11-26	-	-	-	Shanghai Ximeng Material	8J3930	4731	Arrangement of transportation of freight and cargo	China	Foreign	5099	Durable goods, nec	China	Foreign	-	-	-	Pending	np	-	-	4.126	-	-	600692	600692	-	-	600692	600692	Shanghai Ximeng Material Trade Co Ltd	-	Shanghai Ya Tong Co Ltd	China	Shanghai Shanju International Trading Co Ltd	-	Shanghai Ya Tong Co Ltd	China	Sub.	P	Sub.	-	-	1	-	-	-	-	-	IMA
2019-11-26	2019-11-27	2019-11-27	-	Zhejiang Huatong Meat Prod Co	5C9071	2011	Meat packing plants	China	Foreign	0213	Hogs	China	Foreign	100	100	100	Completed	1.195	1.195	-	1.194	002840	002840	002840	002840	-	-	002840	002840	Zhejiang Huatong Meat Products Co Ltd	ShenzSME	Zhejiang Huatong Meat Prod Co	China	Lanxi Huatong Animal Husbandry Co Ltd	-	Zhejiang Huatong Meat Prod Co	China	Public	C	Sub.	2141	-	1	-	-	-	-	-	IMA
2019-11-26	2020-01-03	2020-01-03	-	Poly Platinum Entrps Ltd	8J4229	6799	Investors, nec	China	Foreign	7372	Prepackaged Software	China	Foreign	3.795	3.795	3.795	Completed	775.489	790.875	-	30	-	-	-	-	1119	1119	1119	1119	Poly Platinum Enterprises Ltd	-	Poly Platinum Entrps Ltd	China	iDreamSky Technology Holdings Ltd	Hong Kong	iDreamSky Tech Hldg Ltd	China	Priv.	C	Public	-	-	1	-	703	-	-	-	IMA
2019-11-26	2019-12-25	2019-12-25	-	Investor Group	46145M	6799	Investors, nec	China	Foreign	3691	Storage batteries	China	Foreign	100	100	100	Completed	213.314	213.314	-	213.222	-	-	-	-	-	-	002611	002611	Investor Group	-	Investor Group	China	Beijing Pride New Energy Battery Technology Co Ltd	-	Guangdong Dongfang Precision	China	Priv.	C	Sub.	-	-	1	-	-	-	-	-	IMA
2019-11-26	-	-	-	Investor Group	46145M	6799	Investors, nec	China	Foreign	4924	Natural gas distribution	China	Foreign	-	-	32.258	Pending	15.915	17.022	0.027	8.102	-	-	-	-	8479	8479	8479	8479	Investor Group	-	Investor Group	China	JTF International Holdings Ltd	HK GEM	JTF International Holdings Ltd	China	Priv.	P	Public	-	-	1	-	34	-2.15	0.31	-7.54	IMA
2019-11-26	2019-11-26	2019-11-26	-	Shenzhen Chuangfeng Invest	8J4127	6282	Investment advice	China	Foreign	7375	Information retrieval services	China	Foreign	30	30	30	Completed	0.28	0.28	-	0.084	-	-	-	-	-	-	002781	002781	Shenzhen Chuangfeng Investment Partnership LP	-	Shenzhen Chuangfeng Invest	China	Shenzhen Quanrong Technology Co Ltd	-	Shenzhen Qixin Group Co Ltd	China	Priv.	C	Sub.	-	-	1	-	-	-	-	-	IMA
2019-11-26	-	-	-	Zhonghe Shandong Energy Co Ltd	9H5972	4911	Electric services	China	Foreign	4911	Electric services	China	Foreign	-	-	100	Pending	5.235	5.235	-	5.232	-	-	-	-	-	-	-	-	Zhonghe Shandong Energy Co Ltd	-	China National Nuclear Corp	China	Shangde (Hami) Solar Power Generation Co Ltd	-	Faithsmart Ltd	Hong Kong	Sub.	P	Sub.	-	-	1	-	-	-	-	-	IMA
2019-11-26	-	-	-	Zhonghe Shandong Energy Co Ltd	9H5972	4911	Electric services	China	Foreign	4911	Electric services	China	Foreign	-	-	100	Pending	6.264	6.264	-	6.262	-	-	-	-	-	-	-	-	Zhonghe Shandong Energy Co Ltd	-	China National Nuclear Corp	China	Hami Junxin Photovoltaic Power Generation Co Ltd	-	Faithsmart Ltd	Hong Kong	Sub.	P	Sub.	-	-	1	-	-	-	-	-	IMA
2019-11-26	-	-	-	Cosco Shipping Specialized	4F1585	4412	Deep sea foreign transportation of freight	China	Foreign	4013	Railroad switching and terminal establishments	Hungary	Foreign	-	-	-	Pending	np	-	-	-	600428	600428	-	-	-	-	-	-	COSCO Shipping Specialized Carriers Co Ltd	Shanghai	China COSCO Shipping Corp Ltd	China	Bilk Kombiterminal Zrt	-	MAV	Hungary	Public	P	Sub.	1733	-	1	-	-	-	-	-	IMA
2019-11-26	2019-11-26	2019-11-26	-	Hunan Jiankede	8J4914	3559	Special industry machinery, nec	China	Foreign	3559	Special industry machinery, nec	China	Foreign	100	100	100	Completed	np	-	-	0.803	-	-	-	-	-	-	600815	600815	Hunan Jiankede Electromechanical Equipment Co Ltd	-	Hunan Jiankede	China	Xiament XGMA Machinery Co Ltd-Equipment(488)	-	Xiamen XGMA Machinery Co Ltd	China	Priv.	C	Sub.	-	-	1	-	-	-	-	-	IMA
2019-11-26	2019-11-26	2019-11-26	-	Henan Water Conservancy	8J3796	6282	Investment advice	China	Foreign	6282	Investment advice	China	Foreign	7.5	86.4	7.5	Completed	159.384	159.384	-	11.949	-	-	-	-	-	-	-	-	Henan Water Conservancy Investment Group Co Ltd	-	Henan Water Conservancy	China	Zhongzhou Water Holding Co Ltd	-	Henan Water Conservancy	China	Priv.	C	Sub.	-	-	1	-	-	-	-	-	IMA
2019-11-26	-	-	2020-09-30	Guangdong Sky Dragon Printing	Y2931J	2893	Printing ink	China	Foreign	7372	Prepackaged Software	China	Foreign	-	-	100	Withdrawn	np	-	-	75.285	300063	300063	300063	300063	-	-	-	-	Guangdong Sky Dragon Printing Ink Group Co Ltd	ShenzChNxt	Guangdong Sky Dragon Printing	China	Beijing Riddlemedia Technology Co Ltd	-	Beijing Riddlemedia Tech Co	China	Public	W	Priv.	1774	1	1	3488189034	-	-	-	-	IMA
2019-11-26	2019-12-31	2019-12-31	-	Jiangxi Tourism Group Co Ltd	5H2358	6282	Investment advice	China	Foreign	7011	Hotels and motels	China	Foreign	5	19.567	5	Completed	308.388	306.255	0.61	15.412	-	-	-	-	600358	600358	600358	600358	Jiangxi Tourism Group Co Ltd	-	Jiangxi Tourism Group Co Ltd	China	China United Travel Co Ltd	Shanghai	China United Travel Co Ltd	China	Priv.	C	Public	-	-	1	-	159	1.55	0.35	-2.63	IMA
2019-11-26	2020-03-13	2020-03-13	-	Shanghai Guijiu Entrp Mgmt Co	8J3769	6531	Real estate agents and managers	China	Foreign	6552	Land subdividers and developers, except cemeteries	China	Foreign	19.499	40.533	19.499	Completed	570.996	576.958	1.724	112.453	-	-	-	-	600696	600696	600696	600696	Shanghai Guijiu Enterprise Management Co Ltd	-	Shanghai Guijiu Entrp Mgmt Co	China	Shanghai Yanshi Enterprise Development Co Ltd	Shanghai	Shanghai Yanshi Entrp Dvlp Co	China	Priv.	C	Public	-	1	1	-	25	-7.12	-1.54	-6.55	IMA
2019-11-26	-	-	-	Qingdao Port Intl Co Ltd	0C4391	4499	Water transportation services, nec	China	Foreign	4491	Marine cargo handling	Utd Arab Em	Foreign	-	-	33.335	Pending	177.801	177.801	-	59.275	06198	06198 601298	-	-	-	-	1199	1199	Qingdao Port International Co Ltd	Hong Kong	Qingdao Port (Group) Co Ltd	China	Cosco Shipping Ports (Abu Dhabi) Ltd	-	COSCO SHIPPING Ports Ltd	Hong Kong	Public	P	J.V.	8611	-	1	-	-	-	-	-	IMA
2019-11-26	2019-12-03	2019-12-03	-	Zhejiang Geely Auto Co Ltd	36816H	3711	Motor vehicles and passenger car bodies	China	Foreign	3711	Motor vehicles and passenger car bodies	China	Foreign	100	100	100	Completed	72.114	72.114	-	72.083	-	-	-	-	-	-	0175	0175	Zhejiang Geely Automobile Co Ltd	-	Zhejiang Geely Hldg Grp Co	China	Jinan Geely Automobile Co Ltd	-	Geely Automobile Holdings Ltd	Hong Kong	Sub.	C	Sub.	-	-	1	-	-	-	-	-	IMA
2019-11-26	2020-12-11	2020-12-11	-	Guangdong Zhengye Tech Co Ltd	40891W	3829	Measuring&controlling devices	China	Foreign	3829	Measuring&controlling devices	China	Foreign	0.142	0.142	-	Completed	559.506	502.458	-	0.711	300410	300410	300410	300410	300410	300410	300410	300410	Guangdong Zhengye Technology Co Ltd	ShenzChNxt	Guangdong Zhengye Tech Co Ltd	China	Guangdong Zhengye Technology Co Ltd	ShenzChNxt	Guangdong Zhengye Tech Co Ltd	China	Public	C	Public	-	-	1	-	2001	-	-	-	IMA
2019-11-26	2019-11-26	2019-11-26	-	Investor Group	46145M	6799	Investors, nec	China	Foreign	7011	Hotels and motels	China	Foreign	45	45	45	Completed	4.913	4.913	-	2.252	-	-	-	-	-	-	-	-	Investor Group	-	Investor Group	China	Shenzhen Chengguo Business Hotel Management Co Ltd	-	Shenzhen SEG Group Co Ltd	China	Priv.	C	Sub.	-	-	1	-	-	-	-	-	IMA
2019-11-26	2020-01-21	2020-01-21	-	SPIC Qinggeer New Energy Co	8J5329	499A	Cogeneration, alternative energy sources	China	Foreign	499A	Cogeneration, alternative energy sources	China	Foreign	51	51	51	Completed	3.397	3.397	-	1.732	-	-	-	-	-	-	-	-	SPIC Qinggeer New Energy Co Ltd	-	State Power Invest Corp Ltd	China	Inner Mongolia Chahaer New Energy Co Ltd	-	State Power Invest Corp Ltd	China	Sub.	C	Sub.	-	-	1	-	-	-	-	-	IMA
2019-11-26	2020-03-03	2020-03-03	-	Tangshan Allianz Re Dvlp Co	1K1080	6552	Land subdividers and developers, except cemeteries	China	Foreign	6552	Land subdividers and developers, except cemeteries	China	Foreign	95	95	95	Completed	np	-	-	-	-	-	-	-	-	-	-	-	Tangshan Allianz Real Estate Development Co Ltd	-	Tangshan Allianz Re Dvlp Co	China	Tangshan Hongjun Real Estate Development Co Ltd	-	Tangshan Hongjun Re Dvlp Co	China	Priv.	C	Priv.	-	1	1	-	-	-	-	-	IMA
2019-11-26	-	-	-	Liaoning Sharing Country	1H3879	6552	Land subdividers and developers, except cemeteries	China	Foreign	6552	Land subdividers and developers, except cemeteries	China	Foreign	-	-	50	Pending	162.545	162.545	-	81.238	-	-	2007	2007 CTRYY	-	-	000981	000981	Liaoning Sharing Country Garden Industry Co Ltd	-	Country Garden Holdings Co Ltd	China	Shenyang Yinyi Real Estate Development Co Ltd	-	Yinyi Co Ltd	China	Sub.	P	Sub.	-	-	1	-	-	-	-	-	IMA
2019-11-26	-	-	-	Pingdingshan Rixin Mach Mnfg	8J3822	3559	Special industry machinery, nec	China	Foreign	3531	Construction machinery and equipment	China	Foreign	-	-	50.64	Pending	4.183	4.183	-	2.117	-	-	-	-	-	-	002535	002535	Pingdingshan Rixin Machinery Manufacturing Co Ltd	-	China Pingmei Shenma Energy &	China	Pingding Mountain Donglian Mining Machinery Manufacturing Co Ltd	-	Linzhou Heavy Mach Grp Co Ltd	China	Sub.	P	Sub.	-	-	1	-	-	-	-	-	IMA
2019-11-26	-	-	-	Guangdong Dongfang Precision	40800K	3555	Printing trades machinery	China	Foreign	3555	Printing trades machinery	China	Foreign	-	-	15.964	Intended	np	-	-	-	002611	002611	002611	002611	002611	002611	002611	002611	Guangdong Dongfang Precision Science & Technology Co Ltd	ShenzSME	Guangdong Dongfang Precision	China	Guangdong Dongfang Precision Science & Technology Co Ltd	ShenzSME	Guangdong Dongfang Precision	China	Public	I	Public	-	1	1	-	2199	-	-	-	IMA
2019-11-26	-	-	2021-03-09	Zhongke Xunda Biotech	9J2217	2836	Biological products, except diagnostic substances	China	Foreign	2836	Biological products, except diagnostic substances	China	Foreign	-	-	32	Withdrawn	np	-	-	3.691	-	-	8296	8296	-	-	-	-	Zhongke Xunda Biotechnology (Shenzhen) Co Ltd	-	Sino-Life Group Ltd	Hong Kong	Guangdong Xtem Biotechnology Co Ltd	-	Guangdong Xtem Biotech Co Ltd	China	Sub.	W	Priv.	-	1	1	-	-	-	-	-	IMA
2019-11-26	-	-	-	Zhonghe Shandong Energy Co Ltd	9H5972	4911	Electric services	China	Foreign	4911	Electric services	China	Foreign	-	-	100	Pending	21.225	21.225	-	21.216	-	-	-	-	-	-	-	-	Zhonghe Shandong Energy Co Ltd	-	China National Nuclear Corp	China	Hebei Guowei New Energy Technology Co Ltd	-	Faithsmart Ltd	Hong Kong	Sub.	P	Sub.	-	-	1	-	-	-	-	-	IMA
2019-11-25	-	-	-	Mao Feng Wei	8J3761	6799	Investors, nec	China	Foreign	7376	Computer facilities management services	China	Foreign	-	-	51	Pending	0.58	0.58	-	0.296	-	-	-	-	-	-	300588	300588	Mao Feng Wei	-	Mao Feng Wei	China	Shanghai Xiling Data Service Co Ltd	-	Xinjiang Sailing Info Tech Co	China	Inv.	P	Sub.	-	-	1	-	-	-	-	-	IMA
2019-11-25	2020-01-07	2020-01-07	-	Henan City Dvlp Envi Co Ltd	9H8862	4953	Refuse systems	China	Foreign	499A	Cogeneration, alternative energy sources	China	Foreign	100	100	100	Completed	1.969	1.969	-	1.968	000885	000885	-	-	-	-	000035	000035	Henan City Development Environment Co Ltd	Shenzhen	Henan Investment Group Co Ltd	China	Minquan Tianying Environmental Protection Energy Co Ltd	-	China Tian Ying Inc	China	Public	C	Sub.	1399	-	1	-	-	-	-	-	IMA
2019-11-25	2020-09-14	2020-09-14	-	Yantai Tayho Advanced	98901E	2299	Textile goods, nec	China	Foreign	2299	Textile goods, nec	China	Foreign	100	100	100	Completed	397.161	397.161	-	406.908	002254	002254	002254	002254	-	-	-	-	Yantai Tayho Advanced Materials Co Ltd	ShenzSME	Yantai Tayho Advanced	China	Yantai Tayho Advanced Materials Group Co Ltd	-	Yantai Guofeng Invest Hldg	China	Public	C	Sub.	1730	1	1	-	-	-	-	-	IMA
2019-11-25	-	-	-	Beijing Automotive Grp Co Ltd	1K3362	3711	Motor vehicles and passenger car bodies	China	Foreign	3711	Motor vehicles and passenger car bodies	Germany	Foreign	-	-	-	Status Unknown	np	-	-	-	-	-	-	-	DAI	DAI DAI DAI	DAI	DAI DAI DAI	Beijing Automotive Group Co Ltd	-	Beijing Automotive Grp Co Ltd	China	Daimler AG	Frankfurt	Daimler AG	Germany	Priv.	UN	Public	-	-	1	4022317116	298683	-	-	-	IMA
2019-11-25	2019-11-25	2019-11-25	-	Investor Group	46145M	6799	Investors, nec	China	Foreign	6099	Functions related to depository banking, nec	Argentina	Foreign	-	-	-	Completed	np	-	-	150	-	-	-	-	-	-	-	-	Investor Group	-	Investor Group	China	Bancar Tecnologia SA	-	Bancar Tecnologia SA	Argentina	Priv.	C	Priv.	-	-	1	-	-	-	-	-	IMA
2019-11-25	2019-11-25	2019-11-25	-	Triple Talents Ltd	9J0129	6799	Investors, nec	China	Foreign	7379	Computer related services,nec	China	Foreign	35	35	35	Completed	81.227	81.227	-	28.414	-	-	0650	0650	-	-	-	-	Triple Talents Ltd	-	IDG Energy Invest Group Ltd	Hong Kong	Weipin (Cayman) Holding Ltd	-	Weipin (Cayman) Holding Ltd	China	Sub.	C	Priv.	-	-	1	-	-	-	-	-	IMA
2019-11-25	2019-11-25	2019-11-25	-	Yantai Aodeke Automotive	8J3771	7372	Prepackaged Software	China	Foreign	3523	Farm machinery and equipment	China	Foreign	100	100	100	Completed	12.509	12.509	-	12.502	-	-	-	-	-	-	300278	300278	Yantai Aodeke Automotive Equipment Technology Co Ltd	-	Yantai Aodeke Automotive	China	Hubei Netlink Intelligent Equipment Co Ltd	-	Huachangda Intelligent Equip	China	Priv.	C	Sub.	-	-	1	-	-	-	-	-	IMA
2019-11-25	2019-11-25	2019-11-25	-	Enping Huasheng Hotel Mgmt Co	9J0119	6512	Operators of nonresidential buildings	China	Foreign	6512	Operators of nonresidential buildings	China	Foreign	100	100	100	Completed	11.372	11.372	-	11.365	-	-	-	-	-	-	2213	2213	Enping Huasheng Hotel Management Co Ltd	-	Enping Huasheng Hotel Mgmt Co	China	Enping Kangsheng Hotel Management Co Ltd	-	Yi Hua Holdings Ltd	China	Priv.	C	Sub.	-	-	1	-	-	-	-	-	IMA
[truncated: 18,778 more rows]

## Sheet: Search Criteria
Search Criteria
Request	Operator	Description	Hits
Database	Include	All Mergers & Acquisitions	n/a
Acquiror Nation (Code)	Include	China	80962
Date Announced	Between	01/01/2017 to 12/31/2019	19754
Custom Report		ma1...	19754
