# Supplementary material for: Analyzing the nexus between Chinese industrial policy and cross-border M&As
Source: PLoS One. 2024 May 2;19(5):e0299030. doi: 10.1371/journal.pone.0299030 (PMC11065231; doi:10.1371/journal.pone.0299030)
Supplement: S4 Data — (XLS) [file pone.0299030.s004.xls]

## Sheet: ma13
ma1
Date Announced	Date Effective	Date Effective/ Unconditional	Date Withdrawn	Acquiror Name	Acquiror CUSIP	Acquiror Primary SIC Code	Acquiror Primary SIC Code Description	Acquiror Nation	Acquiror State	Target Primary SIC Code	Target Primary SIC Code Description	Target Nation	Target State	% of Shares Acq.	% Owned After Trans- action	% sought	Status	Enterprise Value at Announcement ($mil)	Equity Value at Announcement ($mil)	Price Per Share	Value of Transaction ($mil)	Acquiror Primary Ticker Symbol	Acquiror Ticker Symbol	Acquiror Ultimate Parent Primary Ticker Symbol	Acquiror Ultimate Parent Ticker Symbol	Target Primary Ticker Symbol	Target Ticker Symbol	Target Ultimate Parent Primary Ticker Symbol	Target Ultimate Parent Ticker Symbol	Acquiror Full Name	Acquiror Primary Stock Exchange (Name)	Acquiror Ultimate Parent	Acquiror Ultimate Parent Nation	Target Name	Target Primary Stock Exchange (Name)	Target Ultimate Parent	Target Ultimate Parent Nation	Acq. Public Status	Status	Target Public Status	Acquiror Number of Employees	Number of Acquiror Advisors	Number of Bidders	Related Deal Number	Target Number of Employees	Offer Price to Target Stock Price Premium 1 Day Prior to Announcement	Offer Price to Target Stock Price Premium 1 Week Prior to Announcement	Offer Price to Target Stock Price Premium 4 Weeks Prior to Announcement	Master Deal Type
2022-02-11	-	-	-	Investor Group	46145M	6799	Investors, nec	China	Foreign	3577	Computer peripheral equipment, nec	China	Foreign	-	-	29.825	Pending	0	-	-	14.825	-	-	-	-	-	-	-	-	Investor Group	-	Investor Group	China	GRG Intelligent Technology Co Ltd	-	Guangzhou Radio Group Co Ltd	China	Priv.	P	Sub.	-	-	1	-	-	-	-	-	IMA
2022-02-10	-	-	-	Investor Group	46145M	6799	Investors, nec	China	Foreign	3691	Storage batteries	China	Foreign	-	-	14.92	Pending	0	-	-	49.985	-	-	-	-	-	-	-	-	Investor Group	-	Investor Group	China	Jiangsu Haiji New Energy Co Ltd	-	Jiangsu Haiji New Energy Co	China	Priv.	P	Priv.	-	-	1	-	-	-	-	-	IMA
2022-02-10	-	-	-	Investor Group	46145M	6799	Investors, nec	China	Foreign	1623	Water, sewer, pipeline & utility line construction	China	Foreign	-	-	62	Pending	0	-	-	64.223	-	-	-	-	-	-	002309	002309	Investor Group	-	Investor Group	China	Guangdong Zhongde Cable Co Ltd	-	Jiangsu Zhongli Group Co Ltd	China	Priv.	P	Sub.	-	-	1	-	-	-	-	-	IMA
2022-02-10	2022-02-10	2022-02-10	-	Investor Group	46145M	6799	Investors, nec	China	Foreign	6099	Functions related to depository banking, nec	France	Foreign	-	-	-	Completed	np	-	-	131.353	-	-	-	-	-	-	-	-	Investor Group	-	Investor Group	China	Alma SAS	-	Alma SAS	France	Priv.	C	Priv.	-	-	1	-	-	-	-	-	IMA
2022-02-09	-	-	-	Hanwei Electronics Group Corp	0H3657	3823	Process control instruments	China	Foreign	3674	Semiconductors and related devices	China	Foreign	-	-	18.16	Pending	43.278	43.278	-	7.854	300007	300007	300007	300007	-	-	-	-	Hanwei Electronics Group Corp	ShenzChNxt	Hanwei Electronics Group Corp	China	Xinli Automotive Electronics (Taizhou) Co Ltd	-	Xinli Tech Co Ltd	China	Public	P	Sub.	2548	-	1	-	-	-	-	-	IMA
2022-02-09	-	-	-	Shanghai Ruixikang Med Tech	3M7216	8099	Health and allied services, nec	China	Foreign	8731	Commercial physical and biological research	China	Foreign	-	-	30	Pending	0	-	-	0.754	-	-	-	-	-	-	-	-	Shanghai Ruixikang Medical Technology Co Ltd	-	Shanghai Ruixikang Med Tech	China	Shanghai Manba Manba Health Technology Co Ltd	-	Shanghai Manba Manba Health	China	Priv.	P	Priv.	-	-	1	-	-	-	-	-	IMA
2022-02-09	-	-	-	BECE Legend Group Co Ltd	5K6845	499A	Cogeneration, alternative energy sources	China	Foreign	4953	Refuse systems	China	Foreign	-	-	95	Pending	20.749	20.749	-	19.698	000803	000803	000803	000803	-	-	-	-	BECE Legend Group Co Ltd	Shenzhen	BECE Legend Group Co Ltd	China	Yinchuan Baolvte Biotechnology Co Ltd	-	Yinchuan Baolvte Biotech Co	China	Public	P	Priv.	425	-	1	-	-	-	-	-	IMA
2022-02-09	2022-02-09	2022-02-09	-	Yingjia Keda Invest Co Ltd	3M7983	6799	Investors, nec	China	Foreign	6552	Land subdividers and developers, except cemeteries	China	Foreign	4.561	4.561	4.561	Completed	931.139	293.424	0.631	13.404	-	-	-	-	000632	000632	000632	000632	Yingjia Keda Investment Co Ltd	-	Yingke Innovation Asset Mgmt	China	Fujian Sanmu Group Co Ltd	Shenzhen	Fujian Sanmu Group Co Ltd	China	Sub.	C	Public	-	-	1	-	590	1.78	-	5.25	IMA
2022-02-09	-	-	-	Weifu High-Tech Grp Co Ltd	94888A	3714	Motor vehicle parts and accessories	China	Foreign	3714	Motor vehicle parts and accessories	China	Foreign	-	-	100	Pending	np	-	-	-	000581	000581 200581	000581	000581 200581	-	-	-	-	Weifu High-Technology Group Co Ltd	Shenzhen	Weifu High-Tech Grp Co Ltd	China	VHIT Automotive Systems (Wuxi) Co Ltd	-	Robert Bosch Stiftung GmbH	Germany	Public	P	Sub.	5389	-	1	-	-	-	-	-	IMA
2022-02-09	-	-	-	Giant Network Group Co Ltd	6F9438	7372	Prepackaged Software	China	Foreign	6799	Investors, nec	China	Foreign	-	-	3.6	Pending	1964.82	1964.82	-	70.688	002558	002558	002558	002558	-	-	-	-	Giant Network Group Co Ltd	ShenzSME	Giant Network Group Co Ltd	China	Shanghai Yunfeng Xincheng Investment Center LP	-	Shanghai Yunfeng Xincheng	China	Public	P	Priv.	1681	-	1	-	-	-	-	-	IMA
2022-02-09	-	-	-	Suzhou TA & A Ultra Clean Tech	85742Z	2824	Manmade organic fibers, except cellulosic	China	Foreign	3692	Primary batteries, dry and wet	China	Foreign	-	-	7	Pending	1414.67	1414.67	-	98.963	300390	300390	300390	300390	-	-	300390	300390	Suzhou TA & A Ultra Clean Technology Co Ltd	ShenzChNxt	Suzhou TA & A Ultra Clean Tech	China	Yibin Tianyi Lithium Technology Innovation Co Ltd	-	Suzhou TA & A Ultra Clean Tech	China	Public	P	Sub.	2170	-	1	-	-	-	-	-	IMA
2022-02-08	-	-	-	Investor Group	46145M	6799	Investors, nec	China	Foreign	3721	Aircraft	China	Foreign	-	-	20.85	Pending	0	-	-	6	-	-	-	-	-	-	-	-	Investor Group	-	Investor Group	China	Aerospace Times Feipeng Co Ltd	-	Aerospace Times Feipeng Co	China	Priv.	P	Priv.	-	-	1	-	-	-	-	-	IMA
2022-02-08	-	-	-	RISE Education Cayman Ltd	8F6214	8299	Schools and educational services, nec	China	Foreign	3711	Motor vehicles and passenger car bodies	China	Foreign	-	-	100	Pending	586.614	586.614	-	587.324	REDU	REDU	REDU	REDU	-	-	-	-	RISE Education Cayman Ltd	Nasdaq	RISE Education Cayman Ltd	China	Dada Auto Inc	-	Dada Auto Inc	China	Public	P	Priv.	3621	-	1	-	-	-	-	-	IMA
2022-02-08	-	-	-	Huaihe Energy (Group) Co Ltd	2K9946	5052	Coal and other minerals and ores	China	Foreign	4931	Electric and other services combined	China	Foreign	-	-	10.7	Pending	np	-	-	-	600575	600575	-	-	-	-	-	-	Huaihe Energy (Group) Co Ltd	Shanghai	Huaihe Energy Hldg Grp Co Ltd	China	Huaihe Energy Electric Power Group Co Ltd	-	Huaihe Energy Hldg Grp Co Ltd	China	Public	P	Sub.	7530	-	1	-	-	-	-	-	IMA
2022-02-08	-	-	-	Huaihe Energy (Group) Co Ltd	2K9946	5052	Coal and other minerals and ores	China	Foreign	1221	Bituminous coal and lignite surface mining	China	Foreign	-	-	100	Pending	np	-	-	-	600575	600575	-	-	-	-	-	-	Huaihe Energy (Group) Co Ltd	Shanghai	Huaihe Energy Hldg Grp Co Ltd	China	Huainan Mining (Group) Co Ltd	-	Huaihe Energy Hldg Grp Co Ltd	China	Public	P	Sub.	7530	-	1	-	-	-	-	-	IMA
2022-02-08	-	-	-	Yangtze Optical Fibre & Cable	98474W	3357	Drawing and insulating of nonferrous wire	China	Foreign	1623	Water, sewer, pipeline & utility line construction	China	Foreign	-	-	49	Pending	58.75	58.75	-	28.822	6869	601869 6869	6869	601869 6869	-	-	-	-	Yangtze Optical Fibre & Cable Joint Stock Ltd Co	Hong Kong	Yangtze Optical Fibre & Cable	China	Jiangsu Changfei Zhongli Optical Fiber & Cable Co Ltd	-	Jiangsu Changfei Zhongli	China	Public	P	Priv.	2879	-	1	-	-	-	-	-	IMA
2022-02-08	-	-	-	Shenzhen Tagen Re Grp Co Ltd	7L4594	6552	Land subdividers and developers, except cemeteries	China	Foreign	6726	Investment offices, nec	China	Foreign	-	-	70	Pending	0	-	-	31.708	-	-	000090	000090	-	-	-	-	Shenzhen Tagen Real Estate Group Co Ltd	-	Shenzhen Tagen Group Co Ltd	China	Shenzhen Shenxingchen Technology Development Co Ltd	-	Shenzhen Special Econ Zone	China	Sub.	P	Sub.	-	-	1	-	-	-	-	-	IMA
2022-02-08	-	-	-	Hainan Asia Pharm Co Ltd	8E6751	2834	Pharmaceutical preparations	China	Foreign	2834	Pharmaceutical preparations	China	Foreign	-	-	25	Pending	0	-	-	5.626	-	-	300434	300434	-	-	300434	300434	Hainan Asia Pharmaceutical Co Ltd	-	Sichuan Goldstone Asia Pharm	China	Zhejiang Deyer Pharmaceutical Co Ltd	-	Sichuan Goldstone Asia Pharm	China	Sub.	P	Sub.	-	-	1	-	-	-	-	-	IMA
2022-02-08	-	-	-	Shanghai Weiqi Med Devices Co	3M7207	3845	Electromedical and electrotherapeutic apparatus	China	Foreign	3841	Surgical and medical instruments and apparatus	China	Foreign	-	-	44.96	Pending	12.159	12.159	-	5.473	-	-	6609	6609	-	-	-	-	Shanghai Weiqi Medical Devices Co Ltd	-	Shanghai HeartCare Med Tech	China	IasoCardiac Medical Technology Co Ltd	-	IasoCardiac Med Tech Co Ltd	China	Sub.	P	Priv.	-	-	1	-	-	-	-	-	IMA
2022-02-08	-	-	-	Chengdu Jiaozi Oriental	9K9308	6799	Investors, nec	China	Foreign	4789	Transportation services, nec	China	Foreign	-	-	5.367	Pending	1058.11	1102.67	5.486	59.253	-	-	-	-	603110	603110	603110	603110	Chengdu Jiaozi Oriental Investment Development Partnership LP	-	Chengdu Jiaozi Oriental	China	New East New Materials Co Ltd	Shanghai	New East New Materials Co Ltd	China	Priv.	P	Public	-	-	1	-	402	-15.02	-10	-13.91	IMA
2022-02-08	-	-	-	Jinruihong Microelectns	6K6373	3674	Semiconductors and related devices	China	Foreign	3674	Semiconductors and related devices	China	Foreign	-	-	58.69	Pending	np	-	-	-	-	-	-	-	-	-	-	-	Jinruihong Microelectronics (Quzhou) Co Ltd	-	Jinruihong Microelectns	China	Guojing (Jiaxing) Semiconductor Co Ltd	-	Guojing (Jiaxing)	China	Priv.	P	Priv.	-	-	1	-	-	-	-	-	IMA
2022-02-08	-	-	-	Shanghai Ailu Package Co Ltd	5F9163	3554	Paper industries machinery	China	Foreign	7372	Prepackaged Software	China	Foreign	-	-	7.25	Pending	62.834	62.834	-	4.561	301062	301062	301062	301062	-	-	-	-	Shanghai Ailu Package Co Ltd	ShenzChNxt	Shanghai Ailu Package Co Ltd	China	Shanghai Heyin Network Technology Co Ltd	-	Shanghai Heyin Network Tech	China	Public	P	Priv.	728	-	1	-	-	-	-	-	IMA
2022-02-07	-	-	-	Infinities Global Tech Lp	3M6942	6799	Investors, nec	China	Foreign	2711	Newspapers: publishing, or publishing & printing	China	Foreign	-	-	28.103	Intended	27.194	38.557	0.071	10.832	-	-	-	-	1961	1961	1961	1961	Infinities Global Technology LP	-	Infinities Tech (Cayman) Hldg	China	Jiu Zun Digital Interactive Entertainment Group Holdings Ltd	Hong Kong	Jiu Zun Digital Interactive	China	Sub.	I	Public	-	1	1	-	51	-	-	-33.05	IMA
2022-02-07	-	-	-	Beijing Energy Holding Co Ltd	1H6529	4911	Electric services	China	Foreign	4961	Steam and air conditioning supply	China	Foreign	-	-	-	Pending	np	-	-	-	-	-	-	-	002893	002893	002893	002893	Beijing Energy Holding Co Ltd	-	Beijing State-Owned Capital	China	Beijing Huayuanyitong Thermal Technology Co Ltd	ShenzSME	Beijing Huayuanyitong Thermal	China	Sub.	P	Public	-	-	1	-	981	-	-	-	IMA
2022-02-07	-	-	-	Jiangsu Olive Sensors Hi-Tech	49017W	3714	Motor vehicle parts and accessories	China	Foreign	3674	Semiconductors and related devices	China	Foreign	-	-	42	Pending	np	-	-	-	300507	300507	300507	300507	-	-	-	-	Jiangsu Olive Sensors High- Tech Co Ltd	ShenzChNxt	Jiangsu Olive Sensors Hi-Tech	China	Long Way Technology Co Ltd	-	Long Way Technology Co Ltd	China	Public	P	Priv.	524	-	1	-	-	-	-	-	IMA
2022-02-07	-	-	-	Investor Group	46145M	6799	Investors, nec	China	Foreign	5048	Ophthalmic goods	China	Foreign	-	-	51	Pending	0	-	-	3.374	-	-	-	-	-	-	-	-	Investor Group	-	Investor Group	China	Yunnan Jiamu Medical Equipment Co Ltd	-	Yunnan Jiamu Med Equip Co Ltd	China	Priv.	P	Priv.	-	-	1	-	-	-	-	-	IMA
2022-02-07	-	-	-	Shanghai NAR Industrial Co Ltd	2C0906	3952	Lead pencils, crayons, and artists' materials	China	Foreign	5085	Industrial supplies	China	Foreign	-	-	51	Pending	11.719	11.719	-	5.974	002825	002825	002825	002825	-	-	-	-	Shanghai NAR Industrial Co Ltd	ShenzSME	Shanghai NAR Industrial Co Ltd	China	Dongguan Junhong Optical Material Co Ltd	-	Dongguan Junhong Optical	China	Public	P	Priv.	936	-	1	-	-	-	-	-	IMA
2022-02-07	-	-	-	Guizhou Sanli Pharm Co Ltd	9H2814	2834	Pharmaceutical preparations	China	Foreign	2834	Pharmaceutical preparations	China	Foreign	-	-	95	Pending	38.408	38.408	-	36.475	603439	603439	603439	603439	-	-	-	-	Guizhou Sanli Pharmaceutical Co Ltd	Shanghai	Guizhou Sanli Pharm Co Ltd	China	Guiyang Dechang Xiang Pharmaceutical Co Ltd	-	Guizhou Jingyi Garden	China	Public	P	Sub.	884	-	1	-	-	-	-	-	IMA
2022-02-04	-	-	-	Hainan Sanya Jinshu Entrp	3M6857	6552	Land subdividers and developers, except cemeteries	China	Foreign	6552	Land subdividers and developers, except cemeteries	China	Foreign	-	-	100	Pending	271.52	6.918	-	271.52	-	-	1951	1951	-	-	-	-	Hainan Sanya Jinshu Enterprise Management Co Ltd	-	Jinxin Fertility Group Ltd	China	Shenzhen Hengyu Lianxiang Investment Development Co Ltd	-	Shenzhen Hengyu Lianxiang	China	Sub.	P	Priv.	-	-	1	-	-	-	-	-	IMA
2022-02-02	-	-	-	Hongyuan	3M5256	8742	Management consulting services	China	Foreign	4512	Air transportation, scheduled	Belgium	Foreign	-	-	49	Pending	np	-	-	-	-	-	-	-	-	-	-	-	Hongyuan	-	Hongyuan	China	Air Belgium SA	-	Air Belgium SA	Belgium	Priv.	P	Priv.	-	-	1	-	-	-	-	-	IMA
2022-01-31	2022-01-31	2022-01-31	-	ABB (China) Ltd	00640F	3612	Power, distribution, and specialty transformers	China	Foreign	3691	Storage batteries	China	Foreign	13	80	13	Completed	np	-	-	-	-	-	ABBN	A1BB34 ABB ABBN ABBNE	-	-	ABBN	A1BB34 ABB ABBN ABBNE	ABB (China) Ltd	-	ABB Ltd	Switzerland	Chargedot Shanghai New Energy Technology Co Ltd	-	ABB Ltd	Switzerland	Sub.	C	Sub.	-	-	1	-	-	-	-	-	IMA
2022-01-31	-	-	-	Foshan Honghui Re Dvlp Co Ltd	3M5140	6799	Investors, nec	China	Foreign	8748	Business consulting services, nec	China	Foreign	-	-	41	Pending	49.062	49.062	-	20.115	-	-	-	-	-	-	-	-	Foshan Honghui Real Estate Development Co Ltd	-	Guangzhou Yuexiu Group Co Ltd	China	Guangzhou Yunjia Economic Information Consulting Co Ltd	-	Guangzhou Yunjia Econ Info	China	Sub.	P	Priv.	-	-	1	-	-	-	-	-	IMA
2022-01-31	-	-	-	Shenzhen Kingdom Sci-Tech Co	82355Z	7372	Prepackaged Software	China	Foreign	6289	Security and commodity services, nec	Hong Kong	Foreign	-	-	19.917	Pending	36.107	46.169	0.077	9.202	600446	600446	600446	600446	8017	8017	8017	8017	Shenzhen Kingdom Sci-Tech Co Ltd	Shanghai	Shenzhen Kingdom Sci-Tech Co	China	TradeGo FinTech Ltd	HK GEM	TradeGo FinTech Ltd	Hong Kong	Public	P	Public	8401	-	1	-	111	-24.05	-24.05	-21.05	IMA
2022-01-31	-	-	-	Dongguan Innotech Jingli Ltd	3M5560	3944	Games, toys, children's vehicles,exc. dolls, bikes	China	Foreign	3826	Laboratory analytical instruments	China	Foreign	-	-	75	Pending	6.289	6.289	-	4.717	-	-	-	-	-	-	-	-	Dongguan Innotech Jingli Ltd	-	KLH Capital Ltd	Hong Kong	Guangdong Kiddieland Technology Co Ltd	-	Guangdong Kiddieland Tech Co	China	Sub.	P	Priv.	-	-	1	-	-	-	-	-	IMA
2022-01-31	-	-	-	Emperor Cinemas (China) Ltd	3M5131	7832	Motion picture theaters, except drive-in	China	Foreign	7832	Motion picture theaters, except drive-in	China	Foreign	-	-	100	Pending	np	-	-	-	-	-	491	491	-	-	-	-	Emperor Cinemas (China) Ltd	-	Emperor Culture Group Ltd	Hong Kong	Tale Success Ltd	-	Emperor Motion Picture Entrp	China	Sub.	P	Sub.	-	-	1	-	-	-	-	-	IMA
2022-01-30	-	-	-	Beijing Jiahua Yihe Mgmt &	0H4527	6282	Investment advice	China	Foreign	6799	Investors, nec	China	Foreign	-	-	12.47	Pending	23.577	23.577	-	2.94	-	-	1518	1518	-	-	-	-	Beijing Jiahua Yihe Management & Consulting Co Ltd	-	New Century Healthcare Hldg	China	Beijing Jiahua Yongsheng Medical Investment Management Co Ltd	-	Beijing Jiahua Likang Med	China	Sub.	P	Sub.	-	-	1	-	-	-	-	-	IMA
2022-01-29	-	-	-	Qinchuan Mach Tool & Tool Grp	0E3305	3569	General industrial machinery and equipment	China	Foreign	3541	Machine tools, metal cutting types	China	Foreign	-	-	5.32	Pending	295.527	295.527	-	15.722	000837	000837	000837	000837	-	-	000837	000837	Qinchuan Machine Tool & Tool Group Share Co Ltd	Shenzhen	Qinchuan Mach Tool & Tool Grp	China	Shaanxi Hanjiang Machine Tool Co Ltd	-	Qinchuan Mach Tool & Tool Grp	China	Public	P	Sub.	9959	-	1	-	-	-	-	-	IMA
2022-01-29	-	-	-	Yanji (Shanghai) Entrp Mgmt	9L7436	8748	Business consulting services, nec	China	Foreign	8099	Health and allied services, nec	China	Foreign	-	-	42.85	Pending	11.004	11.004	-	4.715	-	-	-	-	-	-	-	-	Yanji (Shanghai) Enterprise Management Co Ltd	-	Shanghai Tianyi Industrial	China	Beijing Meinian Meican Clinic Co Ltd	-	Beijing Dongfu Tongda Invest	China	Sub.	P	Sub.	-	-	1	-	-	-	-	-	IMA
2022-01-29	-	-	-	Zouquan (Xinghua) Industrial	3M4582	6799	Investors, nec	China	Foreign	2048	Prepared animal feeds, except for dogs and cats	China	Foreign	-	-	23.81	Pending	39.619	39.619	-	9.433	-	-	-	-	-	-	603363	603363	Zouquan (Xinghua) Industrial Investment Fund LP	-	Zouquan (Xinghua) Industrial	China	Jiangsu Aonong Biotechnology Co Ltd	-	Fujian Aonong Biological Tech	China	Priv.	P	Sub.	-	-	1	-	-	-	-	-	IMA
2022-01-29	-	-	-	Zhejiang Hisoar Pharmaceutical	98808K	2834	Pharmaceutical preparations	China	Foreign	2819	Industrial inorganic chemicals, nec	China	Foreign	-	-	34	Pending	9.248	9.248	-	3.144	002099	002099	002099	002099	-	-	-	-	Zhejiang Hisoar Pharmaceutical Co Ltd	ShenzSME	Zhejiang Hisoar Pharmaceutical	China	Jiangxi Bilin Industrial Co Ltd	-	Jiangxi Bilin Industrial Co	China	Public	P	Priv.	3282	-	1	-	-	-	-	-	IMA
2022-01-29	-	-	-	KEN WEIJIAN HU	3M4441	6799	Investors, nec	China	Foreign	7389	Business services, nec	China	Foreign	-	-	5	Pending	292.879	305.663	1.132	15.282	-	-	-	-	002811	002811	-	-	KEN WEIJIAN HU	-	KEN WEIJIAN HU	China	Cheng Chung Design Co Ltd	ShenzSME	Shenzhen Asiantime Yizhao	China	Inv.	P	Public	-	-	1	-	1639	-12.41	-18.37	-19.91	IMA
2022-01-29	-	-	-	Zhejiang Great Shengda	1H5018	2671	Packaging paper & plastics film,coated & laminated	China	Foreign	7334	Photocopying and duplicating services	China	Foreign	-	-	60	Pending	81.503	81.503	-	48.902	603687	603687	-	-	-	-	-	-	Zhejiang Great Shengda Packing Co Ltd	Shanghai	Hangzhou Great Shengda Invest	China	Sichuan Zhongfei Packaging Co Ltd	-	Jiangsu Zhongcai New	China	Public	P	Sub.	1823	-	1	-	-	-	-	-	IMA
2022-01-29	-	-	-	Geely Maijie Investment Co Ltd	3M4349	6799	Investors, nec	China	Foreign	3751	Motorcycles, bicycles, and parts	China	Foreign	-	-	29.766	Pending	700.247	836.836	1.845	249.094	-	-	-	-	000913	000913	000913	000913	Geely Maijie Investment Co Ltd	-	Ningbo Ruima Entrp Mgmt	China	Zhejiang Qianjiang Motorcycle Co Ltd	Shenzhen	Zhejiang Qianjiang Motorcycle	China	Sub.	P	Public	-	-	1	-	4144	-11.09	-17.06	-17.29	IMA
2022-01-29	-	-	-	Qinchuan Mach Tool & Tool Grp	74807K	3569	General industrial machinery and equipment	China	Foreign	3542	Machine tools, metal forming types	China	Foreign	-	-	9.31	Pending	253.309	253.309	-	23.583	000837	000837	000837	000837	-	-	000837	000837	Qinchuan Machine Tool & Tool Group Share Co Ltd	Shenzhen	Qinchuan Mach Tool & Tool Grp	China	Bochi Machine Tool Group Co Ltd	-	Qinchuan Mach Tool & Tool Grp	China	Public	P	Sub.	9959	-	1	-	-	-	-	-	IMA
2022-01-29	-	-	-	Investor Group	46145M	6799	Investors, nec	China	Foreign	2836	Biological products, except diagnostic substances	China	Foreign	-	-	82.7	Pending	255.959	255.959	-	211.678	-	-	-	-	-	-	300381	300381	Investor Group	-	Investor Group	China	Hunan Norchem Pharmaceutical Co Ltd	-	Guangdong VTR Bio-Tech Co Ltd	China	Priv.	P	Sub.	-	-	1	-	-	-	-	-	IMA
2022-01-29	-	-	-	Li Xiaoqing	3J8944	6799	Investors, nec	China	Foreign	1623	Water, sewer, pipeline & utility line construction	China	Foreign	-	-	5.468	Pending	286.731	840.532	1.72	45.959	-	-	-	-	603556	603556	603556	603556	Li Xiaoqing	-	Li Xiaoqing	China	Hexing Electrical Co Ltd	Shanghai	Hexing Electrical Co Ltd	China	Inv.	P	Public	-	-	1	-	3376	-12.27	-15.72	-20.72	IMA
2022-01-29	-	-	-	Jilin Great Health Tech Mgmt	3M6438	6799	Investors, nec	China	Foreign	8062	General medical and surgical hospitals	China	Foreign	-	-	43.24	Pending	4.402	4.402	-	1.903	-	-	-	-	-	-	-	-	Jilin Great Health Technology Management Co Ltd	-	Jilin Great Health Tech Mgmt	China	Jilin Changyi Meinian Onehealth Technology Management Co Ltd	-	Jilin Changyi Zone Tianjian	China	Priv.	P	Sub.	-	-	1	-	-	-	-	-	IMA
2022-01-29	-	-	-	Zhufeng Asset Mgmt (Beijing)	3M4328	6282	Investment advice	China	Foreign	5311	Department stores	China	Foreign	-	-	5.01	Pending	746.577	678.537	-	33.994	-	-	-	-	600738	600738	600738	600738	Zhufeng Asset Management (Beijing) Co Ltd	-	Zhufeng Asset Mgmt (Beijing)	China	Lanzhou Lishang Guochao Industrial Group Co Ltd	Shanghai	Lanzhou Lishang Guochao	China	Priv.	P	Public	-	-	1	-	592	-	-	-	IMA
2022-01-29	-	-	-	Shanghai Shouzhi New Energy	3M6416	8748	Business consulting services, nec	China	Foreign	1711	Plumbing, heating and air conditioning	China	Foreign	-	-	100	Pending	np	-	-	0.711	-	-	-	-	-	-	-	-	Shanghai Shouzhi New Energy Technology Co Ltd	-	Shanghai Shouzhi New Energy	China	Shanghai Guanfeng Information Technology Co Ltd-Asset	-	Ningbo Meishan Bonded Port	China	Priv.	P	Sub.	-	-	1	-	-	-	-	-	IMA
2022-01-29	-	-	-	Hangzhou Zhongya Mach Co Ltd	9A1879	3565	Packaging machinery	China	Foreign	3823	Process control instruments	China	Foreign	-	-	18	Pending	1.572	1.572	-	0.283	300512	300512	300512	300512	-	-	300512	300512	Hangzhou Zhongya Machinery Co Ltd	ShenzChNxt	Hangzhou Zhongya Mach Co Ltd	China	Nanjing Gerui Intelligent Equipment Co Ltd	-	Hangzhou Zhongya Mach Co Ltd	China	Public	P	Sub.	1363	-	1	-	-	-	-	-	IMA
2022-01-29	-	-	-	Yanji (Shanghai) Entrp Mgmt	9L7436	8748	Business consulting services, nec	China	Foreign	8099	Health and allied services, nec	China	Foreign	-	-	38.09	Pending	7.618	7.618	-	2.902	-	-	-	-	-	-	-	-	Yanji (Shanghai) Enterprise Management Co Ltd	-	Shanghai Tianyi Industrial	China	Beijing Meinian Meihe Clinic Co Ltd	-	Beijing Dongfu Tongda Invest	China	Sub.	P	Sub.	-	-	1	-	-	-	-	-	IMA
2022-01-29	-	-	-	Shenzhen Hefeng Electns Co	3M4351	5099	Durable goods, nec	China	Foreign	5065	Electronic parts and equipment, nec	China	Foreign	-	-	51	Pending	46.039	46.039	-	23.48	-	-	-	-	-	-	002191	002191	Shenzhen Hefeng Electronics Co Ltd	-	Shenzhen Hefeng Electns Co	China	Shenzhen Heyuan Jinjia Electronic Technology Co Ltd	-	Shenzhen Jinjia Group Co Ltd	China	Priv.	P	Sub.	-	-	1	-	-	-	-	-	IMA
2022-01-29	-	-	-	Investor Group	46145M	6799	Investors, nec	China	Foreign	5063	Electrical apparatus and equip	China	Foreign	-	-	18.2	Pending	155.493	155.493	-	28.3	-	-	-	-	-	-	300477	300477	Investor Group	-	Investor Group	China	Hunan Yacheng New Materials Co Ltd	-	Beijing Hezong Science & Tech	China	Priv.	P	Sub.	-	-	1	-	-	-	-	-	IMA
2022-01-28	-	-	-	Shanghai Mu Xin Asset Mgmt	9K6769	6799	Investors, nec	China	Foreign	4213	Trucking, except local	China	Foreign	-	-	5	Pending	729.585	539.094	0.962	26.939	-	-	-	-	603569	603569	-	-	Shanghai Mu Xin Asset Management Ltd	-	Shanghai Mu Xin Asset Mgmt	China	Beijing Changjiu Logistics Co Ltd	Shanghai	Jilin Changjiu Industrial Grp	China	Priv.	P	Public	-	-	1	-	1508	-7.83	-15.7	-15.35	IMA
2022-01-28	-	-	-	China Overseas Grand Oceans	7C9115	6552	Land subdividers and developers, except cemeteries	China	Foreign	6552	Land subdividers and developers, except cemeteries	China	Foreign	-	-	33	Pending	129.302	129.302	-	42.644	-	-	81	81	-	-	-	-	China Overseas Grand Oceans Property Group Co Ltd	-	China Overseas Grand Oceans	Hong Kong	Xuzhou Weituo Property Development Co Ltd	-	Xuzhou Weituo Ppty Dvlp Co	China	Sub.	P	Priv.	-	-	1	-	-	-	-	-	IMA
2022-01-28	-	-	-	Beijing Constr Engineering	3M5487	4953	Refuse systems	China	Foreign	4953	Refuse systems	China	Foreign	-	-	70	Pending	10.664	10.664	-	7.46	-	-	300958	300958	-	-	-	-	Beijing Construction Engineering Green Energy Environmental Technology Co Ltd	-	BCEG Envi Remediation Co Ltd	China	Haixi Huayu Environmental Protection Co Ltd	-	Beijing Guotai Jindian Envi	China	Sub.	P	Sub.	-	-	1	-	-	-	-	-	IMA
2022-01-28	-	-	-	Han's Laser Tech Ind Grp Co	0E9392	3699	Electric equipment, nec	China	Foreign	3559	Special industry machinery, nec	China	Foreign	-	-	9.25	Pending	8.413	8.413	-	0.778	002008	002008	002008	002008	-	-	002008	002008	Han's Laser Technology Industry Group Co Ltd	ShenzSME	Han's Laser Tech Ind Grp Co	China	Shenzhen Dazu Machine Tool Technology Co Ltd	-	Han's Laser Tech Ind Grp Co	China	Public	P	Sub.	14174	-	1	-	-	-	-	-	IMA
2022-01-28	-	-	-	Jinhua Wutong Invest Mgmt Co	2F3132	6799	Investors, nec	China	Foreign	3572	Computer storage devices	China	Foreign	-	-	10	Pending	10.455	10.455	-	1.045	-	-	300292	300292	-	-	-	-	Jinhua Wutong Investment Management Co Ltd	-	Wutong Holding Group Co Ltd	China	Shanghai BroadMobi Communication Technology Co Ltd	-	Shanghai BroadMobi Commun Tech	China	Sub.	P	Sub.	-	-	1	-	-	-	-	-	IMA
2022-01-28	-	-	-	Xiangyang BOYA Precision	6K9295	3421	Cutlery	China	Foreign	3629	Electrical industrial apparatus, nec	China	Foreign	-	-	51	Pending	6.875	6.875	-	3.504	300971	300971	300971	300971	-	-	-	-	Xiangyang BOYA Precision Industrial Equipments Co Ltd	ShenzChNxt	Xiangyang BOYA Precision	China	Wuhan Xingda Hi Tech Engineering Co Ltd	-	Shule Yishang Ecological Envi	China	Public	P	Sub.	702	-	1	-	-	-	-	-	IMA
2022-01-28	-	-	-	China Gen Tech Grp Hldg Ltd	16971H	5099	Durable goods, nec	China	Foreign	3541	Machine tools, metal cutting types	China	Foreign	-	-	23.077	Pending	1106.75	1043.17	0.619	312.765	-	-	-	-	000410	000410	000410	000410	China General Technology (Group) Holding Ltd	-	China Gen Tech Grp Hldg Ltd	China	Shenyang Machine Tool Co Ltd	Shenzhen	Shenyang Machine Tool Co Ltd	China	Priv.	P	Public	-	-	1	-	4597	-11.86	-21.51	-21.83	IMA
2022-01-28	-	-	-	Shanghai Land (Grp) Co	83933A	6552	Land subdividers and developers, except cemeteries	China	Foreign	7011	Hotels and motels	China	Foreign	-	-	100	Pending	707.492	707.492	-	707.069	-	-	-	-	-	-	-	-	Shanghai Land (Group) Co Ltd	-	Shanghai Land (Grp) Co	China	Shanghai Shimao North Bund Development & Construction Co Ltd	-	Gemfair Investments Ltd	Hong Kong	Priv.	P	J.V.	-	-	1	-	-	-	-	-	IMA
2022-01-28	-	-	-	Horgos Prince Venture Invest	0J9187	6799	Investors, nec	China	Foreign	2671	Packaging paper & plastics film,coated & laminated	China	Foreign	-	-	13.33	Pending	0.885	0.885	-	0.118	-	-	002735	002735	-	-	002735	002735	Horgos Prince Venture Investment Co Ltd	-	Shenzhen Prince New Materials	China	Jiangsu Baiyu Packaging Material Technology Co Ltd	-	Shenzhen Prince New Materials	China	Sub.	P	Sub.	-	-	1	-	-	-	-	-	IMA
2022-01-28	-	-	-	China Overseas Grand Oceans	7C9115	6552	Land subdividers and developers, except cemeteries	China	Foreign	6552	Land subdividers and developers, except cemeteries	China	Foreign	-	-	33	Pending	145.411	145.411	-	47.957	-	-	81	81	-	-	-	-	China Overseas Grand Oceans Property Group Co Ltd	-	China Overseas Grand Oceans	Hong Kong	Xuzhou Runyao Property Co Ltd	-	Xuzhou Runyao Ppty Co Ltd	China	Sub.	P	Priv.	-	-	1	-	-	-	-	-	IMA
2022-01-28	-	-	-	China Overseas Grand Oceans	7C9115	6552	Land subdividers and developers, except cemeteries	China	Foreign	6552	Land subdividers and developers, except cemeteries	China	Foreign	-	-	24	Pending	277.354	277.354	-	66.525	-	-	81	81	-	-	81	81	China Overseas Grand Oceans Property Group Co Ltd	-	China Overseas Grand Oceans	Hong Kong	Yiwu Haichuang Property Development Co Ltd	-	China Overseas Grand Oceans	Hong Kong	Sub.	P	Sub.	-	-	1	-	-	-	-	-	IMA
2022-01-28	-	-	-	Investor Group	46145M	6799	Investors, nec	China	Foreign	7376	Computer facilities management services	China	Foreign	-	-	66.66	Pending	9.434	9.434	-	6.285	-	-	-	-	-	-	-	-	Investor Group	-	Investor Group	China	Beijing Chebai Intelligent Network Technology Co Ltd	-	Beijing Rongzhi Weichuang	China	Priv.	P	Sub.	-	-	1	-	-	-	-	-	IMA
2022-01-28	-	-	-	Zhangye Fengle Seed Ind Co	3M3916	0131	Cotton	China	Foreign	5153	Grain and field beans	China	Foreign	-	-	100	Pending	23.347	23.347	-	23.333	-	-	000713	000713	-	-	-	-	Zhangye Fengle Seed Industry Co Ltd	-	Hefei Fengle Seed Co Ltd	China	Inner Mongolia Jinling Silage Corn Seed Industry Co Ltd	-	Inner Mongolia Jinling Silage	China	Sub.	P	Priv.	-	-	1	-	-	-	-	-	IMA
2022-01-28	-	-	-	Boham Estate (Shenzhen) Co	7L4344	6552	Land subdividers and developers, except cemeteries	China	Foreign	8748	Business consulting services, nec	China	Foreign	-	-	50	Pending	173.376	173.376	-	86.636	-	-	-	-	-	-	884	884	Boham Estate (Shenzhen) Co Ltd	-	Henderson Development Ltd	Hong Kong	Suzhou Xingli Business Consultancy Co Ltd	-	CIFI Holdings (Group) Co Ltd	China	Sub.	P	Sub.	-	-	1	-	-	-	-	-	IMA
2022-01-28	-	-	-	Anhui Conch Venture Green	3M4402	6799	Investors, nec	China	Foreign	6799	Investors, nec	China	Foreign	-	-	100	Pending	np	-	-	125.638	-	-	586	586	-	-	-	-	Anhui Conch Venture Green Energy Environmental Protection Group Co Ltd	-	China Conch Venture Hldg Ltd	China	Shenzhen Agile Environmental Technology Co Ltd, Guangzhou Agile Solid Waste Treatment Co Ltd-companies(5)	-	Full Choice Investments Ltd	Hong Kong	Sub.	P	Sub.	-	-	1	-	-	-	-	-	IMA
2022-01-28	-	-	-	Zhang Jiangbo	3M3927	6799	Investors, nec	China	Foreign	5099	Durable goods, nec	China	Foreign	-	-	11.097	Pending	328.017	360.083	1.604	39.934	-	-	-	-	600857	600857	600857	600857	Zhang Jiangbo	-	Zhang Jiangbo	China	Ningbo Zhongbai Co Ltd	Shanghai	Ningbo Zhongbai Co Ltd	China	Inv.	P	Public	-	-	1	-	190	-	-	-	IMA
2022-01-27	-	-	-	Investor Group	46145M	6799	Investors, nec	China	Foreign	3714	Motor vehicle parts and accessories	China	Foreign	-	-	10.204	Pending	153.985	153.985	-	15.821	-	-	-	-	-	-	603358	603358	Investor Group	-	Investor Group	China	Jiangsu Hengyi Industrial Technology Co Ltd	-	Huada Automotive Tech Corp Ltd	China	Priv.	P	Sub.	-	-	1	-	-	-	-	-	IMA
2022-01-27	-	-	-	Beijing InterAct Tech Co Ltd	07704H	7376	Computer facilities management services	China	Foreign	7375	Information retrieval services	China	Foreign	-	-	100	Pending	54.994	54.994	-	55.374	300419	300419	300419	300419	-	-	-	-	Beijing InterAct Technology Co Ltd	ShenzChNxt	Beijing InterAct Tech Co Ltd	China	Shandong Chinasoft Fintech Information Technology Co Ltd	-	Beijing Xinrui Huasheng Tech	China	Public	P	Sub.	331	-	1	-	-	-	-	-	IMA
2022-01-27	-	-	-	Investor Group	46145M	6799	Investors, nec	China	Foreign	7372	Prepackaged Software	China	Foreign	-	-	35	Pending	31.425	31.425	-	11.075	-	-	-	-	-	-	300170	300170	Investor Group	-	Investor Group	China	Shanghai Zhenzhi Technology Co Ltd	-	Hand Enterprise Solutions Co	China	Priv.	P	Sub.	-	-	1	-	-	-	-	-	IMA
2022-01-27	-	-	-	Chengdu Jinrun Fude Med Mgmt	3M3897	6726	Investment offices, nec	China	Foreign	8099	Health and allied services, nec	China	Foreign	-	-	15	Pending	302.398	302.398	-	45.673	-	-	-	-	-	-	1951	1951	Chengdu Jinrun Fude Medical Management Co Ltd	-	Chengdu Jinrun Fude Med Mgmt	China	Shenzhen Zhongshan Urology Hospital	-	Jinxin Fertility Group Ltd	China	Priv.	P	Sub.	-	-	1	-	-	-	-	-	IMA
2022-01-27	-	-	-	Huayin (Shenzhen) Finl Hldg	3M3662	6799	Investors, nec	China	Foreign	6531	Real estate agents and managers	China	Foreign	-	-	100	Pending	136.792	7.856	-	137.738	-	-	-	-	-	-	000056	000056 200056	Huayin (Shenzhen) Financial Holding Co Ltd	-	Huayin (Shenzhen) Finl Hldg	China	Chengdu Wongtee Commercial Management Co Ltd	-	Shenzhen Wongtee Intl Entrp	China	Priv.	P	Sub.	-	-	1	-	-	-	-	-	IMA
2022-01-27	-	-	-	Sichuan Changhong Electn Hldg	5F7955	3634	Electric housewares and fans	China	Foreign	3569	General industrial machinery and equipment	China	Foreign	-	-	100	Pending	np	-	-	-	-	-	-	-	-	-	600839	600839	Sichuan Changhong Electronic Holdings Group Co Ltd	-	Sichuan Changhong Electn Hldg	China	Sichuan Changhong Jijia Precision Co Ltd- Machinery & Equipment (92)	-	Sichuan Changhong Elec Co Ltd	China	Priv.	P	Sub.	-	-	1	-	-	-	-	-	IMA
2022-01-27	-	-	-	Sichuan Changhong Electn Hldg	5F7955	3634	Electric housewares and fans	China	Foreign	3825	Instruments to measure electricity	China	Foreign	-	-	100	Pending	np	-	-	-	-	-	-	-	-	-	600839	600839	Sichuan Changhong Electronic Holdings Group Co Ltd	-	Sichuan Changhong Electn Hldg	China	Sichuan Changhong Electronic Component Co Ltd- Machinery & Equipment (131)	-	Sichuan Changhong Elec Co Ltd	China	Priv.	P	Sub.	-	-	1	-	-	-	-	-	IMA
2022-01-27	-	-	-	Sichuan Changhong Electn Hldg	5F7955	3634	Electric housewares and fans	China	Foreign	3559	Special industry machinery, nec	China	Foreign	-	-	100	Pending	np	-	-	-	-	-	-	-	-	-	600839	600839	Sichuan Changhong Electronic Holdings Group Co Ltd	-	Sichuan Changhong Electn Hldg	China	Sichuan Changhong Mold & Plastic Technology Co Ltd- Machinery & Equipment (404)	-	Sichuan Changhong Elec Co Ltd	China	Priv.	P	Sub.	-	-	1	-	-	-	-	-	IMA
2022-01-27	-	-	-	Investor Group	46145M	6799	Investors, nec	China	Foreign	3585	Refrigeration and heating equipment	China	Foreign	-	-	23.67	Pending	152.679	152.679	-	36.389	-	-	-	-	-	-	002239	002239	Investor Group	-	Investor Group	China	Aitaisi New Energy Technology (Shanghai) Co Ltd	-	Aotecar New Energy Tech Co	China	Priv.	P	J.V.	-	-	1	-	-	-	-	-	IMA
2022-01-27	-	-	-	Sichuan Changhong Electn Hldg	5F7955	3634	Electric housewares and fans	China	Foreign	3634	Electric housewares and fans	China	Foreign	-	-	100	Pending	np	-	-	31.847	-	-	-	-	-	-	600839	600839	Sichuan Changhong Electronic Holdings Group Co Ltd	-	Sichuan Changhong Electn Hldg	China	Sichuan Changhong Precision Electronics Technology Co Ltd- Machinery & Equipment (150)	-	Sichuan Changhong Elec Co Ltd	China	Priv.	P	Sub.	-	-	1	-	-	-	-	-	IMA
2022-01-27	-	-	-	Quanzhou Taishang Invest Zone	3M3562	6799	Investors, nec	China	Foreign	3086	Plastics foam products	China	Foreign	-	-	22.626	Pending	352.114	284.787	0.88	83.853	-	-	-	-	300169	300169	300169	300169	Quanzhou Taishang Investment Zone Jucheng Intelligent Machinery Partnership LP	-	Quanzhou Taishang Invest Zone	China	Changzhou Tiansheng New Materials Co Ltd	ShenzChNxt	Changzhou Tiansheng New	China	Priv.	P	Public	-	-	1	-	779	-	-16.01	-16.89	IMA
2022-01-27	2022-02-08	2022-02-08	-	Investor Group	46145M	6799	Investors, nec	China	Foreign	3711	Motor vehicles and passenger car bodies	China	Foreign	53.43	53.43	53.43	Completed	78.663	78.663	-	42.32	-	-	-	-	-	-	-	-	Investor Group	-	Investor Group	China	Chengdu Bus Co Ltd	-	Chengdu Bus Co Ltd	China	Priv.	C	Priv.	-	-	1	-	-	-	-	-	IMA
2022-01-27	-	-	-	Guangzhou Great Power Energy	9A3023	3691	Storage batteries	China	Foreign	3691	Storage batteries	China	Foreign	-	-	24.08	Pending	295.973	295.973	-	71.763	300438	300438	300438	300438	-	-	300438	300438	Guangzhou Great Power Energy & Technology Co Ltd	ShenzChNxt	Guangzhou Great Power Energy	China	Shida Battery Technology Co Ltd	-	Guangzhou Great Power Energy	China	Public	P	Sub.	7846	-	1	-	-	-	-	-	IMA
2022-01-27	-	-	-	Quanzhou Haisi Water Invest	3M4110	1711	Plumbing, heating and air conditioning	China	Foreign	3511	Turbines and turbine generator sets	China	Foreign	-	-	-	Pending	np	-	-	-	-	-	-	-	300694	300694	300694	300694	Quanzhou Haisi Water Investment Co Ltd	-	Quanzhou Haisi Water Invest	China	Wuxi Lihu Corp Ltd	ShenzChNxt	Wuxi Lihu Corp Ltd	China	Priv.	P	Public	-	-	1	-	2169	-	-	-	IMA
2022-01-26	2022-01-26	2022-01-26	-	Shi Liangxi	3M3225	6799	Investors, nec	China	Foreign	3532	Mining machinery and equipment, except oil and gas	China	Foreign	2	51	2	Completed	np	-	-	-	-	-	-	-	-	-	-	-	Shi Liangxi	-	Shi Liangxi	China	Zhongmei Machinery Group Co Ltd	-	Zhongmei Mach Grp Co Ltd	China	Inv.	C	Priv.	-	-	1	-	-	-	-	-	IMA
2022-01-26	-	-	-	Chongqing Zongshen Power Mach	16406V	3714	Motor vehicle parts and accessories	China	Foreign	3711	Motor vehicles and passenger car bodies	China	Foreign	-	-	44	Pending	3.427	3.427	-	1.507	001696	001696	001696	001696	-	-	001696	001696	Chongqing Zongshen Power Machinery Co Ltd	ShenzSME	Chongqing Zongshen Power Mach	China	Chongqing Zongshen New Energy Development Co Ltd	-	Chongqing Zongshen Power Mach	China	Public	P	Sub.	7754	-	1	-	-	-	-	-	IMA
2022-01-26	-	-	-	Investor Group	46145M	6799	Investors, nec	China	Foreign	3648	Lighting equipment, nec	China	Foreign	-	-	100	Pending	7.608	7.608	-	7.602	-	-	-	-	-	-	000861	000861	Investor Group	-	Investor Group	China	Zhaoqing Guangheng Lighting Co Ltd	-	Guangdong Highsun Group Co Ltd	China	Priv.	P	Sub.	-	-	1	-	-	-	-	-	IMA
2022-01-26	-	-	-	Maoming Petro-Chem Shihua Co	56513M	2899	Chemicals and chemical preparations, nec	China	Foreign	7372	Prepackaged Software	China	Foreign	-	-	69	Pending	96.303	96.303	-	66.396	000637	000637	000637	000637	-	-	-	-	Maoming Petro-Chemical Shihua Co Ltd	Shenzhen	Maoming Petro-Chem Shihua Co	China	Beijing Xinwoda Marine Technology Co Ltd	-	Beijing Xinyu Invest Ctr Lp	China	Public	P	Sub.	684	-	1	-	-	-	-	-	IMA
2022-01-26	-	-	-	Tianjin Tianren Cycle Inds Co	9J7166	3751	Motorcycles, bicycles, and parts	China	Foreign	3751	Motorcycles, bicycles, and parts	China	Foreign	-	-	100	Pending	np	-	-	13.319	-	-	600679	600679 900916	-	-	-	-	Tianjin Tianren Cycle Industries Co Ltd	-	Shanghai Phoenix Entrp (Grp)	China	Tianjin Tigerbike Co Ltd- Bicycle Assets	-	Tianjin Tigerbike Co Ltd	China	Sub.	P	Sub.	-	-	1	-	-	-	-	-	IMA
2022-01-26	2022-01-26	2022-01-26	-	Hangzhou Flariant New Energy	3M3258	4911	Electric services	China	Foreign	3674	Semiconductors and related devices	China	Foreign	100	100	100	Completed	np	-	-	-	-	-	605566	605566	-	-	-	-	Hangzhou Flariant New Energy Co Ltd	-	Hangzhou Flariant Co Ltd	China	Zhejiang Yuhe New Material Co Ltd- Solar Cell Packaging Film Business	-	Zhejiang Yuhe New Material Co	China	Sub.	C	Sub.	-	-	1	-	-	-	-	-	IMA
2022-01-26	-	-	-	Nantong Haixing Electns Co	1H3203	3353	Aluminum sheet, plate, and foil	China	Foreign	3674	Semiconductors and related devices	China	Foreign	-	-	10	Pending	15.821	15.821	-	1.581	603115	603115	-	-	-	-	-	-	Nantong Haixing Electronics Co Ltd	Shanghai	Nantong Xinhaixing Invest Co	China	Ningxia Haili Electronics Co Ltd	-	Nantong Xinhaixing Invest Co	China	Public	P	Sub.	736	-	1	-	-	-	-	-	IMA
2022-01-26	-	-	-	Guizhou Xingzhou Blasting	6E5623	2892	Explosives	China	Foreign	2892	Explosives	China	Foreign	-	-	100	Pending	np	-	-	-	-	-	002783	002783	-	-	002783	002783	Guizhou Xingzhou Blasting Engineering Co Ltd	-	Hubei Kailong Chem Grp Co Ltd	China	Bijie Guiling Blasting Engineering & Supervision Co Ltd	-	Hubei Kailong Chem Grp Co Ltd	China	Sub.	P	Sub.	-	-	1	-	-	-	-	-	IMA
2022-01-26	-	-	-	Xinjiang Tianye Co Ltd	98446Z	3523	Farm machinery and equipment	China	Foreign	2899	Chemicals and chemical preparations, nec	China	Foreign	-	-	15.15	Pending	590.02	590.02	-	89.316	600075	600075	600075	600075	-	-	-	-	Xinjiang Tianye Co Ltd	Shanghai	Xinjiang Tianye Co Ltd	China	Xinjiang Tianye Huihe New Material Co Ltd	-	Xinjiang Prodn And Constr	China	Public	P	Sub.	6223	-	1	-	-	-	-	-	IMA
2022-01-26	-	-	-	Haicheng Huayu High	3K1661	5085	Industrial supplies	China	Foreign	1099	Miscellaneous metal ores, nec	China	Foreign	-	-	51	Pending	18.498	18.498	-	9.427	-	-	-	-	-	-	002225	002225	Haicheng Huayu High Temperature Refractory Furnace Charge Co Ltd	-	Haicheng Huayu High	China	Haicheng Linli Mining Co Ltd	-	Puyang Refractories Group Co	China	Priv.	P	Sub.	-	-	1	-	-	-	-	-	IMA
2022-01-26	-	-	-	Beijing Hualian Hypermarket Co	98456V	5311	Department stores	China	Foreign	3369	Nonferrous foundries	China	Foreign	-	-	-	Pending	np	-	-	-	600361	600361	600361	600361	-	-	-	-	Beijing Hualian Hypermarket Co Ltd	Shanghai	Beijing Hualian Hypermarket Co	China	Shandong Innovation Metal Technology Co Ltd	-	Shandong Innovation Metal	China	Public	P	Priv.	15068	-	1	-	-	-	-	-	IMA
2022-01-26	-	-	-	Liang Chun Yan	3M4123	6799	Investors, nec	China	Foreign	7372	Prepackaged Software	China	Foreign	-	-	5.196	Pending	np	-	-	-	-	-	-	-	300051	300051	300051	300051	Liang Chun Yan	-	Liang Chun Yan	China	Xiamen 35.Com Technology Co Ltd	ShenzChNxt	Xiamen 35.Com Tech Co Ltd	China	Inv.	P	Public	-	-	1	-	458	-	-	-	IMA
2022-01-26	-	-	-	Suzhou Rongxin Constr Dvlp Co	7L4672	6552	Land subdividers and developers, except cemeteries	China	Foreign	2834	Pharmaceutical preparations	China	Foreign	-	-	35	Pending	25.133	25.133	-	8.79	-	-	-	-	-	-	-	-	Suzhou Rongxin Construction Development Co Ltd	-	Suzhou Rongxin Constr Dvlp Co	China	Suzhou Xinshen Pharmaceutical Science & Technology Co Ltd	-	Suzhou Rongxin Constr Dvlp Co	China	Priv.	P	Sub.	-	-	1	-	-	-	-	-	IMA
2022-01-26	-	-	-	Investor Group	46145M	6799	Investors, nec	China	Foreign	3674	Semiconductors and related devices	China	Foreign	-	-	6.4	Pending	39.553	39.553	-	2.529	-	-	-	-	-	-	-	-	Investor Group	-	Investor Group	China	Shenzhen Lesheng Semiconductor Co Ltd	-	Shenzhen Lesheng	China	Priv.	P	Priv.	-	-	1	-	-	-	-	-	IMA
2022-01-26	-	-	-	Chongqing Zongshen New Energy	1H2752	3711	Motor vehicles and passenger car bodies	China	Foreign	3714	Motor vehicle parts and accessories	China	Foreign	-	-	65	Pending	1.319	1.319	-	0.857	-	-	001696	001696	-	-	-	-	Chongqing Zongshen New Energy Development Co Ltd	-	Chongqing Zongshen Power Mach	China	Chongqing Zongshen Continuously Variable Transmission Co Ltd	-	Zongshen Industrial Grp Co	China	Sub.	P	Sub.	-	-	1	-	-	-	-	-	IMA
2022-01-26	-	-	-	Chongqing Zongshen New Energy	1H2752	3711	Motor vehicles and passenger car bodies	China	Foreign	3621	Motors and generators	China	Foreign	-	-	65	Pending	2.816	2.816	-	1.829	-	-	001696	001696	-	-	-	-	Chongqing Zongshen New Energy Development Co Ltd	-	Chongqing Zongshen Power Mach	China	Chongqing Zongshen Electric Power Technology Co Ltd	-	Zongshen Industrial Grp Co	China	Sub.	P	Sub.	-	-	1	-	-	-	-	-	IMA
2022-01-26	2022-01-26	2022-01-26	-	Hangzhou Flariant New Energy	3M3258	4911	Electric services	China	Foreign	3674	Semiconductors and related devices	China	Foreign	100	100	100	Completed	np	-	-	9.427	-	-	605566	605566	-	-	-	-	Hangzhou Flariant New Energy Co Ltd	-	Hangzhou Flariant Co Ltd	China	Hangzhou Xinfu Energy-Saving Materials Co Ltd- Solar Cell Packaging Film Business	-	Hangzhou Xinfu Energy-Saving	China	Sub.	C	Sub.	-	-	1	-	-	-	-	-	IMA
2022-01-26	-	-	-	Shenzhen Wote Advanced	5C0305	3089	Plastics products, nec	China	Foreign	2899	Chemicals and chemical preparations, nec	China	Foreign	-	-	70	Pending	4.746	4.746	-	3.32	002886	002886	002886	002886	-	-	-	-	Shenzhen Wote Advanced Materials Co Ltd	ShenzSME	Shenzhen Wote Advanced	China	Shenzhen Huabao Biomaterial Technology Co Ltd	-	Shenzhen Huabao Biomaterial	China	Public	P	Priv.	793	-	1	-	-	-	-	-	IMA
2022-01-25	-	-	-	Guangdong Ouhao Grp Co Ltd	1K3998	6513	Operators of apartment buildings	China	Foreign	3211	Flat glass	China	Foreign	-	-	9.259	Pending	np	-	-	-	-	-	-	-	300093	300093	300093	300093	Guangdong Ouhao Group Co Ltd	-	Guangdong Ouhao Grp Co Ltd	China	Guangdong Golden Glass Technologies Ltd	ShenzChNxt	Guangdong Golden Glass Tech	China	Priv.	P	Public	-	-	1	-	719	-	-	-	IMA
2022-01-25	-	-	-	Investor Group	46145M	6799	Investors, nec	China	Foreign	5122	Drugs, drug proprietaries, and druggists' sundries	China	Foreign	-	-	25.251	Pending	372.466	372.466	-	93.982	-	-	-	-	-	-	-	-	Investor Group	-	Investor Group	China	Hangzhou Ruifeng Bio-Tech Co Ltd	-	Hangzhou Ruifeng Bio-Tech Co	China	Priv.	P	Priv.	-	-	1	-	-	-	-	-	IMA
2022-01-25	-	-	-	Investor Group	46145M	6799	Investors, nec	China	Foreign	2834	Pharmaceutical preparations	China	Foreign	-	-	4.938	Pending	102.762	102.762	-	5.071	-	-	-	-	-	-	-	-	Investor Group	-	Investor Group	China	Nanjing Mainuowei Medical Technology Co Ltd	-	Nanjing Mainuowei Med Tech Co	China	Priv.	P	Priv.	-	-	1	-	-	-	-	-	IMA
2022-01-25	-	-	-	Investor Group	46145M	6799	Investors, nec	China	Foreign	4581	Airports and airport terminal services	China	Foreign	-	-	-	Pending	np	-	-	-	-	-	-	-	002928	002928	002928	002928	Investor Group	-	Investor Group	China	China Express Airlines Co Ltd	ShenzSME	China Express Airlines Co Ltd	China	Priv.	P	Public	-	-	1	-	5045	-	-	-	IMA
2022-01-25	-	-	-	Chen Zhenping	3M3242	6799	Investors, nec	China	Foreign	7379	Computer related services,nec	China	Foreign	-	-	14	Pending	298.162	288.203	-	40.318	-	-	-	-	3680	3680	3680	3680	Chen Zhenping	-	Chen Zhenping	China	Suoxinda Holdings Ltd	Hong Kong	Suoxinda Holdings Ltd	China	Inv.	P	Public	-	-	1	-	704	-	-	-	IMA
2022-01-25	-	-	-	Henan Lujie Electn Tech Ctr	3M2915	3679	Electronic components, nec	China	Foreign	2752	Commercial printing, lithographic	China	Foreign	-	-	10.235	Pending	312.489	415.963	0.834	47.39	-	-	-	-	002229	002229	002229	002229	Henan Lujie Electronic Technology Center LP	-	Henan Lujie Electn Tech Ctr	China	Hongbo Co Ltd	ShenzSME	Hongbo Co Ltd	China	Priv.	P	Public	-	-	1	-	1066	-17.88	-20	-16.32	IMA
2022-01-25	-	-	-	Investor Group	46145M	6799	Investors, nec	China	Foreign	3625	Relays and industrial controls	China	Foreign	-	-	16.8	Pending	1545.64	1381.7	3.287	231.953	-	-	-	-	300475	300475	300475	300475	Investor Group	-	Investor Group	China	Anhui Julong Transmission Technology Co Ltd	ShenzChNxt	Anhui Julong Transmission Tech	China	Priv.	P	Public	-	-	1	-	627	-20.27	-25.28	-18.07	IMA
2022-01-25	-	-	-	Chu Yuanyuan	3M2959	6799	Investors, nec	China	Foreign	5311	Department stores	China	Foreign	-	-	7.247	Pending	841.488	760.276	6.783	55.054	-	-	-	-	603031	603031	603031	603031	Chu Yuanyuan	-	Chu Yuanyuan	China	Anhui Andeli Department Store Co Ltd	Shanghai	Anhui Andeli Dept Store Co	China	Inv.	P	Public	-	-	1	-	3559	-8.97	-18.69	-13.57	IMA
2022-01-25	2022-01-25	2022-01-25	-	Liang Xiao	3M2873	6799	Investors, nec	China	Foreign	7372	Prepackaged Software	China	Foreign	8.598	8.598	8.598	Completed	np	-	-	-	-	-	-	-	002113	002113	002113	002113	Liang Xiao	-	Liang Xiao	China	Hunan Tianrun Digital Entertainment & Cultural Media Co Ltd	ShenzSME	Hunan Tianrun Digital Ent &	China	Inv.	C	Public	-	-	1	-	227	-	-	-	IMA
2022-01-25	-	-	-	Hunan Xinhua Water	8J6922	6799	Investors, nec	China	Foreign	3674	Semiconductors and related devices	China	Foreign	-	-	100	Pending	1.391	1.391	-	1.39	-	-	-	-	-	-	3800	3800 GCPEF	Hunan Xinhua Water Conservancy & Power Co Ltd	-	China National Nuclear Corp	China	Ningxia Xinken Jianquan Photovoltaic Power Co Ltd	-	GCL-Poly Energy Holdings Ltd	Hong Kong	Sub.	P	Sub.	-	-	1	-	-	-	-	-	IMA
2022-01-25	-	-	-	Kunming Yunnei Power Co Ltd	98899C	3519	Internal combustion engines, nec	China	Foreign	3519	Internal combustion engines, nec	China	Foreign	-	-	60	Pending	np	-	-	-	000903	000903	000903	000903	-	-	000550	000550 200550	Kunming Yunnei Power Co Ltd	Shenzhen	Kunming Yunnei Power Co Ltd	China	Shanxi Yunnei Power Co Ltd	-	Jiangling Motors Corp Ltd	China	Public	P	Sub.	2635	-	1	-	-	-	-	-	IMA
2022-01-25	-	-	-	ShangHai YiMin No1 Foods (Grp)	82197K	2099	Food preparations, nec	China	Foreign	0241	Dairy farms	China	Foreign	-	-	20	Pending	120.874	120.874	-	24.157	-	-	-	-	-	-	-	-	ShangHai YiMin No1 Foods (Group) Co Ltd	-	Bright Food (Group) Co Ltd	China	Guangming Agriculture & Animal Husbandry Technology Co Ltd	-	Guangming Agriculture &	China	Sub.	P	Priv.	-	-	1	-	-	-	-	-	IMA
2022-01-25	-	-	-	Anhui Wanwei Updated High-Tech	03515T	2899	Chemicals and chemical preparations, nec	China	Foreign	1796	Installation or erection of bldg. equipment, nec	China	Foreign	-	-	75	Pending	11.499	11.499	-	8.618	600063	600063	600063	600063	-	-	-	-	Anhui Wanwei Updated High-Tech Material Industry Co Ltd	Shanghai	Anhui Wanwei Updated High-Tech	China	Shangdu Mingyuan Water Investment Co Ltd	-	Shangdu Mingyuan Water Invest	China	Public	P	Priv.	4710	-	1	-	-	-	-	-	IMA
2022-01-25	-	-	-	Zhejiang Tiantai Xianghe	5E9358	3743	Railroad equipment	China	Foreign	3679	Electronic components, nec	China	Foreign	-	-	10.06	Pending	6.6	6.6	-	0.663	603500	603500	603500	603500	-	-	603500	603500	Zhejiang Tiantai Xianghe Industrial Co Ltd	Shanghai	Zhejiang Tiantai Xianghe	China	Zhejiang Tiantai Xianghe Electronic Materials Co Ltd	-	Zhejiang Tiantai Xianghe	China	Public	P	Sub.	448	-	1	-	-	-	-	-	IMA
2022-01-25	-	-	-	Tianjin Tangkong Kechuang Grp	3M2913	7376	Computer facilities management services	China	Foreign	4731	Arrangement of transportation of freight and cargo	China	Foreign	-	-	60	Pending	4.782	4.782	-	2.867	-	-	-	-	-	-	002669	002669	Tianjin Tangkong Kechuang Group Co Ltd	-	Tangshan Finl Hldg Grp Inc	China	Tianjin Yiyuantong International Trade Co Ltd	-	Kangda New Materials (Grp) Co	China	Sub.	P	Sub.	-	-	1	-	-	-	-	-	IMA
2022-01-25	-	-	-	Investor Group	46145M	6799	Investors, nec	China	Foreign	5012	Automobiles and other motor vehicles	China	Foreign	-	-	52.258	Pending	np	-	-	-	-	-	-	-	-	-	-	-	Investor Group	-	Investor Group	China	Golden Network (Beijing) E-Commerce Co Ltd	-	Golden Network (Beijing)	China	Priv.	P	Priv.	-	-	1	-	-	-	-	-	IMA
2022-01-25	-	-	-	ShangHai YiMin No1 Foods (Grp)	82197K	2099	Food preparations, nec	China	Foreign	5153	Grain and field beans	China	Foreign	-	-	100	Pending	8.147	8.147	-	8.141	-	-	-	-	-	-	600073	600073	ShangHai YiMin No1 Foods (Group) Co Ltd	-	Bright Food (Group) Co Ltd	China	Shanghai Food Imp & Exp Co Ltd	-	Shanghai Maling Aquarius Co	China	Sub.	P	Sub.	-	-	1	-	-	-	-	-	IMA
2022-01-25	-	-	-	Zoomlion Heavy Ind Sci & Tech	Y9895V	3531	Construction machinery and equipment	China	Foreign	3812	Search, detection, and navigation equipment	China	Foreign	-	-	29.99	Pending	407.6	411.085	3.407	122.61	000157	000157 1157	000157	000157 1157	002813	002813	002813	002813	Zoomlion Heavy Industry Science & Technology Co Ltd	Shenzhen	Zoomlion Heavy Ind Sci & Tech	China	Shenzhen RoadRover Technology Co Ltd	ShenzSME	Shenzhen RoadRover Tech Co Ltd	China	Public	P	Public	23528	-	1	-	293	-4.83	-14.45	-18.47	IMA
2022-01-24	-	-	-	Guangdong Zhonghai Ppty Co	3M2497	6552	Land subdividers and developers, except cemeteries	China	Foreign	6552	Land subdividers and developers, except cemeteries	China	Foreign	-	-	26.66	Pending	817.688	817.688	-	290.9	-	-	-	-	-	-	-	-	Guangdong Zhonghai Property Co Ltd	-	China State Constr	China	Guangzhou Lihe Real Estate Development Co Ltd	-	China State Constr	China	Sub.	P	J.V.	-	-	1	-	-	-	-	-	IMA
2022-01-24	-	-	-	Investor Group	46145M	6799	Investors, nec	China	Foreign	3674	Semiconductors and related devices	China	Foreign	-	-	11.11	Pending	1663.57	1663.57	-	184.586	-	-	-	-	-	-	-	-	Investor Group	-	Investor Group	China	Zhonghuan Advanced Semiconductor Materials Co Ltd	-	Zhonghuan Advanced	China	Priv.	P	Priv.	-	-	1	-	-	-	-	-	IMA
2022-01-24	-	-	-	Tianjin Jinrong Tianyu	6K8692	3544	Special dies, tools, and jigs and fixtures	China	Foreign	3711	Motor vehicles and passenger car bodies	China	Foreign	-	-	20	Pending	10.138	10.138	-	2.025	300988	300988	300988	300988	-	-	300988	300988	Tianjin Jinrong Tianyu Precision Machinery Inc	ShenzChNxt	Tianjin Jinrong Tianyu	China	Zhejiang Jiaxing Jinrong Autoparts Co Ltd	-	Tianjin Jinrong Tianyu	China	Public	P	Sub.	1002	-	1	-	-	-	-	-	IMA
2022-01-24	-	-	-	Shijiazhuang Junlebao Dairy	82812Y	2026	Fluid milk	China	Foreign	0241	Dairy farms	China	Foreign	-	-	20	Pending	16.914	16.914	-	3.378	-	-	-	-	-	-	002329	002329	Shijiazhuang Junlebao Dairy Co Ltd	-	Shijiazhuang Junlebao Dairy	China	Yunnan Royal Lesson Intelligent Dairy Co Ltd	-	Royal Group Co Ltd	China	Priv.	P	Sub.	-	-	1	-	-	-	-	-	IMA
2022-01-24	-	-	-	Guangdong Zhonghai Ppty Co	3M2497	6552	Land subdividers and developers, except cemeteries	China	Foreign	6552	Land subdividers and developers, except cemeteries	China	Foreign	-	-	26.67	Pending	817.678	817.678	-	291.006	-	-	-	-	-	-	-	-	Guangdong Zhonghai Property Co Ltd	-	China State Constr	China	Guangzhou Lihe Real Estate Development Co Ltd	-	China State Constr	China	Sub.	P	J.V.	-	-	1	-	-	-	-	-	IMA
2022-01-24	-	-	-	Tianjin Jinrong Tianyu	6K8692	3544	Special dies, tools, and jigs and fixtures	China	Foreign	3621	Motors and generators	China	Foreign	-	-	20	Pending	9.478	9.478	-	1.893	300988	300988	300988	300988	-	-	-	-	Tianjin Jinrong Tianyu Precision Machinery Inc	ShenzChNxt	Tianjin Jinrong Tianyu	China	Shenzhen Youneng New Energy Technology Co Ltd	-	Shenzhen Youneng New Energy	China	Public	P	Priv.	1002	-	1	-	-	-	-	-	IMA
2022-01-24	-	-	-	Est Tools Co Ltd	9A2491	3541	Machine tools, metal cutting types	China	Foreign	3541	Machine tools, metal cutting types	China	Foreign	-	-	70	Pending	np	-	-	-	300488	300488	300488	300488	-	-	-	-	Est Tools Co Ltd	ShenzChNxt	Est Tools Co Ltd	China	Chengdu Xinchengliang Tools Co Ltd	-	Chengdu Xinchengliang Tools	China	Public	P	Priv.	731	-	1	-	-	-	-	-	IMA
2022-01-24	-	-	-	Beijing Chunhui Qingyun	3M2951	9511	Air and water resource and solid waste management	China	Foreign	4911	Electric services	China	Foreign	-	-	100	Pending	1833.15	841.977	0.139	840.901	-	-	-	-	1296	1296	1296	1296	Beijing Chunhui Qingyun Technological & Environmental Co Ltd	-	China Energy Invest Corp Ltd	China	Guodian Technology & Environment Group Corp Ltd	Hong Kong	Guodian Tech & Envi Grp Corp	China	Sub.	P	Public	-	1	1	-	6049	47.83	103.53	85.65	IMA
2022-01-24	-	-	-	Shijiazhuang Junlebao Dairy	82812Y	2026	Fluid milk	China	Foreign	2023	Dry, condensed, and evaporated dairy products	China	Foreign	-	-	20	Pending	141.054	141.054	-	28.175	-	-	-	-	-	-	002329	002329	Shijiazhuang Junlebao Dairy Co Ltd	-	Shijiazhuang Junlebao Dairy	China	Yunnan Royal Lesson Dairy Co Ltd	-	Royal Group Co Ltd	China	Priv.	P	Sub.	-	-	1	-	-	-	-	-	IMA
2022-01-24	-	-	-	Suzhou Thvow Technology Co Ltd	6C4770	3559	Special industry machinery, nec	China	Foreign	3443	Fabricated plate work (boiler shops)	China	Foreign	-	-	100	Pending	np	-	-	-	002564	002564	002564	002564	-	-	-	-	Suzhou Thvow Technology Co Ltd	ShenzSME	Suzhou Thvow Technology Co Ltd	China	Shanghai Boiler Works Co Ltd	-	Shanghai Electric (Group) Corp	China	Public	P	Sub.	2897	-	1	-	-	-	-	-	IMA
2022-01-24	-	-	-	Beijing Hanwang Digital	4K6433	7376	Computer facilities management services	China	Foreign	7372	Prepackaged Software	China	Foreign	-	-	3.1	Pending	46.799	46.799	-	1.449	-	-	002362	002362	-	-	002362	002362	Beijing Hanwang Digital Science And Technology Co Ltd	-	Hanwang Technology Co Ltd	China	Beijing Zhongke Yueshen Technology Co Ltd	-	Hanwang Technology Co Ltd	China	Sub.	P	Sub.	-	-	1	-	-	-	-	-	IMA
2022-01-22	-	-	-	Hangzhou Wensli Silk Culture	8K4968	2299	Textile goods, nec	China	Foreign	7372	Prepackaged Software	China	Foreign	-	-	31	Pending	8.397	8.397	-	2.603	301066	301066	301066	301066	-	-	-	-	Hangzhou Wensli Silk Culture Co Ltd	ShenzChNxt	Hangzhou Wensli Silk Culture	China	Hangzhou Boyang New Material Technology Co Ltd	-	Shanghai Boyang Textile Tech	China	Public	P	Sub.	676	-	1	-	-	-	-	-	IMA
2022-01-22	-	-	-	Zhejiang SSAW Boutique Hotels	3J4912	7011	Hotels and motels	China	Foreign	7011	Hotels and motels	China	Foreign	-	-	70	Pending	3.155	3.155	-	2.209	301073	301073	301073	301073	-	-	-	-	Zhejiang SSAW Boutique Hotels Co Ltd	ShenzChNxt	Zhejiang SSAW Boutique Hotels	China	Ginlan Jia Hotel Investment Management Co Ltd	-	Shanghai Narada Grp Co Ltd	China	Public	P	Sub.	629	-	1	-	-	-	-	-	IMA
2022-01-22	-	-	-	Henan Lantian Gas Co Ltd	42483V	4922	Natural gas transmission	China	Foreign	4922	Natural gas transmission	China	Foreign	-	-	52	Pending	np	-	-	-	605368	605368	-	-	-	-	-	-	Henan Lantian Gas Co Ltd	Shanghai	Henan Lnatian Energy Invest	China	Changge Lantian New Energy Co Ltd	-	Changge Yulong Industrial Co	China	Public	P	Sub.	1358	-	1	-	-	-	-	-	IMA
2022-01-22	-	-	-	Zhejiang SSAW Boutique Hotels	3J4912	7011	Hotels and motels	China	Foreign	7011	Hotels and motels	China	Foreign	-	-	79	Pending	13.18	13.18	-	10.413	301073	301073	301073	301073	-	-	-	-	Zhejiang SSAW Boutique Hotels Co Ltd	ShenzChNxt	Zhejiang SSAW Boutique Hotels	China	Zhejiang Narada Hotel Management Co Ltd	-	Shanghai Narada Grp Co Ltd	China	Public	P	Sub.	629	-	1	-	-	-	-	-	IMA
2022-01-22	-	-	-	Chongqing Quanliuxin Bldg	3M2506	3295	Minerals and earths, ground or otherwise treated	China	Foreign	1531	Operative builders	China	Foreign	-	-	100	Pending	13.677	13.677	-	13.677	-	-	-	-	-	-	002742	002742	Chongqing Quanliuxin Building Materials Co Ltd	-	Chongqing Quanliuxin Bldg	China	Chongqing Hechuan Sansheng Building Materials Co Ltd	-	Chongqing Sansheng Industrial	China	Priv.	P	Sub.	-	-	1	-	-	-	-	-	IMA
2022-01-22	-	-	-	Shihezi Tianfu Rural Elecity	82786V	4911	Electric services	China	Foreign	3677	Electronic coils, transformers, & other inductors	China	Foreign	-	-	100	Pending	np	-	-	13.946	-	-	600509	600509	-	-	-	-	Shihezi Tianfu Rural Electricity Co Ltd	-	Xinjiang Tianfu Energy Co Ltd	China	Xinjiang Tianfu Group Co Ltd- Assets	-	Xinjiang Tianfu Group Co Ltd	China	Sub.	P	Sub.	-	-	1	-	-	-	-	-	IMA
2022-01-22	-	-	-	Tianjin Jinbin Dvlp Co Ltd	47771M	6552	Land subdividers and developers, except cemeteries	China	Foreign	6552	Land subdividers and developers, except cemeteries	China	Foreign	-	-	51	Pending	5.701	5.701	-	2.908	000897	000897	000897	000897	-	-	-	-	Tianjin Jinbin Development Co Ltd	Shenzhen	Tianjin Jinbin Dvlp Co Ltd	China	Tianjin Binbao Real Estate Development Co Ltd	-	Tianjin TEDA City Dvlp Grp Co	China	Public	P	Sub.	586	-	1	-	-	-	-	-	IMA
2022-01-22	2022-02-08	2022-02-08	-	Sichuan New Energy Power Co	7H6363	499A	Cogeneration, alternative energy sources	China	Foreign	6799	Investors, nec	China	Foreign	19.55	70.55	19.55	Completed	648.422	648.422	-	126.767	000155	000155	000155	000155	-	-	000155	000155	Sichuan New Energy Power Co Ltd	Shenzhen	Sichuan New Energy Power Co	China	Sichuan Energy Investment Energy Saving & Environmental Protection Co Ltd	-	Sichuan New Energy Power Co	China	Public	C	Sub.	251	-	1	-	-	-	-	-	IMA
2022-01-22	-	-	-	Investor Group	46145M	6799	Investors, nec	China	Foreign	7623	Refrigeration and air-conditioning service shops	China	Foreign	-	-	100	Pending	4.084	4.084	-	4.084	-	-	-	-	-	-	000530	000530 200530	Investor Group	-	Investor Group	China	Bingshan Technical Service (Dalian) Co Ltd	-	Bingshan Refrigeration & Heat	China	Priv.	P	Sub.	-	-	1	-	-	-	-	-	IMA
2022-01-22	-	-	-	Shenzhen Hongtengtong Electns	3M2521	3651	Household audio and video equipment	China	Foreign	3679	Electronic components, nec	China	Foreign	-	-	100	Pending	14.246	14.246	-	14.246	-	-	-	-	-	-	002848	002848	Shenzhen Hongtengtong Electronics Co Ltd	-	Shenzhen Hongtengtong Electns	China	Shenzhen Gospell Smarthome Electronic Co Ltd	-	Gospell Digital Tech Co Ltd	China	Priv.	P	Sub.	-	-	1	-	-	-	-	-	IMA
2022-01-22	-	-	-	Hangzhou Changchuan Tech Co	3E0151	3674	Semiconductors and related devices	China	Foreign	3674	Semiconductors and related devices	China	Foreign	-	-	97.669	Pending	44.179	44.179	-	43.149	300604	300604	300604	300604	-	-	-	-	Hangzhou Changchuan Technology Co Ltd	ShenzChNxt	Hangzhou Changchuan Tech Co	China	Hangzhou Changyi Technology Co Ltd	-	Hangzhou Paradise Silicon	China	Public	P	Sub.	924	-	1	-	-	-	-	-	IMA
2022-01-21	2022-02-07	2022-02-07	-	Jiangxi Film Co Ltd	3M2228	7812	Motion picture and video tape production	China	Foreign	7812	Motion picture and video tape production	China	Foreign	100	100	100	Completed	6.05	6.05	-	6.048	-	-	-	-	-	-	-	-	Jiangxi Film Co Ltd	-	Jiangxi Publishing & Media	China	Beijing Oriental Panorama Culture Media Co Ltd	-	Jiangxi Publishing & Media	China	Sub.	C	Sub.	-	-	1	-	-	-	-	-	IMA
2022-01-21	-	-	-	Tibet Duo Rui Pharm Co Ltd	6K3680	2834	Pharmaceutical preparations	China	Foreign	2834	Pharmaceutical preparations	China	Foreign	-	-	20	Pending	2.366	2.366	-	0.473	301075	301075	-	-	-	-	-	-	Tibet Duo Rui Pharmaceutical Co Ltd	ShenzChNxt	Tibet Jiakang Times Tech Dvlp	China	Wuhan Jarnorking Medical Technology Co Ltd	-	Tibet Jiakang Times Tech Dvlp	China	Public	P	Sub.	298	-	1	-	-	-	-	-	IMA
2022-01-21	-	-	-	Shenzhen Qianhai Huazi Invest	3M2220	6282	Investment advice	China	Foreign	4911	Electric services	China	Foreign	-	-	96.2	Pending	10.851	10.851	-	10.435	-	-	-	-	-	-	-	-	Shenzhen Qianhai Huazi Investment Management Co Ltd	-	Changsha Hnac Group Co Ltd	China	Chengbu Shanneng New Energy Co Ltd	-	Changsha Hnac Group Co Ltd	China	Sub.	P	Sub.	-	-	1	-	-	-	-	-	IMA
2022-01-21	-	-	-	Guangdong Noposion Yichuang	0K9737	6799	Investors, nec	China	Foreign	8731	Commercial physical and biological research	China	Foreign	-	-	33.33	Pending	47.335	47.335	-	15.771	-	-	002215	002215	-	-	002215	002215	Guangdong Noposion Yichuang Industry Investment Fund Partnership LP	-	Shenzhen Noposion Agrochem Co	China	Guangdong Nuoxianguo Agroecological Technology Co Ltd	-	Shenzhen Noposion Agrochem Co	China	Sub.	P	Sub.	-	-	1	-	-	-	-	-	IMA
2022-01-21	-	-	-	Shenzhen Qianhai Port Hldg Co	3M2065	6799	Investors, nec	China	Foreign	1222	Bituminous coal underground mining	China	Foreign	-	-	100	Pending	0.331	0.331	-	0.331	-	-	-	-	-	-	002176	002176	Shenzhen Qianhai Port Holdings Co Ltd	-	Shenzhen Qianhai Port Hldg Co	China	Jiangxi Jiangyuan Mining Development Co Ltd	-	Jiangxi Special Electric Motor	China	Priv.	P	J.V.	-	-	1	-	-	-	-	-	IMA
2022-01-21	-	-	-	Hubei Constr Invest Grp Co	3K4773	6799	Investors, nec	China	Foreign	5039	Construction materials, nec	China	Foreign	-	-	6.241	Pending	47.972	47.972	-	2.993	-	-	-	-	-	-	-	-	Hubei Construction Investment Group Co Ltd	-	Hubei United Dvlp Invest Grp	China	Hubei United Investment Trading Logistics Co Ltd	-	Hubei United Dvlp Invest Grp	China	Sub.	P	Sub.	-	-	1	-	-	-	-	-	IMA
2022-01-21	-	-	-	Investor Group	46145M	6799	Investors, nec	China	Foreign	5065	Electronic parts and equipment, nec	China	Foreign	-	-	57	Pending	37.089	37.089	-	21.134	-	-	-	-	-	-	-	-	Investor Group	-	Investor Group	China	Chengdu Crescent CNC Machinery Co Ltd	-	Chengdu Crescent CNC Mach Co	China	Priv.	P	Priv.	-	-	1	-	-	-	-	-	IMA
2022-01-21	2022-01-21	2022-01-21	-	NextMart Inc	65338F	5961	Catalog and mail-order houses	China	Foreign	4212	Local trucking	United States	New Mexico	-	-	-	Completed	np	-	-	-	MWFH	MWFH	-	-	-	-	-	-	NextMart Inc	OTC	Sun Media Invest Hldgs Ltd	Hong Kong	EMCO Oilfield Services LLC	-	EMCO Oilfield Services LLC	United States	Public	C	Priv.	-	-	1	-	-	-	-	-	MA
2022-01-21	-	-	-	Guangzhou Industrial Invest	1M5097	6799	Investors, nec	China	Foreign	5812	Eating places	China	Foreign	-	-	4.637	Pending	np	-	-	-	-	-	-	-	603043	603043	-	-	Guangzhou Industrial Investment Holding Group Co Ltd	-	Guangzhou Industrial Invest	China	Guangzhou Restaurants Group Co Ltd	Shanghai	State-Owned Asts Supervision	China	Priv.	P	Public	-	-	1	-	5145	-	-	-	IMA
2022-01-21	-	-	-	Tianjin Port Econ	7J4817	4449	Water transportation of freight, nec	China	Foreign	8742	Management consulting services	China	Foreign	-	-	49	Pending	5.87	5.87	-	2.875	-	-	-	-	-	-	-	-	Tianjin Port Economic Technological Cooperation Co Ltd	-	Tianjin Port (Group) Co Ltd	China	Tianjin Port Yuanda Logistics Co Ltd	-	Tianjin Port Yuanda Logistics	China	Sub.	P	Priv.	-	-	1	-	-	-	-	-	IMA
2022-01-21	-	-	-	Suzhou Xiexin Hengneng Energy	3M2559	7372	Prepackaged Software	China	Foreign	1222	Bituminous coal underground mining	China	Foreign	-	-	51	Pending	np	-	-	-	-	-	002015	002015	-	-	-	-	Suzhou Xiexin Hengneng Energy Technology Co Ltd	-	GCL Energy Technology Co Ltd	China	Yunnan Hongxing Mining Co Ltd	-	Chengdu Hechen Yingjia Mining	China	Sub.	P	Sub.	-	-	1	-	-	-	-	-	IMA
2022-01-21	-	-	-	Shanghai Jiushi N Bund Constr	3M2498	6552	Land subdividers and developers, except cemeteries	China	Foreign	6552	Land subdividers and developers, except cemeteries	China	Foreign	-	-	100	Pending	167.232	167.232	-	167.177	-	-	-	-	-	-	-	-	Shanghai Jiushi North Bund Construction And Development Co Ltd	-	Shanghai Jiushi (Group) Co Ltd	China	Shanghai Shimao Real Estate Development Co Ltd	-	Gemfair Investments Ltd	Hong Kong	Sub.	P	Sub.	-	-	1	-	-	-	-	-	IMA
2022-01-20	-	-	-	Fuyang Quanfu Entrp Mgmt Co	3M2073	6282	Investment advice	China	Foreign	6799	Investors, nec	Hong Kong	Foreign	-	-	100	Pending	15.837	15.837	-	15.83	-	-	-	-	-	-	-	-	Fuyang Quanfu Enterprise Management Co Ltd	-	Fuyang Quanfu Entrp Mgmt Co	China	Alpha Gain Holdings Ltd	-	Alpha Gain Holdings Ltd	Hong Kong	Priv.	P	Priv.	-	-	1	-	-	-	-	-	IMA
2022-01-20	-	-	-	Cntrl Xinjiang Hesheng	3M1799	3674	Semiconductors and related devices	China	Foreign	6799	Investors, nec	China	Foreign	-	-	-	Pending	np	-	-	128.403	-	-	-	-	-	-	900948	3948 900948	Central Xinjiang Hesheng Silicon Industry Co Ltd	-	Cntrl Xinjiang Hesheng	China	Yitai Xinjiang Energy Co Ltd-Property	-	Inner Mongolia Yitai Coal Co	China	Priv.	P	Sub.	-	-	1	-	-	-	-	-	IMA
2022-01-20	-	-	-	Investor Group	46145M	6799	Investors, nec	China	Foreign	3721	Aircraft	China	Foreign	-	-	16.85	Pending	148.916	148.916	-	25.076	-	-	-	-	-	-	600499	600499	Investor Group	-	Investor Group	China	Fujian Kehua Graphite Technology Co Ltd	-	Keda Industrial Group Co Ltd	China	Priv.	P	Sub.	-	-	1	-	-	-	-	-	IMA
2022-01-20	-	-	-	ShenZhen QiangRui Precision	8K6135	3559	Special industry machinery, nec	China	Foreign	3429	Hardware, nec	China	Foreign	-	-	51	Pending	12.524	12.524	-	6.383	301128	301128	301128	301128	-	-	-	-	ShenZhen QiangRui Precision Technology Co Ltd	ShenzChNxt	ShenZhen QiangRui Precision	China	Kunshan Furuiming Precision Machinery Co Ltd	-	Kunshan Furuiming Precision	China	Public	P	Priv.	816	-	1	-	-	-	-	-	IMA
2022-01-20	-	-	-	Sinco Pharms Hldg Ltd	0E7339	5122	Drugs, drug proprietaries, and druggists' sundries	China	Foreign	3069	Fabricated rubber prod, nec	China	Foreign	-	-	-	Pending	np	-	-	-	6833	6833	-	-	-	-	-	-	Sinco Pharmaceuticals Holdings Ltd	Hong Kong	UBS Trustees (BVI) Ltd	Hong Kong	Deyang Demei Medical Aesthetic Clinic (General Partnership)	-	Deyang Demei Med Aesthetic	China	Public	P	Priv.	107	-	1	-	-	-	-	-	IMA
2022-01-20	-	-	-	Robotechnik Intelligent Tech	6F8527	3823	Process control instruments	China	Foreign	3674	Semiconductors and related devices	China	Foreign	-	-	78.65	Pending	np	-	-	-	300757	300757	300757	300757	-	-	-	-	Robotechnik Intelligent Technology Co Ltd	ShenzChNxt	Robotechnik Intelligent Tech	China	Suzhou Feikong Taike Technology Co Ltd	-	Suzhou Feikong Taike Tech Co	China	Public	P	Priv.	668	-	1	-	-	-	-	-	IMA
2022-01-20	-	-	-	Suzhou Medsys Tech Co Ltd	7E4669	8733	Noncommercial research organizations	China	Foreign	8733	Noncommercial research organizations	China	Foreign	-	-	7.634	Pending	609.326	694.15	4.192	1.991	603990	603990	603990	603990	603990	603990	603990	603990	Suzhou MedicalSystem Technology Co Ltd	Shanghai	Suzhou Medsys Tech Co Ltd	China	Suzhou MedicalSystem Technology Co Ltd	Shanghai	Suzhou Medsys Tech Co Ltd	China	Public	P	Public	-	-	1	-	678	-	13.87	31.94	IMA
2022-01-20	-	-	-	Sichuan Dowell Science & Tech	9A1892	2851	Paints, varnishes, lacquers, & allied products	China	Foreign	2899	Chemicals and chemical preparations, nec	China	Foreign	-	-	26	Pending	23.657	23.657	-	6.147	300535	300535	300535	300535	-	-	-	-	Sichuan Dowell Science & Technology Co Ltd	ShenzChNxt	Sichuan Dowell Science & Tech	China	Shandong Zhongke New Material Technology Co Ltd	-	Shandong Zhongke New Material	China	Public	P	Priv.	785	-	1	-	-	-	-	-	IMA
2022-01-20	2022-01-26	2022-01-26	-	Zhejiang Wellsun Intelligent	4J5139	3823	Process control instruments	China	Foreign	7376	Computer facilities management services	China	Foreign	100	100	100	Completed	6.514	6.514	-	6.509	300882	300882	-	-	-	-	-	-	Zhejiang Wellsun Intelligent Technology Co Ltd	ShenzChNxt	Zhejiang Wansheng Hldg Co Ltd	China	Zhejiang Zhitong Fire-Fighting Network Co Ltd	-	Shanghai Junhouji Entrp Mgmt	China	Public	C	Sub.	560	-	1	-	-	-	-	-	IMA
2022-01-20	-	-	-	Investor Group	46145M	6799	Investors, nec	China	Foreign	7372	Prepackaged Software	China	Foreign	-	-	50	Pending	7.886	7.886	-	3.94	-	-	-	-	-	-	600645	600645	Investor Group	-	Investor Group	China	Shanghai Zhongyuan Jisheng Cell Technology Co Ltd	-	Vcanbio Cell & Gene	China	Priv.	P	Sub.	-	-	1	-	-	-	-	-	IMA
2022-01-20	-	-	-	Shijiazhuang Dongsheng Ppty	2L1144	6531	Real estate agents and managers	China	Foreign	6552	Land subdividers and developers, except cemeteries	China	Foreign	-	-	100	Pending	np	-	-	1.767	-	-	-	-	-	-	-	-	Shijiazhuang Dongsheng Property Management Services Co Ltd	-	Orient Victory Re Grp Hldg	Hong Kong	Hebei Qifuqianyue Real Estate Development Co Ltd- Commercial Units (47)	-	Orient Victory Grp Hk Hldg	Hong Kong	Sub.	P	Sub.	-	-	1	-	-	-	-	-	IMA
2022-01-20	2022-01-20	2022-01-20	-	Investor Group	46145M	6799	Investors, nec	China	Foreign	2711	Newspapers: publishing, or publishing & printing	China	Foreign	71.897	71.897	71.897	Completed	27.184	38.578	0.071	27.719	-	-	-	-	1961	1961	1961	1961	Investor Group	-	Investor Group	China	Jiu Zun Digital Interactive Entertainment Group Holdings Ltd	Hong Kong	Jiu Zun Digital Interactive	China	Priv.	C	Public	-	1	1	-	51	-	-	-33.2	IMA
2022-01-19	-	-	-	Huangshan Yundian Invest Mgmt	3M1325	6282	Investment advice	China	Foreign	2095	Roasted coffee	China	Foreign	-	-	40.85	Pending	21.278	21.278	-	8.681	-	-	900942	600054 900942	-	-	-	-	Huangshan Yundian Investment Management Co Ltd	-	Huangshan Tourism Development	China	Huangshan Liubaili Houkui Tea Industry Co Ltd	-	Huangshan Liubaili Houkui Tea	China	Sub.	P	Priv.	-	-	1	-	-	-	-	-	IMA
2022-01-19	-	-	-	Zhejiang Energy Group Co Ltd	98918J	4911	Electric services	China	Foreign	1311	Crude petroleum and natural gas	Russian Fed	Foreign	-	-	10	Pending	np	-	-	-	-	-	-	-	YAKG	YAKG	-	-	Zhejiang Energy Group Co Ltd	-	Zhejiang Energy Group Co Ltd	China	Iakutskaia toplivo-energeticheskaia kompaniia PAO	MICEX-RTS	Sunomil Co Ltd	Cyprus	Priv.	P	Public	16000	-	1	-	-	-	-	-	IMA
2022-01-19	-	-	-	Investor Group	46145M	6799	Investors, nec	China	Foreign	3711	Motor vehicles and passenger car bodies	China	Foreign	-	-	22.43	Pending	2044.81	2044.81	-	458.087	-	-	-	-	-	-	-	-	Investor Group	-	Investor Group	China	Chongqing Chang'an New Energy Automotive Technology Co Ltd	-	Chongqing Changan New Energy	China	Priv.	P	Priv.	-	-	1	-	-	-	-	-	IMA
2022-01-19	-	-	-	Tang Ying	3M1320	6799	Investors, nec	China	Foreign	8712	Architectural services	China	Foreign	-	-	3	Pending	341.007	356.653	0.554	10.687	-	-	-	-	603778	603778	603778	603778	Tang Ying	-	Tang Ying	China	Beijing Qianjing Landscape Co Ltd	Shanghai	Beijing Qianjing Landscape Co	China	Inv.	P	Public	-	-	1	-	193	-30.84	-30.84	-25.58	IMA
2022-01-19	-	-	-	Fujian Zhangfa New Energy	3M1507	6282	Investment advice	China	Foreign	4911	Electric services	China	Foreign	-	-	80	Pending	np	-	-	-	-	-	000753	000753	-	-	-	-	Fujian Zhangfa New Energy Investment Co Ltd	-	Fujian Zhangzhou Dvlp Co Ltd	China	Zhangzhou Guochangmao New Energy Co Ltd	-	Fujian Yuanlang New Energy Co	China	Sub.	P	Sub.	-	-	1	-	-	-	-	-	IMA
2022-01-19	-	-	-	Nanjing Meilikai	3M1376	3824	Totalizing fluid meters and counting devices	China	Foreign	7372	Prepackaged Software	China	Foreign	-	-	100	Pending	10.402	10.402	-	10.39	-	-	-	-	-	-	002009	002009	Nanjing Meilikai Electromechanical Technology Co Ltd	-	Nanjing Meilikai	China	Wuxi Nantian Electromechanical Technology Co Ltd	-	Miracle Automation Engineering	China	Priv.	P	Sub.	-	-	1	-	-	-	-	-	IMA
2022-01-19	-	-	-	Tus-Pharm Grp Co Ltd	3M1323	2834	Pharmaceutical preparations	China	Foreign	3841	Surgical and medical instruments and apparatus	China	Foreign	-	-	20	Pending	18.519	18.519	-	3.699	000590	000590	000590	000590	-	-	000590	000590	Tus-Pharmaceutical Group Co Ltd	Shenzhen	Tus-Pharm Grp Co Ltd	China	Hunan Tus-Pharmaceutical Biology Co Ltd	-	Tus-Pharm Grp Co Ltd	China	Public	P	Sub.	1256	-	1	-	-	-	-	-	IMA
2022-01-19	-	-	-	Billion Apex Group Ltd	3M1480	6799	Investors, nec	China	Foreign	2082	Malt beverages	China	Foreign	-	-	9.9	Pending	92.338	92.338	-	9.13	-	-	-	-	-	-	1115	1115	Billion Apex Group Ltd	-	Billion Apex Group Ltd	China	Tibet Tiandi Green Beverage Development Co Ltd	-	Tibet Water Resources Ltd	Hong Kong	Priv.	P	Sub.	-	-	1	-	-	-	-	-	IMA
2022-01-19	2022-01-19	2022-01-19	-	Chengdu Huachuan Elec Parts	3M2011	3621	Motors and generators	China	Foreign	3621	Motors and generators	Japan	Foreign	100	100	100	Completed	np	-	-	-	-	-	-	-	-	-	6902	6902 6902	Chengdu Huachuan Electric Parts Co Ltd	-	Chengdu Huachuan Elec Parts	China	Denso Corp-Type III Alternator Business	-	Denso Corp	Japan	Priv.	C	Sub.	-	-	1	-	-	-	-	-	IMA
2022-01-19	-	-	-	Zhejiang Energy Group Co Ltd	98918J	4911	Electric services	China	Foreign	1311	Crude petroleum and natural gas	Russian Fed	Foreign	-	-	10	Pending	np	-	-	-	-	-	-	-	-	-	-	-	Zhejiang Energy Group Co Ltd	-	Zhejiang Energy Group Co Ltd	China	Globaltek OOO	-	Sunomil Co Ltd	Cyprus	Priv.	P	Sub.	16000	-	1	-	-	-	-	-	IMA
2022-01-18	-	-	-	Changzhou Juntou Ppty Dvlps	3M1651	6552	Land subdividers and developers, except cemeteries	China	Foreign	6552	Land subdividers and developers, except cemeteries	China	Foreign	-	-	45	Pending	189.602	189.602	-	85.379	-	-	1098	1098	-	-	-	-	Changzhou Juntou Properties Developments Co Ltd	-	Road King Infrastructure Ltd	Hong Kong	Changzhou Hongze Properties Developments Co Ltd	-	Changzhou Hongze Ppty Dvlps	China	Sub.	P	Priv.	-	-	1	-	-	-	-	-	IMA
2022-01-18	2022-01-26	2022-01-26	-	Investor Group	46145M	6799	Investors, nec	China	Foreign	2834	Pharmaceutical preparations	China	Foreign	17.922	17.922	17.922	Completed	370.564	468.901	-	84.094	-	-	-	-	600080	600080	600080	600080	Investor Group	-	Investor Group	China	Ginwa Enterprise (Group) Inc	Shanghai	Ginwa Enterprise (Group) Inc	China	Priv.	C	Public	-	-	1	-	676	-	-	-	IMA
2022-01-18	-	-	-	Zhejiang Meorient Commerce &	9F2785	7389	Business services, nec	China	Foreign	7311	Advertising agencies	China	Foreign	-	-	60	Pending	7.851	7.851	-	4.714	300795	300795	300795	300795	-	-	N/A	N/A	Zhejiang Meorient Commerce & Exhibition Inc	ShenzChNxt	Zhejiang Meorient Commerce &	China	Chinatex Advertising Exhibition Co Ltd	-	COFCO Corp	China	Public	P	Sub.	427	-	1	-	-	-	-	-	IMA
2022-01-18	-	-	-	Shenzhen Keenstar Invest Mgmt	2F0518	6799	Investors, nec	China	Foreign	3674	Semiconductors and related devices	China	Foreign	-	-	23.031	Pending	708.832	685.168	0.583	205.161	-	-	-	-	600537	600537	600537	600537	Shenzhen Keenstar Investment Management Co Ltd	-	Nova Global Invest Ltd	China	Eging Photovoltaic Technology Co Ltd	Shanghai	Eging Photovoltaic Tech	China	Sub.	P	Public	-	-	1	-	1643	-21.61	-20.6	-19.74	IMA
2022-01-18	-	-	-	Huarong Cnty Xinyuan	3M0942	4941	Water supply	China	Foreign	0273	Animal aquaculture	China	Foreign	-	-	54.67	Pending	np	-	-	-	-	-	-	-	-	-	600257	600257	Huarong County Xinyuan Agriculture Development Co Ltd	-	Huarong Cnty Xinyuan	China	Hunan Donghu Fishery Co Ltd	-	Dahu Aquaculture Co Ltd	China	Priv.	P	Sub.	-	-	1	-	-	-	-	-	IMA
2022-01-18	-	-	-	Shanghai Aj Group Co Ltd	8E8314	6282	Investment advice	China	Foreign	6411	Insurance agents, brokers, and service	China	Foreign	-	-	10	Pending	201.495	201.495	-	20.163	600643	600643	600643	600643	-	-	-	-	Shanghai AJ Group Co Ltd	Shanghai	Shanghai Aj Group Co Ltd	China	Huagui Life Insurance Co Ltd	-	Huagui Life Insurance Co Ltd	China	Public	P	Priv.	818	-	1	-	-	-	-	-	IMA
2022-01-18	-	-	-	Investor Group	46145M	6799	Investors, nec	China	Foreign	3714	Motor vehicle parts and accessories	Taiwan	Foreign	-	-	-	Pending	np	-	-	-	-	-	-	-	-	-	-	-	Investor Group	-	Investor Group	China	Gogoro Inc	-	Gogoro Inc	Taiwan	Priv.	P	Priv.	-	-	1	-	-	-	-	-	IMA
2022-01-18	-	-	-	Investor Group	46145M	6799	Investors, nec	China	Foreign	7375	Information retrieval services	China	Foreign	-	-	20	Pending	np	-	-	-	-	-	-	-	-	-	-	-	Investor Group	-	Investor Group	China	Shenzhen Quanrong Technology Co Ltd	-	Shenzhen Chuangfeng Invest	China	Priv.	P	Sub.	-	-	1	-	-	-	-	-	IMA
2022-01-18	-	-	-	Nbtm New Materials Grp Co Ltd	63161P	3499	Fabricated metal products, nec	China	Foreign	3677	Electronic coils, transformers, & other inductors	China	Foreign	-	-	40	Pending	91.303	91.303	-	36.546	600114	600114	600114	600114	-	-	600114	600114	NBTM New Materials Group Co Ltd	Shanghai	Nbtm New Materials Grp Co Ltd	China	Zhejiang NBTM Keda Magnetoelectricity Co Ltd	-	Nbtm New Materials Grp Co Ltd	China	Public	P	Sub.	4992	-	1	-	-	-	-	-	IMA
2022-01-18	2022-01-27	2022-01-27	-	Shanghai Axing Invest Mgmt Co	3M1066	6799	Investors, nec	China	Foreign	8711	Engineering services	China	Foreign	5	5	5	Completed	1270.79	1156.96	2.361	57.887	-	-	-	-	603959	603959	603959	603959	Shanghai Axing Investment Management Co Ltd	-	Shanghai Axing Invest Mgmt Co	China	Hunan Baili Engineering Sci & Tech Co Ltd	Shanghai	Hunan Baili Engineering Sci &	China	Priv.	C	Public	-	-	1	-	703	-0.6	-0.93	-11.67	IMA
2022-01-18	-	-	-	Shanghai Hanhong Precision	82175F	3674	Semiconductors and related devices	China	Foreign	8742	Management consulting services	China	Foreign	-	-	48	Pending	81.989	81.989	-	39.381	-	-	-	-	-	-	6890	6890	Shanghai Hanhong Precision Machinery Co Ltd	-	Xiang Gang Di Yi Ban Dao Ti Ke	Hong Kong	Shanghai Shenhe Investent Co Ltd	-	Ferrotec Holdings Corp	Japan	Sub.	P	Sub.	-	-	1	-	-	-	-	-	IMA
2022-01-18	-	-	-	Shineco Inc	6C6003	2834	Pharmaceutical preparations	China	Foreign	8082	Home health care services	China	Foreign	-	-	51	Pending	4.986	4.986	-	2.545	SISI	SISI	SISI	SISI	-	-	-	-	Shineco Inc	Nasdaq	Shineco Inc	China	Xiang Peng You Kang (Beijing) Technology Co Ltd	-	Xiang Peng You Kang (Beijing)	China	Public	P	Priv.	216	-	1	-	-	-	-	-	IMA
2022-01-18	-	-	-	Suzhou Strait Dongrui Eq	3M1027	6799	Investors, nec	China	Foreign	8748	Business consulting services, nec	China	Foreign	-	-	90	Pending	29.28	29.28	-	26.37	-	-	-	-	-	-	600226	600226	Suzhou Strait Dongrui Equity Investment Partnership LP	-	Suzhou Strait Dongrui Eq	China	Qingdao Hanquan Investment Co Ltd	-	Zhejiang Hugeleaf Co Ltd	China	Priv.	P	Sub.	-	-	1	-	-	-	-	-	IMA
2022-01-18	-	-	-	Suzhou Strait Dongrui Eq	3M1027	6799	Investors, nec	China	Foreign	7372	Prepackaged Software	China	Foreign	-	-	100	Pending	29.28	29.28	-	29.3	-	-	-	-	-	-	600226	600226	Suzhou Strait Dongrui Equity Investment Partnership LP	-	Suzhou Strait Dongrui Eq	China	Tibet Hanqing Technology Co Ltd	-	Zhejiang Hugeleaf Co Ltd	China	Priv.	P	Sub.	-	-	1	-	-	-	-	-	IMA
2022-01-18	-	-	-	Shenzhen Yongzhuo Yufu Asset	8H7689	6282	Investment advice	China	Foreign	7372	Prepackaged Software	China	Foreign	-	-	100	Pending	48.8	48.8	-	48.833	-	-	-	-	-	-	600226	600226	Shenzhen Yongzhuo Yufu Asset Management Co Ltd	-	Shenzhen Yongzhuo Yufu Asset	China	Tibet Hanfa Technology Co Ltd	-	Zhejiang Hugeleaf Co Ltd	China	Priv.	P	Sub.	-	-	1	-	-	-	-	-	IMA
2022-01-18	-	-	-	Zall Holdings Co Ltd	0A3419	4212	Local trucking	China	Foreign	1522	Residential construction, nec	China	Foreign	-	-	4.845	Pending	2168.96	754.917	0.064	38.468	-	-	-	-	2098	2098	-	-	Zall Holdings Co Ltd	-	Zall Holdings Co Ltd	China	Zall Smart Commerce Group Ltd	Hong Kong	Zall Dvlp Invest Co Ltd	China	Priv.	P	Public	-	-	1	-	2027	13.52	8.22	3.81	IMA
2022-01-18	-	-	-	Investor Group	46145M	6799	Investors, nec	China	Foreign	6799	Investors, nec	China	Foreign	-	-	22.747	Pending	415.134	415.134	-	94.495	-	-	-	-	-	-	601619	601619	Investor Group	-	Investor Group	China	Ningxia Ningbo Industrial Investment Fund LP	-	Ningxia Jiaze Renewables Corp	China	Priv.	P	Sub.	-	1	1	-	-	-	-	-	IMA
2022-01-18	-	-	-	Nbtm New Materials Grp Co Ltd	63161P	3499	Fabricated metal products, nec	China	Foreign	3679	Electronic components, nec	China	Foreign	-	-	97	Pending	31.484	31.484	-	30.56	600114	600114	600114	600114	-	-	-	-	NBTM New Materials Group Co Ltd	Shanghai	Nbtm New Materials Grp Co Ltd	China	Deqing Xinchen New Material Co Ltd	-	Ningbo Xinjinguang Invest	China	Public	P	Sub.	4992	-	1	-	-	-	-	-	IMA
2022-01-17	-	-	-	Xinjiang Zhongtai Chem Co Ltd	97980F	2899	Chemicals and chemical preparations, nec	China	Foreign	2899	Chemicals and chemical preparations, nec	China	Foreign	-	-	-	Pending	np	-	-	-	002092	002092	002092	002092	-	-	-	-	Xinjiang Zhongtai Chemical Co Ltd	ShenzSME	Xinjiang Zhongtai Chem Co Ltd	China	Xinjiang Markor Chemical Industry Co Ltd	-	Xinjiang Zhongtai (Grp) Co	China	Public	P	Sub.	18933	-	1	-	-	-	-	-	IMA
2022-01-17	2022-01-17	2022-01-17	-	Investor Group	46145M	6799	Investors, nec	China	Foreign	7514	Passenger car rental	China	Foreign	-	-	-	Completed	np	-	-	200	-	-	-	-	-	-	-	-	Investor Group	-	Investor Group	China	DST Car Rental (Shenzhen) Co Ltd	-	DST Car Rental (Shenzhen) Co	China	Priv.	C	Priv.	-	-	1	-	-	-	-	-	IMA
2022-01-17	-	-	-	Hebei Sinopack Electn Tech Co	6J8901	3679	Electronic components, nec	China	Foreign	3674	Semiconductors and related devices	China	Foreign	-	-	100	Pending	np	-	-	-	003031	003031	003031	003031	-	-	-	-	Hebei Sinopack Electronic Technology Co Ltd	ShenzSME	Hebei Sinopack Electn Tech Co	China	China Electronics Technology Group Corp No 13 Research Institute- Assets	-	China Electn Tech Grp Corp	China	Public	P	Sub.	391	-	1	-	-	-	-	-	IMA
2022-01-17	2022-01-17	2022-01-17	-	Investor Group	46145M	6799	Investors, nec	China	Foreign	2836	Biological products, except diagnostic substances	United States	California	-	-	-	Completed	np	-	-	20	-	-	-	-	-	-	-	-	Investor Group	-	Investor Group	China	ReviR Therapeutic	-	ReviR Therapeutic	United States	Priv.	C	Priv.	-	-	1	-	-	-	-	-	MA
2022-01-17	-	-	-	Shanghai Yuangui Tech Co Ltd	3M0774	6799	Investors, nec	China	Foreign	7379	Computer related services,nec	China	Foreign	-	-	5.57	Pending	346.989	340.745	1.76	18.965	-	-	-	-	300588	300588	300588	300588	Shanghai Yuangui Technology Co Ltd	-	Shanghai Yuangui Tech Co Ltd	China	Xinjiang Sailing Information Technology Co Ltd	ShenzChNxt	Xinjiang Sailing Info Tech Co	China	Priv.	P	Public	-	-	1	-	354	-24.92	-17.98	-17.43	IMA
2022-01-17	-	-	-	Hangzhou Dongyu Entrp Mgmt Co	3M1000	8748	Business consulting services, nec	China	Foreign	6799	Investors, nec	China	Foreign	-	-	7.326	Pending	344.035	344.035	-	25.187	-	-	-	-	-	-	-	-	Hangzhou Dongyu Enterprise Management Co Ltd	-	Shinlight Ltd	Hong Kong	Hangzhou Didang Investment Management Partnership LP	-	Hangzhou Finl Invest Grp Co	China	Sub.	P	Sub.	-	-	1	-	-	-	-	-	IMA
2022-01-17	-	-	-	Zhelvzhanjing Re Co Ltd	3M0988	6552	Land subdividers and developers, except cemeteries	China	Foreign	8748	Business consulting services, nec	China	Foreign	-	-	51	Pending	150.432	150.432	-	76.67	-	-	-	-	-	-	-	-	Zhelvzhanjing Real Estate Co Ltd	-	Zhelvzhanjing Re Co Ltd	China	Hangzhou Bintuo Enterprise Management Co Ltd	-	Shinlight Ltd	Hong Kong	Priv.	P	Sub.	-	-	1	-	-	-	-	-	IMA
2022-01-16	-	-	-	Investor Group	46145M	6799	Investors, nec	China	Foreign	3672	Printed circuit boards	China	Foreign	-	-	63.991	Pending	367.042	359.594	0.234	230.108	-	-	-	-	1639	1639	1639	1639	Investor Group	-	Investor Group	China	Akm Industrial Co Ltd	Hong Kong	Akm Industrial Co Ltd	China	Priv.	P	Public	-	1	1	-	1499	14.95	12.79	34.64	IMA
2022-01-15	-	-	-	Investor Group	46145M	6799	Investors, nec	China	Foreign	4922	Natural gas transmission	China	Foreign	-	-	40.14	Pending	1319.95	1319.95	-	521.042	-	-	-	-	-	-	000027	000027	Investor Group	-	Investor Group	China	Shenzhen Energy Gas Investment Holding Co Ltd	-	Shenzhen Energy Group Co Ltd	China	Priv.	P	Sub.	-	-	1	-	-	-	-	-	IMA
2022-01-15	2022-02-11	2022-02-11	-	Investor Group	46145M	6799	Investors, nec	China	Foreign	2899	Chemicals and chemical preparations, nec	China	Foreign	2.98	73.16	2.98	Completed	158.477	158.477	-	4.723	-	-	-	-	-	-	300586	300586	Investor Group	-	Investor Group	China	Yingkou Yingxin Chemical Industrial Technology Co Ltd	-	Malion New Materials Co Ltd	China	Priv.	C	Sub.	-	-	1	-	-	-	-	-	IMA
2022-01-14	-	-	-	Beijing Asiainfo Smart Big	3M0703	7374	Data processing services	China	Foreign	8742	Management consulting services	China	Foreign	-	-	94.23	Pending	85.498	85.498	-	80.475	-	-	-	-	-	-	-	-	Beijing Asiainfo Smart Big Data Co Ltd	-	Skipper Holdings Ltd	Cayman Islands	Shanghai iResearch Market Consulting Co Ltd Co Ltd	-	Shanghai iResearch Market	China	Sub.	P	Priv.	-	1	1	-	-	-	-	-	IMA
2022-01-14	2022-02-10	2022-02-10	-	Zhang Hongguo	3M0293	6799	Investors, nec	China	Foreign	3577	Computer peripheral equipment, nec	China	Foreign	35	35	35	Completed	np	-	-	-	-	-	-	-	-	-	002735	002735	Zhang Hongguo	-	Zhang Hongguo	China	Wuhan Jianxuntong Intelligent Equipment Technology Co Ltd	-	Shenzhen Prince New Materials	China	Inv.	C	Sub.	-	-	1	-	-	-	-	-	IMA
2022-01-14	-	-	-	Phoenix Wealth (Cayman) Asset	3M0694	6799	Investors, nec	China	Foreign	7373	Computer integrated systems design	China	Foreign	-	-	28.199	Intended	29.413	44.463	0.087	12.524	-	-	-	-	1782	1782	-	-	Phoenix Wealth (Cayman) Asset Management Ltd	-	Phoenix Wealth Invest (Hldg)	China	Vixtel Technologies Holdings Ltd	Hong Kong	Phoenix Wealth Invest (Hldg)	China	Sub.	I	Public	-	1	1	-	235	43.43	67.88	65.98	IMA
2022-01-14	-	-	-	Beijing Chinatex Silkroad	3M0236	6282	Investment advice	China	Foreign	2329	Men's and boys' clothing, nec	China	Foreign	-	-	42.5	Pending	157.421	157.421	-	66.829	-	-	-	-	-	-	-	-	Beijing Chinatex Silkroad Investment Management Co Ltd	-	Hubei Baijia Xingao Ppty Co	China	Chinatex Silkroad (Tianjin) Textile Clothing Technology Co Ltd	-	Zhonghai Shengfeng (Beijing)	China	Sub.	P	Sub.	-	1	1	-	-	-	-	-	IMA
2022-01-14	-	-	-	Yadong (Changzhou) Science &	3M0795	2299	Textile goods, nec	China	Foreign	2299	Textile goods, nec	China	Foreign	-	-	100	Pending	12.594	12.594	-	12.58	-	-	-	-	-	-	-	-	Yadong (Changzhou) Science & Technology Co Ltd	-	Oriental Ever Hldg Ltd	Hong Kong	Lion Union (Changzhou) Textile Dyeing Co Ltd	-	Hk Hua Hai Capital Invest	Hong Kong	Sub.	P	Sub.	-	-	1	-	-	-	-	-	IMA
2022-01-14	-	-	-	Aier Eye Hospital Group Co Ltd	99233C	8069	Specialty hospitals, except psychiatric	China	Foreign	8099	Health and allied services, nec	China	Foreign	-	-	70	Pending	16.32	16.32	-	11.411	300015	300015	300015	300015	-	-	-	-	Aier Eye Hospital Group Co Ltd	ShenzChNxt	Aier Eye Hospital Group Co Ltd	China	Guangdong Shunde Aier Eye Hospital Co Ltd	-	Hunan Liangshi Bk Of Commun	China	Public	P	Sub.	22808	-	1	-	-	-	-	-	IMA
2022-01-14	-	-	-	China Datang Overseas Invest	0A6803	4911	Electric services	China	Foreign	4911	Electric services	China	Foreign	-	-	10	Pending	41.543	41.543	-	4.15	-	-	-	-	-	-	-	-	China Datang Overseas Investment Co Ltd	-	China Datang Corp Ltd	China	China Datang Overseas Power Operating Co Ltd	-	China Datang Overseas Power	China	Sub.	P	Priv.	-	-	1	-	-	-	-	-	IMA
2022-01-14	-	-	-	Ningbo Fangzheng Auto Mould	9J5572	3465	Automotive stampings	China	Foreign	3429	Hardware, nec	China	Foreign	-	-	19.98	Pending	np	-	-	-	300998	300998	300998	300998	-	-	300998	300998	Ningbo Fangzheng Automobile Mould Co Ltd	ShenzChNxt	Ningbo Fangzheng Auto Mould	China	Anhui Fangzheng New Energy Technology Co Ltd	-	Ningbo Fangzheng Auto Mould	China	Public	P	Sub.	1116	-	1	-	-	-	-	-	IMA
2022-01-14	-	-	-	Shenzhen Prince New Materials	81325X	2671	Packaging paper & plastics film,coated & laminated	China	Foreign	3675	Electronic capacitors	China	Foreign	-	-	60	Pending	39.355	39.355	-	23.587	002735	002735	002735	002735	-	-	-	-	Shenzhen Prince New Materials Co Ltd	ShenzSME	Shenzhen Prince New Materials	China	Ningbo Xinrong Electric Appliance Technology Co Ltd	-	Ningbo Ningrong Invest Co Ltd	China	Public	P	Sub.	2255	-	1	-	-	-	-	-	IMA
2022-01-14	-	-	-	Hongzheng Junfang Invest Co	3M0266	6799	Investors, nec	China	Foreign	6799	Investors, nec	China	Foreign	-	-	29.82	Pending	np	-	-	-	-	-	601236	601236	-	-	-	-	Hongzheng Junfang Investment Co Ltd	-	Hongta Securities Co Ltd	China	Ziguang Hongta Phase I(Zhuhai Hengqin)Industrial Investment Fund Partnership LP	-	Ziguang Hongta Phase I(Zhuhai	China	Sub.	P	Priv.	-	-	1	-	-	-	-	-	IMA
2022-01-14	2022-01-20	2022-01-20	-	Hangzhou Fangwo Biotech Co	3M0246	7372	Prepackaged Software	China	Foreign	7372	Prepackaged Software	China	Foreign	100	100	100	Completed	5.604	5.604	-	5.598	-	-	-	-	-	-	002849	002849	Hangzhou Fangwo Biotechnology Co Ltd	-	Hangzhou Fangwo Biotech Co	China	Zhejiang Weixing Internet Of Things Technology Co Ltd	-	Zhejiang Weixing Intelligent	China	Priv.	C	Sub.	-	-	1	-	-	-	-	-	IMA
2022-01-14	-	-	-	Investor Group	46145M	6799	Investors, nec	China	Foreign	6798	Real estate investment trusts	China	Foreign	-	-	34.17	Pending	359.345	359.345	-	122.651	-	-	-	-	-	-	1282	1282	Investor Group	-	Investor Group	China	Shenzhen B&K New Energy Co Ltd	-	Glory Sun Financial Group Ltd	Hong Kong	Priv.	P	Sub.	-	-	1	-	-	-	-	-	IMA
2022-01-14	-	-	-	Shenzhen Click Tech Co Ltd	81322H	3612	Power, distribution, and specialty transformers	China	Foreign	3612	Power, distribution, and specialty transformers	China	Foreign	-	-	54.25	Pending	53.986	53.986	-	29.255	002782	002782	002782	002782	-	-	-	-	Shenzhen Click Technology Co Ltd	ShenzSME	Shenzhen Click Tech Co Ltd	China	Shenzhen Haiguang Electronics Co Ltd	-	Tianjin Optical Elecal Grp Co	China	Public	P	Sub.	3910	-	1	-	-	-	-	-	IMA
2022-01-14	-	-	-	Suzhou Zhizheng Chuangyi	3M0615	6799	Investors, nec	China	Foreign	7376	Computer facilities management services	China	Foreign	-	-	4.412	Pending	53.52	53.52	-	2.359	-	-	-	-	-	-	-	-	Suzhou Zhizheng Chuangyi Investment Partnership LP	-	Suzhou Zhizheng Chuangyi	China	Shanghai Zhenyi Technology Co Ltd	-	Shanghai Zhenyi Tech Co Ltd	China	Priv.	P	Priv.	-	-	1	-	-	-	-	-	IMA
2022-01-14	-	-	-	Shareholders	81949M	6799	Investors, nec	China	Foreign	4412	Deep sea foreign transportation of freight	China	Foreign	-	-	-	Pending	np	-	-	-	-	-	-	-	N/A	N/A	600018	600018	Shareholders	-	Shareholders	China	Shanghai Jinjiang Shipping (Group) Co Ltd	Unknown	Shanghai Intl Port (Grp) Co Lt	China	Priv.	P	Sub.	-	-	1	-	-	-	-	-	IMA
2022-01-13	-	-	-	Eve Energy Co Ltd	29821H	3692	Primary batteries, dry and wet	China	Foreign	2819	Industrial inorganic chemicals, nec	China	Foreign	-	-	35.286	Pending	64.226	64.226	-	22.668	300014	300014	300014	300014	-	-	-	-	Eve Energy Co Ltd	ShenzChNxt	Eve Energy Co Ltd	China	Qinghai Qaidam Xinghua Lithium Salt Co Ltd	-	Dachaidan Dahua Chem Co Ltd	China	Public	P	Sub.	9669	-	1	-	-	-	-	-	IMA
2022-01-13	-	-	-	Guangdong Xinrui New Material	2C0772	2671	Packaging paper & plastics film,coated & laminated	China	Foreign	3089	Plastics products, nec	China	Foreign	-	-	8.333	Pending	94.351	94.351	-	7.864	-	-	-	-	-	-	-	-	Guangdong Xinrui New Material Technology Co Ltd	-	Hong Kong DFP Invest Grp Co	Hong Kong	Shenzhen Bosheng New Material Co Ltd	-	Shenzhen Bosheng New Material	China	Sub.	P	Priv.	-	-	1	-	-	-	-	-	IMA
2022-01-13	-	-	-	Chengdu Xuguang Electn Co Ltd	16420A	3491	Industrial valves	China	Foreign	3262	Vitreous china table and kitchen articles	China	Foreign	-	-	15.43	Pending	16.446	16.446	-	2.538	600353	600353	600353	600353	-	-	-	-	Chengdu Xuguang Electronics Co Ltd	Shanghai	Chengdu Xuguang Electn Co Ltd	China	Chengdu Xuci New Material Co Ltd	-	Chengdu Xuci New Material Co	China	Public	P	Priv.	1311	-	1	-	-	-	-	-	IMA
2022-01-13	2022-01-13	2022-01-13	-	Phoenix Wealth (Cayman) Asset	3M0694	6799	Investors, nec	China	Foreign	7373	Computer integrated systems design	China	Foreign	71.801	71.801	71.801	Completed	29.38	44.414	0.087	31.897	-	-	-	-	1782	1782	1782	1782	Phoenix Wealth (Cayman) Asset Management Ltd	-	Phoenix Wealth Invest (Hldg)	China	Vixtel Technologies Holdings Ltd	Hong Kong	Vixtel Tech Hldg Ltd	China	Sub.	C	Public	-	1	1	-	235	43.43	67.88	65.98	IMA
2022-01-13	-	-	-	Lin Qingde	1M5933	6799	Investors, nec	China	Foreign	7319	Advertising, nec	China	Foreign	-	-	4.9	Pending	555.687	379.065	2.454	18.578	-	-	-	-	002751	002751	002751	002751	Lin Qingde	-	Lin Qingde	China	Shenzhen Esun Display Co Ltd	ShenzSME	Shenzhen Esun Display Co Ltd	China	Inv.	P	Public	-	-	1	-	666	-33.53	-36.07	-29.95	IMA
2022-01-13	-	-	-	Ningbo Shuntong Group Co Ltd	2F0698	6799	Investors, nec	China	Foreign	8711	Engineering services	China	Foreign	-	-	5.043	Pending	405.739	547.132	2.246	27.6	-	-	-	-	603637	603637	603637	603637	Ningbo Shuntong Group Co Ltd	-	Yuyao Shuncai Invest Hldg Co	China	Zhenhai Petrochemical Engineering Co Ltd	Shanghai	Zhenhai PetroChem Engineering	China	Sub.	P	Public	-	-	1	-	346	52.39	45.85	22.57	IMA
2022-01-13	-	-	-	Shenzhen Yunyihui Invest Co	4K6430	6799	Investors, nec	China	Foreign	7375	Information retrieval services	China	Foreign	-	-	10.036	Pending	2213.36	1713.34	1.01	171.991	-	-	-	-	600804	600804	600804	600804	Shenzhen Yunyihui Investment Co Ltd	-	Shenzhen Zhongjinbo Tech	China	Dr Peng Telecom & Media Group Co Ltd	Shanghai	Dr Peng Telecom & Media Grp	China	Sub.	P	Public	-	-	1	-	5287	2.07	-2.43	4.73	IMA
2022-01-13	2022-01-27	2022-01-27	-	Jinan Tiefu Invest	2M9903	6799	Investors, nec	China	Foreign	1623	Water, sewer, pipeline & utility line construction	China	Foreign	7.043	7.043	7.043	Completed	536.811	446.527	1.974	31.456	-	-	-	-	300560	300560	300560	300560	Jinan Tiefu Investment Partnership LP	-	Jinan Tiefu Invest	China	Zhong Fu Tong Group Co Ltd	ShenzChNxt	Zhong Fu Tong Group Co Ltd	China	Priv.	C	Public	-	-	1	-	1445	-11.18	-10.8	-6.97	IMA
2022-01-13	2022-01-13	2022-01-13	-	Sequoia Capital China Invest	8C7157	6799	Investors, nec	China	Foreign	5961	Catalog and mail-order houses	South Korea	Foreign	-	-	-	Completed	np	-	-	-	-	-	-	-	-	-	-	-	Sequoia Capital China Investment Management LP	-	Sequoia Capital China Invest	China	Rare Inc	-	Rare Inc	South Korea	Priv.	C	Priv.	-	-	1	-	-	-	-	-	IMA
2022-01-13	-	-	-	Shenzhen Shenran Innovation	2M9964	5172	Petroleum and petroleum products wholesalers, nec	China	Foreign	3674	Semiconductors and related devices	China	Foreign	-	-	6.191	Pending	660.373	660.373	-	40.893	-	-	601139	601139	-	-	601139	601139	Shenzhen Shenran Innovation Investment Co Ltd	-	Shenzhen Gas Corp Ltd	China	Jiangsu Sveck New Material Co Ltd	-	Shenzhen Gas Corp Ltd	China	Sub.	P	Sub.	-	-	1	-	-	-	-	-	IMA
2022-01-13	2022-01-13	2022-01-13	-	Shanghai Aqrum Niyac	3M1015	4212	Local trucking	China	Foreign	4212	Local trucking	China	Foreign	100	100	100	Completed	np	-	-	-	-	-	-	-	-	-	-	-	Shanghai Aqrum Niyac Logistics Co Ltd	-	NIYAC Corp	Japan	Shanghai Linhua Gas Transportation Co Ltd	-	Shanghai Linhua Gas	China	Sub.	C	Priv.	-	-	1	-	-	-	-	-	IMA
2022-01-13	2022-01-15	2022-01-15	-	Investor Group	46145M	6799	Investors, nec	China	Foreign	3679	Electronic components, nec	China	Foreign	51	90	51	Completed	0.503	0.503	-	0.256	-	-	-	-	-	-	-	-	Investor Group	-	Investor Group	China	Shenzhen Penghe Precision Technology Co Ltd	-	Shenzhen Penghe Precision	China	Priv.	C	Priv.	-	-	1	-	-	-	-	-	IMA
2022-01-13	-	-	-	Vanjee Technology Co Ltd	9A1910	7376	Computer facilities management services	China	Foreign	7372	Prepackaged Software	China	Foreign	-	-	6.476	Pending	123.832	123.832	-	8.021	300552	300552	300552	300552	-	-	-	-	Vanjee Technology Co Ltd	ShenzChNxt	Vanjee Technology Co Ltd	China	Hunan Communications Research Institute Co Ltd	-	Hunan Commun & Water	China	Public	P	Sub.	1335	-	1	-	-	-	-	-	IMA
2022-01-13	-	-	-	Eve Energy Co Ltd	29821H	3692	Primary batteries, dry and wet	China	Foreign	1611	Highway and street construction	China	Foreign	-	-	13.714	Pending	64.228	64.228	-	8.81	300014	300014	300014	300014	-	-	-	-	Eve Energy Co Ltd	ShenzChNxt	Eve Energy Co Ltd	China	Qinghai Qaidam Development & Construction Investment Co Ltd	-	Qinghai Qaidam Dvlp & Constr	China	Public	P	Priv.	9669	-	1	-	-	-	-	-	IMA
2022-01-12	2022-02-08	2022-02-08	-	Orange Cloud Internet Design	2M9551	7372	Prepackaged Software	China	Foreign	7372	Prepackaged Software	China	Foreign	100	100	100	Completed	0.582	0.582	-	0.581	-	-	-	-	-	-	002353	002353	Orange Cloud Internet Design Co Ltd	-	Orange Cloud Internet Design	China	Jierui Huachuang Technology Co Ltd	-	Yantai Jereh Oilfield Svcs Grp	China	Priv.	C	Sub.	-	-	1	-	-	-	-	-	IMA
2022-01-12	-	-	-	Zhengzhou College Of Econs &	3M1662	8221	Colleges, universities, and professional schools	China	Foreign	6512	Operators of nonresidential buildings	China	Foreign	-	-	100	Pending	np	-	-	9.16	-	-	-	-	-	-	-	-	Zhengzhou College Of Economics & Business	-	JH Holdings Group Co Ltd	China	Binzhou Yilingyi Properties Co Ltd- Shopping Plaza Assets	-	Yueqing City Zhangguang Ppty	China	Sub.	P	Sub.	-	-	1	-	-	-	-	-	IMA
2022-01-12	-	-	-	Ningbo Fubang (Holdings) Ltd	35934T	6799	Investors, nec	China	Foreign	2834	Pharmaceutical preparations	China	Foreign	-	-	7.268	Pending	465.307	439.726	0.817	31.88	-	-	-	-	002370	002370	002370	002370	Ningbo Fubang (Holdings) Ltd	-	Ningbo Fubang (Holdings) Ltd	China	Zhejiang Yatai Pharmaceutical Co Ltd	ShenzSME	Zhejiang Yatai Pharm Co Ltd	China	Priv.	P	Public	-	-	1	-	685	-25.57	9.22	27.07	IMA
2022-01-12	-	-	-	Hunan Chengxiyi Tech Co Ltd	2M9888	8731	Commercial physical and biological research	China	Foreign	3291	Abrasive products	China	Foreign	-	-	22.999	Pending	249.384	192.605	1.793	57.388	-	-	-	-	300700	300700	300700	300700	Hunan Chengxiyi Technology Co Ltd	-	Hunan Chengxiyi Tech Co Ltd	China	Changsha Dialine New Material Sci & Tech Co Ltd	ShenzChNxt	Changsha Dialine New Material	China	Priv.	P	Public	-	-	1	-	686	-22.56	-20.46	-17.65	IMA
2022-01-12	2022-01-19	2022-01-19	-	Shenzhen Magic Design &	2C0780	1542	Nonresidential building construction, nec	China	Foreign	1542	Nonresidential building construction, nec	China	Foreign	51	51	51	Completed	8.651	8.651	-	4.401	002856	002856	002856	002856	-	-	-	-	Shenzhen Magic Design & Decoration Engineering Co Ltd	ShenzSME	Shenzhen Magic Design &	China	Guangdong Yingju Construction Engineering Co Ltd	-	Guangdong Yingju Constr	China	Public	C	Priv.	685	-	1	-	-	-	-	-	IMA
2022-01-12	-	-	-	Wolong Re Grp Co Ltd	8A3270	6552	Land subdividers and developers, except cemeteries	China	Foreign	5043	Photographic equipment and supplies	China	Foreign	-	-	100	Pending	10.695	10.695	-	10.669	600173	600173	600173	600173	-	-	600580	600580	Wolong Real Estate Group Co Ltd	Shanghai	Wolong Re Grp Co Ltd	China	Shanghai Wolong Mining Co Ltd	-	Wolong Electric Group Co Ltd	China	Public	P	Sub.	228	-	1	-	-	-	-	-	IMA
2022-01-12	-	-	-	Wus Printed Circuit (Kunshan)	99273A	3672	Printed circuit boards	China	Foreign	3672	Printed circuit boards	China	Foreign	-	-	12.82	Pending	92.014	92.014	-	11.767	002463	002463	002463	002463	-	-	SCEG	SCEG	Wus Printed Circuit (Kunshan) Co Ltd	ShenzSME	Wus Printed Circuit (Kunshan)	China	Schweizer Electronic (Jiangsu) Co Ltd	-	Schweizer Electronic AG	Germany	Public	P	Sub.	7769	-	1	-	-	-	-	-	IMA
2022-01-12	-	-	-	Shenzhen Jinjia Health Ind	2H8134	8082	Home health care services	China	Foreign	7372	Prepackaged Software	China	Foreign	-	-	40	Pending	9.358	9.358	-	3.734	-	-	002191	002191	-	-	-	-	Shenzhen Jinjia Health Industry Management Co Ltd	-	Shenzhen Jinjia Group Co Ltd	China	Shenzhen Jiaju Electric Technology Ltd	-	Shenzhen Jiaju Elec Tech Ltd	China	Sub.	P	Priv.	-	-	1	-	-	-	-	-	IMA
2022-01-12	2022-01-12	2022-01-12	-	Chengdu Beyond Capital Mgmt	16442X	6799	Investors, nec	China	Foreign	7376	Computer facilities management services	China	Foreign	-	-	-	Completed	np	-	-	-	-	-	-	-	-	-	-	-	Chengdu Beyond Capital Management Co Ltd	-	Chengdu Beyond Capital Mgmt	China	Black Sesame Intelligent Technology (Shanghai) Co Ltd	-	Black Sesame Intelligent Tech	China	Priv.	C	Priv.	-	-	1	-	-	-	-	-	IMA
2022-01-12	-	-	-	Shanghai Hode Info Tech Co	6E8733	7372	Prepackaged Software	China	Foreign	7376	Computer facilities management services	China	Foreign	-	-	11.11	Pending	42.47	42.47	-	4.707	-	-	-	-	-	-	600880	600880	Shanghai Hode Information Technology Co Ltd	-	Shanghai Hode Info Tech Co	China	Beijing Manyougu Information Technology Co Ltd	-	Chengdu B-Ray Media Co Ltd	China	Priv.	P	Sub.	-	-	1	-	-	-	-	-	IMA
2022-01-12	-	-	-	Tibet Ruihua Capital Mgmt Co	5E6623	6799	Investors, nec	China	Foreign	3629	Electrical industrial apparatus, nec	China	Foreign	-	-	15.39	Pending	592.746	592.746	-	91.002	-	-	-	-	-	-	3800	3800 GCPEF	Tibet Ruihua Capital Management Co Ltd	-	Jiangsu Winfast Invest Hldg	China	Inner Mongolia Xinyuan Silicon Material Technology Co Ltd	-	GCL-Poly Energy Holdings Ltd	Hong Kong	Sub.	P	Sub.	-	-	1	-	-	-	-	-	IMA
2022-01-12	2022-01-12	2022-01-12	-	Lin Qiang	4L1052	6799	Investors, nec	China	Foreign	3661	Telephone&telegraph apparatus	China	Foreign	70	70	70	Completed	np	-	-	-	-	-	-	-	-	-	600734	600734	Lin Qiang	-	Lin Qiang	China	Shenzhen Xing Fei Technology Co Ltd	-	Fujian Start Group Co Ltd	China	Inv.	C	Sub.	-	-	1	-	-	-	-	-	IMA
2022-01-12	-	-	-	Jiangxi Naipu Mining Mach &	0F2660	3532	Mining machinery and equipment, except oil and gas	China	Foreign	1241	Coal mining services	China	Foreign	-	-	6	Pending	6.359	6.359	-	0.381	300818	300818	300818	300818	-	-	-	-	Jiangxi Naipu Mining Machinery & New Materials Co Ltd	ShenzChNxt	Jiangxi Naipu Mining Mach &	China	Jiangxi Copper Group (Dexing) Pump Co Ltd	-	Jiangxi Copper Grp (Dexing)	China	Public	P	Sub.	503	-	1	-	-	-	-	-	IMA
2022-01-12	-	-	-	Zhongzhao Invest Mgmt Co Ltd	99081K	6799	Investors, nec	China	Foreign	5311	Department stores	China	Foreign	-	-	100	Pending	np	-	-	-	-	-	-	-	-	-	600306	600306	Zhongzhao Investment Management Co Ltd	-	MOY International Holdings Ltd	Hong Kong	Shenyang Commercial City Department Store Co Ltd	-	Shenyang Coml City Co Ltd	China	Sub.	P	Sub.	-	-	1	-	-	-	-	-	IMA
2022-01-12	-	-	-	Zhengzhou College Of Econs &	3M1662	8221	Colleges, universities, and professional schools	China	Foreign	6552	Land subdividers and developers, except cemeteries	China	Foreign	-	-	100	Pending	np	-	-	5.392	-	-	-	-	-	-	-	-	Zhengzhou College Of Economics & Business	-	JH Holdings Group Co Ltd	China	Binzhou Yilingyi Properties Co Ltd- Properties (5)	-	Yueqing City Zhangguang Ppty	China	Sub.	P	Sub.	-	-	1	-	-	-	-	-	IMA
2022-01-11	-	-	-	Hunan Caixin Jingxin Invest	2M0392	6799	Investors, nec	China	Foreign	3357	Drawing and insulating of nonferrous wire	China	Foreign	-	-	6.244	Pending	920.232	667.998	0.91	41.694	-	-	-	-	002533	002533	002533	002533	Hunan Caixin Jingxin Investment Partnership LP	-	Hunan Caixin Jingxin Invest	China	Gold Cup Electric Apparatus Co Ltd	ShenzSME	Gold Cup Elec Apparatus Co	China	Priv.	P	Public	-	-	1	-	3882	-29.53	-31.36	-36.26	IMA
2022-01-11	-	-	-	Shenzhen Fengqi Invest Co Ltd	2M9090	6282	Investment advice	China	Foreign	3714	Motor vehicle parts and accessories	China	Foreign	-	-	23.077	Pending	593.395	509.231	0.82	152.719	-	-	-	-	002355	002355	002355	002355	Shenzhen Fengqi Investment Co Ltd	-	Shenzhen Fengqi Industrial Co	China	Xingmin Intelligent Transportation Systems (Group) Co Ltd	ShenzSME	Xingmin Intelligent Transp Sys	China	Sub.	P	Public	-	-	1	-	2393	-16.45	-15.65	-16.45	IMA
2022-01-11	-	-	-	Investor Group	46145M	6799	Investors, nec	China	Foreign	4911	Electric services	China	Foreign	-	-	55	Pending	12.552	12.552	-	6.901	-	-	-	-	-	-	-	-	Investor Group	-	Investor Group	China	Sichuan Shenhui Intelligent Energy Co Ltd	-	Sichuan Shenhui Intelligent	China	Priv.	P	Priv.	-	-	1	-	-	-	-	-	IMA
2022-01-11	-	-	-	Greentown Re Constr Mgmt Grp	2M9714	1542	Nonresidential building construction, nec	China	Foreign	1542	Nonresidential building construction, nec	China	Foreign	-	-	60	Pending	156.9	156.9	-	94.109	-	-	3900	3900	-	-	-	-	Greentown Real Estate Construction Management Group Co Ltd	-	Greentown China Holdings Ltd	China	Zhejiang Shangli Construction Management Co Ltd	-	Zhejiang Shangli Constr Mgmt	China	Sub.	P	Priv.	-	-	1	-	-	-	-	-	IMA
2022-01-11	-	-	-	Shantui Constr Mach Co Ltd	Y7701J	3531	Construction machinery and equipment	China	Foreign	5049	Professional equipment and supplies, nec	China	Foreign	-	-	100	Pending	np	-	-	-	000680	000680	000680	000680	-	-	-	-	Shantui Construction Machinery Co Ltd	Shenzhen	Shantui Constr Mach Co Ltd	China	Shandong Degong Machinery Co Ltd	-	Shandong Heavy Ind Grp Co Ltd	China	Public	P	Sub.	5481	-	1	-	-	-	-	-	IMA
2022-01-11	-	-	-	Shantui Constr Mach Co Ltd	Y7701J	3531	Construction machinery and equipment	China	Foreign	8711	Engineering services	China	Foreign	-	-	56.64	Pending	114.429	114.429	-	64.791	000680	000680	000680	000680	-	-	-	-	Shantui Construction Machinery Co Ltd	Shenzhen	Shantui Constr Mach Co Ltd	China	Dezhou Degong Machinery Co Ltd	-	Shandong Heavy Ind Grp Co Ltd	China	Public	P	Sub.	5481	-	1	-	-	-	-	-	IMA
2022-01-11	-	-	-	Tencent Ltd	8F7077	7375	Information retrieval services	China	Foreign	7911	Dance studios, schools, and halls	United States	Delaware	-	-	100	Pending	np	-	-	470	-	-	700	700	-	-	1810	1810	Tencent Ltd	-	Tencent Holdings Ltd	China	Xiaomi Corp-Blackshark Gaming Division	-	Xiaomi Corp	China	Sub.	P	Sub.	-	-	1	-	-	-	-	-	MA
2022-01-11	-	-	-	Beijing Dabeinong Tech Grp Co	07883A	2048	Prepared animal feeds, except for dogs and cats	China	Foreign	2048	Prepared animal feeds, except for dogs and cats	China	Foreign	-	-	70	Pending	690.359	690.359	-	483.092	002385	002385	002385	002385	-	-	-	-	Beijing Dabeinong Technology Group Co Ltd	ShenzSME	Beijing Dabeinong Tech Grp Co	China	Hunan Jiuding Technology (Group) Co Ltd	-	Hunan Jiuding Tech (Grp) Co	China	Public	P	Priv.	19414	-	1	-	-	-	-	-	IMA
2022-01-11	-	-	-	Beijing Dabeinong Tech Grp Co	07883A	2048	Prepared animal feeds, except for dogs and cats	China	Foreign	2048	Prepared animal feeds, except for dogs and cats	China	Foreign	-	-	30	Pending	690.359	690.359	-	207.039	002385	002385	002385	002385	-	-	-	-	Beijing Dabeinong Technology Group Co Ltd	ShenzSME	Beijing Dabeinong Tech Grp Co	China	Hunan Jiuding Technology (Group) Co Ltd	-	Hunan Jiuding Tech (Grp) Co	China	Public	P	Priv.	19414	-	1	-	-	-	-	-	IMA
2022-01-11	-	-	-	Dingxin Future (Hainan) Tech	2M9530	7372	Prepackaged Software	China	Foreign	3674	Semiconductors and related devices	China	Foreign	-	-	22.66	Pending	42.861	42.861	-	9.709	-	-	-	-	-	-	-	-	Dingxin Future (Hainan) Technology Center LP	-	Dingxin Future (Hainan) Tech	China	Beijing Haawking Technology Co Ltd	-	Beijing Haawking Tech Co Ltd	China	Priv.	P	Priv.	-	-	1	-	-	-	-	-	IMA
2022-01-11	-	-	-	Presafer (Qingyuan) Phosphor	8L7392	2899	Chemicals and chemical preparations, nec	China	Foreign	2899	Chemicals and chemical preparations, nec	China	Foreign	-	-	7.81	Pending	60.269	60.269	-	4.705	-	-	688669	688669	-	-	688669	688669	Presafer (Qingyuan) Phosphor Chemical Co Ltd	-	Polyrocks Chemical Co Ltd	China	Anhui Longhua Chemical Co Ltd	-	Polyrocks Chemical Co Ltd	China	Sub.	P	Sub.	-	-	1	-	-	-	-	-	IMA
2022-01-11	-	-	2022-01-20	Chengdu Guangqian Jieyao	2M9120	8748	Business consulting services, nec	China	Foreign	7376	Computer facilities management services	China	Foreign	-	-	100	Withdrawn	np	-	-	22.586	-	-	-	-	-	-	300050	300050	Chengdu Guangqian Jieyao Enterprise Management Co Ltd	-	Sichuan Paya Decoration	China	Shanghai Esim Technology Co Ltd	-	Dingli Corp Ltd	China	Sub.	W	Sub.	-	-	1	-	-	-	-	-	IMA
2022-01-11	-	-	-	Beijing Fjr Optoelectn Tech	4H2419	3679	Electronic components, nec	China	Foreign	3674	Semiconductors and related devices	China	Foreign	-	-	10	Pending	np	-	-	-	688272	688272	688272	688272	-	-	-	-	Beijing Fjr Optoelectronic Technology Co Ltd	SSE STR MK	Beijing Fjr Optoelectn Tech	China	North Guangwei Technology Inc	-	N Guangwei Tech Inc	China	Priv.	P	Priv.	219	-	1	-	-	-	-	-	IMA
2022-01-11	-	-	-	Investor Group	46145M	6799	Investors, nec	China	Foreign	7373	Computer integrated systems design	China	Foreign	-	-	60	Pending	39.752	39.752	-	23.843	-	-	-	-	-	-	2338	000338 2338	Investor Group	-	Investor Group	China	Weichai Intelligent Technology Co Ltd	-	Weichai Power Co Ltd	China	Priv.	P	Sub.	-	-	1	-	-	-	-	-	IMA
2022-01-11	-	-	-	Mubang High-Tech Co Ltd	2M9129	3944	Games, toys, children's vehicles,exc. dolls, bikes	China	Foreign	3674	Semiconductors and related devices	China	Foreign	-	-	100	Pending	np	-	-	-	603398	603398	603398	603398	-	-	-	-	Mubang High-Tech Co Ltd	Shanghai	Mubang High-Tech Co Ltd	China	Inner Mongolia Haoan Energy Technology Co Ltd	-	Inner Mongolia Haoan Energy	China	Public	P	Priv.	571	-	1	-	-	-	-	-	IMA
2022-01-10	2022-02-07	2022-02-07	-	Shanghai YCT Electronics Group	6K6732	5064	Electrical appliances, television and radio sets	China	Foreign	3674	Semiconductors and related devices	China	Foreign	55	55	55	Completed	33.269	33.269	-	18.294	301099	301099	301099	301099	-	-	300131	300131	Shanghai YCT Electronics Group Co Ltd	ShenzChNxt	Shanghai YCT Electronics Group	China	Shenzhen E-Mantech Co Ltd	-	Shenzhen Yitoa Intelligent	China	Public	C	Sub.	290	-	1	-	-	-	-	-	IMA
2022-01-10	-	-	-	Yangzhou Huanwu Tech Co Ltd	3M0169	7372	Prepackaged Software	China	Foreign	7372	Prepackaged Software	China	Foreign	-	-	55	Pending	np	-	-	-	-	-	-	-	-	-	-	-	Yangzhou Huanwu Technology Co Ltd	-	Yangzhou Huanwu Tech Co Ltd	China	Jiangsu Weilai Hagong Manwei Robot Co Ltd	-	Jiangsu Weilai Dongnan Tech	China	Priv.	P	Sub.	-	-	1	-	-	-	-	-	IMA
2022-01-10	-	-	-	Dongguan Liesheng Electn Co	2M9031	3651	Household audio and video equipment	China	Foreign	3812	Search, detection, and navigation equipment	Finland	Foreign	-	-	100	Pending	np	-	-	-	-	-	-	-	-	-	AMER	AMER	Dongguan Liesheng Electronic Co Ltd	-	Dongguan Liesheng Electn Co	China	Suunto Oyj	-	Amer Group Ltd	Finland	Priv.	P	Sub.	-	-	1	-	-	-	-	-	IMA
2022-01-10	-	-	-	Hanhua Finl Hldg Co Ltd	8A6518	6153	Short-term business credit institutions	China	Foreign	6141	Personal credit institutions	China	Foreign	-	-	14.29	Pending	127.322	127.322	-	18.191	3903	3903	3903	3903	-	-	3903	3903	Hanhua Financial Holding Co Ltd	Hong Kong	Hanhua Finl Hldg Co Ltd	China	Sichuan Hanhua Micro-Credit Co Ltd	-	Hanhua Finl Hldg Co Ltd	China	Public	P	Sub.	1377	-	1	-	-	-	-	-	IMA
2022-01-10	-	-	-	Hangzhou Dadi Haiyang Envi	4J8105	4953	Refuse systems	China	Foreign	5093	Scrap and waste materials	China	Foreign	-	-	100	Pending	np	-	-	-	301068	301068	301068	301068	-	-	-	-	Hangzhou Dadi Haiyang Environmental Protection Co Ltd	ShenzChNxt	Hangzhou Dadi Haiyang Envi	China	Zhejiang Huge Environment Co Ltd	-	Zhejiang Huge Envi Co Ltd	China	Public	P	Priv.	439	-	1	-	-	-	-	-	IMA
2022-01-10	-	-	-	Guangdong Insight Brand Mktg	4F1946	8742	Management consulting services	China	Foreign	5021	Furniture	China	Foreign	-	-	11.426	Pending	137.273	137.273	-	15.682	300781	300781	300781	300781	-	-	-	-	Guangdong Insight Brand Marketing Group Co Ltd	ShenzChNxt	Guangdong Insight Brand Mktg	China	Shenzhen Zhengniao Chuhai Technology Co Ltd	-	Wuhu Xingzhou Dayang Info	China	Public	P	Sub.	562	-	1	-	-	-	-	-	IMA
2022-01-10	-	-	-	Henan Huike High Tech	2M9232	7372	Prepackaged Software	China	Foreign	6799	Investors, nec	China	Foreign	-	-	40	Pending	1.568	1.568	-	0.627	-	-	-	-	-	-	-	-	Henan Huike High Tech Research Institute Co Ltd	-	Henan Huike High Tech	China	Hainan Saier Private Fund Management Co Ltd	-	Hainan Saier Private Fund	China	Priv.	P	Priv.	-	-	1	-	-	-	-	-	IMA
2022-01-10	2022-01-10	2022-01-10	-	Zhejiang Huatie Bumblebee	3L8298	3822	Environmental controls	China	Foreign	5039	Construction materials, nec	Germany	Foreign	100	100	100	Completed	np	-	-	-	-	-	-	-	-	-	-	-	Zhejiang Huatie Bumblebee Holding Co Ltd	-	Zhejiang Huatie Bumblebee	China	CHB Container Handelsbuero Peter Bonitz e K	-	CHB Container Handelsbuero	Germany	Priv.	C	Priv.	-	-	1	-	-	-	-	-	IMA
2022-01-10	-	-	-	Guangdong Hejing Youhuo Hldg	1L4573	6531	Real estate agents and managers	China	Foreign	4953	Refuse systems	China	Foreign	-	-	50	Pending	51.76	51.76	-	25.875	-	-	3913	3913	-	-	-	-	Guangdong Hejing Youhuo Holdings Group Co Ltd	-	Kwg Living Group Holdings Ltd	China	Guangdong Telijie Environment Engineering Co Ltd	-	Guangdong Telijie Envi	China	Sub.	P	Priv.	-	-	1	-	-	-	-	-	IMA
2022-01-09	-	-	-	Wenzhou Kangning Hosp Co Ltd	9C1809	8063	Psychiatric hospitals	China	Foreign	8062	General medical and surgical hospitals	China	Foreign	-	-	100	Pending	6.858	6.858	-	6.858	2120	2120 N/A	2120	2120 N/A	-	-	-	-	Wenzhou Kangning Hospital Co Ltd	Hong Kong	Wenzhou Kangning Hosp Co Ltd	China	Yueqing Bang-Er Chinese & Western Medicine Hospital Ltd	-	Boner Orthopedic Hosp Grp Co	China	Public	P	Sub.	3338	-	1	-	-	-	-	-	IMA
2022-01-08	-	-	-	Ningbo Swell Industry Co Ltd	93545M	3714	Motor vehicle parts and accessories	China	Foreign	1711	Plumbing, heating and air conditioning	China	Foreign	-	-	50	Pending	94.09	94.09	-	47.156	-	-	002101	002101	-	-	002101	002101	Ningbo Swell Industry Co Ltd	-	Guangdong Hongtu Tech (Hldgs)	China	Swell Marui (Guangzhou) Automobile Parts Co Ltd	-	Guangdong Hongtu Tech (Hldgs)	China	Sub.	P	J.V.	-	-	1	-	-	-	-	-	IMA
2022-01-08	-	-	-	Qinghai Salt Lake Ind Co Ltd	73677H	2899	Chemicals and chemical preparations, nec	China	Foreign	2875	Fertilizers, mixing only	China	Foreign	-	-	43.784	Pending	55.214	55.214	-	24.175	000792	000792	000792	000792	-	-	-	-	Qinghai Salt Lake Industry Co Ltd	Shenzhen	Qinghai Salt Lake Ind Co Ltd	China	Qinghai Wentong Yanqiao Fertilizer Co Ltd	-	Qinghai Wentong Yanqiao	China	Public	P	Priv.	6337	-	1	-	-	-	-	-	IMA
2022-01-08	2022-01-08	2022-01-08	-	Beijing Longkai Intl Import &	2M8837	5012	Automobiles and other motor vehicles	China	Foreign	3841	Surgical and medical instruments and apparatus	China	Foreign	49	49	49	Completed	15.374	15.374	-	7.533	-	-	-	-	-	-	600111	600111	Beijing Longkai International Import & Export Co Ltd	-	Beijing Longkai Intl Import &	China	Inner Mongolia Xibao General Medical System Co Ltd	-	China Nrthn Rare Earth (Grp)	China	Priv.	C	Sub.	-	-	1	-	-	-	-	-	IMA
2022-01-08	-	-	-	Zhejiang Huakang Pharm Co Ltd	4J5226	2834	Pharmaceutical preparations	China	Foreign	2834	Pharmaceutical preparations	China	Foreign	-	-	-	Pending	np	-	-	3.446	605077	605077	605077	605077	-	-	-	-	Zhejiang Huakang Pharmaceutical Co Ltd	Shanghai	Zhejiang Huakang Pharm Co Ltd	China	Ningbo Traditional Chinese Pharmaceutical Corp	-	Ningbo Traditional Chinese	China	Public	P	Priv.	1041	-	1	-	-	-	-	-	IMA
2022-01-08	-	-	-	Hangzhou Changchuan Tech Co	3E0151	3674	Semiconductors and related devices	China	Foreign	6799	Investors, nec	China	Foreign	-	-	97.669	Pending	np	-	-	-	300604	300604	300604	300604	-	-	-	-	Hangzhou Changchuan Technology Co Ltd	ShenzChNxt	Hangzhou Changchuan Tech Co	China	Hangzhou Changyi Equity Investment Co Ltd	-	Hangzhou Paradise Silicon	China	Public	P	Sub.	924	-	1	-	-	-	-	-	IMA
2022-01-08	-	-	-	Anhui Fengxing Wear Resistant	8A9805	3369	Nonferrous foundries	China	Foreign	1031	Lead and zinc ores	China	Foreign	-	-	60	Pending	np	-	-	-	002760	002760	002760	002760	-	-	-	-	Anhui Fengxing Wear Resistant Materials Co Ltd	ShenzSME	Anhui Fengxing Wear Resistant	China	Jiangxi Runpeng Mining Co Ltd	-	Jiangxi Runpeng Mining Co Ltd	China	Public	P	Priv.	980	-	1	-	-	-	-	-	IMA
2022-01-08	-	-	-	Shanghai Lingang Xinyefang	2M8855	6799	Investors, nec	China	Foreign	6282	Investment advice	China	Foreign	-	-	51	Pending	45.006	45.006	-	22.953	-	-	-	-	-	-	600619	600619 900910	Shanghai Lingang Xinyefang Shangchuang Equity Investment Fund Partnership LP	-	Shanghai Lingang Xinyefang	China	Shanghai Haili Group Assets Management Co Ltd	-	Shanghai Highly (Grp) Co Ltd	China	Priv.	P	Sub.	-	-	1	-	-	-	-	-	IMA
2022-01-08	2022-02-08	2022-02-08	-	Investors	46145Z	6799	Investors, nec	China	Foreign	6799	Investors, nec	China	Foreign	85.67	85.67	85.67	Completed	79.991	79.991	-	68.529	-	-	-	-	-	-	-	-	Investors	-	Investors	China	Zibo Youbo New Power Equity Investment Partnership	-	Zibo Youbo New Power Eq	China	Priv.	C	Priv.	-	-	1	-	-	-	-	-	IMA
2022-01-08	2022-01-26	2022-01-26	-	Vanfund Urban Invest & Dvlp	3A2639	6552	Land subdividers and developers, except cemeteries	China	Foreign	2836	Biological products, except diagnostic substances	China	Foreign	14.094	51.004	14.094	Completed	23.366	23.366	-	3.293	000638	000638	000638	000638	-	-	000638	000638	Vanfund Urban Investment & Development Co Ltd	Shenzhen	Vanfund Urban Invest & Dvlp	China	Jilin Wanfang Baiao Biological Technology Co Ltd	-	Vanfund Urban Invest & Dvlp	China	Public	C	Sub.	670	-	1	-	-	-	-	-	IMA
2022-01-08	2022-01-29	2022-01-29	-	Guangzhou Baiyun Elec Equip	05005R	3629	Electrical industrial apparatus, nec	China	Foreign	1711	Plumbing, heating and air conditioning	China	Foreign	17.043	68.043	17.043	Completed	5.521	5.521	-	0.941	603861	603861	603861	603861	-	-	603861	603861	Guangzhou Baiyun Electric Equipment Co Ltd	Shanghai	Guangzhou Baiyun Elec Equip	China	Guangzhou Baiyun Electromechanical Equipment Installation Engineering Co Ltd	-	Guangzhou Baiyun Elec Equip	China	Public	C	Sub.	2717	-	1	-	-	-	-	-	IMA
2022-01-07	2022-01-07	2022-01-07	-	Investor Group	46145M	6799	Investors, nec	China	Foreign	6799	Investors, nec	China	Foreign	40	40	40	Completed	np	-	-	-	-	-	-	-	-	-	-	-	Investor Group	-	Investor Group	China	Wannian County Jirong Investment Management Center LP	-	Wannian Cnty Jirong Invest	China	Priv.	C	Priv.	-	-	1	-	-	-	-	-	IMA
2022-01-07	-	-	-	Anhui Tianxing Pharm Grp Co	0J6989	5122	Drugs, drug proprietaries, and druggists' sundries	China	Foreign	5122	Drugs, drug proprietaries, and druggists' sundries	China	Foreign	-	-	51	Pending	4.704	4.704	-	2.397	-	-	600713	600713	-	-	-	-	Anhui Tianxing Pharmaceutical Group Co Ltd	-	Nanjing Pharmaceutical Co Ltd	China	Bozhou Tianxing Pharmaceutical Co Ltd	-	Bozhou Tianxing Pharm Co Ltd	China	Sub.	P	Priv.	-	-	1	-	-	-	-	-	IMA
2022-01-07	-	-	-	Linyi Xuyuan Invest Co Ltd	3M1007	6799	Investors, nec	China	Foreign	4911	Electric services	China	Foreign	-	-	100	Pending	np	-	-	-	-	-	-	-	-	-	600212	600212	Linyi Xuyuan Investment Co Ltd	-	Linyi Xuyuan Invest Co Ltd	China	Shandong Jiangquan Industry Co Ltd- Thermal Power Business	-	Shandong Jiangquan Ind Co Ltd	China	Priv.	P	Sub.	-	-	1	-	-	-	-	-	IMA
2022-01-07	-	-	-	Guoanda Co Ltd	6E8930	3999	Manufacturing industries, nec	China	Foreign	5087	Service establishment equipment and supplies	China	Foreign	-	-	35	Pending	6.323	6.323	-	2.211	300902	300902	300902	300902	-	-	-	-	Guoanda Co Ltd	ShenzChNxt	Guoanda Co Ltd	China	Hunan Nanling Fire Technology Co Ltd	-	Hunan Nanling Fire Tech Co	China	Public	P	Priv.	358	-	1	-	-	-	-	-	IMA
2022-01-07	-	-	-	Shareholders	81949M	6799	Investors, nec	China	Foreign	6531	Real estate agents and managers	China	Foreign	-	-	-	Pending	np	-	-	-	-	-	-	-	-	-	960	960	Shareholders	-	Shareholders	China	Longfor Intelligent Living Ltd	-	Longfor Group Holdings Ltd	China	Priv.	P	Sub.	-	-	1	-	-	-	-	-	IMA
2022-01-07	-	-	-	Zhang Jianfang	2K2249	6799	Investors, nec	China	Foreign	2381	Dress and work gloves, except knit and all-leather	China	Foreign	-	-	14.936	Pending	853.9	744.516	4.63	111.11	-	-	-	-	603665	603665	603665	603665	Zhang Jianfang	-	Zhang Jianfang	China	Zhejiang Kanglongda Special Protection Technology Co Ltd	Shanghai	Zhejiang Kanglongda Special	China	Inv.	P	Public	-	-	1	-	2243	-18.18	-11.46	-2	IMA
2022-01-07	-	-	-	Shandong Jinjia Envi Co Ltd	3M1367	3569	General industrial machinery and equipment	China	Foreign	4225	General warehousing and storage	China	Foreign	-	-	100	Pending	np	-	-	12.457	-	-	-	-	-	-	-	-	Shandong Jinjia Environment Co Ltd	-	Zeming Intl Invest Co Ltd	Hong Kong	Fangtai Cycle Metal Co Ltd-Assets	-	Fangtai Cycle Metal Co Ltd	China	Sub.	P	Sub.	-	-	1	-	-	-	-	-	IMA
2022-01-07	-	-	-	Jinzhou Jixiang Molybdenum Co	3H5422	1061	Ferroalloy ores, except vanadium	China	Foreign	1479	Chemical and fertilizer mineral mining, nec	China	Foreign	-	-	100	Pending	75.272	75.272	-	75.209	603399	603399	603399	603399	-	-	600884	600884	Jinzhou Jixiang Molybdenum Co Ltd	Shanghai	Jinzhou Jixiang Molybdenum Co	China	Hunan Yongshan Lithium Industry Co Ltd	-	Ningbo Shanshan Co Ltd	China	Public	P	Sub.	273	-	1	-	-	-	-	-	IMA
2022-01-07	-	-	-	Zhuji Tiancheng Hongwei Ppty	2M9393	6552	Land subdividers and developers, except cemeteries	China	Foreign	8361	Residential care	China	Foreign	-	-	23.81	Pending	221.946	221.946	-	52.802	-	-	-	-	-	-	-	-	Zhuji Tiancheng Hongwei Property Co Ltd	-	Zhejiang Sunflower Health Ind	China	Zhejiang Sunflower Health Industry Development Co Ltd	-	Zhejiang Sunflower Health Ind	China	Sub.	P	Priv.	-	-	1	-	-	-	-	-	IMA
2022-01-07	-	-	-	Ningbo Homelink Eco-iTech Co	9K3026	5162	Plastics materials and basic forms and shapes	China	Foreign	2899	Chemicals and chemical preparations, nec	China	Foreign	-	-	75	Pending	np	-	-	-	301193	301193	301193	301193	-	-	-	-	Ningbo Homelink Eco-iTech Co Ltd	ShenzChNxt	Ningbo Homelink Eco-iTech Co	China	Zhejiang Jiadebao Technology Co Ltd	-	Zhejiang Double Fish Plastics	China	Public	P	Sub.	1822	-	1	-	-	-	-	-	IMA
2022-01-07	-	-	-	Investor Group	46145M	6799	Investors, nec	China	Foreign	4911	Electric services	Kazakhstan	Foreign	-	-	100	Pending	20.2	20.2	-	23.3	-	-	-	-	-	-	300118	300118	Investor Group	-	Investor Group	China	KPM-Delta LLP	-	Risen Energy Co Ltd	China	Priv.	P	Sub.	-	-	1	-	-	-	-	-	IMA
2022-01-07	-	-	-	Shifeng Cultural Dvlp Co Ltd	8C1752	3942	Dolls and stuffed toys	China	Foreign	3692	Primary batteries, dry and wet	China	Foreign	-	-	20	Pending	np	-	-	-	002862	002862	002862	002862	-	-	-	-	Shifeng Cultural Development Co Ltd	ShenzSME	Shifeng Cultural Dvlp Co Ltd	China	Chongqing Huanli New Energy Technology Co Ltd	-	Chongqing Huanli New Energy	China	Public	P	Priv.	520	-	1	-	-	-	-	-	IMA
2022-01-06	2022-01-06	2022-01-06	-	Investor Group	46145M	6799	Investors, nec	China	Foreign	8731	Commercial physical and biological research	China	Foreign	-	-	-	Completed	np	-	-	100.286	-	-	-	-	-	-	-	-	Investor Group	-	Investor Group	China	VIRTUE Diagnostics (Suzhou) Co Ltd	-	Virtue Diagnostics (Suzhou)	China	Priv.	C	Priv.	-	-	1	-	-	-	-	-	IMA
2022-01-06	-	-	-	Beibu Gulf Port Co Ltd	07825X	4491	Marine cargo handling	China	Foreign	6799	Investors, nec	China	Foreign	-	-	100	Pending	39.829	39.829	-	39.942	000582	000582	-	-	-	-	-	-	Beibu Gulf Port Co Ltd	Shenzhen	Guangxi Beibu Gulf Intl Port	China	Guangxi Tianbao Energy Co Ltd	-	Guangxi Beibu Gulf Intl Port	China	Public	P	Sub.	7509	-	1	-	-	-	-	-	IMA
2022-01-06	-	-	-	Chongqing Wanli New Energy Co	1A8589	3691	Storage batteries	China	Foreign	3691	Storage batteries	China	Foreign	-	-	48.95	Pending	368.245	368.245	-	181.321	600847	600847	600847	600847	-	-	-	-	Chongqing Wanli New Energy Co Ltd	Shanghai	Chongqing Wanli New Energy Co	China	Chongqing Terui Battery Materials Co Ltd	-	Chongqing Terui Battery	China	Public	P	Priv.	499	-	1	-	-	-	-	-	IMA
2022-01-06	-	-	-	Wuhan Zhuxin Ruikang Tech Co	2M7960	7372	Prepackaged Software	China	Foreign	7812	Motion picture and video tape production	China	Foreign	-	-	9.82	Pending	np	-	-	-	-	-	-	-	600136	600136 N/A	600136	600136 N/A	Wuhan Zhuxin Ruikang Technology Co Ltd	-	Wuhan Zhuxin Ruikang Tech Co	China	Wuhan DDMC Culture & Sports Co Ltd	Shanghai	Wuhan DDMC Culture & Sports	China	Priv.	P	Public	-	-	1	-	318	-	-	-	IMA
2022-01-06	2022-01-13	2022-01-13	-	Zhuhai Zhengfang Grp Co Ltd	0M2181	6799	Investors, nec	China	Foreign	1542	Nonresidential building construction, nec	China	Foreign	7.042	29.953	7.042	Completed	592.668	369.409	2.321	26.088	-	-	-	-	002789	002789	002789	002789	Zhuhai Zhengfang Group Co Ltd	-	Zhuhai Zhengfang Grp Co Ltd	China	Shenzhen Jianyi Decoration Group Co Ltd	ShenzSME	Shenzhen Jianyi Decoration	China	Priv.	C	Public	-	-	1	-	406	20.28	26.78	29.68	IMA
2022-01-06	2022-01-27	2022-01-27	-	Qingdao Dingxing Qiguang Med	2M7956	6726	Investment offices, nec	China	Foreign	2836	Biological products, except diagnostic substances	China	Foreign	5.002	5.002	5.002	Completed	1368.1	1441.03	3.552	72.293	-	-	-	-	688278	688278	688278	688278	Qingdao Dingxing Qiguang Medical Industry Investment Fund Partnership LP	-	Jinan Tiezhong Baochuang	China	Xiamen Amoytop Biotech Co Ltd	SSE STR MK	Xiamen Amoytop Biotech Co Ltd	China	Sub.	C	Public	-	-	1	-	914	-20	-22.42	-18.21	IMA
2022-01-06	-	-	-	Hangzhou Rongdu Ppty Co Ltd	9F1404	6552	Land subdividers and developers, except cemeteries	China	Foreign	6552	Land subdividers and developers, except cemeteries	China	Foreign	-	-	49	Pending	11.831	11.831	-	5.814	-	-	-	-	-	-	000909	000909	Hangzhou Rongdu Property Co Ltd	-	Hangzhou Rongdu Ppty Co Ltd	China	Hangzhou Jingteng Real Estate Development Co Ltd	-	Soyea Technology Co Ltd	China	Priv.	P	Sub.	-	-	1	-	-	-	-	-	IMA
2022-01-06	-	-	-	Quanxin Jili (Ningbo) Biotech	2M8201	7372	Prepackaged Software	China	Foreign	3069	Fabricated rubber prod, nec	China	Foreign	-	-	15	Pending	6.737	6.737	-	1.014	-	-	-	-	-	-	-	-	Quanxin Jili (Ningbo) Biotechnology Partnership LP	-	Quanxin Jili (Ningbo) Biotech	China	Hangzhou Zijing Biological Co Ltd	-	Hangzhou Zijing Biological Co	China	Priv.	P	Priv.	-	-	1	-	-	-	-	-	IMA
2022-01-06	2022-01-12	2022-01-12	-	Shanghai Jiupeng Asset Mgmt	2M7969	6282	Investment advice	China	Foreign	7389	Business services, nec	China	Foreign	5.995	5.995	5.995	Completed	284.58	364.832	0.872	21.933	-	-	-	-	002713	002713	-	-	Shanghai Jiupeng Asset Management Center LP	-	Shanghai Jiupeng Asset Mgmt	China	Dong Yi Ri Sheng Home Decoration Group Co Ltd	ShenzSME	Beijing Dongyi Tianzheng	China	Priv.	C	Public	-	-	1	-	6465	-11.62	-9.76	-4.31	IMA
2022-01-06	2022-01-13	2022-01-13	-	Investor Group	46145M	6799	Investors, nec	China	Foreign	2851	Paints, varnishes, lacquers, & allied products	China	Foreign	6.451	6.451	6.451	Completed	1089.98	1087.16	-	70.329	-	-	-	-	002256	002256	002256	002256	Investor Group	-	Investor Group	China	Shenzhen Sunrise New Energy Co Ltd	ShenzSME	Shenzhen Sunrise New Energy	China	Priv.	C	Public	-	-	1	-	362	-	-	-	IMA
2022-01-06	-	-	-	Jiangxi Jiangzhong Pharm Coml	2M8272	5122	Drugs, drug proprietaries, and druggists' sundries	China	Foreign	5122	Drugs, drug proprietaries, and druggists' sundries	China	Foreign	-	-	26.898	Pending	126.452	105.255	0.977	28.393	-	-	-	-	2289	2289 N/A	2289	2289 N/A	Jiangxi Jiangzhong Pharmaceutical Commercial Operation Co Ltd	-	Jiangxi Jiangzhong Pharm Coml	China	Charmacy Pharmaceutical Co Ltd	Hong Kong	Charmacy Pharmaceutical Co Ltd	China	Priv.	P	Public	-	-	1	-	903	-	-	-	IMA
2022-01-06	2022-01-06	2022-01-06	-	Shanghai Hongtianyuan Mgmt	2M7975	8748	Business consulting services, nec	China	Foreign	6799	Investors, nec	China	Foreign	51	51	51	Completed	np	-	-	-	-	-	-	-	-	-	-	-	Shanghai Hongtianyuan Management Consulting Partnership LP	-	Shanghai Hongtianyuan Mgmt	China	Shanghai Pudong Science & Technology Investment Co Ltd	-	Shanghai Hongtianyuan Venture	China	Priv.	C	Sub.	-	-	1	-	-	-	-	-	IMA
2022-01-06	-	-	-	Sthrn Hope Industrial Co Ltd	3K1602	6799	Investors, nec	China	Foreign	2048	Prepared animal feeds, except for dogs and cats	China	Foreign	-	-	7.545	Pending	18103.6	8640.25	1.923	707.102	-	-	-	-	000876	000876	000876	000876	Southern Hope Industrial Co Ltd	-	Lhasa Econ & Tech Dvlp Zone	China	New Hope Liuhe Co Ltd	Shenzhen	New Hope Liuhe Co Ltd	China	Sub.	P	Public	-	-	1	-	95993	-28.42	-15.7	-17.02	IMA
2022-01-06	-	-	-	Investor Group	46145M	6799	Investors, nec	China	Foreign	2834	Pharmaceutical preparations	China	Foreign	-	-	13.792	Pending	272.655	272.655	-	37.712	-	-	-	-	-	-	-	-	Investor Group	-	Investor Group	China	PersonGen Biomedicine (Suzhou) Co Ltd	-	PersonGen Biomedicine	China	Priv.	P	Priv.	-	-	1	-	-	-	-	-	IMA
2022-01-06	-	-	-	Beibu Gulf Port Co Ltd	07825X	4491	Marine cargo handling	China	Foreign	1311	Crude petroleum and natural gas	China	Foreign	-	-	49	Pending	29.451	29.451	-	14.472	000582	000582	-	-	-	-	-	-	Beibu Gulf Port Co Ltd	Shenzhen	Guangxi Beibu Gulf Intl Port	China	CNOOC Guangxi Fangchenggang Natural Gas Co Ltd	-	Natl Petro And Natural Gas	China	Public	P	Sub.	7509	-	1	-	-	-	-	-	IMA
2022-01-06	-	-	-	Shenzhen Jinjia Health Ind	2H8134	8082	Home health care services	China	Foreign	7372	Prepackaged Software	China	Foreign	-	-	35	Pending	7.051	7.051	-	2.475	-	-	002191	002191	-	-	-	-	Shenzhen Jinjia Health Industry Management Co Ltd	-	Shenzhen Jinjia Group Co Ltd	China	Yunnan Changyi Technology Co Ltd	-	Yunnan Changyi Tech Co Ltd	China	Sub.	P	Priv.	-	-	1	-	-	-	-	-	IMA
2022-01-06	-	-	-	Beibu Gulf Port Co Ltd	07825X	4491	Marine cargo handling	China	Foreign	1622	Bridge, tunnel, and elevated highway construction	China	Foreign	-	-	51	Pending	11.762	11.762	-	6.016	000582	000582	-	-	-	-	-	-	Beibu Gulf Port Co Ltd	Shenzhen	Guangxi Beibu Gulf Intl Port	China	Fangchenggang Dongwan Port Oil Terminal Co Ltd	-	Guangxi Beibu Gulf Intl Port	China	Public	P	Sub.	7509	-	1	-	-	-	-	-	IMA
2022-01-06	-	-	-	China Railway Finl Leasing Co	2M8271	6141	Personal credit institutions	China	Foreign	4011	Railroads, line-haul operating	China	Foreign	-	-	100	Pending	np	-	-	15.635	-	-	-	-	-	-	-	-	China Railway Financial Leasing Co Ltd	-	China Railway Finl Leasing Co	China	Cangzhou Canggang Railway Co Ltd- Facilities	-	Jinghai Grp Invest Ltd	China	Priv.	P	Sub.	-	-	1	-	-	-	-	-	IMA
2022-01-05	-	-	-	Jiangsu Pacific Quartz Co Ltd	48997H	3299	Nonmetallic mineral products, nec	China	Foreign	1411	Dimension stone	China	Foreign	-	-	51	Pending	15.713	15.713	-	8.004	603688	603688	603688	603688	-	-	-	-	Jiangsu Pacific Quartz Co Ltd	Shanghai	Jiangsu Pacific Quartz Co Ltd	China	Lianyungang Qiangbang Quartz Products Co Ltd	-	Lianyungang Qiangbang Quartz	China	Public	P	Priv.	1115	-	1	-	-	-	-	-	IMA
2022-01-05	-	-	-	Guangxi GIG Energy Grp Co Ltd	7L6255	4911	Electric services	China	Foreign	4911	Electric services	China	Foreign	-	-	85	Pending	np	-	-	-	-	-	-	-	-	-	-	-	Guangxi GIG Energy Group Co Ltd	-	Guangxi Invest Grp Co Ltd	China	Guangxi Zhengrun Development Group Ltd	-	Guangxi Invest Grp Co Ltd	China	Sub.	P	Sub.	-	-	1	-	-	-	-	-	IMA
2022-01-05	-	-	-	Fujian Zijin Investment Co Ltd	36008N	6799	Investors, nec	China	Foreign	1041	Gold ores	China	Foreign	-	-	76	Pending	66.782	66.782	-	50.69	-	-	601899	2899 601899 ZIJMY	-	-	000506	000506	Fujian Zijin Investment Co Ltd	-	Zijin Mining Group Co Ltd	China	Sichuan Pingwu Zhongjin Mining Co Ltd	-	Zhongrun Resources Invest Corp	China	Sub.	P	Sub.	-	-	1	-	-	-	-	-	IMA
2022-01-05	-	-	-	Wuchan Zhongda Yuantong	2M7675	3315	Steel wiredrawing and steel nails and spikes	China	Foreign	3552	Textile machinery	China	Foreign	-	-	29	Pending	633.93	541.546	3.082	156.848	-	-	600704	600704	002722	002722	002722	002722	Wuchan Zhongda Yuantong Industrial Corp	-	Wuchan Zhongda Group Co Ltd	China	Geron Co Ltd	ShenzSME	Geron Co Ltd	China	Sub.	P	Public	-	-	1	-	2211	21.31	20.05	30.07	IMA
2022-01-05	-	-	-	Guangdong Nanhai Hldg Invest	40805H	6282	Investment advice	China	Foreign	3564	Industrial and commercial fans and blowers	China	Foreign	-	-	13.125	Pending	446.393	448.014	0.932	58.728	-	-	-	-	300004	300004	300004	300004	Guangdong Nanhai Holding Investment Co Ltd	-	Guangdong Nanhai Hldg Invest	China	Nanfang Ventilator Co Ltd	ShenzChNxt	Nanfang Ventilator Co Ltd	China	Priv.	P	Public	-	-	1	-	991	-13.79	-12.65	-7.04	IMA
2022-01-05	-	-	-	Investor Group	46145M	6799	Investors, nec	China	Foreign	7372	Prepackaged Software	China	Foreign	-	-	15	Pending	114.616	114.616	-	17.17	-	-	-	-	-	-	-	-	Investor Group	-	Investor Group	China	Runxin Micro Technology (Jiangsu) Co Ltd	-	Runxin Micro Tech (Jiangsu)	China	Priv.	P	Priv.	-	-	1	-	-	-	-	-	IMA
2022-01-05	2022-01-18	2022-01-18	-	Zhejiang Wangneng Recycling	1M5674	4959	Sanitary services, nec	China	Foreign	7372	Prepackaged Software	China	Foreign	60	60	60	Completed	24.749	24.749	-	14.83	-	-	002034	002034	-	-	-	-	Zhejiang Wangneng Recycling Resources Utilization Co Ltd	-	Wangneng Environment Co Ltd	China	Zhejiang Lixin New Material Technology Co Ltd	-	Zhejiang Lixin New Material	China	Sub.	C	Priv.	-	-	1	-	-	-	-	-	IMA
2022-01-05	-	-	-	Ming Yuan Cloud Grp Hldg Ltd	3K4509	7372	Prepackaged Software	China	Foreign	7372	Prepackaged Software	China	Foreign	-	-	-	Intended	np	-	-	81.763	909	909	909	909	909	909	909	909	Ming Yuan Cloud Group Holdings Ltd	Hong Kong	Ming Yuan Cloud Grp Hldg Ltd	China	Ming Yuan Cloud Group Holdings Ltd	Hong Kong	Ming Yuan Cloud Grp Hldg Ltd	China	Public	I	Public	-	-	1	-	3170	-	-	-	IMA
2022-01-05	-	-	-	Jiangxi Jovo Energy Co Ltd	6F8239	5172	Petroleum and petroleum products wholesalers, nec	China	Foreign	1321	Natural gas liquids	China	Foreign	-	-	80	Pending	np	-	-	-	605090	605090	605090	605090	-	-	-	-	Jiangxi Jovo Energy Co Ltd	Shanghai	Jiangxi Jovo Energy Co Ltd	China	Sichuan Yuanfeng Sentai Energy Group Co Ltd	-	Sichuan Yuanfeng Sentai	China	Public	P	Priv.	805	-	1	-	-	-	-	-	IMA
2022-01-05	-	-	-	Runying Ppty Tech Svc Co Ltd	3M0326	6531	Real estate agents and managers	China	Foreign	6552	Land subdividers and developers, except cemeteries	China	Foreign	-	-	100	Pending	166.562	166.562	-	166.35	-	-	-	-	-	-	-	-	Runying Property Technology Service Co Ltd	-	China Resources Co Ltd	China	Yuzhou Real Estate Service Co Ltd	-	Tianjin Yujia Life Svc Co Ltd	China	Sub.	P	Sub.	-	-	1	-	-	-	-	-	IMA
2022-01-05	-	-	-	Hefei Zhonghe Anke Biomed Ind	2M7714	6799	Investors, nec	China	Foreign	7372	Prepackaged Software	China	Foreign	-	-	10	Pending	31.427	31.427	-	3.139	-	-	300009	300009	-	-	-	-	Hefei Zhonghe Anke Biomedical Industry Investment Partnership LP	-	Anhui Anke Biotechnology (Grp)	China	Shanghai Lanwei Medical Technology Co Ltd	-	Shanghai Lanwei Med Tech Co	China	Sub.	P	Priv.	-	-	1	-	-	-	-	-	IMA
2022-01-05	-	-	-	Hangzhou Xiolift Co Ltd	2M7703	5084	Industrial machinery and equipment	China	Foreign	6799	Investors, nec	China	Foreign	-	-	30	Pending	314.762	314.762	-	94.308	-	-	-	-	-	-	-	-	Hangzhou Xiolift Co Ltd	-	Hangzhou Xiolift Co Ltd	China	Jiaxing Zhencheng Investment Partnership LP	-	Jiaxing Zhencheng Invest	China	Priv.	P	Priv.	-	-	1	-	-	-	-	-	IMA
2022-01-04	-	-	-	Investor Group	46145M	6799	Investors, nec	China	Foreign	3089	Plastics products, nec	China	Foreign	-	-	29	Pending	95.784	95.784	-	27.865	-	-	-	-	-	-	002768	002768	Investor Group	-	Investor Group	China	Zhejiang Yisu New Material Technology Co Ltd	-	Qingdao Gon Technology Co Ltd	China	Priv.	P	Sub.	-	-	1	-	-	-	-	-	IMA
2022-01-04	-	-	-	Shanghai Feiyao Invest Mgmt	2M8285	6799	Investors, nec	China	Foreign	3559	Special industry machinery, nec	China	Foreign	-	-	18.548	Pending	325.212	323.754	2.479	73.606	-	-	-	-	300461	300461	300461	300461	Shanghai Feiyao Investment Management Co Ltd	-	Shanghai Feiyao Invest Mgmt	China	Tanac Automation Co Ltd	ShenzChNxt	Tanac Automation Co Ltd	China	Priv.	P	Public	-	1	1	-	622	-	-	-	IMA
2022-01-04	-	-	-	Shanghai Feiyao Invest Mgmt	2M8285	6799	Investors, nec	China	Foreign	3559	Special industry machinery, nec	China	Foreign	-	-	7.834	Pending	472.15	470.691	3.604	36.814	-	-	-	-	300461	300461	300461	300461	Shanghai Feiyao Investment Management Co Ltd	-	Shanghai Feiyao Invest Mgmt	China	Tanac Automation Co Ltd	ShenzChNxt	Tanac Automation Co Ltd	China	Priv.	P	Public	-	1	1	-	622	-	-	-	IMA
2022-01-04	-	-	-	Zhejiang Kangning Hosp Mgmt	9H2926	8062	General medical and surgical hospitals	China	Foreign	8062	General medical and surgical hospitals	China	Foreign	-	-	33.76	Pending	6.973	6.973	-	2.361	-	-	2120	2120 N/A	-	-	-	-	Zhejiang Kangning Hospital Management (Group) Co Ltd	-	Wenzhou Kangning Hosp Co Ltd	China	Jinyun Shuning Hospital Co Ltd	-	Jinyun Shuning Hosp Co Ltd	China	Sub.	P	Priv.	-	-	1	-	-	-	-	-	IMA
2022-01-04	2022-01-04	2022-01-04	-	Tianjin Jinzhi State-owned	9H1966	6282	Investment advice	China	Foreign	7372	Prepackaged Software	China	Foreign	25.48	76.48	25.48	Completed	np	-	-	-	-	-	-	-	-	-	-	-	Tianjin Jinzhi State-owned Capital Investment Operation Co Ltd	-	Tianjin Jinzhi State-owned	China	Tianjin Zhibo Intelligent Technology Development Co Ltd	-	Tianjin Jinzhi State-owned	China	Priv.	C	Sub.	-	-	1	-	-	-	-	-	IMA
2022-01-04	-	-	-	Xiamen Chenxuan Entrp Mgmt	2M7678	6799	Investors, nec	China	Foreign	6552	Land subdividers and developers, except cemeteries	China	Foreign	-	-	33	Pending	92.684	92.684	-	30.682	-	-	-	-	-	-	-	-	Xiamen Chenxuan Enterprise Management Partnership LP	-	Xiamen Chenxuan Entrp Mgmt	China	Chengdu Yuehu Lixin Real Estate Co Ltd	-	Chengdu Yuehu Lixin Re Co Ltd	China	Priv.	P	Priv.	-	-	1	-	-	-	-	-	IMA
2022-01-04	-	-	-	Xinjiang Xuefeng Sci-Tech	70099H	2892	Explosives	China	Foreign	2879	Pesticides and agricultural chemicals, nec	China	Foreign	-	-	100	Pending	np	-	-	-	603227	603227	603227	603227	-	-	-	-	Xinjiang Xuefeng Sci-Tech (Group) Co Ltd	Shanghai	Xinjiang Xuefeng Sci-Tech	China	Xinjiang Yuxiang Huyang Chemical Co Ltd	-	Xinjiang Yuxiang Huyang Chem	China	Public	P	Priv.	2788	-	1	-	-	-	-	-	IMA
2022-01-04	-	-	-	Hangzhou Boiler Group Co Ltd	41077P	3443	Fabricated plate work (boiler shops)	China	Foreign	7372	Prepackaged Software	China	Foreign	-	-	51	Pending	47.08	47.08	-	24.087	002534	002534	002534	002534	-	-	-	-	Hangzhou Boiler Group Co Ltd	ShenzSME	Hangzhou Boiler Group Co Ltd	China	Lanjie Energy Technology (Shanghai) Co Ltd	-	Lanjie Energy Tech (Shanghai)	China	Public	P	Priv.	2107	-	1	-	-	-	-	-	IMA
2022-01-04	-	-	-	Luoyang Guohong Pk Dvlp Co	2M7487	1542	Nonresidential building construction, nec	China	Foreign	1542	Nonresidential building construction, nec	China	Foreign	-	-	21.78	Pending	136.903	136.903	-	29.911	-	-	-	-	-	-	-	-	Luoyang Guohong Park Development Co Ltd	-	Luoyang Guohong Pk Dvlp Co	China	CITIC Heavy Industry (Luoyang) Robot Intelligent Equipment Science Park Co Ltd	-	CITIC Group Corp	China	Priv.	P	Sub.	-	-	1	-	-	-	-	-	IMA
2022-01-04	-	-	-	Zhejiang Jiuzhou Pharm Co Ltd	17444K	2834	Pharmaceutical preparations	China	Foreign	2834	Pharmaceutical preparations	China	Foreign	-	-	51	Pending	36.926	36.926	-	18.891	603456	603456	603456	603456	-	-	-	-	Zhejiang Jiuzhou Pharmaceutical Co Ltd	Shanghai	Zhejiang Jiuzhou Pharm Co Ltd	China	Nanjing Kangchuanji Medicine Technology Co Ltd	-	Nanjing Kangchuanji Medicine	China	Public	P	Priv.	3586	-	1	-	-	-	-	-	IMA
2022-01-03	-	-	-	Investor Group	46145M	6799	Investors, nec	China	Foreign	7374	Data processing services	China	Foreign	-	-	68.521	Pending	10.928	69.311	1.85	47.493	-	-	-	-	BLCT	BLCT	BLCT	BLCT	Investor Group	-	Investor Group	China	Bluecity Holdings Ltd	Nasdaq	Bluecity Hldg Ltd	China	Priv.	P	Public	-	-	1	-	755	20.91	31.76	9.71	IMA
2022-01-03	2022-01-03	2022-01-03	-	Investor Group	46145M	6799	Investors, nec	China	Foreign	2836	Biological products, except diagnostic substances	United States	California	-	-	-	Completed	np	-	-	12	-	-	-	-	-	-	-	-	Investor Group	-	Investor Group	China	Amberstone Biosciences Inc	-	Amberstone Biosciences Inc	United States	Priv.	C	Priv.	-	-	1	-	-	-	-	-	MA
2022-01-03	-	-	-	Investor Group	46145M	6799	Investors, nec	China	Foreign	2836	Biological products, except diagnostic substances	China	Foreign	-	-	8.834	Pending	1087.95	1087.95	-	96.11	-	-	-	-	-	-	0460	0460 SHPHF	Investor Group	-	Investor Group	China	Xuanzhu Biopharmaceutical Co Ltd	-	Sihuan Pharm Hldgs Grp Ltd	China	Priv.	P	Sub.	-	-	1	-	-	-	-	-	IMA
2022-01-01	2022-01-01	2022-01-01	-	Investor Group	46145M	6799	Investors, nec	China	Foreign	7371	Computer programming services	Ireland-Rep	Foreign	-	-	-	Completed	np	-	-	100	-	-	-	-	-	-	-	-	Investor Group	-	Investor Group	China	Flipdish Ltd	-	Flipdish Ltd	Ireland-Rep	Priv.	C	Priv.	-	-	1	-	-	-	-	-	IMA
2022-01-01	-	-	-	Suzhou Yangtze New Materials	93561N	3448	Prefabricated metal buildings and components	China	Foreign	8999	Services, nec	China	Foreign	-	-	10.68	Pending	23.143	23.143	-	2.472	002652	002652	002652	002652	-	-	002652	002652	Suzhou Yangtze New Materials Co Ltd	ShenzSME	Suzhou Yangtze New Materials	China	Suzhou Huilai City Service Co Ltd	-	Suzhou Yangtze New Materials	China	Public	P	Sub.	218	-	1	-	-	-	-	-	IMA
2021-12-31	-	-	-	Sichuan Xichang Electric Power	82558M	4911	Electric services	China	Foreign	4911	Electric services	China	Foreign	-	-	39	Pending	19.566	19.566	-	7.61	600505	600505	600505	600505	-	-	600505	600505	Sichuan Xichang Electric Power Co Ltd	Shanghai	Sichuan Xichang Electric Power	China	Yanyuan Fengguang New Energy Co Ltd	-	Sichuan Xichang Electric Power	China	Public	P	Sub.	867	-	1	-	-	-	-	-	IMA
2021-12-31	-	-	-	Shenzhen SEZ Constr & Dvlp	81329R	6799	Investors, nec	China	Foreign	7389	Business services, nec	Hong Kong	Foreign	-	-	29.278	Pending	4385.57	591.649	0.073	244.83	-	-	-	-	1668	1668	1668	1668	Shenzhen SEZ Construction & Development Group Co Ltd	-	Peoples Republic of China	China	China South City Holdings Ltd	Hong Kong	China South City Holdings Ltd	Hong Kong	Sub.	P	Public	-	-	1	-	3907	-17.39	-13.64	11.76	IMA
2021-12-31	-	-	-	Zhongdianke (Chengdu) Network	0J5238	6799	Investors, nec	China	Foreign	7374	Data processing services	China	Foreign	-	-	35	Pending	12.594	12.594	-	4.396	-	-	-	-	-	-	002268	002268	Zhongdianke (Chengdu) Network Security Equity Investment Fund Partnership LP	-	Zhongdianke (Chengdu) Network	China	CETC (Tianjin) Network Information Security Co Ltd	-	Wone Info Ind Inc	China	Priv.	P	Sub.	-	-	1	-	-	-	-	-	IMA
2021-12-31	-	-	-	Shanghai Yunfeng Capital Mgmt	99515A	6799	Investors, nec	China	Foreign	3559	Special industry machinery, nec	China	Foreign	-	-	-	Pending	np	-	-	-	-	-	-	-	-	-	-	-	Shanghai Yunfeng Capital Management Co Ltd	-	Shanghai Yunfeng Capital Mgmt	China	Wuhu Qidi Semiconductor Co Ltd	-	Wuhu Qidi Semiconductor	China	Priv.	P	Priv.	-	-	1	-	-	-	-	-	IMA
2021-12-31	-	-	-	Shanghai Fosun Pharm	82065Y	2834	Pharmaceutical preparations	China	Foreign	8731	Commercial physical and biological research	China	Foreign	-	-	23.999	Pending	589.097	589.097	-	141	-	-	600196	2196 600196	-	-	600196	2196 600196	Shanghai Fosun Pharmaceutical Industrial Development Co Ltd	-	Shanghai Fosun Pharm (Grp) Co	China	Chongqing Fochon Pharmaceutical Research Co Ltd	-	Shanghai Fosun Pharm (Grp) Co	China	Sub.	P	Sub.	-	-	1	-	-	-	-	-	IMA
2021-12-31	2022-01-20	2022-01-20	-	Shenzhen Sunshine Laser &	83997F	3545	Cutting tools and machine tool accessories	China	Foreign	3541	Machine tools, metal cutting types	China	Foreign	34	34	34	Completed	27.781	27.781	-	9.42	300227	300227	300227	300227	-	-	-	-	Shenzhen Sunshine Laser & Electronics Technology Co Ltd	ShenzChNxt	Shenzhen Sunshine Laser &	China	Shandong HFB Photonics Technology Co Ltd	-	Shandong HFB Photonics Tech	China	Public	C	Priv.	1500	-	1	-	-	-	-	-	IMA
2021-12-31	2021-12-31	2021-12-31	-	Investor Group	46145M	6799	Investors, nec	China	Foreign	8731	Commercial physical and biological research	China	Foreign	-	-	-	Completed	np	-	-	74.8	-	-	-	-	-	-	-	-	Investor Group	-	Investor Group	China	GenFleet Therapeutics (Shanghai) Inc	-	GenFleet Therapeutics	China	Priv.	C	Priv.	-	-	1	-	-	-	-	-	IMA
2021-12-31	2022-01-24	2022-01-24	-	Zhuhai Port Co Ltd	Y9894W	4491	Marine cargo handling	China	Foreign	4449	Water transportation of freight, nec	China	Foreign	100	100	100	Completed	186.519	186.519	-	186.021	000507	000507	000507	000507	-	-	-	-	Zhuhai Port Co Ltd	Shenzhen	Zhuhai Port Co Ltd	China	Zhuhai Ganghong Port Co Ltd	-	Zhuhai Port Holdings Co Ltd	China	Public	C	Sub.	2883	-	1	-	-	-	-	-	IMA
2021-12-31	-	-	-	Shinva Med Instr Co Ltd	81918J	3841	Surgical and medical instruments and apparatus	China	Foreign	7629	Electrical and electronic repair shops, nec	China	Foreign	-	-	40	Pending	18.968	18.968	-	7.567	600587	600587	600587	600587	-	-	600587	600587	Shinva Medical Instrument Co Ltd	Shanghai	Shinva Med Instr Co Ltd	China	Xinhua Surgical Instrument Co Ltd	-	Shinva Med Instr Co Ltd	China	Public	P	J.V.	6676	-	1	-	-	-	-	-	IMA
2021-12-31	-	-	-	Wuhan Anpeilong Envi Tech Co	2M2505	3629	Electrical industrial apparatus, nec	China	Foreign	3629	Electrical industrial apparatus, nec	China	Foreign	-	-	34	Pending	6.885	6.885	-	2.335	-	-	-	-	-	-	-	-	Wuhan Anpeilong Environmental Technology Co Ltd	-	Wuhan Anpeilong Envi Tech Co	China	Wuhan Xingda Hi Tech Engineering Co Ltd	-	Shule Yishang Ecological Envi	China	Priv.	P	Sub.	-	-	1	-	-	-	-	-	IMA
2021-12-31	-	-	-	Investor Group	46145M	6799	Investors, nec	China	Foreign	5064	Electrical appliances, television and radio sets	China	Foreign	-	-	40	Pending	4.723	4.723	-	1.884	-	-	-	-	-	-	-	-	Investor Group	-	Investor Group	China	Miji Xuanshang Intelligence Home Appliances (Shanghai) Co Ltd	-	Miji Xuanshang Intelligence	China	Priv.	P	Priv.	-	-	1	-	-	-	-	-	IMA
2021-12-31	-	-	-	Jiangsu Yixinda Jinzhongjin	2M7515	6799	Investors, nec	China	Foreign	6799	Investors, nec	China	Foreign	-	-	100	Pending	14.336	14.336	-	14.298	-	-	-	-	-	-	-	-	Jiangsu Yixinda Jinzhongjin Asset Management Co Ltd	-	Jiangsu Yixinda Jinzhongjin	China	Jiangsu Baiyi Investment Management Co Ltd	-	Jiangsu Huihong Intl Grp	China	Priv.	P	Sub.	-	-	1	-	-	-	-	-	IMA
2021-12-31	-	-	-	China Merchants Ppty Op & Svc	2M3652	6552	Land subdividers and developers, except cemeteries	China	Foreign	6531	Real estate agents and managers	China	Foreign	-	-	60	Pending	np	-	-	-	000043	000043	000043	000043	-	-	-	-	China Merchants Property Operation & Service Co Ltd	Shenzhen	China Merchants Ppty Op & Svc	China	Shenzhen Huiqin Property Management Co Ltd	-	Shenzhen Jinzun Invest Dvlp	China	Public	P	Sub.	39888	-	1	-	-	-	-	-	IMA
2021-12-31	-	-	-	Sichuan Aitu Travel Agcy Co	2M7432	4724	Travel agencies	China	Foreign	5812	Eating places	China	Foreign	-	-	100	Pending	8.211	8.211	-	8.189	-	-	-	-	-	-	000628	000628	Sichuan Aitu Travel Agency Co Ltd	-	Sichuan Aitu Travel Agcy Co	China	Yaan Nanshuige Hotel Co Ltd	-	Chengdu Hi-Tech Dvlp Co Ltd	China	Priv.	P	Sub.	-	-	1	-	-	-	-	-	IMA
2021-12-31	2022-02-09	2022-02-09	-	Investor Group	46145M	6799	Investors, nec	China	Foreign	7832	Motion picture theaters, except drive-in	China	Foreign	10.124	10.124	10.124	Completed	488.424	534.397	-	53.959	-	-	-	-	002699	002699	002699	002699	Investor Group	-	Investor Group	China	Meisheng Cultural & Creative Corp Ltd	ShenzSME	Meisheng Cultural & Creative	China	Priv.	C	Public	-	-	1	-	3078	-	-	-	IMA
2021-12-31	-	-	-	Investor Group	46145M	6799	Investors, nec	China	Foreign	6799	Investors, nec	China	Foreign	-	-	100	Pending	np	-	-	38.996	-	-	-	-	-	-	-	-	Investor Group	-	Investor Group	China	Chongqing Changsheng Xinneng Private Equity Investment Fund Partnership LP	-	Chongqing Changsheng Xinneng	China	Priv.	P	Priv.	-	-	1	-	-	-	-	-	IMA
2021-12-31	-	-	-	Shenzhen Guojintongbao Ltd	8L1014	5094	Jewelry, watches, and precious stones and metals	China	Foreign	7376	Computer facilities management services	China	Foreign	-	-	51	Pending	8.026	8.026	-	4.082	-	-	1815	1815	-	-	-	-	Shenzhen Guojintongbao Ltd	-	CSMall Group Ltd	China	Jiangsu Nongmuren Electronic Business Corp	-	Beijing Bric Agriculture Info	China	Sub.	P	Sub.	-	-	1	-	-	-	-	-	IMA
2021-12-31	2022-01-20	2022-01-20	-	Shandong Shengshida Chem Co	7J4131	2892	Explosives	China	Foreign	2892	Explosives	China	Foreign	52.771	52.771	52.771	Completed	45.902	45.902	-	24.158	-	-	002917	002917	-	-	3996	3996 601868	Shandong Shengshida Chemical Co Ltd	-	Shenzhen King Explorer	China	Shandong Taishan Civil Explosive Machinery Co Ltd	-	China Energy Engineering Corp	China	Sub.	C	Sub.	-	-	1	-	-	-	-	-	IMA
2021-12-31	-	-	-	Yusheng (Kunshan) Sports	7H8855	5091	Sporting and recreational goods and supplies	China	Foreign	7389	Business services, nec	China	Foreign	-	-	45	Pending	104.952	104.952	-	47.102	-	-	-	-	-	-	-	-	Yusheng (Kunshan) Sports Goods Co Ltd	-	Yusheng (Kunshan) Sports	China	Kunshan Baowei Info Tech Ltd	-	Yusheng (Kunshan) Sports	China	Priv.	P	Sub.	-	-	1	-	-	-	-	-	IMA
2021-12-31	-	-	-	Shenzhen Futian Invest Hldg	5K1386	6799	Investors, nec	China	Foreign	7375	Information retrieval services	China	Foreign	-	-	100	Pending	104.478	104.478	-	130.48	-	-	-	-	-	-	000926	000926	Shenzhen Futian Investment Holdings Co Ltd	-	Shenzhen Futian Invest Hldg	China	Shenzhen Yuanpeng New World Technology Co Ltd	-	Hubei Fuxing Science & Tech	China	Priv.	P	Sub.	-	-	1	-	-	-	-	-	IMA
2021-12-31	2021-12-31	2021-12-31	-	Investor Group	46145M	6799	Investors, nec	China	Foreign	7374	Data processing services	China	Foreign	-	-	-	Completed	np	-	-	23.551	-	-	-	-	-	-	-	-	Investor Group	-	Investor Group	China	Shanghai Leapstack Data Technology Co Ltd	-	Shanghai Leapstack Data Tech	China	Priv.	C	Priv.	-	-	1	-	-	-	-	-	IMA
2021-12-31	-	-	-	China National Tire & Rubber	6C7459	3011	Tires and inner tubes	China	Foreign	3011	Tires and inner tubes	Italy	Foreign	-	-	38	Pending	np	-	-	-	-	-	-	-	-	-	-	-	China National Tire & Rubber Co Ltd	-	China National Chemical Corp	China	Prometeon Tyre Group Srl	-	China National Chemical Corp	China	Sub.	P	Sub.	-	-	1	-	-	-	-	-	IMA
2021-12-31	-	-	-	Henan Jianye Re Mgmt Co Ltd	2M7300	6799	Investors, nec	China	Foreign	6531	Real estate agents and managers	China	Foreign	-	-	51	Pending	10.39	10.39	-	5.285	-	-	-	-	-	-	-	-	Henan Jianye Real Estate Management Co Ltd	-	Enjoy Start Ltd	China	Henan Tianming Property Management Co Ltd	-	Henan Tianming Ppty Mgmt Co	China	Sub.	P	Priv.	-	-	1	-	-	-	-	-	IMA
2021-12-31	-	-	-	Song Yongping	2M7328	6799	Investors, nec	China	Foreign	3564	Industrial and commercial fans and blowers	China	Foreign	-	-	51	Pending	30.668	30.668	-	15.567	-	-	-	-	-	-	002686	002686	Song Yongping	-	Song Yongping	China	Zhejiang Maer Fan Motor Co Ltd	-	Zhejiang Yilida Ventilator Co	China	Inv.	P	Sub.	-	-	1	-	-	-	-	-	IMA
2021-12-31	2022-01-27	2022-01-27	-	Tianjin Chengxin Tech Co Ltd	2M8433	6799	Investors, nec	China	Foreign	7376	Computer facilities management services	China	Foreign	100	100	100	Completed	22.355	22.355	-	22.295	-	-	-	-	-	-	000839	000839	Tianjin Chengxin Technology Co Ltd	-	Tianjin Zhiyong Entrp Mgmt	China	Citic Guoan Information Technology Co Ltd	-	Citic Guoan Info Ind Co Ltd	China	Sub.	C	Sub.	-	-	1	-	-	-	-	-	IMA
2021-12-31	-	-	-	Beijing Weizhi Digital Tech	2M8014	6799	Investors, nec	China	Foreign	7375	Information retrieval services	China	Foreign	-	-	3.738	Pending	126.347	126.347	-	4.71	-	-	-	-	-	-	002065	002065	Beijing Weizhi Digital Technology Investment Center LP	-	Beijing Weizhi Digital Tech	China	DH Biotech IoT Co Ltd	-	DHC Software Co Ltd	China	Priv.	P	Sub.	-	-	1	-	-	-	-	-	IMA
2021-12-30	-	-	-	Investor Group	46145M	6799	Investors, nec	China	Foreign	2834	Pharmaceutical preparations	China	Foreign	-	-	5.88	Pending	0	-	-	2.356	-	-	-	-	-	-	-	-	Investor Group	-	Investor Group	China	Jiangsu Baoyi Pharmaceutical Co Ltd	-	Jiangsu Baoyi Pharm Co Ltd	China	Priv.	P	Priv.	-	-	1	-	-	-	-	-	IMA
2021-12-30	-	-	-	Wuhu Fanchang District Constr	2M7642	9199	General government, nec	China	Foreign	4953	Refuse systems	China	Foreign	-	-	100	Pending	25.418	18.37	-	25.422	-	-	-	-	-	-	300388	300388	Wuhu Fanchang District Construction Investment Co Ltd	-	Wuhu Fanchang District Constr	China	Fanchang County Urban Sewage Treatment Co Ltd	-	CECEP Guozhen Envi Protection	China	Priv.	P	Sub.	-	-	1	-	-	-	-	-	IMA
2021-12-30	-	-	-	Jiangsu Hetera Polymer	2M7310	6799	Investors, nec	China	Foreign	6531	Real estate agents and managers	China	Foreign	-	-	100	Pending	np	-	-	343.02	-	-	600346	600346	-	-	-	-	Jiangsu Hetera Polymer Materials Co Ltd	-	Hengli Petrochem Co Ltd	China	Nantong Guangzhen Textile Intelligent Technology Co Ltd-Property Assets	-	Hengli Group Ltd	China	Sub.	P	Sub.	-	-	1	-	-	-	-	-	IMA
2021-12-30	-	-	-	Xinjiang Silu Qianyuan Energy	2M7430	4911	Electric services	China	Foreign	4911	Electric services	China	Foreign	-	-	100	Pending	15.639	15.639	-	15.642	-	-	-	-	-	-	-	-	Xinjiang Silu Qianyuan Energy Co Ltd	-	State Power Invest Corp Ltd	China	Hainan Xinsheng New Energy Technology Co Ltd	-	Faithsmart Ltd	Hong Kong	Sub.	P	Sub.	-	-	1	-	-	-	-	-	IMA
2021-12-30	-	-	2022-01-20	Huazhong (Beijing) Tech Co	2M7147	6799	Investors, nec	China	Foreign	3559	Special industry machinery, nec	China	Foreign	-	-	65	Withdrawn	np	-	-	5.111	-	-	-	-	-	-	-	-	Huazhong (Beijing) Technology Co Ltd	-	Chow Tai Fook Capital Ltd	Hong Kong	Beijing Zhenji Smart Technology Co Ltd	-	Beijing Zhenji Smart Tech Co	China	Sub.	W	Priv.	-	-	1	-	-	-	-	-	IMA
2021-12-30	2022-01-12	2022-01-12	-	Lawson (Guangdong)	2M7985	5411	Grocery stores	China	Foreign	5411	Grocery stores	China	Foreign	100	100	100	Completed	48.672	48.672	-	48.681	-	-	8058	8058 8058	-	-	002419	002419	Lawson (Guangdong) Convenience Co Ltd	-	Mitsubishi Corp	Japan	Rainbow Wei'o Convenience Store (Shenzhen) Co Ltd	-	Rainbow Digital Coml Co Ltd	China	Sub.	C	Sub.	-	-	1	-	-	-	-	-	IMA
2021-12-30	-	-	-	Yu Hejia	0M8918	6799	Investors, nec	China	Foreign	3571	Electronic computers	China	Foreign	-	-	4.385	Pending	np	-	-	-	-	-	-	-	603996	603996	603996	603996	Yu Hejia	-	Yu Hejia	China	Chunghsin Technology Group Co Ltd	Shanghai	Chunghsin Tech Grp Co Ltd	China	Inv.	P	Public	-	-	1	-	24	-	-	-	IMA
2021-12-30	-	-	-	Investor Group	46145M	6799	Investors, nec	China	Foreign	3425	Saw blades and handsaws	China	Foreign	-	-	15	Pending	281.474	297.612	2.255	44.649	-	-	-	-	002779	002779	-	-	Investor Group	-	Investor Group	China	Zhejiang Zhongjian Technology Co Ltd	ShenzSME	Zhongjian Electromechanical	China	Priv.	P	Public	-	-	1	-	735	-12.44	-8.83	-19.19	IMA
2021-12-30	-	-	-	Vanyang Group Co Ltd	2M5943	6799	Investors, nec	China	Foreign	3084	Plastics pipe	China	Foreign	-	-	23.077	Pending	271.721	244.83	0.443	73.462	-	-	-	-	002694	002694	002694	002694	Vanyang Group Co Ltd	-	Vanyang Group Co Ltd	China	Goody Science & Technology Co Ltd	ShenzSME	Goody Science & Tech Co Ltd	China	Priv.	P	Public	-	-	1	-	1903	-23.78	-20.79	-18.97	IMA
2021-12-30	2022-01-29	2022-01-29	-	Investor Group	46145M	6799	Investors, nec	China	Foreign	8748	Business consulting services, nec	China	Foreign	51	51	51	Completed	1.57	1.57	-	0.801	-	-	-	-	-	-	-	-	Investor Group	-	Investor Group	China	Shanghai Xingdaoshu Enterprise Management Consulting Partnership LP	-	Shanghai Xingdaoshu Entrp	China	Priv.	C	Priv.	-	-	1	-	-	-	-	-	IMA
2021-12-30	2021-12-30	2021-12-30	-	Guangzhou Hengyun Entrp Hldg	42555L	4911	Electric services	China	Foreign	6282	Investment advice	China	Foreign	5.219	5.219	5.219	Completed	990.676	990.676	-	51.712	000531	000531	000531	000531	-	-	000987	000987	Guangzhou Hengyun Enterprises Holding Ltd	Shenzhen	Guangzhou Hengyun Entrp Hldg	China	Guangzhou Asset Management Co Ltd	-	Guangzhou Yuexiu Finl Hldg	China	Public	C	Sub.	1241	-	1	-	-	-	-	-	IMA
2021-12-30	2021-12-30	2021-12-30	-	Tibet Fudeyuan Trading Ltd	2M7612	6799	Investors, nec	China	Foreign	1061	Ferroalloy ores, except vanadium	China	Foreign	27	27	27	Completed	20.353	20.353	-	5.496	-	-	-	-	-	-	-	-	Tibet Fudeyuan Trading Ltd	-	Shiny Ocean Holdings Ltd	Hong Kong	Tibet Tianren Mining Co Ltd	-	Tibet Tianren Mining Co Ltd	China	Sub.	C	Priv.	-	-	1	-	-	-	-	-	IMA
2021-12-30	-	-	-	Xinjiang Silu Qianyuan Energy	2M7430	4911	Electric services	China	Foreign	4911	Electric services	China	Foreign	-	-	100	Pending	15.467	15.467	-	15.47	-	-	-	-	-	-	-	-	Xinjiang Silu Qianyuan Energy Co Ltd	-	State Power Invest Corp Ltd	China	Xinjiang Tianli Enze Solar Technology Co Ltd	-	Faithsmart Ltd	Hong Kong	Sub.	P	Sub.	-	-	1	-	-	-	-	-	IMA
2021-12-30	-	-	-	Xinjiang Silu Qianyuan Energy	2M7430	4911	Electric services	China	Foreign	4911	Electric services	China	Foreign	-	-	100	Pending	86.522	86.522	-	86.537	-	-	-	-	-	-	-	-	Xinjiang Silu Qianyuan Energy Co Ltd	-	State Power Invest Corp Ltd	China	Xinjiang Pu Xin Cheng Da Energy Technology Ltd	-	Faithsmart Ltd	Hong Kong	Sub.	P	Sub.	-	-	1	-	-	-	-	-	IMA
2021-12-30	-	-	-	Xinjiang Silu Qianyuan Energy	2M7430	4911	Electric services	China	Foreign	4911	Electric services	China	Foreign	-	-	100	Pending	22.044	22.044	-	22.047	-	-	-	-	-	-	-	-	Xinjiang Silu Qianyuan Energy Co Ltd	-	State Power Invest Corp Ltd	China	Tongwei Solar Power Qiemo Co Ltd	-	Faithsmart Ltd	Hong Kong	Sub.	P	Sub.	-	-	1	-	-	-	-	-	IMA
2021-12-30	2021-12-30	2021-12-30	-	Longfor Ppty Svc Grp Wuxi Br	2M6760	6799	Investors, nec	China	Foreign	6531	Real estate agents and managers	China	Foreign	-	-	-	Completed	np	-	-	-	-	-	-	-	-	-	-	-	Longfor Property Service Group Wuxi Branch Co Ltd	-	Longfor Ppty Svc Grp Wuxi Br	China	Shenzhen Jinzhong Property Management Co Ltd	-	Shenzhen Jinzhong Ppty Mgmt	China	Priv.	C	Priv.	-	-	1	-	-	-	-	-	IMA
2021-12-30	2021-12-30	2021-12-30	-	Zhuhai Longhu Dvlp Co Ltd	2M6680	6799	Investors, nec	China	Foreign	6799	Investors, nec	China	Foreign	-	-	-	Completed	np	-	-	-	-	-	-	-	-	-	-	-	Zhuhai Longhu Development Co Ltd	-	Zhuhai Longhu Dvlp Co Ltd	China	Shanghai Fuyou Industrial Development Co Ltd	-	Shanghai Fuyou Industrial	China	Priv.	C	Priv.	-	-	1	-	-	-	-	-	IMA
2021-12-30	2021-12-30	2021-12-30	-	Guangzhou Mingyue City Re Co	2H9628	6552	Land subdividers and developers, except cemeteries	China	Foreign	6515	Operators of residential mobile home sites	China	Foreign	-	-	-	Completed	np	-	-	-	-	-	-	-	-	-	-	-	Guangzhou Mingyue City Real Estate Co Ltd	-	Guangzhou Mingyue City Re Co	China	Guangzhou Wanfu Urban And Rural Planning Consulting Co Ltd	-	Guangzhou Wanfu Urban And	China	Priv.	C	Priv.	-	-	1	-	-	-	-	-	IMA
2021-12-30	-	-	-	Investor Group	46145M	6799	Investors, nec	China	Foreign	3399	Primary metal products, nec	China	Foreign	-	-	36.764	Pending	0	-	-	35.176	-	-	-	-	-	-	600862	600862	Investor Group	-	Investor Group	China	Beijing Youcaitec Material Co Ltd	-	AVIC Aviation High-Tech Co	China	Priv.	P	Sub.	-	-	1	-	-	-	-	-	IMA
2021-12-30	-	-	-	Yidu Xingfa Chemical Co Ltd	99475Q	2875	Fertilizers, mixing only	China	Foreign	4731	Arrangement of transportation of freight and cargo	China	Foreign	-	-	100	Pending	0	-	-	37.559	-	-	600141	600141	-	-	-	-	Yidu Xingfa Chemical Co Ltd	-	Hubei Xingfa Chem Grp Co Ltd	China	Yidu Ningtong Logistics Co Ltd	-	Yichang Xingfa Group Co Ltd	China	Sub.	P	Sub.	-	-	1	-	-	-	-	-	IMA
2021-12-30	-	-	-	Jiangsu Ruihui Eq Invest Mgmt	2M6790	6799	Investors, nec	China	Foreign	6799	Investors, nec	China	Foreign	-	-	4.27	Pending	0	-	-	77.249	-	-	600959	600959	-	-	-	-	Jiangsu Ruihui Equity Investment Management Co Ltd	-	Jiangsu Bdcstg Cable Info	China	Suzhou Innovation Industry Development Guidance Fund LP	-	Suzhou Innovation Ind Dvlp	China	Sub.	P	Priv.	-	-	1	-	-	-	-	-	IMA
2021-12-30	-	-	-	Fujian Hexin Science & Ind	2M6818	2899	Chemicals and chemical preparations, nec	China	Foreign	2899	Chemicals and chemical preparations, nec	China	Foreign	-	-	100	Pending	0	-	-	146.357	-	-	-	-	-	-	002217	002217	Fujian Hexin Science & Industry Group Corp Ltd	-	Fujian Electns & Info (Grp)	China	Shandong Holitech Chemical Co Ltd	-	Holitech Tech Co Ltd	China	Sub.	P	Sub.	-	-	1	-	-	-	-	-	IMA
2021-12-30	-	-	-	Fujian Hexin Science & Ind	2M6818	2899	Chemicals and chemical preparations, nec	China	Foreign	4731	Arrangement of transportation of freight and cargo	China	Foreign	-	-	100	Pending	0	-	-	2.073	-	-	-	-	-	-	002217	002217	Fujian Hexin Science & Industry Group Corp Ltd	-	Fujian Electns & Info (Grp)	China	Zibo Xinlianhua Logistics Co Ltd	-	Holitech Tech Co Ltd	China	Sub.	P	Sub.	-	-	1	-	-	-	-	-	IMA
2021-12-30	-	-	-	Shenzhen Fenghe Energy Invest	2M6910	6799	Investors, nec	China	Foreign	1711	Plumbing, heating and air conditioning	China	Foreign	-	-	51	Pending	0	-	-	63.269	-	-	-	-	-	-	-	-	Shenzhen Fenghe Energy Investment Co Ltd	-	Shenzhen Fenghe Energy Invest	China	Nanjing Anviz Transmission Technology Co Ltd	-	Nanjing Anviz Transmission	China	Priv.	P	Priv.	-	-	1	-	-	-	-	-	IMA
2021-12-30	2021-12-30	2021-12-30	-	Investor Group	46145M	6799	Investors, nec	China	Foreign	8731	Commercial physical and biological research	United States	California	-	-	-	Completed	np	-	-	60	-	-	-	-	-	-	-	-	Investor Group	-	Investor Group	China	Amador Bioscience Inc	-	Amador Bioscience Inc	United States	Priv.	C	Priv.	-	-	1	-	-	-	-	-	MA
2021-12-30	-	-	-	Sthrn Land Intl Co Ltd	2M7148	6799	Investors, nec	China	Foreign	6531	Real estate agents and managers	China	Foreign	-	-	100	Pending	16.79	16.79	-	16.793	-	-	1965	1965	-	-	-	-	Southern Land International Co Ltd	-	Landsea Green Life Svc Co Ltd	China	Dream Seeker International Ltd	-	Lucky Front Invests Ltd	China	Sub.	P	Sub.	-	-	1	-	-	-	-	-	IMA
2021-12-30	-	-	-	Investor Group	46145M	6799	Investors, nec	China	Foreign	3672	Printed circuit boards	China	Foreign	-	-	38.394	Pending	0	-	-	63.079	-	-	-	-	-	-	002217	002217	Investor Group	-	Investor Group	China	Wuxi Lineprinting Materials Co Ltd	-	Holitech Tech Co Ltd	China	Priv.	P	Sub.	-	-	1	-	-	-	-	-	IMA
2021-12-30	-	-	-	Investor Group	46145M	6799	Investors, nec	China	Foreign	7372	Prepackaged Software	China	Foreign	-	-	100	Pending	0	-	-	0.028	-	-	-	-	-	-	000851	000851	Investor Group	-	Investor Group	China	Beijing Gohigh Technology Development Co Ltd	-	Gohigh Data Networks Tech Co	China	Priv.	P	Sub.	-	-	1	-	-	-	-	-	IMA
2021-12-30	-	-	-	Investor Group	46145M	6799	Investors, nec	China	Foreign	6799	Investors, nec	Luxembourg	Foreign	-	-	-	Pending	np	-	-	56.406	-	-	-	-	-	-	603818	603818	Investor Group	-	Investor Group	China	Qumei Runto SARL	-	QuMei Home Furnishings Group	China	Priv.	P	Sub.	-	-	1	-	-	-	-	-	IMA
2021-12-30	2021-12-30	2021-12-30	-	We Wenhua	2M7324	6799	Investors, nec	China	Foreign	6289	Security and commodity services, nec	Hong Kong	Foreign	32.36	50.09	32.36	Completed	np	-	-	-	-	-	-	-	-	-	8033	8033	We Wenhua	-	We Wenhua	China	Capital Instant Ltd	-	Vodatel Networks Holdings Ltd	Hong Kong	Inv.	C	Sub.	-	-	1	-	-	-	-	-	IMA
2021-12-30	-	-	-	Jiangsu Jiahe Changbao New	2M7537	3827	Optical instruments and lenses	China	Foreign	3674	Semiconductors and related devices	China	Foreign	-	-	100	Pending	np	-	-	25.933	-	-	-	-	-	-	027580	027580	Jiangsu Jiahe Changbao New Material Technology Co Ltd	-	Jiangsu Jiahe Changbao New	China	Sangbo New Material (Suzhou) Co Ltd	-	Sangbo Co Ltd	South Korea	Priv.	P	Sub.	-	-	1	-	-	-	-	-	IMA
2021-12-30	-	-	-	Ningbo Meishan Bonded Port	0K4161	6282	Investment advice	China	Foreign	7376	Computer facilities management services	China	Foreign	-	-	4.31	Pending	39.27	39.27	-	1.693	-	-	-	-	-	-	-	-	Ningbo Meishan Bonded Port Area Huirui Investment Management Partnership LP	-	Ningbo Meishan Bonded Port	China	Hangzhou Yingwang Technology Co Ltd	-	Hangzhou Yingwang Tech Co Ltd	China	Priv.	P	Priv.	-	-	1	-	-	-	-	-	IMA
2021-12-30	-	-	-	China Merchants Ppty Op & Svc	2M3652	6552	Land subdividers and developers, except cemeteries	China	Foreign	6512	Operators of nonresidential buildings	China	Foreign	-	-	95	Pending	38.012	38.012	-	36.118	000043	000043	000043	000043	-	-	-	-	China Merchants Property Operation & Service Co Ltd	Shenzhen	China Merchants Ppty Op & Svc	China	China Southern Airlines Group Property Management Co Ltd	-	China Sthrn Air Hldg Co Ltd	China	Public	P	Sub.	39888	-	1	-	-	-	-	-	IMA
2021-12-30	-	-	-	S.P.I Landscape Design Co Ltd	6K8681	8712	Architectural services	China	Foreign	6552	Land subdividers and developers, except cemeteries	China	Foreign	-	-	55	Pending	4.082	4.082	-	2.246	300844	300844	300844	300844	-	-	688359	688359	S.P.I Landscape Design Co Ltd	ShenzChNxt	S.P.I Landscape Design Co Ltd	China	Guangzhou Huangpu Zhilang Property Service Management Co Ltd	-	Guangzhou Sanfu New Materials	China	Public	P	Sub.	1323	-	1	-	-	-	-	-	IMA
2021-12-30	-	-	-	Ningbo Meishan Bonded Port	0K4161	6282	Investment advice	China	Foreign	5047	Medical, dental, and hospital equipment & supplies	China	Foreign	-	-	12	Pending	70.654	70.654	-	8.48	-	-	-	-	-	-	-	-	Ningbo Meishan Bonded Port Area Huirui Investment Management Partnership LP	-	Ningbo Meishan Bonded Port	China	Hangzhou Yijie Medical Equipment Co Ltd	-	Hangzhou Youheng Invest Co	China	Priv.	P	Sub.	-	-	1	-	-	-	-	-	IMA
2021-12-29	-	-	-	Li Yuanxiang	2M5938	6799	Investors, nec	China	Foreign	2339	Women's, misses', & juniors' outerwear, nec	China	Foreign	-	-	100	Pending	0.802	0.802	-	0.802	-	-	-	-	-	-	1532	1532	Li Yuanxiang	-	Li Yuanxiang	China	Yiwu Stuler Cultural & Creative Co Ltd	-	China Partytime Culture Hldg	China	Inv.	P	Sub.	-	-	1	-	-	-	-	-	IMA
2021-12-29	-	-	-	Xi'an Qujiang Cultural Tourism	99564J	4725	Tour operators	China	Foreign	4725	Tour operators	China	Foreign	-	-	100	Pending	3.306	3.306	-	3.306	600706	600706	-	-	-	-	-	-	Xi'an Qujiang Cultural Tourism Co Ltd	Shanghai	Xi'an Qujiang Culture Hldg Co	China	Xian Modern Chinatown Management Co Ltd	-	Xi'an Qujiang Culture Hldg Co	China	Public	P	Sub.	4320	-	1	-	-	-	-	-	IMA
2021-12-29	-	-	-	Zhejiang Dahua Tech Co Ltd	73289T	7372	Prepackaged Software	China	Foreign	7372	Prepackaged Software	China	Foreign	-	-	49	Pending	24.017	24.017	-	11.767	002236	002236 N/A	002236	002236 N/A	-	-	002236	002236 N/A	Zhejiang Dahua Technology Co Ltd	ShenzSME	Zhejiang Dahua Tech Co Ltd	China	Zhejiang Dahua Security Network Operating Service Co Ltd	-	Zhejiang Dahua Tech Co Ltd	China	Public	P	Sub.	17251	-	1	-	-	-	-	-	IMA
2021-12-29	-	-	-	Shenzhen Cotran New Material	1F9741	3052	Rubber and plastics hose and belting	China	Foreign	3585	Refrigeration and heating equipment	China	Foreign	-	-	12.058	Pending	130.233	130.233	-	15.703	300731	300731	300731	300731	-	-	300731	300731	Shenzhen Cotran New Material Co Ltd	ShenzChNxt	Shenzhen Cotran New Material	China	Suzhou Ruitaike Cooling Technology Co Ltd	-	Shenzhen Cotran New Material	China	Public	P	Sub.	891	-	1	-	-	-	-	-	IMA
2021-12-29	2021-12-31	2021-12-31	-	Changchun Zhiyuan New Energy	6K7676	3714	Motor vehicle parts and accessories	China	Foreign	3429	Hardware, nec	China	Foreign	49	100	49	Completed	11.83	11.83	-	5.796	300985	300985	-	-	-	-	-	-	Changchun Zhiyuan New Energy Equipment Co Ltd	ShenzChNxt	Changchun Huifeng Automotive	China	Zhiyou (Changchun) New Energy Auto Parts Manufacturing Co Ltd	-	Changchun Huifeng Automotive	China	Public	C	Sub.	764	-	1	-	-	-	-	-	IMA
2021-12-29	-	-	-	Tangshan Sunfar Silicon Ind	1E8207	2812	Alkalies and chlorine	China	Foreign	2819	Industrial inorganic chemicals, nec	China	Foreign	-	-	10.162	Pending	8.244	8.244	-	0.838	603938	603938	603938	603938	-	-	603938	603938	Tangshan Sunfar Silicon Industry Co Ltd	Shanghai	Tangshan Sunfar Silicon Ind	China	Tangshan Sunfar Technology Co Ltd	-	Tangshan Sunfar Silicon Ind	China	Public	P	Sub.	775	-	1	-	-	-	-	-	IMA
2021-12-29	-	-	-	Tangshan Sunfar Silicon Ind	1E8207	2812	Alkalies and chlorine	China	Foreign	3291	Abrasive products	China	Foreign	-	-	4	Pending	32.977	32.977	-	1.319	603938	603938	603938	603938	-	-	603938	603938	Tangshan Sunfar Silicon Industry Co Ltd	Shanghai	Tangshan Sunfar Silicon Ind	China	Tangshan Sunfar New Materials Co Ltd	-	Tangshan Sunfar Silicon Ind	China	Public	P	Sub.	775	-	1	-	-	-	-	-	IMA
2021-12-29	-	-	-	Xingye Leather Tech Co Ltd	99492L	3111	Leather tanning and finishing	China	Foreign	8099	Health and allied services, nec	China	Foreign	-	-	4.388	Pending	107.362	107.362	-	4.711	002674	002674	002674	002674	-	-	-	-	Xingye Leather Technology Co Ltd	ShenzSME	Xingye Leather Tech Co Ltd	China	Anyu Dental Medical Technology (Group) Co Ltd	-	Anyu Dental Med Tech (Grp) Co	China	Public	P	Priv.	2248	-	1	-	-	-	-	-	IMA
2021-12-29	-	-	-	Kailong High Technology Co Ltd	8E2914	3519	Internal combustion engines, nec	China	Foreign	3694	Electrical equip. for internal combustion engines	China	Foreign	-	-	-	Pending	np	-	-	1.57	300912	300912	300912	300912	-	-	-	-	Kailong High Technology Co Ltd	ShenzChNxt	Kailong High Technology Co Ltd	China	Wuxi Jewel Technology Co Ltd	-	Wuxi Jewel Technology Co Ltd	China	Public	P	Priv.	1435	-	1	-	-	-	-	-	IMA
2021-12-29	-	-	-	Tian Jin Global Magnetic Card	88666E	2754	Commercial printing	China	Foreign	2621	Paper mills	China	Foreign	-	-	75.52	Pending	4.71	4.71	-	3.503	600800	600800	600800	600800	-	-	-	-	Tian Jin Global Magnetic Card Co Ltd	Shanghai	Tian Jin Global Magnetic Card	China	Tianjin Zhongchao Paper Industry Co Ltd	-	Tianjin Zhongchao Paper Ind Co	China	Public	P	Priv.	920	-	1	-	-	-	-	-	IMA
2021-12-29	-	-	-	China Shipbldg Ind Grp Power-B	2M9641	3519	Internal combustion engines, nec	China	Foreign	3519	Internal combustion engines, nec	China	Foreign	-	-	100	Pending	np	-	-	-	-	-	600482	600482	-	-	600150	600150	China Shipbuilding Industry Group Power Co Ltd-Diesel Power Business	-	China Shipbldg Ind Grp Power	China	China CSSC Holdings Ltd-Diesel Power Business	-	China CSSC Holdings Ltd	China	Sub.	P	Sub.	-	-	1	-	-	-	-	-	IMA
2021-12-29	-	-	-	China Shipbldg Ind Grp Power-B	2M9641	3519	Internal combustion engines, nec	China	Foreign	3519	Internal combustion engines, nec	China	Foreign	-	-	100	Pending	np	-	-	-	-	-	600482	600482	-	-	-	-	China Shipbuilding Industry Group Power Co Ltd-Diesel Power Business	-	China Shipbldg Ind Grp Power	China	China Shipbuilding Industry Group Co Ltd-Diesel Power Business	-	China State Shipbldg Corp Ltd	China	Sub.	P	Sub.	-	-	1	-	-	-	-	-	IMA
2021-12-29	-	-	-	Nuode Investment Co Ltd	4E1262	3351	Rolling, drawing, and extruding of copper	China	Foreign	3823	Process control instruments	China	Foreign	-	-	10.444	Pending	609.732	609.732	-	63.676	600110	600110	600110	600110	-	-	600110	600110	Nuode Investment Co Ltd	Shanghai	Nuode Investment Co Ltd	China	Qinghai Electronic Material Industry Development Co Ltd	-	Nuode Investment Co Ltd	China	Public	P	Sub.	1650	-	1	-	-	-	-	-	IMA
2021-12-29	-	-	-	M&S Glory Ltd	2M4998	6799	Investors, nec	China	Foreign	7372	Prepackaged Software	China	Foreign	-	-	24.24	Pending	0	-	-	3.455	-	-	-	-	-	-	-	-	M&S Glory Ltd	-	M&S Glory Ltd	China	Wisdom Garden Holdings Ltd	-	Wisdom Garden Holdings Ltd	China	Priv.	P	Priv.	-	-	1	-	-	-	-	-	IMA
2021-12-29	-	-	-	Jiangxi Copper Corp Ltd	47800T	1021	Copper ores	China	Foreign	3674	Semiconductors and related devices	China	Foreign	-	-	95	Pending	0	-	-	13.127	-	-	-	-	-	-	0358	0358 600362 600362	Jiangxi Copper Corp Ltd	-	Jiangxi Copper Corp Ltd	China	Thermonamic Electronics (Jiangxi) Corp Ltd	-	Jiangxi Copper Co Ltd	China	Priv.	P	Sub.	-	-	1	-	-	-	-	-	IMA
2021-12-29	-	-	-	Cathay Media & Educ Grp Inc	1L4594	7812	Motion picture and video tape production	China	Foreign	7812	Motion picture and video tape production	China	Foreign	-	-	-	Intended	np	-	-	81.664	1981	1981	-	-	1981	1981	-	-	Cathay Media & Education Group Inc	Hong Kong	Cathay Media Hldg Inc	China	Cathay Media & Education Group Inc	Hong Kong	Cathay Media Hldg Inc	China	Public	I	Public	-	-	1	-	1555	-	-	-	IMA
2021-12-29	-	-	-	Shandong Maitao Tech Co Ltd	2M6849	8731	Commercial physical and biological research	China	Foreign	3714	Motor vehicle parts and accessories	China	Foreign	-	-	100	Pending	78.832	78.832	-	78.827	-	-	-	-	-	-	002681	002681	Shandong Maitao Technology Co Ltd	-	Zibo Langyun Industrial	China	Shenzhen Furtunta Technology Co Ltd	-	Shenzhen Fenda Tech Co Ltd	China	Sub.	P	Sub.	-	-	1	-	-	-	-	-	IMA
2021-12-29	-	-	-	Investor Group	46145M	6799	Investors, nec	China	Foreign	7376	Computer facilities management services	China	Foreign	-	-	41	Pending	10.091	10.091	-	4.137	-	-	-	-	-	-	-	-	Investor Group	-	Investor Group	China	Zhejiang Huafei Intelligent Technology Co Ltd	-	Zhejiang Huafei Intelligent	China	Priv.	P	Priv.	-	-	1	-	-	-	-	-	IMA
2021-12-29	2021-12-29	2021-12-29	-	Hillhouse Capital Mgmt Pte	43168X	6799	Investors, nec	China	Foreign	3569	General industrial machinery and equipment	China	Foreign	-	-	-	Completed	np	-	-	-	-	-	-	-	-	-	-	-	Hillhouse Capital Management Pte Ltd	-	HH SG Grp Hldg Ltd	China	Sichuan Jinjiang Electronic Science & Technology Co Ltd	-	Sichuan Jinjiang Electn	China	Sub.	C	Priv.	-	-	1	-	-	-	-	-	IMA
2021-12-29	-	-	-	Investor Group	46145M	6799	Investors, nec	China	Foreign	7372	Prepackaged Software	China	Foreign	-	-	20	Pending	0	-	-	15.703	-	-	-	-	-	-	-	-	Investor Group	-	Investor Group	China	Shenzhen Intrinsic Equation Graphene Technology Co Ltd	-	Shenzhen Dongli Innovation	China	Priv.	P	Sub.	-	-	1	-	-	-	-	-	IMA
2021-12-29	-	-	-	Investor Group	46145M	6799	Investors, nec	China	Foreign	3663	Radio & TV broadcasting & communications equipment	China	Foreign	-	-	15	Pending	6.948	6.948	-	1.042	-	-	-	-	-	-	002236	002236 N/A	Investor Group	-	Investor Group	China	Wuxi Dahua Ruipin Technology Co Ltd	-	Zhejiang Dahua Tech Co Ltd	China	Priv.	P	Sub.	-	-	1	-	-	-	-	-	IMA
2021-12-29	-	-	-	Investor Group	46145M	6799	Investors, nec	China	Foreign	3842	Orthopedic, prosthetic, and surgical supplies	China	Foreign	-	-	22.29	Pending	13.522	13.522	-	3.014	-	-	-	-	-	-	-	-	Investor Group	-	Investor Group	China	Zhejiang Healnoc Technology Co Ltd	-	Ningbo Huaqi Invest Mgmt	China	Priv.	P	Sub.	-	-	1	-	-	-	-	-	IMA
2021-12-29	-	-	-	Hunan Haili Chemical Co Ltd	40526R	2879	Pesticides and agricultural chemicals, nec	China	Foreign	3692	Primary batteries, dry and wet	China	Foreign	-	-	100	Pending	15.354	15.354	-	15.353	600731	600731	600731	600731	-	-	-	-	Hunan Haili Chemical Co Ltd	Shanghai	Hunan Haili Chemical Co Ltd	China	Hunan Haili Lithium Battery Polytron Technologies Inc	-	Hunan Haili Lithium Battery	China	Public	P	Priv.	1686	-	1	-	-	-	-	-	IMA
2021-12-29	-	-	-	Investor Group	46145M	6799	Investors, nec	China	Foreign	2836	Biological products, except diagnostic substances	China	Foreign	-	-	4.65	Pending	1181.98	1181.98	-	54.959	-	-	-	-	-	-	300142	300142	Investor Group	-	Investor Group	China	Shanghai Zerun Biotechnology Co Ltd	-	Walvax Biotechnology Co Ltd	China	Priv.	P	J.V.	-	-	1	-	-	-	-	-	IMA
2021-12-29	-	-	-	Shenzhen Jiayao Biological	2M6130	6799	Investors, nec	China	Foreign	5999	Retail stores, nec	China	Foreign	-	-	70	Pending	3.141	3.141	-	2.198	-	-	-	-	-	-	-	-	Shenzhen Jiayao Biological Technology Co Ltd	-	Hainan Province Cihang	China	Shenzhen Haohan Yangtian Technology Co Ltd	-	Shenzhen Haohan Yangtian Tech	China	Sub.	P	Priv.	-	-	1	-	-	-	-	-	IMA
2021-12-29	-	-	-	Zhejiang Sunflower Juhui Tech	2M5983	1622	Bridge, tunnel, and elevated highway construction	China	Foreign	2834	Pharmaceutical preparations	China	Foreign	-	-	100	Pending	np	-	-	0.644	-	-	-	-	-	-	300111	300111	Zhejiang Sunflower Juhui Technology Industrial Park Co Ltd	-	Shaoxing Sunflower Invest Co	China	Zhejiang Sunflower Great Health LLC- 4.87MWp Photovoltaic Equipment	-	Zhejiang Sunflower Great	China	Sub.	P	Sub.	-	-	1	-	-	-	-	-	IMA
2021-12-29	-	-	2022-01-20	Beijing Yiyi Gaodeng Tech Co	2M5971	7372	Prepackaged Software	China	Foreign	2299	Textile goods, nec	China	Foreign	-	-	33	Withdrawn	np	-	-	1.834	-	-	-	-	-	-	300225	300225	Beijing Yiyi Gaodeng Technology Co Ltd	-	Beijing Yiyi Gaodeng Tech Co	China	Zhongke Shiyu (Beijing) Technology Co Ltd	-	Shanghai Kinlita Chem Co Ltd	China	Priv.	W	Sub.	-	-	1	-	-	-	-	-	IMA
2021-12-29	-	-	-	Zhuhai Hengqin Suixin Mintai	2M5005	6799	Investors, nec	China	Foreign	1522	Residential construction, nec	China	Foreign	-	-	39	Pending	0	-	-	19.505	-	-	-	-	-	-	300621	300621	Zhuhai Hengqin Suixin Mintai Investment Partnership LP	-	Zhuhai Hengqin Suixin Mintai	China	Jiantai Construction Co Ltd	-	Shenzhen Weiye Decoration Grp	China	Priv.	P	Sub.	-	-	1	-	-	-	-	-	IMA
2021-12-29	-	-	-	CSSC Science & Tech Co Ltd	7H6797	1611	Highway and street construction	China	Foreign	4911	Electric services	China	Foreign	-	-	100	Pending	np	-	-	-	600072	600072	600072	600072	-	-	-	-	CSSC Science & Technology Co Ltd	Shanghai	CSSC Science & Tech Co Ltd	China	CSIC Haiwei (Xinjiang) New Energy Co Ltd	-	CSSC Haiwei Zhengzhou	China	Public	P	Sub.	1609	1	1	-	-	-	-	-	IMA
2021-12-29	-	-	-	Lanzhou LS Heavy Equipment Co	51673T	3533	Oil and gas field machinery and equipment	China	Foreign	2899	Chemicals and chemical preparations, nec	China	Foreign	-	-	26.17	Pending	108.646	108.646	-	28.431	603169	603169	-	-	-	-	-	-	Lanzhou LS Heavy Equipment Co Ltd	Shanghai	Lanzhou Lanshi Group Co Ltd	China	Shenmu Shengbang Chemical Co Ltd	-	Shenmu Shengbang Chem Co Ltd	China	Public	P	Priv.	3692	-	1	-	-	-	-	-	IMA
2021-12-29	-	-	-	Investor Group	46145M	6799	Investors, nec	China	Foreign	8731	Commercial physical and biological research	China	Foreign	-	-	69.697	Pending	25.911	25.911	-	18.058	-	-	-	-	-	-	-	-	Investor Group	-	Investor Group	China	Fujian Minyan Food Technology Co Ltd	-	Fujian Light & Textile	China	Priv.	P	Sub.	-	-	1	-	-	-	-	-	IMA
2021-12-29	-	-	-	Chongqing Zhongpeng	8J6644	6552	Land subdividers and developers, except cemeteries	China	Foreign	1542	Nonresidential building construction, nec	China	Foreign	-	-	100	Pending	13.331	13.331	-	13.331	-	-	-	-	-	-	300117	300117	Chongqing Zhongpeng Industrial (Group) Co Ltd	-	Chongqing Hongrong Capital Op	China	Chongqing Pengxinhe Construction Development Co Ltd	-	Beijing Jiayu Door Window &	China	Sub.	P	Sub.	-	-	1	-	-	-	-	-	IMA
2021-12-29	2021-12-29	2021-12-29	-	Zhuang Ou	2M4971	6799	Investors, nec	China	Foreign	6282	Investment advice	China	Foreign	28.65	28.65	28.65	Completed	np	-	-	-	-	-	-	-	-	-	-	-	Zhuang Ou	-	Zhuang Ou	China	Nanjing Chuanshi Meijing Investment Management Co Ltd	-	Nanjing Chuanshi Meijing	China	Inv.	C	Priv.	-	-	1	-	-	-	-	-	IMA
2021-12-29	-	-	-	Shanghai Kinlita Chem Co Ltd	83990Z	2851	Paints, varnishes, lacquers, & allied products	China	Foreign	2899	Chemicals and chemical preparations, nec	China	Foreign	-	-	51	Pending	np	-	-	-	300225	300225	300225	300225	-	-	-	-	Shanghai Kinlita Chemical Co Ltd	ShenzChNxt	Shanghai Kinlita Chem Co Ltd	China	Anhui Footprint New Material Technology Co Ltd	-	Jiangsu Zuji Paint Co Ltd	China	Public	P	Sub.	594	-	1	-	-	-	-	-	IMA
2021-12-29	-	-	-	CSSC Science & Tech Co Ltd	7H6797	1611	Highway and street construction	China	Foreign	3822	Environmental controls	China	Foreign	-	-	10	Pending	np	-	-	-	600072	600072	600072	600072	-	-	-	-	CSSC Science & Technology Co Ltd	Shanghai	CSSC Science & Tech Co Ltd	China	CSIC (Wuhan) Lingjiu Electric Co Ltd	-	CSIC (Wuhan) Lingjiu Elec Co	China	Public	P	Priv.	1609	1	1	-	-	-	-	-	IMA
2021-12-29	-	-	-	CSSC Science & Tech Co Ltd	7H6797	1611	Highway and street construction	China	Foreign	3511	Turbines and turbine generator sets	China	Foreign	-	-	44.64	Pending	np	-	-	-	600072	600072	600072	600072	-	-	-	-	CSSC Science & Technology Co Ltd	Shanghai	CSSC Science & Tech Co Ltd	China	Luoyang Sunrui Wind Turbine Blade Co Ltd	-	Luoyang Sunrui Wind Turbine	China	Public	P	Priv.	1609	1	1	-	-	-	-	-	IMA
2021-12-29	2021-12-30	2021-12-30	-	Eve Energy Co Ltd	29821H	3692	Primary batteries, dry and wet	China	Foreign	3692	Primary batteries, dry and wet	China	Foreign	0.49	98.43	0.49	Completed	96677.4	96677.4	-	473.69	300014	300014	300014	300014	-	-	300014	300014	Eve Energy Co Ltd	ShenzChNxt	Eve Energy Co Ltd	China	Eve Power Co Ltd	-	Eve Energy Co Ltd	China	Public	C	Sub.	9669	-	1	-	-	-	-	-	IMA
2021-12-29	2021-12-29	2021-12-29	-	Kexiang High Tech Dvlp Co Ltd	5J4131	2869	Industrial organic chemicals, nec	China	Foreign	7812	Motion picture and video tape production	China	Foreign	19.205	19.205	19.205	Completed	285.062	120.3	0.094	200.487	-	-	-	-	002175	002175	002175	002175	Kexiang High Technology Development Co Ltd	-	Kexiang High Tech Dvlp Co Ltd	China	Oriental Times Media Co Ltd	ShenzSME	Oriental Times Media Co Ltd	China	Priv.	C	Public	-	-	1	-	801	-75.41	-76.19	-78.95	IMA
2021-12-29	2022-01-19	2022-01-19	-	Jiangsu Rongneng Invest Dvlp	2M5025	1542	Nonresidential building construction, nec	China	Foreign	1221	Bituminous coal and lignite surface mining	China	Foreign	22.823	22.823	22.823	Completed	841.783	765.106	-	174.612	-	-	-	-	000159	000159	000159	000159	Jiangsu Rongneng Investment Development Co Ltd	-	Jiangsu Rongneng Invest Dvlp	China	Xinjiang International Industry Co Ltd	Shenzhen	Xinjiang Intl Ind Co Ltd	China	Priv.	C	Public	-	-	1	-	258	-	-	-	IMA
2021-12-29	-	-	-	Power Constr Corp Of China	2A8236	1541	Industrial buildings and warehouses	China	Foreign	4941	Water supply	China	Foreign	-	-	60.009	Intended	754.139	614.749	1.741	368.882	-	-	-	-	600283	600283	600283	600283	Power Construction Corp Of China	-	Power Constr Corp Of China	China	Qianjiang Water Resources Development Co Ltd	Shanghai	Qianjiang Water Resources Dvlp	China	Priv.	I	Public	200000	-	1	-	1560	-1.6	-3.57	-0.09	IMA
2021-12-29	-	-	-	CSSC Science & Tech Co Ltd	7H6797	1611	Highway and street construction	China	Foreign	4911	Electric services	China	Foreign	-	-	88.58	Pending	np	-	-	-	600072	600072	600072	600072	-	-	-	-	CSSC Science & Technology Co Ltd	Shanghai	CSSC Science & Tech Co Ltd	China	China State Shipbuilding Wind Power Development Co Ltd	-	China State Shipbldg Wind	China	Public	P	Priv.	1609	1	1	-	-	-	-	-	IMA
2021-12-29	-	-	-	Shenzhen Xinling Invest	2M4951	6799	Investors, nec	China	Foreign	4953	Refuse systems	China	Foreign	-	-	5	Pending	1414.38	827.925	0.491	41.394	-	-	-	-	002717	002717	002717	002717	Shenzhen Xinling Investment Partnership LP	-	Huajian Intl Indl(Shenzhen)Co	China	LingNan Eco & Culture-Tourism Co Ltd	ShenzSME	LingNan Eco & Culture-Tourism	China	Sub.	P	Public	-	-	1	-	2272	-9.28	-16.76	-3.69	IMA
2021-12-29	-	-	-	CSSC Science & Tech Co Ltd	7H6797	1611	Highway and street construction	China	Foreign	3511	Turbines and turbine generator sets	China	Foreign	-	-	100	Pending	np	-	-	-	600072	600072	600072	600072	-	-	-	-	CSSC Science & Technology Co Ltd	Shanghai	CSSC Science & Tech Co Ltd	China	CSIC Haizhuang Windpower Co Ltd	-	Csic Haizhuang Windpower Co	China	Public	P	Priv.	1609	1	1	-	-	-	-	-	IMA
2021-12-28	-	-	-	Orient Securities Co Ltd	68645M	6211	Security brokers, dealers, and flotation companies	China	Foreign	3269	Pottery products, nec	China	Foreign	-	-	7.016	Pending	415.363	300.322	-	21.063	3958	3958 600958	3958	3958 600958	300089	300089	300089	300089	Orient Securities Co Ltd	Hong Kong	Orient Securities Co Ltd	China	The Great Wall Of Culture Group Holding Co Ltd Guangdong	ShenzChNxt	The Great Wall Of Culture Grp	China	Public	P	Public	-	-	1	-	548	-	-	-	IMA
2021-12-28	-	-	-	Hangzhou Bowen Eq Invest Co	6K1899	6799	Investors, nec	China	Foreign	7319	Advertising, nec	China	Foreign	-	-	11.09	Pending	1179.26	1132.74	0.761	125.579	-	-	-	-	600986	600986	600986	600986	Hangzhou Bowen Equity Investment Co Ltd	-	Zhejiang Cultural Ind Invest	China	Zhewen Interactive Group Co Ltd	Shanghai	Zhewen Interactive Grp Co Ltd	China	Sub.	P	Public	-	-	1	-	1460	-19.17	-21.65	7.3	IMA
2021-12-28	-	-	-	Shanghai Pangzeng Invest Mgmt	3K2050	6799	Investors, nec	China	Foreign	8711	Engineering services	China	Foreign	-	-	11.229	Pending	527.332	344.129	0.564	38.629	-	-	-	-	603828	603828	603828	603828	Shanghai Pangzeng Investment Management Center LP	-	Shanghai Pangzeng Invest Mgmt	China	Suzhou Kelida Building & Decoration Co Ltd	Shanghai	Suzhou Kelida Bldg &	China	Priv.	P	Public	-	-	1	-	1166	-11.79	-13.49	-6.99	IMA
2021-12-28	-	-	-	Investor Group	46145M	6799	Investors, nec	China	Foreign	2861	Gum and wood chemicals	China	Foreign	-	-	26.003	Pending	318.709	345.884	3.205	89.911	-	-	-	-	002802	002802	002802	002802	Investor Group	-	Investor Group	China	Wuxi Honghui New Materials Technology Co Ltd	ShenzSME	Wuxi Honghui New Materials Tec	China	Priv.	P	Public	-	-	1	-	324	-18.16	-10.67	-2.44	IMA
2021-12-28	-	-	-	Hongan Invest (Shenzhen)	3M5496	6799	Investors, nec	China	Foreign	7376	Computer facilities management services	China	Foreign	-	-	25	Pending	2.434	2.434	-	0.608	-	-	-	-	-	-	300077	300077	Hongan Investment (Shenzhen) Partnership LP	-	Hongan Invest (Shenzhen)	China	Fujian Starrylink Technology Co Ltd	-	Nations Technologies Inc	China	Priv.	P	Sub.	-	-	1	-	-	-	-	-	IMA
2021-12-28	2022-01-14	2022-01-14	-	Shanghai Xinjiang Tech Co Ltd	2M4348	5099	Durable goods, nec	China	Foreign	7376	Computer facilities management services	China	Foreign	60	60	60	Completed	4.821	4.821	-	2.892	-	-	-	-	-	-	002528	002528	Shanghai Xinjiang Technology Co Ltd	-	Shanghai Xinjiang Tech Co Ltd	China	Shanghai Weishiqing Digital Technology Co Ltd	-	Shenzhen Infinova Ltd	China	Priv.	C	J.V.	-	-	1	-	-	-	-	-	IMA
2021-12-28	2021-12-30	2021-12-30	-	Investor Group	46145M	6799	Investors, nec	China	Foreign	7376	Computer facilities management services	China	Foreign	100	100	100	Completed	0.094	0.094	-	0.093	-	-	-	-	-	-	300013	300013	Investor Group	-	Investor Group	China	Guangzhou Etrans Traffic Information Co Ltd	-	Jiangsu Xinning Modern Co	China	Priv.	C	Sub.	-	-	1	-	-	-	-	-	IMA
2021-12-28	-	-	-	Hebei Think-Do Water	3K3981	4952	Sewerage systems	China	Foreign	4952	Sewerage systems	China	Foreign	-	-	35	Pending	0	-	-	16.482	-	-	002598	002598	-	-	300774	300774	Hebei Think-Do Water Treatment Technology Co Ltd	-	Shandong Zhangqiu Blower Co	China	BGT (Taiyuan) Water Affairs Co Ltd	-	BGT Group Co Ltd	China	Sub.	P	Sub.	-	-	1	-	-	-	-	-	IMA
2021-12-28	2022-01-20	2022-01-20	-	Jiangsu Shenghong Petrochem	1J5534	5172	Petroleum and petroleum products wholesalers, nec	China	Foreign	2911	Petroleum refining	China	Foreign	13.286	75.819	13.286	Completed	4147.45	4147.45	-	550.848	-	-	-	-	-	-	-	-	Jiangsu Shenghong Petrochemical Industry Development Co Ltd	-	Jiangsu Sheng Hong Invest	China	Shenghong Refining & Chemical (Lianyun Port) Co Ltd	-	Jiangsu Sheng Hong Invest	China	Sub.	C	Sub.	-	-	1	-	-	-	-	-	IMA
2021-12-28	-	-	-	Angel Yeast (Binzhou) Co Ltd	03471H	2099	Food preparations, nec	China	Foreign	2869	Industrial organic chemicals, nec	China	Foreign	-	-	100	Pending	np	-	-	6.427	-	-	600298	600298	-	-	-	-	Angel Yeast (Binzhou) Co Ltd	-	Angel Yeast Co Ltd	China	Shandong Binzhou Xintianyang Chemical Co Ltd- Assets	-	Shandong Binzhou Xintianyang	China	Sub.	P	Sub.	-	-	1	-	-	-	-	-	IMA
2021-12-28	2021-12-28	2021-12-28	-	Shenzhen Gaosong Electns Co	2M4310	3679	Electronic components, nec	China	Foreign	3641	Electric lamp bulbs and tubes	China	Foreign	100	100	100	Completed	np	-	-	3.265	-	-	-	-	-	-	002245	002245	Shenzhen Gaosong Electronics Co Ltd	-	Shenzhen Gaosong Electns Co	China	Huaian Aoyang Shunchang Optoelectronics Technology Co Ltd- MOCVD Equipment (52)	-	Jiangsu Azure Corp	China	Priv.	C	Sub.	-	-	1	-	-	-	-	-	IMA
2021-12-28	-	-	-	China Energy Constr Grp Finl	2M4995	6153	Short-term business credit institutions	China	Foreign	6153	Short-term business credit institutions	China	Foreign	-	-	75	Pending	49.458	49.458	-	37.081	-	-	N/A	N/A	-	-	3996	3996 601868	China Energy Construction Group Financial Leasing Co Ltd	-	China Energy Engineering Grp	China	China Gezhouba Group Financial Leasing Co Ltd	-	China Energy Engineering Corp	China	Sub.	P	Sub.	-	-	1	-	-	-	-	-	IMA
2021-12-28	-	-	-	Pixelhue Tech Co Ltd	2M4454	7376	Computer facilities management services	China	Foreign	5812	Eating places	China	Foreign	-	-	100	Pending	11.731	4.523	-	11.727	-	-	-	-	-	-	600791	600791	Pixelhue Technology Co Ltd	-	Pixelhue Tech Co Ltd	China	Jingneng (Beijing) Property Management Co Ltd	-	BEIH-Ppty Co Ltd	China	Priv.	P	Sub.	-	-	1	-	-	-	-	-	IMA
2021-12-28	-	-	-	Sichuan Golden Summit (Grp)	38120Y	3241	Cement, hydraulic	China	Foreign	1542	Nonresidential building construction, nec	China	Foreign	-	-	51	Pending	np	-	-	-	600678	600678	600678	600678	-	-	-	-	Sichuan Golden Summit (Group) Joint-Stock Co Ltd	Shanghai	Sichuan Golden Summit (Grp)	China	Sichuan Chengjing Shengtian Construction Engineering Co Ltd	-	Sichuan Chengjing Shengtian	China	Public	P	Priv.	181	-	1	-	-	-	-	-	IMA
2021-12-28	-	-	-	N Huajin Chem Inds Co Ltd	2C0901	2899	Chemicals and chemical preparations, nec	China	Foreign	2899	Chemicals and chemical preparations, nec	China	Foreign	-	-	100	Pending	14.838	14.838	-	14.833	000059	000059	000059	000059	-	-	-	-	North Huajin Chemical Industries Co Ltd	Shenzhen	N Huajin Chem Inds Co Ltd	China	Liaoning North Chemical Industry Co Ltd	-	China N Inds Grp Co Ltd	China	Public	P	Sub.	8332	-	1	-	-	-	-	-	IMA
2021-12-28	-	-	-	Shenzhen Pengren Tech Co Ltd	2M5415	3679	Electronic components, nec	China	Foreign	7372	Prepackaged Software	China	Foreign	-	-	15	Pending	111.676	111.676	-	16.746	-	-	-	-	-	-	-	-	Shenzhen Pengren Technology Co Ltd	-	Shenzhen Pengren Tech Co Ltd	China	Hefei Zhuoyi Hengtong Information Security Co Ltd	-	Hefei Zhuoyi Hengtong Info	China	Priv.	P	Priv.	-	-	1	-	-	-	-	-	IMA
2021-12-28	2022-02-10	2022-02-10	-	Wuhan Huazhong Numerical	44500K	3625	Relays and industrial controls	China	Foreign	3694	Electrical equip. for internal combustion engines	China	Foreign	50.82	50.82	50.82	Completed	9.578	9.578	-	4.866	300161	300161	300161	300161	-	-	-	-	Wuhan Huazhong Numerical Control Co Ltd	ShenzChNxt	Wuhan Huazhong Numerical	China	Nanning Nanji Environmental Protection Technology Co Ltd	-	Nanning Industrial Invest Grp	China	Public	C	Sub.	2464	-	1	-	-	-	-	-	IMA
2021-12-28	-	-	-	China Three Gorges Renewables	9J3139	4911	Electric services	China	Foreign	1623	Water, sewer, pipeline & utility line construction	China	Foreign	-	-	100	Pending	275.959	275.959	-	275.868	600905	600905	600905	600905	-	-	601615	601615	China Three Gorges Renewables (Group) Co Ltd	Shanghai	China Three Gorges Renewables	China	Yangjiang Mingyang Offshore Wind Power Development Co Ltd	-	Ming Yang Smart Energy Grp	China	Public	P	Sub.	-	-	1	-	-	-	-	-	IMA
2021-12-28	-	-	-	Zhejiang Jolly Pharm Co Ltd	99059R	2834	Pharmaceutical preparations	China	Foreign	2834	Pharmaceutical preparations	China	Foreign	-	-	8	Pending	20.918	20.918	-	1.673	300181	300181	300181	300181	-	-	-	-	Zhejiang Jolly Pharmaceutical Co Ltd	ShenzChNxt	Zhejiang Jolly Pharm Co Ltd	China	Zhejiang Tuopu Pharmaceutical Co Ltd	-	Zhejiang Tuopu Pharm Co Ltd	China	Public	P	Priv.	1991	-	1	-	-	-	-	-	IMA
2021-12-28	2022-01-11	2022-01-11	-	Investor Group	46145M	6799	Investors, nec	China	Foreign	7372	Prepackaged Software	China	Foreign	14.29	14.29	14.29	Completed	164.827	164.827	-	23.546	-	-	-	-	-	-	-	-	Investor Group	-	Investor Group	China	Beijing Hopefound Education Technology Co Ltd	-	Beijing Hopefound Educ Tech	China	Priv.	C	Priv.	-	-	1	-	-	-	-	-	IMA
2021-12-28	2021-12-30	2021-12-30	-	Investor Group	46145M	6799	Investors, nec	China	Foreign	7011	Hotels and motels	China	Foreign	100	100	100	Completed	100.101	100.101	-	100.068	-	-	-	-	-	-	000428	000428	Investor Group	-	Investor Group	China	Changchun Huatian Hotel Management Co Ltd	-	Huatian Hotel Group Co Ltd	China	Priv.	C	Sub.	-	-	1	-	-	-	-	-	IMA
2021-12-28	2021-12-29	2021-12-29	-	Jiangsu New Energy Dvlp Co	6F4944	499A	Cogeneration, alternative energy sources	China	Foreign	4911	Electric services	China	Foreign	80	80	80	Completed	45.38	45.38	-	36.292	603693	603693	-	-	-	-	-	-	Jiangsu New Energy Development Co Ltd	Shanghai	Jiangsu Guoxin Invest Grp Co	China	Anyang Meiliang Photovoltaic Power Co Ltd	-	Jiangsu Dahai New Energy Tech	China	Public	C	Sub.	654	-	1	-	-	-	-	-	IMA
2021-12-28	-	-	-	Anhui Province Wanneng Energy	2M4991	4911	Electric services	China	Foreign	4911	Electric services	China	Foreign	-	-	100	Pending	2.15	2.15	-	2.266	-	-	-	-	-	-	-	-	Anhui Province Wanneng Energy Exchange Co Ltd	-	Anhui Province Energy Grp Co	China	Yangyuan Juge Photovoltaic Technology Co Ltd	-	Faithsmart Ltd	Hong Kong	Sub.	P	Sub.	-	-	1	-	-	-	-	-	IMA
2021-12-28	2021-12-31	2021-12-31	-	Cangzhou Taihe Bldg Material	2M4220	5039	Construction materials, nec	China	Foreign	6552	Land subdividers and developers, except cemeteries	China	Foreign	7.408	7.408	7.408	Completed	12118.3	1982.94	0.479	146.852	-	-	-	-	000671	000671	000671	000671	Cangzhou Taihe Building Material Co Ltd	-	Cangzhou Taihe Bldg Material	China	Yango Group Co Ltd	Shenzhen	Yango Group Co Ltd	China	Priv.	C	Public	-	-	1	-	21319	-11.08	-13.84	5.17	IMA
2021-12-27	-	-	-	Jiaxing Aosheng Eq Invest	2M4259	6799	Investors, nec	China	Foreign	5074	Plumbing & heating equipment & supplies(hydronics)	China	Foreign	-	-	4.479	Pending	597.55	363.251	-	16.279	-	-	-	-	300262	300262	300262	300262	Jiaxing Aosheng Equity Investment Partnership LP	-	Jiaxing Aosheng Eq Invest	China	SafBon Water Service (Holding) Inc Shanghai	ShenzChNxt	Safbon Water Svc (Hldg) Inc	China	Priv.	P	Public	-	-	1	-	692	-	-	-	IMA
2021-12-27	-	-	-	Shenzhen Grain Grain Dvlp Co	2M5347	8742	Management consulting services	China	Foreign	3911	Jewelry, precious metal	China	Foreign	-	-	100	Pending	0.204	0.204	-	0.204	-	-	-	-	-	-	000587	000587 N/A	Shenzhen Grain Grain Development Co Ltd	-	Shenzhen Grain Grain Dvlp Co	China	Dongguan Goldleaf Jewelry Group Co Ltd	-	Jinzhou Cihang Group Co Ltd	China	Priv.	P	Sub.	-	-	1	-	-	-	-	-	IMA
2021-12-27	-	-	-	Bank Of Ningbo Co Ltd	Y0698G	6000	Banks	China	Foreign	6141	Personal credit institutions	China	Foreign	-	-	70	Pending	244.662	244.662	-	171.352	002142	002142	002142	002142	-	-	2799	2799 N/A	Bank of Ningbo Co Ltd	ShenzSME	Bank Of Ningbo Co Ltd	China	Huarong Consumer Finance Co Ltd	-	China Huarong Asset Mgmt Co	China	Public	P	Sub.	24291	-	1	-	-	-	-	-	IMA
2021-12-27	2021-12-29	2021-12-29	-	Hebei Chenguang Pharm Co Ltd	2M3812	2834	Pharmaceutical preparations	China	Foreign	2834	Pharmaceutical preparations	China	Foreign	16	95	16	Completed	48.315	48.315	-	7.734	-	-	300138	300138	-	-	300138	300138	Hebei Chenguang Pharmaceutical Co Ltd	-	Chenguang Biotech Group Co Ltd	China	Hebei Chenguang Tianrun Pharmaceutical Co Ltd	-	Chenguang Biotech Group Co Ltd	China	Sub.	C	Sub.	-	-	1	-	-	-	-	-	IMA
2021-12-27	2022-01-06	2022-01-06	-	Investor Group	46145M	6799	Investors, nec	China	Foreign	6282	Investment advice	China	Foreign	3.942	3.942	3.942	Completed	883.822	883.822	-	34.858	-	-	-	-	-	-	-	-	Investor Group	-	Investor Group	China	Baiwang Co Ltd	-	Baiwang Co Ltd	China	Priv.	C	Priv.	-	-	1	-	-	-	-	-	IMA
2021-12-27	2021-12-29	2021-12-29	-	Chongqing Jinxiao Xinyue	2M4271	5812	Eating places	China	Foreign	5812	Eating places	China	Foreign	100	100	100	Completed	49.029	40.97	-	49.055	-	-	-	-	-	-	000656	000656	Chongqing Jinxiao Xinyue Catering Management Co Ltd	-	Boyu Capital Advisory Co Ltd	Hong Kong	Chongqing Jinke Jinchen Hotel Management Co Ltd	-	Jinke Property Group Co Ltd	China	Sub.	C	Sub.	-	-	1	-	-	-	-	-	IMA
2021-12-25	-	-	-	Chengdu Xingrong Envi Co Ltd	9C5342	4952	Sewerage systems	China	Foreign	4952	Sewerage systems	China	Foreign	-	-	100	Pending	11.388	11.388	-	11.388	000598	000598 N/A	000598	000598 N/A	-	-	-	-	Chengdu Xingrong Environment Co Ltd	Shenzhen	Chengdu Xingrong Envi Co Ltd	China	Chengdu Qingbaijiang District Chenghuan Water Co Ltd	-	Chengdu Envi Invest Grp Co	China	Public	P	Sub.	4200	-	1	-	-	-	-	-	IMA
2021-12-25	-	-	-	Sichuan Crun Co Ltd	9C0889	3586	Measuring and dispensing pumps	China	Foreign	5084	Industrial machinery and equipment	China	Foreign	-	-	25	Pending	8.638	8.638	-	2.16	002272	002272	002272	002272	-	-	002272	002272	Sichuan Crun Co Ltd	ShenzSME	Sichuan Crun Co Ltd	China	Jiangsu Ousheng Hydraulic Technology Co Ltd	-	Sichuan Crun Co Ltd	China	Public	P	Sub.	1423	-	1	-	-	-	-	-	IMA
2021-12-25	-	-	-	Wang Hao	2M3714	6799	Investors, nec	China	Foreign	4813	Telephone communications, except radiotelephone	China	Foreign	-	-	4.586	Pending	324.69	222.598	1.39	10.209	-	-	-	-	603322	603322	603322	603322	Wang Hao	-	Wang Hao	China	Super Telecom Co Ltd	Shanghai	Super Telecom Co Ltd	China	Inv.	P	Public	-	-	1	-	1437	-27.7	-28.92	-29.48	IMA
2021-12-25	2021-12-27	2021-12-27	-	Investor Group	46145M	6799	Investors, nec	China	Foreign	7812	Motion picture and video tape production	China	Foreign	50	50	50	Completed	156.819	156.819	-	78.41	-	-	-	-	-	-	600637	600637	Investor Group	-	Investor Group	China	Shanghai Oriental Dragon New Media Co Ltd	-	Oriental Pearl Group Co Ltd	China	Priv.	C	Sub.	-	-	1	-	-	-	-	-	IMA
2021-12-25	-	-	-	Guizhou Furuiying Info	6K5634	8742	Management consulting services	China	Foreign	6531	Real estate agents and managers	China	Foreign	-	-	68.75	Pending	20.891	20.891	-	14.363	-	-	-	-	-	-	-	-	Guizhou Furuiying Information Consultancy Ltd	-	Brilliant Brother Grp Ltd	China	Zunyi Jinning Property Management Co Ltd	-	Shanghai Laida Bus Consulting	China	Sub.	P	Sub.	-	-	1	-	-	-	-	-	IMA
2021-12-25	-	-	-	Jilin Zhongchen Industrial	2M3614	5013	Automotive parts, supplies	China	Foreign	5013	Automotive parts, supplies	China	Foreign	-	-	100	Pending	14.135	14.135	-	14.135	-	-	-	-	-	-	601258	601258	Jilin Zhongchen Industrial Development Co Ltd	-	Jilin Zhongchen Industrial	China	Baoding Jidongxing Heavy-Duty Automobile Sales Co Ltd	-	Pang Da Auto Trade Co Ltd	China	Priv.	P	Sub.	-	-	1	-	-	-	-	-	IMA
2021-12-25	-	-	-	Jilin Zhongchen Industrial	2M3614	5013	Automotive parts, supplies	China	Foreign	5511	Motor vehicle dealers (new and used)	China	Foreign	-	-	100	Pending	15.077	15.077	-	15.077	-	-	-	-	-	-	601258	601258	Jilin Zhongchen Industrial Development Co Ltd	-	Jilin Zhongchen Industrial	China	Beijing Pang Da Brabus Automobile Sales Co Ltd	-	Pang Da Auto Trade Co Ltd	China	Priv.	P	Sub.	-	-	1	-	-	-	-	-	IMA
2021-12-25	-	-	-	Huanghe Hydropower Dvlp Co	44314M	4911	Electric services	China	Foreign	6282	Investment advice	China	Foreign	-	-	42.24	Pending	1598.81	1598.81	-	675.336	-	-	-	-	-	-	-	-	Huanghe Hydropower Development Co Ltd	-	State Power Invest Corp Ltd	China	Qinghai Investment Group Co Ltd	-	Qinghai Investment Grp Co Ltd	China	Sub.	P	Priv.	-	-	1	-	-	-	-	-	IMA
2021-12-25	-	-	-	Beijing Finl St Invest (Grp)	0E7616	6799	Investors, nec	China	Foreign	6552	Land subdividers and developers, except cemeteries	China	Foreign	-	-	100	Pending	np	-	-	-	-	-	-	-	-	-	000402	000402	Beijing Financial Street Investment (Group) Co Ltd	-	Beijing Finl St Capital Op	China	Financial Street Holdings Co Ltd- Beijing Financial Street Ritz Carlton Hotel	-	Financial St Holdings Co Ltd	China	Sub.	P	Sub.	-	-	1	-	-	-	-	-	IMA
2021-12-25	-	-	-	Hainan Dvlp Hldg Co Ltd	39886V	6799	Investors, nec	China	Foreign	7011	Hotels and motels	China	Foreign	-	-	56	Pending	631.024	631.024	-	353.374	-	-	-	-	-	-	-	-	Hainan Development Holdings Co Ltd	-	Hainan Dvlp Hldg Co Ltd	China	Sanya Yihang Industrial Co Ltd	-	Sanya Yihang Industrial Co	China	Priv.	P	Priv.	-	1	1	-	-	-	-	-	IMA
2021-12-25	-	-	-	Investor Group	46145M	6799	Investors, nec	China	Foreign	1623	Water, sewer, pipeline & utility line construction	China	Foreign	-	-	10.236	Pending	839.828	839.828	-	85.965	-	-	-	-	-	-	688599	688599	Investor Group	-	Investor Group	China	Jiangsu Trina Smart Distributed Energy Co Ltd	-	Trina Solar Co Ltd	China	Priv.	P	Sub.	-	-	1	-	-	-	-	-	IMA
2021-12-25	-	-	-	Investor Group	46145M	6799	Investors, nec	China	Foreign	3571	Electronic computers	China	Foreign	-	-	13.156	Pending	np	-	-	-	-	-	-	-	603996	603996	603996	603996	Investor Group	-	Investor Group	China	Chunghsin Technology Group Co Ltd	Shanghai	Chunghsin Tech Grp Co Ltd	China	Priv.	P	Public	-	-	1	-	24	-	-	-	IMA
2021-12-25	2022-01-08	2022-01-08	-	Zangge Mining Co Ltd	2M3670	2812	Alkalies and chlorine	China	Foreign	1474	Potash, soda, and borate minerals	China	Foreign	100	100	100	Completed	8.632	8.632	-	8.632	000408	000408	000408	000408	-	-	-	-	Zangge Mining Co Ltd	Shenzhen	Zangge Mining Co Ltd	China	Golmud Jiajin Industrial Co Ltd	-	Chengdu Taoyun Yuanzhi Entrp	China	Public	C	Sub.	1603	-	1	-	-	-	-	-	IMA
2021-12-25	-	-	-	Zangge Mining Co Ltd	2M3670	2812	Alkalies and chlorine	China	Foreign	1474	Potash, soda, and borate minerals	China	Foreign	-	-	100	Pending	5.745	5.745	-	5.745	000408	000408	000408	000408	-	-	-	-	Zangge Mining Co Ltd	Shenzhen	Zangge Mining Co Ltd	China	Mangya Titan Tongyuan Resources Development Co Ltd	-	Chengdu Zhitianhui Entrp Mgmt	China	Public	P	Sub.	1603	-	1	-	-	-	-	-	IMA
2021-12-25	-	-	-	Wenchang Baoyu Invest Co Ltd	2M3581	6552	Land subdividers and developers, except cemeteries	China	Foreign	6141	Personal credit institutions	China	Foreign	-	-	100	Pending	18.847	18.847	-	18.847	-	-	-	-	-	-	002707	002707	Wenchang Baoyu Investment Co Ltd	-	Beijing Baoyu Constr	China	Guangzhou Youdai Small Loan Co Ltd	-	UTour Group Co Ltd	China	Sub.	P	Sub.	-	-	1	-	-	-	-	-	IMA
2021-12-25	-	-	-	China Merchants Ppty Op & Svc	2M3652	6552	Land subdividers and developers, except cemeteries	China	Foreign	6531	Real estate agents and managers	China	Foreign	-	-	100	Pending	8.421	8.421	-	8.421	000043	000043	000043	000043	-	-	-	-	China Merchants Property Operation & Service Co Ltd	Shenzhen	China Merchants Ppty Op & Svc	China	Shanghai Aviation Industry Group Property Management Co Ltd	-	Coml Aircraft Corp of China	China	Public	P	Sub.	39888	-	1	-	-	-	-	-	IMA
2021-12-25	-	-	-	Wenchang Baoyu Invest Co Ltd	2M3581	6552	Land subdividers and developers, except cemeteries	China	Foreign	6141	Personal credit institutions	China	Foreign	-	-	100	Pending	np	-	-	-	-	-	-	-	-	-	002707	002707	Wenchang Baoyu Investment Co Ltd	-	Beijing Baoyu Constr	China	Zhongqixin Finance Leasing Co Ltd	-	UTour Group Co Ltd	China	Sub.	P	J.V.	-	-	1	-	-	-	-	-	IMA
2021-12-25	-	-	-	Wenchang Baoyu Invest Co Ltd	2M3581	6552	Land subdividers and developers, except cemeteries	China	Foreign	7322	Adjustment and collection services	China	Foreign	-	-	100	Pending	9.423	9.423	-	9.423	-	-	-	-	-	-	002707	002707	Wenchang Baoyu Investment Co Ltd	-	Beijing Baoyu Constr	China	Zhongqixin Commercial Factoring Co Ltd	-	UTour Group Co Ltd	China	Sub.	P	J.V.	-	-	1	-	-	-	-	-	IMA
2021-12-24	2022-01-27	2022-01-27	-	Fujian Dingchuang Hldg Co Ltd	9J9744	6799	Investors, nec	China	Foreign	7372	Prepackaged Software	China	Foreign	100	100	100	Completed	5.442	5.442	-	5.44	-	-	300706	300706	-	-	-	-	Fujian Dingchuang Holding Co Ltd	-	Fujian Acetron New Materials	China	Xiamen Xidi Innovative Materials Co Ltd	-	Xiamen Xidi Innovative	China	Sub.	C	Priv.	-	-	1	-	-	-	-	-	IMA
2021-12-24	2021-12-24	2021-12-24	-	Shenzhen Hanjing Grp Co Ltd	2M5228	6799	Investors, nec	China	Foreign	6799	Investors, nec	China	Foreign	100	100	100	Completed	np	-	-	-	-	-	-	-	-	-	-	-	Shenzhen Hanjing Group Co Ltd	-	Shenzhen Hanjing Grp Co Ltd	China	Shenzhen Hsbc Jianyuan Investment Co Ltd	-	Shenzhen Hsbc Jianyuan Invest	China	Priv.	C	Priv.	-	1	1	-	-	-	-	-	IMA
2021-12-24	2021-12-24	2021-12-24	-	Shanghai Jia Ding New City	81300V	6552	Land subdividers and developers, except cemeteries	China	Foreign	6531	Real estate agents and managers	China	Foreign	-	-	-	Completed	np	-	-	-	-	-	-	-	-	-	-	-	Shanghai Jia Ding New City Development Co Ltd	-	Shanghai Jia Ding New City	China	Shanghai Xujia Real Estate Management Co Ltd	-	Shanghai Xujia Re Mgmt Co Ltd	China	Priv.	C	Priv.	-	1	1	-	-	-	-	-	IMA
2021-12-24	2021-12-24	2021-12-24	-	Shanghai Ruking Tech Co Ltd	1M7410	3621	Motors and generators	China	Foreign	3585	Refrigeration and heating equipment	China	Foreign	-	-	-	Completed	np	-	-	-	N/A	N/A	N/A	N/A	-	-	-	-	Shanghai Ruking Technologies Co Ltd	ShenzChNxt	Shanghai Ruking Tech Co Ltd	China	Rujing Emerson Environmental Optimization Technology (Shanghai) Co Ltd	-	Rujing Emerson Envi	China	Priv.	C	Priv.	-	1	1	-	-	-	-	-	IMA
2021-12-24	2021-12-24	2021-12-24	-	Qingdao W Coast New Area	2M5210	8742	Management consulting services	China	Foreign	8742	Management consulting services	China	Foreign	-	-	-	Completed	np	-	-	-	-	-	-	-	-	-	-	-	Qingdao West Coast New Area Bonded Logistics Center Co Ltd	-	Qingdao W Coast New Area	China	Qingdao Vipshop Logistics Co Ltd	-	Qingdao Vipshop Logistics Co	China	Priv.	C	Priv.	-	1	1	-	-	-	-	-	IMA
2021-12-24	2021-12-24	2021-12-24	-	Huizhou Daya Bay Envi Water	2M5252	9511	Air and water resource and solid waste management	China	Foreign	4952	Sewerage systems	China	Foreign	100	100	100	Completed	np	-	-	-	-	-	-	-	-	-	-	-	Huizhou Daya Bay Environmental Water Group Co Ltd	-	Huizhou Daya Bay Envi Water	China	Daya Bay West District Sewage Treatment Plant	-	Daya Bay W District Sewage	China	Priv.	C	Priv.	-	1	1	-	-	-	-	-	IMA
2021-12-24	2021-12-24	2021-12-24	-	Qingdao Yingkang Hosp Mgmt Co	3L9784	8748	Business consulting services, nec	China	Foreign	8062	General medical and surgical hospitals	China	Foreign	100	100	100	Completed	np	-	-	-	-	-	-	-	-	-	-	-	Qingdao Yingkang Hospital Management Co Ltd	-	Haier Group Corp	China	Suzhou Guangci Cancer Hospital	-	Suzhou Guangci Cancer Hosp	China	Sub.	C	Priv.	-	1	1	-	-	-	-	-	IMA
2021-12-24	-	-	-	BYD Auto Co Ltd	12420T	5511	Motor vehicle dealers (new and used)	China	Foreign	3711	Motor vehicles and passenger car bodies	China	Foreign	-	-	40	Pending	np	-	-	-	-	-	1211	002594 1211	-	-	1211	002594 1211	BYD Auto Co Ltd	-	BYD Co Ltd	China	Shenzhen BYD Daimler New Technology Co Ltd	-	BYD Co Ltd	China	Sub.	P	J.V.	-	-	1	-	-	-	-	-	IMA
2021-12-24	-	-	-	Zhejiang Huatong Meat Prod Co	5C9071	2011	Meat packing plants	China	Foreign	0213	Hogs	China	Foreign	-	-	30	Pending	15.705	15.705	-	4.71	002840	002840	002840	002840	-	-	002840	002840	Zhejiang Huatong Meat Products Co Ltd	ShenzSME	Zhejiang Huatong Meat Prod Co	China	Lishui City Linong Ecological Agriculture & Animal Husbandry Co Ltd	-	Zhejiang Huatong Meat Prod Co	China	Public	P	Sub.	2908	-	1	-	-	-	-	-	IMA
2021-12-24	-	-	-	Investor Group	46145M	6799	Investors, nec	China	Foreign	3674	Semiconductors and related devices	China	Foreign	-	-	14.044	Pending	517.776	517.776	-	72.689	-	-	-	-	-	-	-	-	Investor Group	-	Investor Group	China	Chongqing Wuqi Microelectronics Co Ltd	-	Chongqing Wuqi Microelectns	China	Priv.	P	Priv.	-	-	1	-	-	-	-	-	IMA
2021-12-24	-	-	-	Shanghai Renxing Health Mgmt	0J2910	8051	Skilled nursing care facilities	China	Foreign	8059	Nursing&personal care facils	China	Foreign	-	-	100	Pending	1.508	1.508	-	1.507	-	-	600530	600530	-	-	-	-	Shanghai Renxing Health Management Co Ltd	-	Shanghai Jiaoda Onlly Co Ltd	China	Nantong Tongzhou Tianxia Nursing Home Co Ltd	-	Nantong Xufeng Health Tech	China	Sub.	P	Sub.	-	-	1	-	-	-	-	-	IMA
2021-12-24	-	-	-	Jiangsu Weiyuanda High-Tech	2M2430	3089	Plastics products, nec	China	Foreign	3559	Special industry machinery, nec	China	Foreign	-	-	100	Pending	np	-	-	18.243	-	-	-	-	-	-	300029	300029	Jiangsu Weiyuanda High-Tech Co Ltd	-	Jiangsu Weiyuanda High-Tech	China	Jiangsu Huasheng Tianlong Photoelectric Co Ltd- Assets	-	Jiangsu Huasheng Tianlong	China	Priv.	P	Sub.	-	-	1	-	-	-	-	-	IMA
2021-12-24	-	-	-	Inner Mongolia Yuan Xing	63847J	2819	Industrial inorganic chemicals, nec	China	Foreign	1221	Bituminous coal and lignite surface mining	China	Foreign	-	-	10	Pending	5850.3	5850.3	-	584.809	000683	000683	000683	000683	-	-	-	-	Inner Mongolia Yuan Xing Energy Co Ltd	Shenzhen	Inner Mongolia Yuan Xing	China	Inner Mongolia Boyuan Yinen Mining Co Ltd	-	Inner Mongolia Boyuan Yinen	China	Public	P	Priv.	4887	1	1	-	-	-	-	-	IMA
2021-12-24	-	-	-	Inner Mongolia Yuan Xing	63847J	2819	Industrial inorganic chemicals, nec	China	Foreign	1221	Bituminous coal and lignite surface mining	China	Foreign	-	-	14	Pending	2340.12	2340.12	-	327.493	000683	000683	000683	000683	-	-	-	-	Inner Mongolia Yuan Xing Energy Co Ltd	Shenzhen	Inner Mongolia Yuan Xing	China	Inner Mongolia Boyuan Yinen Mining Co Ltd	-	Inner Mongolia Boyuan Yinen	China	Public	P	Priv.	4887	1	1	-	-	-	-	-	IMA
2021-12-24	-	-	-	Shanghai New Dvlp Entrp Mgmt	5H8473	8748	Business consulting services, nec	China	Foreign	1542	Nonresidential building construction, nec	China	Foreign	-	-	32.941	Pending	np	-	-	-	-	-	-	-	-	-	-	-	Shanghai New Development Enterprise Management Co Ltd	-	China Xin Fa Zhan Grp Ltd	Hong Kong	Shanghai Duokun Construction Engineering Co Ltd	-	Shanghai Duokun Constr	China	Sub.	P	Priv.	-	-	1	-	-	-	-	-	IMA
2021-12-24	2021-12-31	2021-12-31	-	Investor Group	46145M	6799	Investors, nec	China	Foreign	3629	Electrical industrial apparatus, nec	China	Foreign	68.82	68.82	68.82	Completed	4.625	4.625	-	3.182	-	-	-	-	-	-	-	-	Investor Group	-	Investor Group	China	Wuhan Anpeilong Environmental Technology Co Ltd	-	Wuhan Anpeilong Envi Tech Co	China	Priv.	C	Priv.	-	-	1	-	-	-	-	-	IMA
2021-12-24	-	-	-	Shenzhen Zhaobangji Dingding	2M4185	6799	Investors, nec	China	Foreign	6799	Investors, nec	China	Foreign	-	-	100	Pending	0.471	0.471	-	0.471	-	-	-	-	-	-	-	-	Shenzhen Zhaobangji Dingding Playeat eCommerce Co Ltd	-	Boardwin Resources Ltd	Hong Kong	Shenzhen Bang Century Interactive Network Co Ltd	-	Shenzhen Bang Century	China	Sub.	P	Priv.	-	-	1	-	-	-	-	-	IMA
2021-12-24	-	-	-	Jiangsu Hengshun Group Corp	47795J	2099	Food preparations, nec	China	Foreign	2015	Poultry slaughtering and processing	China	Foreign	-	-	72	Pending	0	-	-	1.785	-	-	-	-	-	-	600305	600305	Jiangsu Hengshun Group Corp	-	Jiangsu Hengshun Group Corp	China	Zhenjiang Hengshun Rice Industry Co Ltd	-	Jiangsu Hengshun Vinegar-Ind	China	Priv.	P	Sub.	-	-	1	-	-	-	-	-	IMA
2021-12-24	-	-	-	Guangdong Enpack Pkg Co Ltd	6C2224	3053	Gaskets, packing, and sealing devices	China	Foreign	3356	Rolling, drawing, & extruding of nonferrous metals	China	Foreign	-	-	3	Pending	1570.55	1570.55	-	47.099	002846	002846	002846	002846	-	-	002846	002846	Guangdong Enpack Packaging Co Ltd	ShenzSME	Guangdong Enpack Pkg Co Ltd	China	Yinglian Metal Technology (Yangzhou) Co Ltd	-	Guangdong Enpack Pkg Co Ltd	China	Public	P	Sub.	1310	-	1	-	-	-	-	-	IMA
2021-12-24	-	-	-	Zhuzhou CRRC Times Elec Co Ltd	5E8757	3629	Electrical industrial apparatus, nec	China	Foreign	3743	Railroad equipment	China	Foreign	-	-	3.06	Pending	2309.63	2309.63	-	70.648	3898	3898 688187	3898	3898 688187	-	-	3898	3898 688187	Zhuzhou CRRC Times Electric Co Ltd	Hong Kong	Zhuzhou CRRC Times Elec Co Ltd	China	Baoji CRRC Times Engineering Machinery Co Ltd	-	Zhuzhou CRRC Times Elec Co Ltd	China	Public	P	Sub.	8204	-	1	-	-	-	-	-	IMA
2021-12-24	-	-	-	Ningbo Cultural Tourism	6L3917	6799	Investors, nec	China	Foreign	8748	Business consulting services, nec	China	Foreign	-	-	100	Pending	127.001	127.001	-	126.985	-	-	-	-	-	-	-	-	Ningbo Cultural Tourism Investment Group Co Ltd	-	Ningbo Tongshang Grp Co Ltd	China	Ningbo Beilun Heli Management Consulting Co Ltd	-	Ningbo Beilun Heli Mgmt	China	Sub.	P	Priv.	-	-	1	-	-	-	-	-	IMA
2021-12-24	-	-	-	Hunan Corun New Energy Co Ltd	44536P	3691	Storage batteries	China	Foreign	3714	Motor vehicle parts and accessories	China	Foreign	-	-	9.24	Pending	350.076	350.076	-	32.335	600478	600478	600478	600478	-	-	600478	600478	Hunan Corun New Energy Co Ltd	Shanghai	Hunan Corun New Energy Co Ltd	China	ChinaHybrid System Co Ltd	-	Hunan Corun New Energy Co Ltd	China	Public	P	Sub.	2930	-	1	-	-	-	-	-	IMA
2021-12-24	2021-12-24	2021-12-24	-	Jiangsu Commun Hldg Co Ltd	47731V	6282	Investment advice	China	Foreign	1611	Highway and street construction	China	Foreign	-	-	-	Completed	np	-	-	-	-	-	-	-	-	-	-	-	Jiangsu Communications Holding Co Ltd	-	Jiangsu Commun Hldg Co Ltd	China	Jiangsu Changtai Bridge Co Ltd	-	Jiangsu Changtai Bridge Co	China	Priv.	C	Priv.	-	1	1	-	-	-	-	-	IMA
2021-12-24	2021-12-31	2021-12-31	-	Investor Group	46145M	6799	Investors, nec	China	Foreign	2329	Men's and boys' clothing, nec	China	Foreign	6.278	10.869	6.278	Completed	196.325	138.263	0.07	9.258	-	-	-	-	2399	2399	2399	2399	Investor Group	-	Investor Group	China	China Fordoo Holdings Ltd	Hong Kong	China Fordoo Holdings Ltd	China	Priv.	C	Public	-	-	1	-	171	-6.83	-9.91	-8.71	IMA
2021-12-24	-	-	-	Hangzhou Landscape	3E0084	0781	Landscape counseling and planning	China	Foreign	7372	Prepackaged Software	China	Foreign	-	-	30	Pending	23.558	23.558	-	7.065	300649	300649	300649	300649	-	-	-	-	Hangzhou Landscape Architecture Design Institute Co Ltd	ShenzChNxt	Hangzhou Landscape	China	Hangzhou Wanlin Digital Chain Technology Service Co Ltd	-	Huzhou Leiche Xunda Tech Svc	China	Public	P	Sub.	317	-	1	-	-	-	-	-	IMA
2021-12-24	2022-01-05	2022-01-05	-	Investor Group	46145M	6799	Investors, nec	China	Foreign	2084	Wines, brandy, and brandy spirits	China	Foreign	6.474	6.474	6.474	Completed	509.772	452.779	-	29.302	-	-	-	-	603779	603779	603779	603779	Investor Group	-	Investor Group	China	Wei Long Grape Wine Co Ltd	Shanghai	Wei Long Grape Wine Co Ltd	China	Priv.	C	Public	-	-	1	-	949	-	-	-	IMA
2021-12-24	2022-01-27	2022-01-27	-	Shanghai Wenbo Entrp Mgmt Ctr	2M4381	8748	Business consulting services, nec	China	Foreign	5143	Dairy products, except dried or canned	China	Foreign	20	23.56	20	Completed	7.853	7.853	-	1.57	-	-	-	-	-	-	-	-	Shanghai Wenbo Enterprise Management Center	-	Shanghai Wenbo Entrp Mgmt Ctr	China	Mille Dairy (Shanghai) Co Ltd	-	Mille Dairy (Shanghai) Co Ltd	China	Priv.	C	Priv.	-	-	1	-	-	-	-	-	IMA
2021-12-24	-	-	-	Investor Group	46145M	6799	Investors, nec	China	Foreign	6799	Investors, nec	China	Foreign	-	-	21.5	Pending	0	-	-	184.745	-	-	-	-	-	-	-	-	Investor Group	-	Investor Group	China	Shandong Tonghui Capital Investment Group Co Ltd	-	Shandong Hi-Speed Grp Co Ltd	China	Priv.	P	Sub.	-	-	1	-	-	-	-	-	IMA
2021-12-24	-	-	-	Shanghai Weilang Med Tech Co	6L4286	5099	Durable goods, nec	China	Foreign	8059	Nursing&personal care facils	Singapore	Foreign	-	-	100	Pending	np	-	-	-	-	-	600532	600532	N/A	N/A	N/A	N/A	Shanghai Weilang Medical Technology Co Ltd	-	Shanghai Topcare Med Svcs Co	China	Fullerton Healthcare Corp Ltd	Singapore	Fullerton Healthcare Corp Ltd	Singapore	Sub.	P	Priv.	-	-	1	-	-	-	-	-	IMA
2021-12-24	-	-	-	Luo Wei	2M2461	6799	Investors, nec	China	Foreign	3663	Radio & TV broadcasting & communications equipment	China	Foreign	-	-	4	Pending	11203	11203	-	447.951	-	-	-	-	-	-	300098	300098	Luo Wei	-	Luo Wei	China	Gosuncn Zhilian Technology Co Ltd	-	Gosuncn Tech Grp Co Ltd	China	Inv.	P	Sub.	-	-	1	-	-	-	-	-	IMA
2021-12-24	-	-	-	Sichuan Hope Educ Ind Grp Co	1F4528	8299	Schools and educational services, nec	China	Foreign	8299	Schools and educational services, nec	China	Foreign	-	-	100	Pending	7.853	7.853	-	7.85	N/A	N/A	-	-	-	-	-	-	Sichuan Hope Education Industry Group Co Ltd	Hong Kong	Hope Educ Invest Ltd	China	Meishan Tequ Shuanglin Education Consultation Ltd	-	Chengdu West Hope Group Ltd	China	Sub.	P	Sub.	-	-	1	-	-	-	-	-	IMA
2021-12-24	-	-	-	Chongqing Yueningshan Entrp	2M2548	8741	Management services	China	Foreign	5039	Construction materials, nec	China	Foreign	-	-	100	Pending	np	-	-	-	-	-	-	-	-	-	-	-	Chongqing Yueningshan Enterprise Management Co Ltd	-	Chongqing Tianchou Entrp Mgmt	China	Chongqing Yangjiu Trading Co Ltd	-	Languang Invest Hldg Grp Co	China	Sub.	P	Sub.	-	-	1	-	-	-	-	-	IMA
2021-12-24	-	-	-	Western Mining Co Ltd	95460V	1021	Copper ores	China	Foreign	1031	Lead and zinc ores	China	Foreign	-	-	22.725	Pending	711.272	711.272	-	161.576	601168	601168	601168	601168	-	-	601168	601168	Western Mining Co Ltd	Shanghai	Western Mining Co Ltd	China	Sichuan Huidong Daliang Mining Co Ltd	-	Western Mining Co Ltd	China	Public	P	Sub.	5484	-	1	-	-	-	-	-	IMA
2021-12-24	2021-12-24	2021-12-24	-	Qingdao Nmei Hldg Co Ltd	9K6436	6799	Investors, nec	China	Foreign	8734	Testing laboratories	China	Foreign	-	-	-	Completed	np	-	-	6.206	-	-	-	-	-	-	-	-	Qingdao NMEI Holdings Co Ltd	-	Qingdao Nmei Hldg Co Ltd	China	Qingdao Harrens Inspection Testing Co Ltd	-	Qingdao Harrens Inspection	China	Priv.	C	Priv.	-	1	1	-	-	-	-	-	IMA
2021-12-24	2021-12-24	2021-12-24	-	Guangdong Qisheng Bus Svc Co	2M5256	8748	Business consulting services, nec	China	Foreign	6799	Investors, nec	China	Foreign	-	-	-	Completed	np	-	-	-	-	-	-	-	-	-	-	-	Guangdong Qisheng Business Service Co Ltd	-	Guangdong Qisheng Bus Svc Co	China	Guangzhou Huadu Investment Co Ltd	-	Guangzhou Huadu Invest Co Ltd	China	Priv.	C	Priv.	-	1	1	-	-	-	-	-	IMA
2021-12-24	2021-12-24	2021-12-24	-	Ruyuan Jiayun Tech Svc Co Ltd	2M5254	8748	Business consulting services, nec	China	Foreign	6282	Investment advice	China	Foreign	-	-	-	Completed	np	-	-	-	-	-	-	-	-	-	-	-	Ruyuan Jiayun Technology Service Co Ltd	-	Ruyuan Jiayun Tech Svc Co Ltd	China	Guangzhou Semi Business Services Co Ltd	-	Guangzhou Semi Bus Svcs Co	China	Priv.	C	Priv.	-	1	1	-	-	-	-	-	IMA
2021-12-24	2021-12-24	2021-12-24	-	Guangzhou Choya Educ Invest	2M5307	8742	Management consulting services	China	Foreign	6799	Investors, nec	China	Foreign	-	-	-	Completed	np	-	-	-	-	-	-	-	-	-	-	-	Guangzhou Choya Education Investment Co Ltd	-	Guangzhou Choya Educ Invest	China	Hefei Wanbo Social Development Group Co Ltd	-	Hefei Wanbo Social Dvlp Grp	China	Priv.	C	Priv.	-	1	1	-	-	-	-	-	IMA
2021-12-24	2021-12-24	2021-12-24	-	Guangzhou Shida Invest Co Ltd	2M5241	6799	Investors, nec	China	Foreign	6798	Real estate investment trusts	China	Foreign	-	-	-	Completed	np	-	-	-	-	-	-	-	-	-	-	-	Guangzhou Shida Investment Co Ltd	-	Guangzhou Shida Invest Co Ltd	China	Guangzhou Zhouqiao Real Estate Investment Co Ltd	-	Guangzhou Zhouqiao Re Invest	China	Priv.	C	Priv.	-	1	1	-	-	-	-	-	IMA
2021-12-24	2021-12-24	2021-12-24	-	Ouye Lianjin Renewable	2M5320	4953	Refuse systems	China	Foreign	499A	Cogeneration, alternative energy sources	China	Foreign	-	-	-	Completed	np	-	-	11.304	-	-	-	-	-	-	-	-	Ouye Lianjin Renewable Resources Co Ltd	-	Ouye Lianjin Renewable	China	Hubei Lvbang Renewable Resources Co Ltd	-	Hubei Lvbang Renewable	China	Priv.	C	Priv.	-	1	1	-	-	-	-	-	IMA
2021-12-24	-	-	-	Shenzhen Haidemu Green Tech	2M3622	6799	Investors, nec	China	Foreign	7311	Advertising agencies	China	Foreign	-	-	51	Pending	3.926	3.926	-	2.002	-	-	8153	8153	-	-	-	-	Shenzhen Haidemu Green Technology Co Ltd	-	Farnova Group Holdings Ltd	Hong Kong	Beijing Creative Communication International Culture Media Co Ltd	-	Beijing Creative Commun Intl	China	Sub.	P	Priv.	-	-	1	-	-	-	-	-	IMA
2021-12-24	-	-	-	Investor Group	46145M	6799	Investors, nec	China	Foreign	6141	Personal credit institutions	China	Foreign	-	-	33.007	Pending	4711.6	4711.6	-	1554.57	-	-	-	-	-	-	-	-	Investor Group	-	Investor Group	China	Chongqing Ant Consumer Finance Co Ltd	-	Ant Group Co Ltd	China	Priv.	P	Sub.	-	-	1	-	-	-	-	-	IMA
2021-12-24	2021-12-24	2021-12-24	-	Ningbo Shanshan Co Ltd	65433L	5699	Miscellaneous apparel and accessory stores	China	Foreign	3674	Semiconductors and related devices	China	Foreign	-	-	-	Completed	np	-	-	-	600884	600884	600884	600884	-	-	-	-	Ningbo Shanshan Co Ltd	Shanghai	Ningbo Shanshan Co Ltd	China	Shanjin Optoelectronics (Suzhou) Co Ltd	-	Shanjin Optoelectns (Suzhou)	China	Public	C	Priv.	4760	1	1	-	-	-	-	-	IMA
2021-12-24	2022-01-12	2022-01-12	-	Zhejiang Huatong Meat Prod Co	5C9071	2011	Meat packing plants	China	Foreign	2048	Prepared animal feeds, except for dogs and cats	China	Foreign	30	100	30	Completed	3.063	3.063	-	0.918	002840	002840	002840	002840	-	-	002840	002840	Zhejiang Huatong Meat Products Co Ltd	ShenzSME	Zhejiang Huatong Meat Prod Co	China	Lishui Lvshengyuan Fodder Co Ltd	-	Zhejiang Huatong Meat Prod Co	China	Public	C	Sub.	2908	-	1	-	-	-	-	-	IMA
2021-12-24	-	-	-	SPIC Dongfang New Energy Corp	8H6333	4911	Electric services	China	Foreign	4911	Electric services	China	Foreign	-	-	45.925	Pending	292.14	292.14	-	134.115	000958	000958	-	-	-	-	-	-	SPIC Dongfang New Energy Corp	Shenzhen	State Power Invest Corp Ltd	China	Shijiazhuang Liangcun Thermoelectricity Co Ltd	-	State Power Invest Corp Ltd	China	Public	P	Sub.	2836	-	1	-	-	-	-	-	IMA
2021-12-24	-	-	-	China Three Gorges Renewables	9J3139	4911	Electric services	China	Foreign	1623	Water, sewer, pipeline & utility line construction	China	Foreign	-	-	100	Pending	25.887	25.887	-	25.878	600905	600905	600905	600905	-	-	601877	601877	China Three Gorges Renewables (Group) Co Ltd	Shanghai	China Three Gorges Renewables	China	Hangzhou Taijing Photovoltaic Power Co Ltd	-	Zhejiang Chint Elecs Co Ltd	China	Public	P	Sub.	-	-	1	-	-	-	-	-	IMA
2021-12-24	2021-12-24	2021-12-24	-	Ningbo Ronbay New Energy Tech	2J8120	3692	Primary batteries, dry and wet	China	Foreign	6799	Investors, nec	China	Foreign	-	-	-	Completed	np	-	-	-	688005	688005	688005	688005	-	-	-	-	Ningbo Ronbay New Energy Technology Co Ltd	SSE STR MK	Ningbo Ronbay New Energy Tech	China	Italy Treago Co Ltd	-	Italy Treago Co Ltd	China	Public	C	Priv.	1801	1	1	-	-	-	-	-	IMA
2021-12-24	-	-	-	Chengdu Xinzhu Road & Bridge	16422X	3531	Construction machinery and equipment	China	Foreign	1623	Water, sewer, pipeline & utility line construction	China	Foreign	-	-	51.6	Pending	np	-	-	-	002480	002480	002480	002480	-	-	-	-	Chengdu Xinzhu Road & Bridge Machinery Co Ltd	ShenzSME	Chengdu Xinzhu Road & Bridge	China	Sichuan Shengtian New Energy Development Co Ltd	-	Sichuan Dvlp Hldg Co Ltd	China	Public	P	Sub.	1669	-	1	-	-	-	-	-	IMA
2021-12-23	2022-01-27	2022-01-27	-	Wuhan Jingce Electn Grp Co	8J4510	3823	Process control instruments	China	Foreign	7372	Prepackaged Software	China	Foreign	20	20	20	Completed	39.249	39.249	-	7.85	300567	300567	300567	300567	-	-	-	-	Wuhan Jingce Electronic Group Co Ltd	ShenzChNxt	Wuhan Jingce Electn Grp Co	China	Kunshan Longyu Intelligent Technology Co Ltd	-	Kunshan Longyu Intelligent	China	Public	C	Priv.	2399	-	1	-	-	-	-	-	IMA
2021-12-23	-	-	-	Powerchina Roadbridge Grp Co	6E7197	1622	Bridge, tunnel, and elevated highway construction	China	Foreign	4959	Sanitary services, nec	China	Foreign	-	-	20.39	Pending	0	-	-	47.099	-	-	-	-	-	-	-	-	Powerchina Roadbridge Group Co Ltd	-	Peoples Republic of China	China	China Power Construction Environmental Engineering Co Ltd	-	Peoples Republic of China	China	Sub.	P	Sub.	-	-	1	-	-	-	-	-	IMA
2021-12-23	-	-	-	GenSci Pharm Co Ltd	31976P	2834	Pharmaceutical preparations	China	Foreign	5049	Professional equipment and supplies, nec	China	Foreign	-	-	68	Pending	12.014	12.014	-	8.169	-	-	000661	000661	-	-	-	-	GeneScience Pharmaceuticals Co Ltd	-	Changchun High & New Tech	China	Hangzhou Wowei Medical Technology Co Ltd	-	Hangzhou Wowei Med Tech Co	China	Sub.	P	Priv.	-	-	1	-	-	-	-	-	IMA
2021-12-23	-	-	-	Zhoushan Shanghua Entrp Mgmt	2M2655	6799	Investors, nec	China	Foreign	6799	Investors, nec	China	Foreign	-	-	100	Pending	2.096	2.096	-	2.096	-	-	600383	600383	-	-	535	535	Zhoushan Shanghua Enterprise Management Consulting Co Ltd	-	Gemdale Corp	China	Shenzhen Xinchengtian Construction Engineering Co Ltd	-	Gemdale Ppty & Invest Corp	China	Sub.	P	Sub.	-	-	1	-	-	-	-	-	IMA
2021-12-23	-	-	-	Huawei Technologies Co Ltd	44334L	7376	Computer facilities management services	China	Foreign	6512	Operators of nonresidential buildings	Russian Fed	Foreign	-	-	100	Rumor	np	-	-	-	-	-	-	-	-	-	-	-	Huawei Technologies Co Ltd	-	Union of Huawei Invest & Hldg	China	DTS Kantemirovskii OAO-Business Centre	-	DTS Kantemirovskii OAO	Russian Fed	Sub.	R	Sub.	-	-	1	-	-	-	-	-	IMA
2021-12-23	-	-	-	Investor Group	46145M	6799	Investors, nec	China	Foreign	7372	Prepackaged Software	China	Foreign	-	-	6.89	Pending	110.284	110.284	-	7.599	-	-	-	-	-	-	-	-	Investor Group	-	Investor Group	China	Suzhou Keyun Laser Technology Co Ltd	-	Suzhou Keyun Laser Tech Co	China	Priv.	P	Priv.	-	-	1	-	-	-	-	-	IMA
2021-12-23	-	-	-	Investor Group	46145M	6799	Investors, nec	China	Foreign	3812	Search, detection, and navigation equipment	China	Foreign	-	-	68.5	Pending	11.551	11.551	-	7.913	-	-	-	-	-	-	-	-	Investor Group	-	Investor Group	China	Weihai Guangsheng Aerospace Technology Co Ltd	-	Weihai Guangsheng Aerospace	China	Priv.	P	Priv.	-	-	1	-	-	-	-	-	IMA
2021-12-23	-	-	-	Power Constr Corp Of China	2A8236	1541	Industrial buildings and warehouses	China	Foreign	4952	Sewerage systems	China	Foreign	-	-	7.083	Pending	np	-	-	-	-	-	-	-	-	-	-	-	Power Construction Corp Of China	-	Power Constr Corp Of China	China	China Water Investment Co Ltd	-	China Water Investment Co Ltd	China	Priv.	P	Priv.	200000	-	1	-	-	-	-	-	IMA
2021-12-23	-	-	-	Dalian Haosen Equip Mnfg Co	2K0568	3559	Special industry machinery, nec	China	Foreign	3559	Special industry machinery, nec	China	Foreign	-	-	100	Pending	np	-	-	-	688529	688529	688529	688529	-	-	-	-	Dalian Haosen Equipment Manufacturing Co Ltd	SSE STR MK	Dalian Haosen Equip Mnfg Co	China	Shenzhen Newpower Automation Ltd	-	Shenzhen Newpower Automation	China	Public	P	Priv.	1507	-	1	-	-	-	-	-	IMA
2021-12-23	-	-	-	Matsuoka Industrial Grp Co	2M3593	2335	Women's, misses', & juniors' dresses	China	Foreign	2339	Women's, misses', & juniors' outerwear, nec	China	Foreign	-	-	85.1	Pending	np	-	-	-	-	-	3611	3611	-	-	-	-	Matsuoka Industrial Group Co Ltd	-	Matsuoka Corp	Japan	Suqian Matsuoka Clothing Co Ltd	-	Pinghu Qiji Clothing Co Ltd	China	Sub.	P	Sub.	-	-	1	-	-	-	-	-	IMA
2021-12-23	2022-01-18	2022-01-18	-	Beijing Kingfore HV & Energy	7F9865	4961	Steam and air conditioning supply	China	Foreign	4961	Steam and air conditioning supply	China	Foreign	55	55	55	Completed	10.362	10.362	-	5.699	001210	001210	001210	001210	-	-	-	-	Beijing Kingfore HV & Energy Conservation Technology Co Ltd	ShenzSME	Beijing Kingfore HV & Energy	China	Yichuan Baoxin Heating Co Ltd	-	Yantai Hefeng Eq Invest Ctr	China	Public	C	Sub.	696	-	1	-	-	-	-	-	IMA
2021-12-23	-	-	-	Investor Group	46145M	6799	Investors, nec	China	Foreign	2899	Chemicals and chemical preparations, nec	China	Foreign	-	-	30.86	Pending	1017.47	1017.47	-	313.996	-	-	-	-	-	-	002221	002221	Investor Group	-	Investor Group	China	Oriental Energy (Ningbo) New Material Co Ltd	-	Oriental Energy Co Ltd	China	Priv.	P	Sub.	-	-	1	-	-	-	-	-	IMA
2021-12-23	-	-	-	Foshan Constr Dvlp Invest Co	3J1845	9532	Administration of urban and community development	China	Foreign	0781	Landscape counseling and planning	China	Foreign	-	-	23	Pending	680.108	431.492	0.842	99.243	-	-	-	-	002775	002775	002775	002775	Foshan Construction Development Investment Co Ltd	-	Foshan Constr Dvlp Invest Co	China	Shenzhen Wenke Landscape Co Ltd	ShenzSME	Shenzhen Wenke Landscape Co	China	Priv.	P	Public	-	-	1	-	1407	-	40.68	49.3	IMA
2021-12-23	-	-	-	Foshan Constr Dvlp Invest Co	3J1845	9532	Administration of urban and community development	China	Foreign	0781	Landscape counseling and planning	China	Foreign	-	-	16.319	Pending	483.682	235.067	0.458	45.843	-	-	-	-	002775	002775	002775	002775	Foshan Construction Development Investment Co Ltd	-	Foshan Constr Dvlp Invest Co	China	Shenzhen Wenke Landscape Co Ltd	ShenzSME	Shenzhen Wenke Landscape Co	China	Priv.	P	Public	-	-	1	-	1407	-	-23.36	-18.66	IMA
2021-12-23	-	-	-	Huadian Energy Co Ltd-	3M5929	4911	Electric services	China	Foreign	3443	Fabricated plate work (boiler shops)	China	Foreign	-	-	100	Pending	np	-	-	6.639	-	-	900937	600726 900937	-	-	-	-	Huadian Energy Co Ltd- Jiamusi Thermal Power Plant	-	Huadian Energy Co Ltd	China	Jiamusi Jiacheng Thermal Power Co Ltd- Heating Assets	-	Jiamusi Zhuoneng Bus Op Mgmt	China	Sub.	P	Sub.	-	-	1	-	-	-	-	-	IMA
2021-12-23	-	-	-	Chengdu Haoneng Tech Co Ltd	2E7430	3714	Motor vehicle parts and accessories	China	Foreign	3728	Aircraft parts,equipment	China	Foreign	-	-	34	Pending	40.737	40.737	-	13.851	603809	603809	603809	603809	-	-	-	-	Chengdu Haoneng Technology Co Ltd	Shanghai	Chengdu Haoneng Tech Co Ltd	China	Sichuan Aerospace Sunkun Technology Co Ltd	-	China Aerospace Science Corp	China	Public	P	Sub.	2103	-	1	-	-	-	-	-	IMA
2021-12-23	-	-	-	Xu Xixiang	2M2460	6799	Investors, nec	China	Foreign	6799	Investors, nec	China	Foreign	-	-	10	Pending	78.804	78.804	-	7.881	-	-	-	-	-	-	-	-	Xu Xixiang	-	Xu Xixiang	China	Chaozhou Private Investment Co Ltd	-	Chaozhou Pte Invest Co Ltd	China	Inv.	P	Priv.	-	-	1	-	-	-	-	-	IMA
2021-12-23	2022-01-27	2022-01-27	-	Winning Health Tech Grp Co	4E2061	7375	Information retrieval services	China	Foreign	7372	Prepackaged Software	China	Foreign	49	100	49	Completed	29.39	29.39	-	14.401	300253	300253	300253	300253	-	-	300253	300253	Winning Health Technology Group Co Ltd	ShenzChNxt	Winning Health Tech Grp Co	China	Sichuan Winning Software Co Ltd	-	Winning Health Tech Grp Co	China	Public	C	Sub.	5294	-	1	-	-	-	-	-	IMA
2021-12-23	-	-	-	Shandong Luxin Invest Hldg	82083J	6289	Security and commodity services, nec	China	Foreign	6282	Investment advice	China	Foreign	-	-	4.55	Pending	0	-	-	70.649	-	-	-	-	-	-	-	-	Shandong Luxin Investment Holdings Group Co Ltd	-	Shandong Luxin Invest Hldg	China	Shandong Luxin Financial Holding Co Ltd	-	Shandong Luxin Invest Hldg	China	Priv.	P	Sub.	-	-	1	-	-	-	-	-	IMA
2021-12-22	-	-	-	CCCC Capital	2M2059	6282	Investment advice	China	Foreign	6141	Personal credit institutions	China	Foreign	-	-	21	Pending	1.141	1.141	-	0.24	-	-	-	-	-	-	-	-	CCCC Capital	-	China Commun Constr Grp Ltd	China	Cccc Financial Leasing Co Ltd	-	Cccc Financial Leasing Co Ltd	China	Sub.	P	Priv.	-	-	1	-	-	-	-	-	IMA
2021-12-22	2021-12-22	2021-12-22	-	Investor Group	46145M	6799	Investors, nec	China	Foreign	6799	Investors, nec	China	Foreign	17.862	17.862	17.862	Completed	178.203	218.136	1.314	38.952	-	-	-	-	600599	600599	600599	600599	Investor Group	-	Investor Group	China	Panda Financial Holding Corp Ltd	Shanghai	Panda Finl Hldg Corp Ltd	China	Priv.	C	Public	-	-	1	-	73	0	-3.79	-3.68	IMA
2021-12-22	-	-	-	Investor Group	46145M	6799	Investors, nec	China	Foreign	2899	Chemicals and chemical preparations, nec	China	Foreign	-	-	13.06	Pending	0	-	-	34.528	-	-	-	-	-	-	002068	002068	Investor Group	-	Investor Group	China	Wuhai Fulltime Environmental Protection Technology Co Ltd	-	Jiangxi Black Cat Carbon Black	China	Priv.	P	J.V.	-	-	1	-	-	-	-	-	IMA
2021-12-22	-	-	-	Xinjiang Nonferrous Metal Ind	98413T	1041	Gold ores	China	Foreign	1222	Bituminous coal underground mining	China	Foreign	-	-	30	Pending	np	-	-	-	-	-	-	-	-	-	-	-	Xinjiang Nonferrous Metal Industry (Group) Ltd	-	Xinjiang Nonferrous Metal Ind	China	Xinjiang Meisheng Mine Industry Co Ltd	-	Xinjiang Nonferrous Metal Ind	China	Priv.	P	Sub.	-	-	1	-	-	-	-	-	IMA
2021-12-22	-	-	-	Jiangsu Yueda Auto Grp Co Ltd	2M1389	3711	Motor vehicles and passenger car bodies	China	Foreign	3711	Motor vehicles and passenger car bodies	China	Foreign	-	-	25	Pending	0	-	-	46.615	-	-	-	-	-	-	000270	000270	Jiangsu Yueda Automobile Group Co Ltd	-	Jiangsu Yueda Group Co Ltd	China	Dongfeng Yueda KIA Motors Co Ltd	-	Kia Corp	South Korea	Sub.	P	J.V.	-	-	1	-	-	-	-	-	IMA
2021-12-22	2021-12-22	2021-12-22	-	Guotong Trust Co Ltd	9J9411	6733	Trusts, exc. educational, religious, & charitable	China	Foreign	6211	Security brokers, dealers, and flotation companies	China	Foreign	8.623	8.623	8.623	Completed	9865.32	11089	1.347	955.933	-	-	-	-	601901	601901	601901	601901	Guotong Trust Co Ltd	-	Wuhan Finl Hldg (Grp) Co Ltd	China	Founder Securities Co Ltd	Shanghai	Founder Securities Co Ltd	China	Sub.	C	Public	-	-	1	-	8090	-6.02	-8.82	-8.82	IMA
2021-12-22	-	-	-	Beijing GeoEnviron	07927X	4953	Refuse systems	China	Foreign	4953	Refuse systems	China	Foreign	-	-	51	Pending	12.56	12.56	-	6.403	603588	603588	603588	603588	-	-	-	-	Beijing GeoEnviron Engineering & Technology Inc	Shanghai	Beijing GeoEnviron	China	Jinchang Sine Wave Environmental Protection Technology Co Ltd	-	Jinchang Sine Wave Envi	China	Public	P	Priv.	3184	-	1	-	-	-	-	-	IMA
2021-12-22	-	-	-	Beijing GeoEnviron	07927X	4953	Refuse systems	China	Foreign	8731	Commercial physical and biological research	China	Foreign	-	-	51	Pending	15.559	15.559	-	7.932	603588	603588	603588	603588	-	-	-	-	Beijing GeoEnviron Engineering & Technology Inc	Shanghai	Beijing GeoEnviron	China	Jinchang Xinshengyuan Metal Material Co Ltd	-	Jinchang Xinshengyuan Metal	China	Public	P	Priv.	3184	-	1	-	-	-	-	-	IMA
2021-12-22	-	-	-	Investor Group	46145M	6799	Investors, nec	China	Foreign	3273	Ready-mixed concrete	China	Foreign	-	-	18.155	Pending	1403.71	1387.31	1.099	307.633	-	-	-	-	002302	002302	002302	002302	Investor Group	-	Investor Group	China	China West Construction Group Co Ltd	ShenzSME	China W Constr Grp Co Ltd	China	Priv.	P	Public	-	-	1	-	5553	-13.37	-9.09	-6.67	IMA
2021-12-22	-	-	-	Investor Group	46145M	6799	Investors, nec	China	Foreign	4953	Refuse systems	China	Foreign	-	-	12	Pending	28.26	28.26	-	3.39	-	-	-	-	-	-	300631	300631	Investor Group	-	Investor Group	China	Anhui Jiuwu Tianhong Environmental Protection Technology Co Ltd	-	Jiangsu Jiuwu High Tech Co Ltd	China	Priv.	P	Sub.	-	-	1	-	-	-	-	-	IMA
2021-12-22	2022-01-11	2022-01-11	-	Investor Group	46145M	6799	Investors, nec	China	Foreign	0781	Landscape counseling and planning	China	Foreign	5.097	5.097	5.097	Completed	3412.34	1121.87	-	57.16	-	-	-	-	002310	002310	002310	002310	Investor Group	-	Investor Group	China	Beijing Orient Landscape & Environment Co Ltd	ShenzSME	Beijing Orient Landscape	China	Priv.	C	Public	-	-	1	-	3459	-	-	-	IMA
2021-12-22	-	-	-	Suzhou SLAC Precision Equip Co	07925J	3565	Packaging machinery	China	Foreign	5065	Electronic parts and equipment, nec	China	Foreign	-	-	-	Pending	np	-	-	-	300382	300382	-	-	-	-	-	-	Suzhou SLAC Precision Equipment Co Ltd	ShenzChNxt	CLAS Co Ltd	Hong Kong	Yichun Junzhi Electromechanical Technology Co Ltd	-	Dongguan ALI System Co Ltd	China	Public	P	Sub.	1023	-	1	-	-	-	-	-	IMA
2021-12-22	-	-	-	Sunwave Communications Co Ltd	86653Y	4899	Communications services, nec	China	Foreign	7372	Prepackaged Software	China	Foreign	-	-	40	Pending	1.079	1.079	-	0.432	002115	002115	002115	002115	-	-	002115	002115	Sunwave Communications Co Ltd	ShenzSME	Sunwave Communications Co Ltd	China	Zhejiang Sunwave Lipuwei Network Co Ltd	-	Sunwave Communications Co Ltd	China	Public	P	Sub.	1059	-	1	-	-	-	-	-	IMA
2021-12-22	-	-	-	Jiangxi Black Cat Carbon Black	47831R	2895	Carbon black	China	Foreign	2895	Carbon black	China	Foreign	-	-	12	Pending	196.248	196.248	-	23.542	002068	002068	002068	002068	-	-	002068	002068	Jiangxi Black Cat Carbon Black Co Ltd	ShenzSME	Jiangxi Black Cat Carbon Black	China	Chaoyang Black Cat Wuxingqi Carbon Black Co Ltd	-	Jiangxi Black Cat Carbon Black	China	Public	P	Sub.	4159	-	1	-	-	-	-	-	IMA
2021-12-22	-	-	-	Hunan Haili Chemical Co Ltd	40526R	2879	Pesticides and agricultural chemicals, nec	China	Foreign	0139	Field crops, except cash grains, nec	China	Foreign	-	-	60	Pending	2.186	2.186	-	1.311	600731	600731	600731	600731	-	-	-	-	Hunan Haili Chemical Co Ltd	Shanghai	Hunan Haili Chemical Co Ltd	China	Hunan Xingshu Seed Co Ltd	-	Hunan Haili High-Tech Ind Grp	China	Public	P	Sub.	1686	-	1	-	-	-	-	-	IMA
2021-12-22	-	-	-	Investor Group	46145M	6799	Investors, nec	China	Foreign	4911	Electric services	China	Foreign	-	-	8.163	Pending	153.863	153.863	-	12.556	-	-	-	-	-	-	-	-	Investor Group	-	Investor Group	China	Fujian Offshore Wind O&M Technology Co Ltd	-	Fujian Shipbuilding Industry	China	Priv.	P	Sub.	-	-	1	-	-	-	-	-	IMA
2021-12-22	-	-	-	BGI Genomics Co Ltd	3E0327	2835	In vitro and in vivo diagnostic substances	China	Foreign	8071	Medical laboratories	China	Foreign	-	-	4.158	Pending	67.965	67.965	-	2.825	300676	300676	300676	300676	-	-	-	-	BGI Genomics Co Ltd	ShenzChNxt	BGI Genomics Co Ltd	China	Shenzhen Zaozhidao Technology Co Ltd	-	Shenzhen Zaozhidao Invest Co	China	Public	P	Sub.	3778	-	1	-	-	-	-	-	IMA
2021-12-22	-	-	-	Hangzhou Hanyue New Energy Co	2M2410	1711	Plumbing, heating and air conditioning	China	Foreign	3612	Power, distribution, and specialty transformers	China	Foreign	-	-	9.9	Pending	129.119	129.119	-	12.779	-	-	-	-	-	-	-	-	Hangzhou Hanyue New Energy Co Ltd	-	Hangzhou Hanyue New Energy Co	China	Xinfeng Energy Enterprise Group Co Ltd	-	Xinfeng Hldg (Beijing) Co Ltd	China	Priv.	P	Sub.	-	-	1	-	-	-	-	-	IMA
2021-12-22	2021-12-22	2021-12-22	-	Shenzhen Xishui Invest Co Ltd	2M2401	6799	Investors, nec	China	Foreign	6282	Investment advice	China	Foreign	100	100	100	Completed	54.949	54.949	-	54.931	-	-	-	-	-	-	-	-	Shenzhen Xishui Investment Co Ltd	-	Shenzhen Xishui Invest Co Ltd	China	Shenzhen Excellence Operation Management Co Ltd	-	Oriental Rich Hldg Grp Ltd	Hong Kong	Priv.	C	Sub.	-	-	1	-	-	-	-	-	IMA
2021-12-22	2021-12-31	2021-12-31	-	COSCO Shipping Tech Co Ltd	7F3854	7376	Computer facilities management services	China	Foreign	4499	Water transportation services, nec	China	Foreign	35	35	35	Completed	19.699	19.699	-	6.892	002401	002401	002401	002401	-	-	-	-	COSCO Shipping Technology Co Ltd	ShenzSME	COSCO Shipping Tech Co Ltd	China	Guangzhou Zhenhua Shipping Co Ltd	-	China COSCO Shipping Corp Ltd	China	Public	C	Sub.	853	-	1	-	-	-	-	-	IMA
2021-12-22	-	-	-	Hunan Junhin Hi-Tech	2M1498	6799	Investors, nec	China	Foreign	3674	Semiconductors and related devices	China	Foreign	-	-	4.255	Pending	0	-	-	3.139	-	-	-	-	-	-	-	-	Hunan Junhin Hi-Tech Industrial Fund Partnership LP	-	Hunan Junhin Hi-Tech	China	Shanghai Xinggan Semiconductor Co Ltd	-	Shanghai Xinggan	China	Priv.	P	Priv.	-	-	1	-	-	-	-	-	IMA
2021-12-22	-	-	-	Investor Group	46145M	6799	Investors, nec	China	Foreign	6282	Investment advice	China	Foreign	-	-	100	Pending	0	-	-	11.928	-	-	-	-	-	-	002316	002316	Investor Group	-	Investor Group	China	Dalian Yalian Investment Management Co Ltd	-	Shenzhen Asia Link Tech Dvlp	China	Priv.	P	Sub.	-	-	1	-	-	-	-	-	IMA
2021-12-21	2021-12-30	2021-12-30	-	Beijing Saiwei Private Eq	2M1420	6282	Investment advice	China	Foreign	3674	Semiconductors and related devices	China	Foreign	24.5	24.5	24.5	Completed	np	-	-	-	-	-	-	-	-	-	-	-	Beijing Saiwei Private Equity Fund Management Co Ltd	-	Beijing Saiwei Private Eq	China	Qingzhou Juneng International Semiconductor Manufacturing Co Ltd	-	Shandong Jiajun Invest Mgmt	China	Priv.	C	Sub.	-	-	1	-	-	-	-	-	IMA
2021-12-21	-	-	-	Guangzhou Zhiguang Elec Co	39996P	3613	Switchgear,switchboard equip	China	Foreign	5084	Industrial machinery and equipment	China	Foreign	-	-	18.18	Pending	74.754	74.754	-	13.582	002169	002169	002169	002169	-	-	002169	002169	Guangzhou Zhiguang Electric Co Ltd	ShenzSME	Guangzhou Zhiguang Elec Co	China	Guangzhou Zhiguang Energy Saving Co Ltd	-	Guangzhou Zhiguang Elec Co	China	Public	P	Sub.	1845	-	1	-	-	-	-	-	IMA
2021-12-21	-	-	-	Xiangtan Iron & Steel Grp Co	7A2591	3312	Steel works, blast furnaces, and rolling mills	China	Foreign	8711	Engineering services	China	Foreign	-	-	8.9	Pending	30.501	30.501	-	2.713	-	-	-	-	-	-	1080	1080	Xiangtan Iron & Steel Group Co Ltd	-	Valin Holding Group Co Ltd	China	Hunan Shengli Xianggang Steel Pipe Co Ltd	-	Shengli Oil & Gas Pipe Hldg	China	Sub.	P	Sub.	-	-	1	-	-	-	-	-	IMA
2021-12-21	2021-12-23	2021-12-23	-	Fuzhou Dvlp Zone State-Owned	8E7056	4931	Electric and other services combined	China	Foreign	6799	Investors, nec	China	Foreign	53.799	100	53.799	Completed	35.055	35.055	-	18.847	-	-	-	-	-	-	-	-	Fuzhou Development Zone State-Owned Assets Management Co Ltd	-	Fuzhou Dvlp Zone State-Owned	China	Fujian Sanlian Investment Co Ltd	-	Fujian Sanlian Invest Co Ltd	China	Priv.	C	Priv.	-	1	1	-	-	-	-	-	IMA
2021-12-21	-	-	-	Pingda New Material Co Ltd	7K3704	6799	Investors, nec	China	Foreign	2911	Petroleum refining	China	Foreign	-	-	23.077	Pending	150.593	132.54	0.322	39.737	-	-	-	-	002629	002629	002629	002629	Pingda New Material Co Ltd	-	Shenzhen Hongshang Tech Co	China	Zhejiang Renzhi Co Ltd	ShenzSME	Zhejiang Renzhi Co Ltd	China	Sub.	P	Public	-	-	1	-	138	-43.84	-28.82	-13.87	IMA
2021-12-21	-	-	-	Shanghai Tianji Investment Co	81340Q	6799	Investors, nec	China	Foreign	3661	Telephone&telegraph apparatus	China	Foreign	-	-	17.64	Pending	100.027	122.587	0.419	26.24	-	-	-	-	002188	002188	002188	002188	Shanghai Tianji Investment Co Ltd	-	Zhongtian Holding Group Co Ltd	China	Bus Online Co Ltd	ShenzSME	Bus Online Co Ltd	China	Sub.	P	Public	-	-	1	-	19	-27.45	-23.71	-14.97	IMA
2021-12-21	-	-	-	Investor Group	46145M	6799	Investors, nec	China	Foreign	7812	Motion picture and video tape production	China	Foreign	-	-	100	Pending	np	-	-	-	-	-	-	-	-	-	-	-	Investor Group	-	Investor Group	China	Shanghai GH Entertainment & Media Co Ltd	-	Zheya (Shanghai) Film & Tv	China	Priv.	P	Sub.	-	-	1	-	-	-	-	-	IMA
2021-12-21	-	-	-	Shanghai Tuopai Asset Mgmt Co	1M2701	6282	Investment advice	China	Foreign	8711	Engineering services	China	Foreign	-	-	5	Pending	1383.18	1269.69	2.588	63.445	-	-	-	-	603959	603959	603959	603959	Shanghai Tuopai Asset Management Co Ltd	-	Shanghai Tuopai Asset Mgmt Co	China	Hunan Baili Engineering Sci & Tech Co Ltd	Shanghai	Hunan Baili Engineering Sci &	China	Priv.	P	Public	-	-	1	-	703	-0.84	-3.73	-12.33	IMA
2021-12-21	-	-	-	Aerospace New Generation	3M5550	3669	Communications equipment, nec	China	Foreign	3669	Communications equipment, nec	China	Foreign	-	-	69.233	Pending	287.336	287.336	-	198.806	-	-	-	-	-	-	000547	000547	Aerospace New Generation Communication Co Ltd	-	Chongqing Haweier Entrp Mgmt	China	Chongqing Jinmei Communication Co Ltd	-	Addsino Co Ltd	China	Sub.	P	Sub.	-	-	1	-	-	-	-	-	IMA
2021-12-21	-	-	-	Shenzhen Vanke Dvlp Co Ltd	2M1565	6552	Land subdividers and developers, except cemeteries	China	Foreign	6552	Land subdividers and developers, except cemeteries	China	Foreign	-	-	35.7	Pending	1225.68	1225.68	-	437.292	-	-	000002	000002 2202	-	-	-	-	Shenzhen Vanke Development Co Ltd	-	China Vanke Co Ltd	China	Shenzhen International United Land Co Ltd	-	Shenzhen Intl United Land Co	China	Sub.	P	Priv.	-	-	1	-	-	-	-	-	IMA
2021-12-21	-	-	-	Shanghai Cooltech Power Co Ltd	83906R	3621	Motors and generators	China	Foreign	499A	Cogeneration, alternative energy sources	China	Foreign	-	-	7.194	Pending	218.163	218.163	-	15.685	300153	300153	300153	300153	-	-	002169	002169	Shanghai Cooltech Power Co Ltd	ShenzChNxt	Shanghai Cooltech Power Co Ltd	China	Guangzhou Zhiguang Energy Storage Technology Co Ltd	-	Guangzhou Zhiguang Elec Co	China	Public	P	Sub.	322	-	1	-	-	-	-	-	IMA
2021-12-21	2021-12-21	2021-12-21	-	Investor Group	46145M	6799	Investors, nec	China	Foreign	3714	Motor vehicle parts and accessories	China	Foreign	-	-	-	Completed	np	-	-	156.848	-	-	-	-	-	-	-	-	Investor Group	-	Investor Group	China	Haomo Zhixing Technology Co Ltd	-	Haomo Zhixing Tech Co Ltd	China	Priv.	C	Priv.	-	-	1	-	-	-	-	-	IMA
2021-12-21	-	-	-	New Hope Asia Pac Invest Hldg	6F2197	5191	Farm supplies	China	Foreign	7371	Computer programming services	China	Foreign	-	-	29.379	Pending	98.406	98.406	-	28.893	-	-	-	-	-	-	-	-	New Hope Asia Pacific Investment Holdings Co Ltd	-	Lhasa Econ & Tech Dvlp Zone	China	Shanghai Haocang System Control Technology Co Ltd	-	Shanghai Haocang Sys Control	China	Sub.	P	Priv.	-	-	1	-	-	-	-	-	IMA
2021-12-21	-	-	-	Fujian Dazhou Cultural	2M0859	7999	Amusement and recreation svcs	China	Foreign	7376	Computer facilities management services	China	Foreign	-	-	100	Pending	np	-	-	-	-	-	-	-	-	-	000835	000835	Fujian Dazhou Cultural Tourism Investment Co Ltd	-	Fujian Dazhou Cultural	China	Beijing Xinyu Brothers Internet Technology Co Ltd	-	Great Wall Intl ACG Co Ltd	China	Priv.	P	Sub.	-	-	1	-	-	-	-	-	IMA
2021-12-21	-	-	-	Investor Group	46145M	6799	Investors, nec	China	Foreign	7375	Information retrieval services	China	Foreign	-	-	17.46	Pending	0	-	-	6.572	-	-	-	-	-	-	-	-	Investor Group	-	Investor Group	China	Guangdong Junxin Medical Technology Service Co Ltd	-	Guangdong Junxin Med Tech Svc	China	Priv.	P	Priv.	-	-	1	-	-	-	-	-	IMA
2021-12-21	-	-	-	Investor Group	46145M	6799	Investors, nec	China	Foreign	7376	Computer facilities management services	China	Foreign	-	-	12.903	Pending	0	-	-	33	-	-	-	-	-	-	-	-	Investor Group	-	Investor Group	China	Shanghai Zhenhui Information Technology Co Ltd	-	Shanghai Zhenhui Info Tech Co	China	Priv.	P	Priv.	-	-	1	-	-	-	-	-	IMA
2021-12-21	-	-	-	Haining Econ Dvlp Industrial	2M0949	8711	Engineering services	China	Foreign	7372	Prepackaged Software	China	Foreign	-	-	7.58	Pending	0	-	-	20.564	-	-	-	-	-	-	-	-	Haining Economic Development Industrial Park Development & Construction Co Ltd	-	Haining Econ Dvlp Industrial	China	TDG Hi-Tech Group Co Ltd	-	TDG Hi-Tech Grp Co Ltd	China	Priv.	P	Priv.	-	-	1	-	-	-	-	-	IMA
2021-12-21	-	-	-	Jiangsu Wuzhong Pharm Dvlp Co	7L0710	2834	Pharmaceutical preparations	China	Foreign	5047	Medical, dental, and hospital equipment & supplies	China	Foreign	-	-	51	Pending	51.085	51.085	-	26.037	600200	600200	600200	600200	-	-	-	-	Jiangsu Wuzhong Pharmaceutical Development Co Ltd	Shanghai	Jiangsu Wuzhong Pharm Dvlp Co	China	Dato Medical Devices (Shenzhen) Co Ltd	-	Dace Intl Med Co Ltd	China	Public	P	Sub.	1322	-	1	-	-	-	-	-	IMA
2021-12-21	-	-	-	Hanwang Technology Co Ltd	Y30661	7372	Prepackaged Software	China	Foreign	7376	Computer facilities management services	China	Foreign	-	-	30	Pending	6.451	6.451	-	1.934	002362	002362	002362	002362	-	-	002362	002362	Hanwang Technology Co Ltd	ShenzSME	Hanwang Technology Co Ltd	China	Beijing Hanwang Yingyan Technology Co Ltd	-	Hanwang Technology Co Ltd	China	Public	P	Sub.	1977	-	1	-	-	-	-	-	IMA
2021-12-21	-	-	-	Luohe Finl Hldg Co Ltd	1L6009	6282	Investment advice	China	Foreign	6141	Personal credit institutions	China	Foreign	-	-	11	Pending	179.882	179.882	-	19.775	-	-	-	-	-	-	01375	01375 601375	Luohe Financial Holding Co Ltd	-	Luohe City Invest Hldg Grp Co	China	Henan Zhongyuan Small Loan Co Ltd	-	Cntrl China Sec Co Ltd	China	Sub.	P	Sub.	-	-	1	-	-	-	-	-	IMA
2021-12-21	-	-	-	Yangfeng Group Co Ltd	7L1246	6799	Investors, nec	China	Foreign	6799	Investors, nec	China	Foreign	-	-	70.19	Pending	0	-	-	18.022	-	-	-	-	-	-	-	-	Yangfeng Group Co Ltd	-	Yangfeng Group Co Ltd	China	Shenzhen Doug No. 19 Investment Partnership LP	-	Guangdong Utr Invest Hldg Co	China	Priv.	P	Sub.	-	-	1	-	-	-	-	-	IMA
2021-12-21	-	-	-	Eternal Asia Invest Hldg Co	6C8744	6282	Investment advice	China	Foreign	6141	Personal credit institutions	China	Foreign	-	-	100	Pending	0	-	-	87.305	-	-	-	-	-	-	002183	002183	Eternal Asia Investment Holding Co Ltd	-	Eternal Asia Invest Hldg Co	China	Shenzhen Yushang Microloan Co Ltd	-	Eternal Asia Supply Chain Mgmt	China	Priv.	P	Sub.	-	-	1	-	-	-	-	-	IMA
2021-12-21	2022-01-04	2022-01-04	-	Investor Group	46145M	6799	Investors, nec	China	Foreign	2085	Distilled and blended liquors	China	Foreign	14.092	15.29	14.092	Completed	672.08	664.464	-	93.576	-	-	-	-	000995	000995	000995	000995	Investor Group	-	Investor Group	China	Gansu Huangtai Wine-marketing Industry Co Ltd	Shenzhen	Gansu Huangtai Wine-mktg Ind	China	Priv.	C	Public	-	-	1	-	388	-	-	-	IMA
2021-12-21	-	-	-	Liu Qing	2M0814	6799	Investors, nec	China	Foreign	4731	Arrangement of transportation of freight and cargo	China	Foreign	-	-	24	Pending	0	-	-	0.188	-	-	-	-	-	-	-	-	Liu Qing	-	Liu Qing	China	Zhongchuang Yuanshi Supply Chain Management (Shanghai) Co Ltd	-	Qingdao Zhongchuang United	China	Inv.	P	Sub.	-	-	1	-	-	-	-	-	IMA
2021-12-21	-	-	-	Hengyang Hongqi Invest Co Ltd	9J8324	6799	Investors, nec	China	Foreign	6799	Investors, nec	China	Foreign	-	-	100	Pending	0	-	-	103.767	-	-	-	-	-	-	-	-	Hengyang Hongqi Investment Co Ltd	-	Hengyang Hongxiang	China	Hunan Lingpa New Energy Investment Co Ltd	-	Lingpa New Energy Tech	China	Sub.	P	Sub.	-	-	1	-	-	-	-	-	IMA
2021-12-20	2022-02-08	2022-02-08	-	Chengdu Yonghecheng Med Tech	8J7335	3721	Aircraft	China	Foreign	8062	General medical and surgical hospitals	China	Foreign	37.214	57	37.214	Completed	11.277	11.277	-	4.197	-	-	002795	002795	-	-	-	-	Chengdu Yonghecheng Medical Technology Co Ltd	-	Yorhe Fluid Intelligent	China	Xian Medical Oncology Hospital Co Ltd	-	Longyan City Changfeng	China	Sub.	C	Sub.	-	-	1	-	-	-	-	-	IMA
2021-12-20	2021-12-20	2021-12-20	-	Beijing Changqing Diantou	0M6535	6799	Investors, nec	China	Foreign	3812	Search, detection, and navigation equipment	United States	Virginia	100	100	100	Completed	np	-	-	-	-	-	-	-	-	-	LEXI	LEXI	Beijing Changqing Diantou Hydrogen Energy Industry Investment Center LP	-	Beijing Changqing Diantou	China	SCOPE Inc-Certain Assets	-	Lexicon Corp	United States	Priv.	C	Sub.	-	-	1	-	-	-	-	-	MA
2021-12-20	-	-	-	Ningbo Cixing Co Ltd	65927N	3552	Textile machinery	China	Foreign	7372	Prepackaged Software	China	Foreign	-	-	12.5	Pending	250.957	250.957	-	31.374	300307	300307	300307	300307	-	-	-	-	Ningbo Cixing Co Ltd	ShenzChNxt	Ningbo Cixing Co Ltd	China	Wuhan Minsheng New Technology Co Ltd	-	Wuhan Minsheng New Tech Co	China	Public	P	Priv.	1595	-	1	-	-	-	-	-	IMA
2021-12-20	2021-12-24	2021-12-24	-	Shenzhen Dawei Innovation	8K6919	3714	Motor vehicle parts and accessories	China	Foreign	3674	Semiconductors and related devices	China	Foreign	40	100	40	Completed	23.527	23.527	-	9.412	002213	002213	002213	002213	-	-	002213	002213	Shenzhen Dawei Innovation Technology Co Ltd	ShenzSME	Shenzhen Dawei Innovation	China	Shenzhen Xinhuiqun Microelectronics Technology Co Ltd	-	Shenzhen Dawei Innovation	China	Public	C	Sub.	218	-	1	-	-	-	-	-	IMA
2021-12-20	2021-12-27	2021-12-27	-	Ningbo Fulu Entrp Mgmt	1M6526	8748	Business consulting services, nec	China	Foreign	6211	Security brokers, dealers, and flotation companies	China	Foreign	100	100	100	Completed	np	-	-	0.471	-	-	-	-	-	-	300071	300071	Ningbo Fulu Enterprise Management Consulting Partnership LP	-	Ningbo Fulu Entrp Mgmt	China	Spearhead Integrated Marketing Communication Group-Asset	-	Spearhead Integrated Mktg	China	Priv.	C	Sub.	-	-	1	-	-	-	-	-	IMA
2021-12-20	2021-12-20	2021-12-20	-	Investor Group	46145M	6799	Investors, nec	China	Foreign	3674	Semiconductors and related devices	China	Foreign	-	-	-	Completed	np	-	-	250.988	-	-	-	-	-	-	-	-	Investor Group	-	Investor Group	China	Hanbo Semiconductor (Shanghai) Co Ltd	-	Hanbo Semiconductor	China	Priv.	C	Priv.	-	-	1	-	-	-	-	-	IMA
2021-12-20	-	-	-	Times Neighborhood Hldg Ltd	6J4853	6531	Real estate agents and managers	China	Foreign	4812	Radiotelephone communications	China	Foreign	-	-	100	Pending	np	-	-	-	9928	9928	-	-	-	-	-	-	Times Neighborhood Holdings Ltd	Hong Kong	Renowned Brand Investments Ltd	China	Hainan Qilin Technology Co Ltd	-	Hainan Qilin Tech Co Ltd	China	Public	P	Priv.	8129	1	1	-	-	-	-	-	IMA
2021-12-20	-	-	-	Zijin Intl Trade Co Ltd	2M6532	5099	Durable goods, nec	China	Foreign	4731	Arrangement of transportation of freight and cargo	China	Foreign	-	-	14.213	Pending	963.965	938.264	2.961	133.373	-	-	601899	2899 601899 ZIJMY	603871	603871	603871	603871	Zijin International Trade Co Ltd	-	Zijin Mining Group Co Ltd	China	Jiayou International Logistics Co Ltd	SSE STR MK	Jiayou Intl Logistics Co Ltd	China	Sub.	P	Public	-	-	1	-	489	-14.25	-9.22	-7.89	IMA
2021-12-20	2022-01-11	2022-01-11	-	Investor Group	46145M	6799	Investors, nec	China	Foreign	1623	Water, sewer, pipeline & utility line construction	China	Foreign	10.001	10.001	10.001	Completed	462.346	372.29	1.646	37.231	-	-	-	-	300560	300560	300560	300560	Investor Group	-	Investor Group	China	Zhong Fu Tong Group Co Ltd	ShenzChNxt	Zhong Fu Tong Group Co Ltd	China	Priv.	C	Public	-	-	1	-	1445	-20.23	-19.8	-23.26	IMA
2021-12-20	-	-	-	NPD Shanghai Co Ltd	2M6105	8742	Management consulting services	China	Foreign	7521	Automobile parking	China	Foreign	-	-	100	Pending	np	-	-	-	-	-	2353	2353	-	-	-	-	NPD Shanghai Co Ltd	-	Nippon Parking Development	Japan	Beijing Yiboan Technology Co Ltd	-	Beijing Yiboan Tech Co Ltd	China	Sub.	P	Priv.	-	-	1	-	-	-	-	-	IMA
2021-12-20	-	-	-	Tianjin Port Econ	7J4817	4449	Water transportation of freight, nec	China	Foreign	4225	General warehousing and storage	China	Foreign	-	-	49	Pending	1.861	1.861	-	0.912	-	-	-	-	-	-	-	-	Tianjin Port Economic Technological Cooperation Co Ltd	-	Tianjin Port (Group) Co Ltd	China	Tianjin Port Zhonggu Logistics Development Co Ltd	-	Tianjin Tianze Co Ltd	China	Sub.	P	Sub.	-	-	1	-	-	-	-	-	IMA
2021-12-20	-	-	-	Investor Group	46145M	6799	Investors, nec	China	Foreign	3812	Search, detection, and navigation equipment	China	Foreign	-	-	67.11	Pending	np	-	-	-	-	-	-	-	-	-	-	-	Investor Group	-	Investor Group	China	Shenzhen Santachi Video Technology Co Ltd	-	Santachi (Hong Kong) Ltd	Hong Kong	Priv.	P	J.V.	-	-	1	-	-	-	-	-	IMA
2021-12-20	-	-	-	Lhasa Lianhong Tech Dvlp Co	2M1005	6799	Investors, nec	China	Foreign	3691	Storage batteries	China	Foreign	-	-	3.4	Pending	461.318	461.318	-	15.687	-	-	-	-	-	-	-	-	Lhasa Lianhong Technology Development Co Ltd	-	Shenghui International Co Ltd	Hong Kong	CEMT Energy Equipment Co Ltd	-	CEMT Energy Equip Co Ltd	China	Sub.	P	Priv.	-	-	1	-	-	-	-	-	IMA
2021-12-20	-	-	-	Shenzhen Jizhihe Invest Entrp	2M0821	6799	Investors, nec	China	Foreign	7376	Computer facilities management services	China	Foreign	-	-	9.43	Pending	30.272	30.272	-	2.855	-	-	-	-	-	-	-	-	Shenzhen Jizhihe Investment Enterprise LP	-	Shenzhen Jizhihe Invest Entrp	China	Shenzhen CIMC Intelligent Technology Co Ltd	-	Shenzhen CIMCIntelligent	China	Priv.	P	Priv.	-	-	1	-	-	-	-	-	IMA
2021-12-20	2021-12-24	2021-12-24	-	Investor Group	46145M	6799	Investors, nec	China	Foreign	7372	Prepackaged Software	China	Foreign	60	60	60	Completed	2.35	2.35	-	1.41	-	-	-	-	-	-	002350	002350	Investor Group	-	Investor Group	China	Beijing Creative Energy Service Co Ltd	-	Beijing Creative Distn	China	Priv.	C	Sub.	-	-	1	-	-	-	-	-	IMA
2021-12-20	-	-	-	Jiangsu Fusheng Electns Co	2M0834	7372	Prepackaged Software	China	Foreign	3669	Communications equipment, nec	China	Foreign	-	-	100	Pending	4.392	4.392	-	4.392	-	-	300936	300936	-	-	-	-	Jiangsu Fusheng Electronics Co Ltd	-	Changzhou Zhongying Science &	China	Saiken Electronics (Xuzhou) Co Ltd	-	Saiken Electns (Suzhou) Co	China	Sub.	P	Sub.	-	-	1	-	-	-	-	-	IMA
2021-12-19	-	-	-	Meitu Inc	9C7969	7372	Prepackaged Software	China	Foreign	7372	Prepackaged Software	China	Foreign	-	-	20.67	Pending	60.211	60.211	-	12.446	1357	1357	1357	1357	-	-	-	-	Meitu Inc	Hong Kong	Meitu Inc	China	MEIDD Technology (Shenzhen) Co Ltd	-	MEIDD Technology (Shenzhen) Co	China	Public	P	Priv.	1770	-	1	-	-	-	-	-	IMA
2021-12-18	-	-	-	Erdos City Quanshun	1M3257	1311	Crude petroleum and natural gas	China	Foreign	4941	Water supply	China	Foreign	-	-	51	Pending	np	-	-	-	-	-	-	-	-	-	000683	000683	Erdos City Quanshun Industrial Co Ltd	-	Erdos City Quanshun	China	Inner Mongolia Boyuan Water Co Ltd	-	Inner Mongolia Yuan Xing	China	Priv.	P	Sub.	-	-	1	-	-	-	-	-	IMA
2021-12-18	-	-	-	Investor Group	46145M	6799	Investors, nec	China	Foreign	3695	Magnetic and optical recording media	China	Foreign	-	-	70	Pending	12.549	12.549	-	8.785	-	-	-	-	-	-	600366	600366	Investor Group	-	Investor Group	China	Beijing Shengci Science & Technology Co Ltd	-	Ningbo Yunsheng Co Ltd	China	Priv.	P	Sub.	-	-	1	-	-	-	-	-	IMA
2021-12-18	2021-12-31	2021-12-31	-	Investor Group	46145M	6799	Investors, nec	China	Foreign	7375	Information retrieval services	China	Foreign	70	70	70	Completed	627.471	627.471	-	439.229	-	-	-	-	-	-	000016	000016 200016	Investor Group	-	Investor Group	China	Shenzhen Easysquare Network Technology Co Ltd	-	Konka Group Co Ltd	China	Priv.	C	Sub.	-	-	1	-	-	-	-	-	IMA
2021-12-18	-	-	-	China Coal Sales & Transp Co	97994E	5052	Coal and other minerals and ores	China	Foreign	1222	Bituminous coal underground mining	China	Foreign	-	-	56	Pending	38.006	38.006	-	21.283	-	-	-	-	-	-	-	-	China Coal Sales & Transportation Co Ltd	-	China National Coal Group Corp	China	Sdic Jingmin (Fujian) Industrial & Trading Co Ltd	-	China National Coal Group Corp	China	Sub.	P	Sub.	-	-	1	-	-	-	-	-	IMA
2021-12-18	-	-	-	Guo Jianjun	9F7075	6799	Investors, nec	China	Foreign	2834	Pharmaceutical preparations	China	Foreign	-	-	50	Pending	2.96	2.96	-	1.48	-	-	-	-	-	-	603998	603998	Guo Jianjun	-	Guo Jianjun	China	Hunan Hengxing Pharmaceutical Technology Co Ltd	-	Hunan Fangsheng Pharm Co Ltd	China	Inv.	P	Sub.	-	-	1	-	-	-	-	-	IMA
2021-12-18	-	-	-	China High-Speed Railway Tech	7C5330	4789	Transportation services, nec	China	Foreign	6799	Investors, nec	China	Foreign	-	-	66.67	Pending	16.47	16.47	-	10.981	000008	000008	000008	000008	-	-	600705	600705	China High-Speed Railway Technology Co Ltd	Shenzhen	China High-Speed Railway Tech	China	Wuhu Mushi Rail Transit Industry Development Partners LP	-	AVIC Ind Fin-Hldg Co Ltd	China	Public	P	Sub.	2394	-	1	-	-	-	-	-	IMA
2021-12-18	-	-	-	Jiajia Food Grp Co Ltd	47932N	2099	Food preparations, nec	China	Foreign	2099	Food preparations, nec	China	Foreign	-	-	-	Intended	np	-	-	47.06	002650	002650	002650	002650	002650	002650	002650	002650	Jiajia Food Group Co Ltd	ShenzSME	Jiajia Food Grp Co Ltd	China	Jiajia Food Group Co Ltd	ShenzSME	Jiajia Food Grp Co Ltd	China	Public	I	Public	-	-	1	-	1520	-	-	-	IMA
2021-12-18	-	-	-	China Leadshine Tech Co Ltd	9A2993	3621	Motors and generators	China	Foreign	3625	Relays and industrial controls	China	Foreign	-	-	9.513	Pending	143.114	143.114	-	13.614	002979	002979	002979	002979	-	-	002979	002979	China Leadshine Technology Co Ltd	ShenzSME	China Leadshine Tech Co Ltd	China	Shenzhen Leadshine Control Technology Co Ltd	-	China Leadshine Tech Co Ltd	China	Public	P	Sub.	846	-	1	-	-	-	-	-	IMA
2021-12-18	-	-	-	China Natl Complete Plant	16906P	4953	Refuse systems	China	Foreign	4953	Refuse systems	China	Foreign	-	-	60	Pending	109.788	109.788	-	65.873	-	-	-	-	-	-	-	-	China National Complete Plant Import & Export Group Corp Ltd	-	State Dvlp & Invest Corp Ltd	China	New Sky (China) Environmental & Tech Co Ltd	-	State Dvlp & Invest Corp Ltd	China	Sub.	P	Sub.	-	-	1	-	-	-	-	-	IMA
2021-12-18	2021-12-30	2021-12-30	-	Binzhou Heyi Industrial	2M0408	6799	Investors, nec	China	Foreign	2819	Industrial inorganic chemicals, nec	China	Foreign	6.389	7.441	6.389	Completed	2835.83	2610.45	1.333	166.776	-	-	-	-	601678	601678	601678	601678	Binzhou Heyi Industrial Investment Partnership LP	-	Shandong Binhua Invest Co Ltd	China	Befar Group Co Ltd	Shanghai	Befar Group Co Ltd	China	Sub.	C	Public	-	-	1	-	3346	-4.92	-0.58	1.31	IMA
2021-12-17	-	-	-	Guangdong Highsun Group Co Ltd	39903L	6512	Operators of nonresidential buildings	China	Foreign	3691	Storage batteries	China	Foreign	-	-	10.714	Pending	43.924	43.924	-	4.711	000861	000861	000861	000861	-	-	-	-	Guangdong Highsun Group Co Ltd	Shenzhen	Guangdong Highsun Group Co Ltd	China	Jiangsu Aosheng New Energy Co Ltd	-	Shenzhen Aosheng New Energy	China	Public	P	Sub.	1126	-	1	-	-	-	-	-	IMA
2021-12-17	-	-	-	Aier Eye Hospital Group Co Ltd	99233C	8069	Specialty hospitals, except psychiatric	China	Foreign	8062	General medical and surgical hospitals	China	Foreign	-	-	65	Pending	7.895	7.895	-	5.138	300015	300015	300015	300015	-	-	-	-	Aier Eye Hospital Group Co Ltd	ShenzChNxt	Aier Eye Hospital Group Co Ltd	China	Liangshan Aier Eye Hospital Co Ltd	-	Wuhu Yuanxiang Tianyou Invest	China	Public	P	Sub.	22808	-	1	-	-	-	-	-	IMA
2021-12-17	-	-	-	Shenzhen Hengyu Asts Mgmt Co	6K8531	6282	Investment advice	China	Foreign	6552	Land subdividers and developers, except cemeteries	China	Foreign	-	-	12.08	Pending	np	-	-	-	-	-	-	-	-	-	-	-	Shenzhen Hengyu Assets Management Co Ltd	-	Shenzhen Hengyu Asts Mgmt Co	China	Union Developing Group Of China	-	Shenzhen Hengyu Asts Mgmt Co	China	Priv.	P	Sub.	-	-	1	-	-	-	-	-	IMA
2021-12-17	-	-	-	Yadea Tech Grp Co Ltd	0H0822	3751	Motorcycles, bicycles, and parts	China	Foreign	3691	Storage batteries	China	Foreign	-	-	70	Pending	69.806	69.806	-	48.921	-	-	1585	1585	-	-	300068	300068	Yadea Technology Group Co Ltd	-	Yadea Grp Hldg Ltd	Hong Kong	Zhejiang Narada Power Source Co Ltd-Subsidiaries(2)	-	Zhejiang Narada Power Source	China	Sub.	P	Sub.	-	-	1	-	-	-	-	-	IMA
2021-12-17	-	-	-	Investor Group	46145M	6799	Investors, nec	China	Foreign	7822	Motion picture and video tape distribution	China	Foreign	-	-	40.5	Pending	39.537	39.537	-	16.031	-	-	-	-	-	-	300133	300133	Investor Group	-	Investor Group	China	Huace Film & TV (Shanghai) Co Ltd	-	Zhejiang Huace Film & TV Co	China	Priv.	P	Sub.	-	-	1	-	-	-	-	-	IMA
2021-12-17	-	-	-	Zhuhai Jiuzhou Blue Trunk	2M0382	6799	Investors, nec	China	Foreign	3731	Ship building and repairing	China	Foreign	-	-	40	Pending	7.843	7.843	-	3.141	-	-	-	-	-	-	300589	300589	Zhuhai Jiuzhou Blue Trunk Line Investment Holding Co Ltd	-	Zhuhai Jiuzhou Blue Trunk	China	Aulong Shipbuilding Co Ltd	-	Jianglong Shipbuilding Co Ltd	China	Priv.	P	Sub.	-	-	1	-	-	-	-	-	IMA
2021-12-17	-	-	-	Launch Tech Co Ltd	51856T	7532	Top, body, & upholstery repair shops & paint shops	China	Foreign	3647	Vehicular lighting equipment	China	Foreign	-	-	20	Pending	54.904	54.904	-	10.993	02488	02488	02488	02488	-	-	-	-	Launch Tech Co Ltd	Hong Kong	Launch Tech Co Ltd	China	Shenzhen Yicheng Autopilot Technology Co Ltd	-	Shenzhen Yicheng Autopilot	China	Public	P	Priv.	968	-	1	-	-	-	-	-	IMA
2021-12-17	-	-	-	Aier Eye Hospital Group Co Ltd	99233C	8069	Specialty hospitals, except psychiatric	China	Foreign	8062	General medical and surgical hospitals	China	Foreign	-	-	55	Pending	14.123	14.123	-	7.777	300015	300015	300015	300015	-	-	-	-	Aier Eye Hospital Group Co Ltd	ShenzChNxt	Aier Eye Hospital Group Co Ltd	China	Yingkou Aier Eye Hospital Co Ltd	-	Panxin (Shanghai) Invest Ctr	China	Public	P	Sub.	22808	-	1	-	-	-	-	-	IMA
2021-12-17	-	-	-	Aier Eye Hospital Group Co Ltd	99233C	8069	Specialty hospitals, except psychiatric	China	Foreign	8062	General medical and surgical hospitals	China	Foreign	-	-	75	Pending	9.782	9.782	-	7.345	300015	300015	300015	300015	-	-	-	-	Aier Eye Hospital Group Co Ltd	ShenzChNxt	Aier Eye Hospital Group Co Ltd	China	Huludao Aier Eye Hospital Co Ltd	-	Panxin (Shanghai) Invest Ctr	China	Public	P	Sub.	22808	-	1	-	-	-	-	-	IMA
2021-12-17	-	-	-	Aier Eye Hospital Group Co Ltd	99233C	8069	Specialty hospitals, except psychiatric	China	Foreign	8062	General medical and surgical hospitals	China	Foreign	-	-	75	Pending	12.622	12.622	-	9.477	300015	300015	300015	300015	-	-	-	-	Aier Eye Hospital Group Co Ltd	ShenzChNxt	Aier Eye Hospital Group Co Ltd	China	Qiqihar Aier Eye Hospital Co Ltd	-	Panxin (Shanghai) Invest Ctr	China	Public	P	Sub.	22808	-	1	-	-	-	-	-	IMA
2021-12-17	-	-	-	Aier Eye Hospital Group Co Ltd	99233C	8069	Specialty hospitals, except psychiatric	China	Foreign	8062	General medical and surgical hospitals	China	Foreign	-	-	55	Pending	9.442	9.442	-	5.199	300015	300015	300015	300015	-	-	-	-	Aier Eye Hospital Group Co Ltd	ShenzChNxt	Aier Eye Hospital Group Co Ltd	China	Tieling Aier Eye Hospital Co Ltd	-	Panxin (Shanghai) Invest Ctr	China	Public	P	Sub.	22808	-	1	-	-	-	-	-	IMA
2021-12-17	-	-	-	Aier Eye Hospital Group Co Ltd	99233C	8069	Specialty hospitals, except psychiatric	China	Foreign	8062	General medical and surgical hospitals	China	Foreign	-	-	75	Pending	12.567	12.567	-	9.436	300015	300015	300015	300015	-	-	-	-	Aier Eye Hospital Group Co Ltd	ShenzChNxt	Aier Eye Hospital Group Co Ltd	China	Fushun Aier Eye Hospital Co Ltd	-	Panxin (Shanghai) Invest Ctr	China	Public	P	Sub.	22808	-	1	-	-	-	-	-	IMA
2021-12-17	-	-	-	Aier Eye Hospital Group Co Ltd	99233C	8069	Specialty hospitals, except psychiatric	China	Foreign	8062	General medical and surgical hospitals	China	Foreign	-	-	60.87	Pending	12.653	12.653	-	7.711	300015	300015	300015	300015	-	-	-	-	Aier Eye Hospital Group Co Ltd	ShenzChNxt	Aier Eye Hospital Group Co Ltd	China	Ganzhou Aier Eye Hospital Co Ltd	-	Panxin (Shanghai) Invest Ctr	China	Public	P	Sub.	22808	-	1	-	-	-	-	-	IMA
2021-12-17	-	-	-	Investor Group	46145M	6799	Investors, nec	China	Foreign	3812	Search, detection, and navigation equipment	China	Foreign	-	-	21.339	Pending	598.899	324.182	-	69.259	-	-	-	-	002766	002766	002766	002766	Investor Group	-	Investor Group	China	Shenzhen Soling Industrial Co Ltd	ShenzSME	Shenzhen Soling Industrial Co	China	Priv.	P	Public	-	-	1	-	1135	-	-	-	IMA
2021-12-17	-	-	-	China Pingmei Shenma Energy &	17397K	1222	Bituminous coal underground mining	China	Foreign	1222	Bituminous coal underground mining	China	Foreign	-	-	5.19	Pending	np	-	-	-	-	-	-	-	600121	600121	-	-	China Pingmei Shenma Energy & Chemical Group Co Ltd	-	China Pingmei Shenma Energy &	China	Zhengzhou Coal & Electric Co Ltd	Shanghai	Zhengzhou Coal Ind (Grp) Co	China	Priv.	P	Public	-	-	1	-	13954	-	-	-	IMA
2021-12-17	-	-	-	Hunan Caixin Jingxin Invest	2M0392	6799	Investors, nec	China	Foreign	3559	Special industry machinery, nec	China	Foreign	-	-	6.545	Pending	1109.96	1216	2.15	79.675	-	-	-	-	300358	300358	300358	300358	Hunan Caixin Jingxin Investment Partnership LP	-	Hunan Caixin Jingxin Invest	China	Truking Technology Ltd	ShenzChNxt	Truking Technology Ltd	China	Priv.	P	Public	-	-	1	-	4505	-47.67	-38.39	-40.43	IMA
2021-12-17	2022-01-18	2022-01-18	-	Zhuhai Jiufei Tejiuan Eq	3M0940	6799	Investors, nec	China	Foreign	3069	Fabricated rubber prod, nec	China	Foreign	49	49	49	Completed	91.654	91.654	-	44.962	-	-	-	-	-	-	-	-	Zhuhai Jiufei Tejiuan Equity Investment Fund Partnership LP	-	Zhuhai Jiufei Tejiuan Eq	China	Shanghai Jiale Co Ltd	-	Shanghai Jiale Co Ltd	China	Priv.	C	Priv.	-	-	1	-	-	-	-	-	IMA
2021-12-17	2021-12-17	2021-12-17	-	Jiangsu Zhuogao New Material	2M4823	3313	Electrometallurgical products, except steel	China	Foreign	3674	Semiconductors and related devices	China	Foreign	-	-	-	Completed	np	-	-	-	-	-	-	-	-	-	603133	603133	Jiangsu Zhuogao New Material Technology Co Ltd	-	Jiangsu Zhuogao New Material	China	Haicheng Photoelectricity Technology Co Ltd	-	Tanyuan Technology Co Ltd	China	Priv.	C	Sub.	-	1	1	-	-	-	-	-	IMA
2021-12-17	-	-	-	Xi'an Xijiao 1896 Science &	0M6799	6799	Investors, nec	China	Foreign	7372	Prepackaged Software	China	Foreign	-	-	5	Pending	6.275	6.275	-	0.314	-	-	-	-	-	-	-	-	Xi'an Xijiao 1896 Science & Technology Innovation Investment Partnership LP	-	Xi'an Xijiao 1896 Science &	China	Xian 1908 New Energy Technology Co Ltd	-	Xian 1908 New Energy Tech Co	China	Priv.	P	Priv.	-	-	1	-	-	-	-	-	IMA
2021-12-17	-	-	-	China Coal Sales & Transp Co	97994E	5052	Coal and other minerals and ores	China	Foreign	5052	Coal and other minerals and ores	China	Foreign	-	-	56	Pending	38.006	38.006	-	21.308	-	-	-	-	-	-	-	-	China Coal Sales & Transportation Co Ltd	-	China National Coal Group Corp	China	China Coal Jingmin (Fujian) Industrial And Trading Co Ltd	-	China National Coal Group Corp	China	Sub.	P	Sub.	-	-	1	-	-	-	-	-	IMA
2021-12-17	2021-12-17	2021-12-17	-	Hubei Qian State Owned	2M2047	6799	Investors, nec	China	Foreign	1321	Natural gas liquids	China	Foreign	100	100	100	Completed	np	-	-	-	-	-	-	-	-	-	-	-	Hubei Qian State Owned Capital Investment And Operation Group Co Ltd	-	Hubei Qian State Owned	China	Hubei Qi'an Energy Development Co Ltd	-	Hubei Qi'an Energy Dvlp Co Ltd	China	Priv.	C	Priv.	-	1	1	-	-	-	-	-	IMA
2021-12-17	2021-12-17	2021-12-17	-	Nanjing State-Owned Asset Op	2M6327	6799	Investors, nec	China	Foreign	6799	Investors, nec	China	Foreign	-	-	-	Completed	np	-	-	12.246	-	-	-	-	-	-	-	-	Nanjing State-Owned Asset Operation Co Ltd	-	Nanjing State-Owned Asset Op	China	Nanjing Jinlv Financing Leasing Co Ltd	-	Nanjing Jinlv Financing	China	Priv.	C	Priv.	-	1	1	-	-	-	-	-	IMA
2021-12-17	-	-	-	Jiangxi Construction Eng	9E0747	1522	Residential construction, nec	China	Foreign	8711	Engineering services	China	Foreign	-	-	-	Pending	np	-	-	4.083	-	-	-	-	-	-	-	-	Jiangxi Construction Engineering Group Co Ltd	-	Jiangxi Provincial	China	Jiangxi Zhongjie Engineering & Construction Co Ltd	-	Jiangxi Zhongjie Engineering	China	Sub.	P	Priv.	-	1	1	-	-	-	-	-	IMA
2021-12-17	-	-	-	Anyang Iron & Steel Inc	03691T	3312	Steel works, blast furnaces, and rolling mills	China	Foreign	3399	Primary metal products, nec	China	Foreign	-	-	25	Pending	56.472	56.472	-	14.134	600569	600569	-	-	-	-	VALE3	6210 6230 VALE VALE.P VALE3 VALE3 VALE3 VALE5 VALE5 XVALO XVALP XVALP	Anyang Iron & Steel Inc	Shanghai	Anyang Iron & Steel Grp Co	China	Anyang Yuhe Yongtong Pellet Co Ltd	-	Vale SA	Brazil	Public	P	J.V.	15347	-	1	-	-	-	-	-	IMA
2021-12-17	2021-12-30	2021-12-30	-	Shandong Zhongji Invest Hldg	84221Z	6799	Investors, nec	China	Foreign	3559	Special industry machinery, nec	China	Foreign	100	100	100	Completed	78.795	78.795	-	78.886	-	-	-	-	-	-	300308	300308	Shandong Zhongji Investment Holding Co Ltd	-	Shandong Zhongji Invest Hldg	China	Shandong Zhongji Intelligent Equipment Co Ltd	-	Zhongji Innolight Co Ltd	China	Priv.	C	Sub.	-	-	1	-	-	-	-	-	IMA
2021-12-17	2021-12-17	2021-12-17	-	Fuzhou Zhuoyue Huichuang	1M9269	6799	Investors, nec	China	Foreign	6799	Investors, nec	China	Foreign	46	46	46	Completed	0	-	-	28.363	-	-	-	-	-	-	-	-	Fuzhou Zhuoyue Huichuang Trade Co Ltd	-	Fuzhou Zhuoyue Huichuang	China	Xinzhuoyue (Pingtan) Investment Partnership LP	-	Xinzhuoyue (Pingtan) Invest	China	Priv.	C	Priv.	-	-	1	-	-	-	-	-	IMA
2021-12-17	-	-	-	State Grid Yingda Intl Hldg	0A5268	6282	Investment advice	China	Foreign	6141	Personal credit institutions	China	Foreign	-	-	100	Pending	33.894	33.894	-	33.934	-	-	-	-	-	-	-	-	State Grid Yingda International Holdings Corp Ltd	-	State Grid Corp Of China	China	Yingda Huitong Commercial Factoring Co Ltd	-	State Grid Corp Of China	China	Sub.	P	Sub.	-	-	1	-	-	-	-	-	IMA
2021-12-17	-	-	-	Yingda Securities Co Ltd	98040F	6211	Security brokers, dealers, and flotation companies	China	Foreign	6221	Commodity contracts brokers and dealers	China	Foreign	-	-	5.52	Pending	852.542	852.542	-	47.115	-	-	-	-	-	-	-	-	Yingda Securities Co Ltd	-	State Grid Corp Of China	China	Yingda Futures Co Ltd	-	State Grid Corp Of China	China	Sub.	P	Sub.	-	-	1	-	-	-	-	-	IMA
2021-12-17	-	-	-	Dongguan Shien Tech Invest Co	2M0182	7372	Prepackaged Software	China	Foreign	3674	Semiconductors and related devices	China	Foreign	-	-	100	Pending	94.246	94.246	-	94.356	-	-	-	-	-	-	002681	002681	Dongguan Shien Technology Investment Co Ltd	-	Dongguan Shien Tech Invest Co	China	Dongguan Oupengda Technology Co Ltd	-	Shenzhen Fenda Tech Co Ltd	China	Priv.	P	Sub.	-	-	1	-	-	-	-	-	IMA
2021-12-17	-	-	-	Jiangsu Suzhong Invest Co Ltd	1F0610	6552	Land subdividers and developers, except cemeteries	China	Foreign	8711	Engineering services	China	Foreign	-	-	60	Pending	8.534	8.534	-	5.126	-	-	-	-	-	-	-	-	Jiangsu Suzhong Investment Co Ltd	-	Jiangsu Suzhong Invest Co Ltd	China	Suzhong Draco Intelligent Engineering Co Ltd	-	Jiangsu Suzhong Constr Grp Co	China	Priv.	P	Sub.	-	-	1	-	-	-	-	-	IMA
2021-12-17	-	-	-	SGIS Songshan Co Ltd	78530H	3317	Steel pipe and tubes	China	Foreign	4953	Refuse systems	China	Foreign	-	-	49	Pending	19.143	19.143	-	9.391	000717	000717	-	-	-	-	-	-	SGIS Songshan Co Ltd	Shenzhen	China Baowu Steel Group Co Ltd	China	Guangdong Huaxin Environmental Protection Technology Co Ltd	-	China Baowu Steel Group Co Ltd	China	Public	P	Sub.	6058	-	1	-	-	-	-	-	IMA
2021-12-17	-	-	-	Kyland Technology Co Ltd	49696N	3669	Communications equipment, nec	China	Foreign	7376	Computer facilities management services	China	Foreign	-	-	19.28	Pending	228.295	228.295	-	44.066	300353	300353	300353	300353	-	-	300353	300353	Kyland Technology Co Ltd	ShenzChNxt	Kyland Technology Co Ltd	China	Kyland Huasheng Technology Co Ltd	-	Kyland Technology Co Ltd	China	Public	P	Sub.	1547	-	1	-	-	-	-	-	IMA
2021-12-17	-	-	-	Lanzhou Zhuangyuan Pasture Co	0E7384	2023	Dry, condensed, and evaporated dairy products	China	Foreign	2023	Dry, condensed, and evaporated dairy products	China	Foreign	-	-	15.117	Intended	np	-	-	-	1533	002910 1533	1533	002910 1533	1533	002910 1533	1533	002910 1533	Lanzhou Zhuangyuan Pasture Co Ltd	Hong Kong	Lanzhou Zhuangyuan Pasture Co	China	Lanzhou Zhuangyuan Pasture Co Ltd	Hong Kong	Lanzhou Zhuangyuan Pasture Co	China	Public	I	Public	-	-	1	-	1268	-	-	-	IMA
2021-12-17	-	-	-	Aier Eye Hospital Group Co Ltd	99233C	8069	Specialty hospitals, except psychiatric	China	Foreign	8062	General medical and surgical hospitals	China	Foreign	-	-	55	Pending	5.5	5.5	-	3.028	300015	300015	300015	300015	-	-	-	-	Aier Eye Hospital Group Co Ltd	ShenzChNxt	Aier Eye Hospital Group Co Ltd	China	Guyuan Aier Eye Hospital Co Ltd	-	Wuhu Yuanxiang Tianyou Invest	China	Public	P	Sub.	22808	-	1	-	-	-	-	-	IMA
2021-12-17	-	-	-	Aier Eye Hospital Group Co Ltd	99233C	8069	Specialty hospitals, except psychiatric	China	Foreign	8062	General medical and surgical hospitals	China	Foreign	-	-	51	Pending	3.771	3.771	-	1.925	300015	300015	300015	300015	-	-	000166	000166 6806	Aier Eye Hospital Group Co Ltd	ShenzChNxt	Aier Eye Hospital Group Co Ltd	China	Yuanjiang Aier Eye Hospital Co Ltd	-	Shenwan Hongyuan Group Co Ltd	China	Public	P	Sub.	22808	-	1	-	-	-	-	-	IMA
2021-12-17	-	-	-	Aier Eye Hospital Group Co Ltd	99233C	8069	Specialty hospitals, except psychiatric	China	Foreign	8062	General medical and surgical hospitals	China	Foreign	-	-	80	Pending	8.319	8.319	-	6.663	300015	300015	300015	300015	-	-	000166	000166 6806	Aier Eye Hospital Group Co Ltd	ShenzChNxt	Aier Eye Hospital Group Co Ltd	China	Jiamusi Aier Eye Hospital Co Ltd	-	Shenwan Hongyuan Group Co Ltd	China	Public	P	Sub.	22808	-	1	-	-	-	-	-	IMA
2021-12-17	-	-	-	Aier Eye Hospital Group Co Ltd	99233C	8069	Specialty hospitals, except psychiatric	China	Foreign	8062	General medical and surgical hospitals	China	Foreign	-	-	80	Pending	5.355	5.355	-	4.289	300015	300015	300015	300015	-	-	000166	000166 6806	Aier Eye Hospital Group Co Ltd	ShenzChNxt	Aier Eye Hospital Group Co Ltd	China	Hezhou Aier Eye Hospital Co Ltd	-	Shenwan Hongyuan Group Co Ltd	China	Public	P	Sub.	22808	-	1	-	-	-	-	-	IMA
2021-12-17	-	-	-	Aier Eye Hospital Group Co Ltd	99233C	8069	Specialty hospitals, except psychiatric	China	Foreign	8062	General medical and surgical hospitals	China	Foreign	-	-	75	Pending	15.687	15.687	-	11.779	300015	300015	300015	300015	-	-	6099	600999 6099	Aier Eye Hospital Group Co Ltd	ShenzChNxt	Aier Eye Hospital Group Co Ltd	China	Chongqing Beibei Aier Eye Hospital Co Ltd	-	China Merchants Sec Co Ltd	China	Public	P	Sub.	22808	-	1	-	-	-	-	-	IMA
2021-12-17	-	-	-	Aier Eye Hospital Group Co Ltd	99233C	8069	Specialty hospitals, except psychiatric	China	Foreign	8062	General medical and surgical hospitals	China	Foreign	-	-	51	Pending	3.795	3.795	-	1.938	300015	300015	300015	300015	-	-	000166	000166 6806	Aier Eye Hospital Group Co Ltd	ShenzChNxt	Aier Eye Hospital Group Co Ltd	China	Gaizhou Aier Eye Hospital Co Ltd	-	Shenwan Hongyuan Group Co Ltd	China	Public	P	Sub.	22808	-	1	-	-	-	-	-	IMA
2021-12-17	-	-	-	Aier Eye Hospital Group Co Ltd	99233C	8069	Specialty hospitals, except psychiatric	China	Foreign	8062	General medical and surgical hospitals	China	Foreign	-	-	59.5	Pending	6.212	6.212	-	3.7	300015	300015	300015	300015	-	-	000166	000166 6806	Aier Eye Hospital Group Co Ltd	ShenzChNxt	Aier Eye Hospital Group Co Ltd	China	Yiwu Aier Eye Hospital Co Ltd	-	Shenwan Hongyuan Group Co Ltd	China	Public	P	Sub.	22808	-	1	-	-	-	-	-	IMA
2021-12-16	2022-02-06	2022-02-06	-	Yichun Youli Tech Co Ltd	1M9194	1222	Bituminous coal underground mining	China	Foreign	1222	Bituminous coal underground mining	China	Foreign	70	70	70	Completed	51.826	51.826	-	36.279	-	-	002667	002667	-	-	-	-	Yichun Youli Technology Co Ltd	-	Anshan Heavy Duty Mining Mach	China	Jiangxi Jinhui Recycling Resources Co Ltd	-	Shiyan Hongsheng Trading	China	Sub.	C	Sub.	-	-	1	-	-	-	-	-	IMA
2021-12-16	2021-12-30	2021-12-30	-	Investor Group	46145M	6799	Investors, nec	China	Foreign	6799	Investors, nec	China	Foreign	19.229	34.613	19.229	Completed	8.576	8.576	-	1.649	-	-	-	-	-	-	-	-	Investor Group	-	Investor Group	China	Tianjin Woda Equity Investment Fund Partnership Enterprise LP	-	Tianjin Woda Eq Invest Fund	China	Priv.	C	Priv.	-	-	1	-	-	-	-	-	IMA
2021-12-16	2021-12-29	2021-12-29	-	Investor Group	46145M	6799	Investors, nec	China	Foreign	3674	Semiconductors and related devices	China	Foreign	22.48	22.48	22.48	Completed	76.713	76.713	-	17.245	-	-	-	-	-	-	002077	002077	Investor Group	-	Investor Group	China	Suzhou Keyang Semiconductor Co Ltd	-	Jiangsu Dagang Co Ltd	China	Priv.	C	Sub.	-	-	1	-	-	-	-	-	IMA
2021-12-16	2021-12-27	2021-12-27	-	Investor Group	46145M	6799	Investors, nec	China	Foreign	3552	Textile machinery	China	Foreign	4.231	4.231	4.231	Completed	219.011	196.599	0.286	8.318	-	-	-	-	002021	002021	002021	002021	Investor Group	-	Investor Group	China	Zoje Resources Investment Co Ltd	ShenzSME	Zoje Resources Invest Co Ltd	China	Priv.	C	Public	-	-	1	-	1060	-18.75	-17.65	-7.61	IMA
2021-12-16	2022-01-10	2022-01-10	-	Changan Huitong Co Ltd	2M9528	6799	Investors, nec	China	Foreign	3728	Aircraft parts,equipment	China	Foreign	5.8	5.8	5.8	Completed	544.658	630.853	5.376	36.59	-	-	-	-	002933	002933	002933	002933	Changan Huitong Co Ltd	-	Changan Huitong Co Ltd	China	Beijing Emerging Eastern Aviation Equipment Co Ltd	ShenzSME	Beijing Emerging Estn	China	Priv.	C	Public	-	-	1	-	322	-2	-1.04	0.23	IMA
2021-12-16	-	-	-	Taiping Finl Hldg Fund Mgmt	1M9354	6282	Investment advice	China	Foreign	7379	Computer related services,nec	China	Foreign	-	-	16.667	Pending	86.794	76.9	-	12.817	-	-	-	-	3680	3680	3680	3680	Taiping Financial Holdings Fund Management (Shenzhen) Co Ltd	-	China Taiping Ins Grp Ltd	China	Suoxinda Holdings Ltd	Hong Kong	Suoxinda Holdings Ltd	China	Sub.	P	Public	-	-	1	-	704	-	-	-	IMA
2021-12-16	2021-12-23	2021-12-23	-	Hebei Expressway Grp Ltd	8K9977	1611	Highway and street construction	China	Foreign	1221	Bituminous coal and lignite surface mining	China	Foreign	14.433	14.433	14.433	Completed	3697.55	3074.39	0.87	443.736	-	-	-	-	000937	000937	000937	000937	Hebei Expressway Group Ltd	-	Hebei Expressway Grp Ltd	China	Jizhong Energy Resources Co Ltd	Shenzhen	Jizhong Energy Resources Co	China	Priv.	C	Public	-	-	1	-	38063	-5.78	-7.67	-3.15	IMA
2021-12-16	-	-	-	Zhejiang Founder Motor Co Ltd	98795T	3559	Special industry machinery, nec	China	Foreign	7372	Prepackaged Software	China	Foreign	-	-	48	Pending	37.43	37.43	-	17.967	002196	002196	002196	002196	-	-	002196	002196	Zhejiang Founder Motor Co Ltd	ShenzSME	Zhejiang Founder Motor Co Ltd	China	Lishui Fangde Zhiqu Applied Technology Research Institute Co Ltd	-	Zhejiang Founder Motor Co Ltd	China	Public	P	Sub.	2328	-	1	-	-	-	-	-	IMA
2021-12-16	-	-	-	CDB Energy Technology Co Ltd	5C8492	4911	Electric services	China	Foreign	4911	Electric services	China	Foreign	-	-	90	Pending	105.321	105.321	-	94.79	-	-	600821	600821	-	-	688599	688599	CDB Energy Technology Co Ltd	-	Nyocor Co Ltd	China	Changzhou Changhe New Energy Co Ltd	-	Trina Solar Co Ltd	China	Sub.	P	Sub.	-	-	1	-	-	-	-	-	IMA
2021-12-16	-	-	-	Feng Shengxi	1M9286	6799	Investors, nec	China	Foreign	2899	Chemicals and chemical preparations, nec	China	Foreign	-	-	45	Pending	0.942	0.942	-	0.424	-	-	-	-	-	-	-	-	Feng Shengxi	-	Feng Shengxi	China	Fujian Yiante New Building Material Co Ltd	-	Fujian Yiante New Bldg	China	Inv.	P	Priv.	-	-	1	-	-	-	-	-	IMA
2021-12-16	-	-	-	Investor Group	46145M	6799	Investors, nec	China	Foreign	2836	Biological products, except diagnostic substances	China	Foreign	-	-	31.875	Pending	628.2	628.2	-	200.242	-	-	-	-	-	-	1877	1877 688180	Investor Group	-	Investor Group	China	Shanghai JunTop Biosciences Co Ltd	-	Shanghai Junshi Biosciences	China	Priv.	P	Sub.	-	-	1	-	-	-	-	-	IMA
2021-12-16	-	-	-	OVCTEK China Inc	0F7369	3827	Optical instruments and lenses	China	Foreign	3841	Surgical and medical instruments and apparatus	China	Foreign	-	-	8	Pending	78.525	78.525	-	6.282	300595	300595	300595	300595	-	-	-	-	OVCTEK China Inc	ShenzChNxt	OVCTEK China Inc	China	Hangzhou Mocular Medical Technology Inc	-	Hangzhou Mocular Med Tech Inc	China	Public	P	Priv.	1926	-	1	-	-	-	-	-	IMA
2021-12-16	-	-	-	Yangzhong Xugong Industrial	3M5907	6799	Investors, nec	China	Foreign	7629	Electrical and electronic repair shops, nec	China	Foreign	-	-	10	Pending	148.883	148.883	-	14.889	-	-	-	-	N/A	N/A	N/A	N/A	Yangzhong Xugong Industrial Investment Partnership LP	-	Yangzhong Xugong Industrial	China	Zhengzhou Suda Industry Machinery Service Co Ltd	ShenzChNxt	Zhengzhou Suda Ind Mach Svc	China	Priv.	P	Priv.	-	-	1	-	-	-	-	-	IMA
2021-12-16	2022-01-28	2022-01-28	-	Shenzhen City Dabaihui Ocean	3M4345	0273	Animal aquaculture	China	Foreign	0273	Animal aquaculture	China	Foreign	70	70	70	Completed	19.295	19.295	-	13.507	-	-	-	-	-	-	1662	1662	Shenzhen City Dabaihui Ocean Technology Co Ltd	-	Dabaihui Industrial Grp Co Ltd	China	Shenzhen BGI Marine Sci & Tech Co Ltd	-	Yee Hop Holdings Ltd	Hong Kong	Sub.	C	Sub.	-	-	1	-	-	-	-	-	IMA
2021-12-16	2021-12-23	2021-12-23	-	OVCTEK Investment Co Ltd	4K5612	6799	Investors, nec	China	Foreign	3851	Ophthalmic goods	China	Foreign	20	20	20	Completed	51.473	51.473	-	10.295	-	-	300595	300595	-	-	-	-	OVCTEK Investment Co Ltd	-	OVCTEK China Inc	China	Jiangsu Huiding Optical Glasses Co Ltd	-	Jiangsu Huiding Optical	China	Sub.	C	Priv.	-	-	1	-	-	-	-	-	IMA
2021-12-16	-	-	-	Shanghai Zhongzhen Transp	9K0721	3559	Special industry machinery, nec	China	Foreign	8711	Engineering services	China	Foreign	-	-	16.67	Pending	0	-	-	15.705	-	-	-	-	-	-	-	-	Shanghai Zhongzhen Transportation Equipment Co Ltd	-	CRRC Urban Traffic Co Ltd	China	Gengshang Elevator Co Ltd	-	Gengshang Elevator Co Ltd	China	Sub.	P	Priv.	-	-	1	-	-	-	-	-	IMA
2021-12-16	2022-01-19	2022-01-19	-	Henan Lantian Gas Co Ltd	42483V	4922	Natural gas transmission	China	Foreign	4922	Natural gas transmission	China	Foreign	48	48	48	Completed	111.062	111.062	-	53.248	605368	605368	-	-	-	-	N/A	N/A	Henan Lantian Gas Co Ltd	Shanghai	Henan Lnatian Energy Invest	China	CGN Yulong (Henan) New Energy Co Ltd	-	China Gen Nuclear Power Corp	China	Public	C	Sub.	1358	-	1	-	-	-	-	-	IMA
2021-12-16	2021-12-16	2021-12-16	-	Dongjiu Xinyi (China) Entrp	4C5719	6531	Real estate agents and managers	China	Foreign	6512	Operators of nonresidential buildings	China	Foreign	100	100	100	Completed	np	-	-	-	-	-	-	-	-	-	-	-	Dongjiu Xinyi (China) Enterprise Management Co Ltd	-	Dongjiu Xinyi (China) Entrp	China	New Ease Ltd	-	Dongjiu Xinyi (China) Entrp	China	Priv.	C	Priv.	-	1	1	-	-	-	-	-	IMA
2021-12-16	-	-	-	China Sec Invest Overseas	9H3243	6282	Investment advice	China	Foreign	6552	Land subdividers and developers, except cemeteries	China	Foreign	-	-	48.72	Pending	0	-	-	217.989	-	-	-	-	-	-	000069	000069	China Securities Investment Overseas Chinese Town (Shenzhen) Tourism & Cultural City Renewal Equity Investment Fund Partnership LP	-	China Sec Invest No 3	China	Zhongshan Overseas Chinese Town Industrial Development Co Ltd	-	Shenzhen Overseas Chinese Town	China	Sub.	P	Sub.	-	-	1	-	-	-	-	-	IMA
2021-12-16	-	-	-	Tangshan Jidong Cement Co Ltd	47733R	3241	Cement, hydraulic	China	Foreign	3241	Cement, hydraulic	China	Foreign	-	-	72	Pending	75.744	75.744	-	54.536	000401	000401	000401	000401	-	-	-	-	Tangshan Jidong Cement Co Ltd	Shenzhen	Tangshan Jidong Cement Co Ltd	China	Shanxi China Resources Fulong Cement Ltd	-	China Resources Co Ltd	China	Public	P	Sub.	23442	-	1	-	-	-	-	-	IMA
2021-12-16	-	-	-	China Structural Reform Fund	0F6545	6799	Investors, nec	China	Foreign	7374	Data processing services	China	Foreign	-	-	4.164	Pending	0	-	-	23.558	-	-	-	-	-	-	-	-	China Structural Reform Fund Corp Ltd	-	China Structural Reform Fund	China	CMST Nanjing Intelligence Logistics Technology Co Ltd	-	CMST Nanjing Intelligence	China	Priv.	P	Priv.	-	-	1	-	-	-	-	-	IMA
2021-12-16	-	-	-	Zhejiang Founder Motor Co Ltd	98795T	3559	Special industry machinery, nec	China	Foreign	3669	Communications equipment, nec	China	Foreign	-	-	70	Pending	4.072	4.072	-	2.851	002196	002196	002196	002196	-	-	-	-	Zhejiang Founder Motor Co Ltd	ShenzSME	Zhejiang Founder Motor Co Ltd	China	Zhejiang Xingjian Industry Development Co Ltd	-	Xingjian Dvlp Ltd	China	Public	P	Sub.	2328	-	1	-	-	-	-	-	IMA
2021-12-16	-	-	-	Guangzhou Haozhi Ind Co Ltd	40890W	3541	Machine tools, metal cutting types	China	Foreign	3559	Special industry machinery, nec	China	Foreign	-	-	20	Pending	50.256	50.256	-	10.051	300503	300503	300503	300503	-	-	300503	300503	Guangzhou Haozhi Industrial Co Ltd	ShenzChNxt	Guangzhou Haozhi Ind Co Ltd	China	Dongguan City Xianlong Electrical Machine Co Ltd	-	Guangzhou Haozhi Ind Co Ltd	China	Public	P	Sub.	1637	-	1	-	-	-	-	-	IMA
2021-12-16	-	-	-	Investor Group	46145M	6799	Investors, nec	China	Foreign	2899	Chemicals and chemical preparations, nec	China	Foreign	-	-	30.77	Pending	0	-	-	120.616	-	-	-	-	-	-	600141	600141	Investor Group	-	Investor Group	China	Hubei Sinophorus Electronic Materials Co Ltd	-	Hubei Xingfa Chem Grp Co Ltd	China	Priv.	P	Sub.	-	-	1	-	-	-	-	-	IMA
2021-12-16	2021-12-16	2021-12-16	-	Investor Group	46145M	6799	Investors, nec	China	Foreign	3674	Semiconductors and related devices	China	Foreign	-	-	-	Completed	np	-	-	78.526	-	-	-	-	-	-	-	-	Investor Group	-	Investor Group	China	Jiangsu Marching Power Microelectronics Group Co Ltd	-	Jiangsu Marching Power	China	Priv.	C	Priv.	-	-	1	-	-	-	-	-	IMA
2021-12-16	-	-	-	Kennede Electronics MFG Co Ltd	49001N	3648	Lighting equipment, nec	China	Foreign	7812	Motion picture and video tape production	China	Foreign	-	-	85	Pending	54.967	54.967	-	46.723	002723	002723	002723	002723	-	-	-	-	Kennede Electronics MFG Co Ltd	ShenzSME	Kennede Electronics MFG Co Ltd	China	Hangzhou Unique New Consumer Technology Co Ltd	-	Shanghai Heou Entrp Mgmt	China	Public	P	Sub.	1201	-	1	-	-	-	-	-	IMA
2021-12-15	2021-12-15	2021-12-15	-	Investor Group	46145M	6799	Investors, nec	China	Foreign	3711	Motor vehicles and passenger car bodies	China	Foreign	-	-	-	Completed	np	-	-	500	-	-	-	-	-	-	-	-	Investor Group	-	Investor Group	China	Jiangsu Niuchuangxin Energy Technology Co Ltd	-	Jiangsu Niuchuangxin Energy	China	Priv.	C	Priv.	-	-	1	-	-	-	-	-	IMA
2021-12-15	-	-	-	Shanghai Baixiao Info Tech Co	1M8908	4812	Radiotelephone communications	China	Foreign	4812	Radiotelephone communications	China	Foreign	-	-	-	Pending	np	-	-	4.398	-	-	603912	603912	-	-	-	-	Shanghai Baixiao Information Technology Co Ltd	-	Nanjing Canatal Data-Centre	China	Shanghai Telecom Broadband Networking Co Ltd	-	China Telecommunications Corp	China	Sub.	P	Sub.	-	-	1	-	-	-	-	-	IMA
2021-12-15	-	-	-	Jiangsu Zhongchao Hldg Co Ltd	9F0842	3643	Current-carrying wiring devices	China	Foreign	3714	Motor vehicle parts and accessories	China	Foreign	-	-	10	Pending	54.723	54.723	-	5.473	002471	002471	002471	002471	-	-	-	-	Jiangsu Zhongchao Holding Co Ltd	ShenzSME	Jiangsu Zhongchao Hldg Co Ltd	China	Jiangxi Baisili Technology Co Ltd	-	Jiangxi Baisili Tech Co Ltd	China	Public	P	Priv.	1997	-	1	-	-	-	-	-	IMA
2021-12-15	2022-01-12	2022-01-12	-	Shenzhen Shenchuang Zhineng	3L2607	6799	Investors, nec	China	Foreign	8299	Schools and educational services, nec	China	Foreign	77.037	77.037	77.037	Completed	82.32	8.155	-	80.45	-	-	-	-	-	-	300205	300205	Shenzhen Shenchuang Zhineng Group Co Ltd	-	Shenzhen Shenchuang Zhineng	China	Wuhan Tianyu Education Technology Co Ltd	-	Wuhan Tianyu Info Ind Co Ltd	China	Priv.	C	Sub.	-	-	1	-	-	-	-	-	IMA
2021-12-15	-	-	2021-12-22	Beijing Airport High-Tech Pk	07675Y	6552	Land subdividers and developers, except cemeteries	China	Foreign	3674	Semiconductors and related devices	China	Foreign	-	-	100	Withdrawn	np	-	-	-	600463	600463	600463	600463	N/A	N/A	N/A	N/A	Beijing Airport High-Tech Park Co Ltd	Shanghai	Beijing Airport High-Tech Pk	China	WeEn Semiconductors Co Ltd	SSE STR MK	WeEn Semiconductors Co Ltd	China	Public	W	Priv.	653	-	1	-	-	-	-	-	IMA
2021-12-15	2021-12-20	2021-12-20	-	Investor Group	46145M	6799	Investors, nec	China	Foreign	7372	Prepackaged Software	China	Foreign	100	100	100	Completed	0.583	0.583	-	0.583	-	-	-	-	-	-	-	-	Investor Group	-	Investor Group	China	Shenzhen Xinguodu Wanlian Technology Communication Co Ltd	-	Shenzhen Xinguodu Payment	China	Priv.	C	Sub.	-	-	1	-	-	-	-	-	IMA
2021-12-15	-	-	-	Jinshi Mnfg Transformation &	4K2639	6799	Investors, nec	China	Foreign	2824	Manmade organic fibers, except cellulosic	China	Foreign	-	-	20.22	Pending	932.062	932.062	-	188.469	-	-	-	-	-	-	-	-	Jinshi Manufacturing Transformation & Upgrade New Materials Fund LP	-	Natl Mnfg Transformation &	China	Henan Shenma Nylon Chemical Co Ltd	-	China Pingmei Shenma Energy &	China	Sub.	P	Sub.	-	-	1	-	-	-	-	-	IMA
2021-12-15	-	-	2021-12-29	Hubei Huarong Holding Co Ltd	9K1965	5051	Metals service centers and offices	China	Foreign	2836	Biological products, except diagnostic substances	China	Foreign	-	-	100	Withdrawn	np	-	-	-	600421	600421	600421	600421	-	-	-	-	Hubei Huarong Holding Co Ltd	Shanghai	Hubei Huarong Holding Co Ltd	China	Shanghai Outdo Biotech Co Ltd	-	Shanghai Outdo Biotech Co Ltd	China	Public	W	Priv.	281	-	1	-	-	-	-	-	IMA
2021-12-15	2021-12-30	2021-12-30	-	Huizhou Zhifeng Ind Dvlp Co	1M8920	6799	Investors, nec	China	Foreign	3577	Computer peripheral equipment, nec	China	Foreign	100	100	100	Completed	np	-	-	-	-	-	-	-	-	-	002668	002668	Huizhou Zhifeng Industry Development Co Ltd	-	Huizhou Zhifeng Ind Dvlp Co	China	Wallet Intelligence (Pingtan) Technology Co Ltd	-	Guangdong Homa Appl Co Ltd	China	Priv.	C	Sub.	-	-	1	-	-	-	-	-	IMA
2021-12-15	2021-12-30	2021-12-30	-	Huizhou Zhifeng Ind Dvlp Co	1M8920	6799	Investors, nec	China	Foreign	6282	Investment advice	China	Foreign	100	100	100	Completed	np	-	-	-	-	-	-	-	-	-	002668	002668	Huizhou Zhifeng Industry Development Co Ltd	-	Huizhou Zhifeng Ind Dvlp Co	China	Tibet Wangjin Innovation Investment Co Ltd	-	Guangdong Homa Appl Co Ltd	China	Priv.	C	Sub.	-	-	1	-	-	-	-	-	IMA
2021-12-15	2021-12-30	2021-12-30	-	Huizhou Zhifeng Ind Dvlp Co	1M8920	6799	Investors, nec	China	Foreign	7375	Information retrieval services	China	Foreign	100	100	100	Completed	np	-	-	-	-	-	-	-	-	-	002668	002668	Huizhou Zhifeng Industry Development Co Ltd	-	Huizhou Zhifeng Ind Dvlp Co	China	Wallet Financial Services (Beijing) Technology Co Ltd	-	Guangdong Homa Appl Co Ltd	China	Priv.	C	Sub.	-	-	1	-	-	-	-	-	IMA
2021-12-15	-	-	-	Investor Group	46145M	6799	Investors, nec	China	Foreign	2812	Alkalies and chlorine	China	Foreign	-	-	13.087	Pending	6570.41	6797.48	3.449	889.619	-	-	-	-	000408	000408	000408	000408	Investor Group	-	Investor Group	China	Zangge Mining Co Ltd	Shenzhen	Zangge Mining Co Ltd	China	Priv.	P	Public	-	-	1	-	1603	-37.84	-24.54	-15.89	IMA
2021-12-15	2021-12-23	2021-12-23	-	Investor Group	46145M	6799	Investors, nec	China	Foreign	2834	Pharmaceutical preparations	China	Foreign	29.9	29.9	29.9	Completed	8605.47	3414.18	-	1020.87	-	-	-	-	600518	600518	600518	600518	Investor Group	-	Investor Group	China	Kangmei Pharmaceutical Co Ltd	Shanghai	Kangmei Pharmaceutical Co Ltd	China	Priv.	C	Public	-	-	1	-	7786	-	-	-	IMA
2021-12-15	-	-	-	Shenzhen Changxuan Tech Co	1M8278	5099	Durable goods, nec	China	Foreign	3672	Printed circuit boards	China	Foreign	-	-	9.693	Pending	1254.44	1056.41	1.134	113.395	-	-	-	-	002288	002288	002288	002288	Shenzhen Changxuan Technology Co Ltd	-	Shenzhen Changxuan Tech Co	China	Guangdong Chaohua Technology Co Ltd	ShenzSME	Guangdong Chaohua Tech Co Ltd	China	Priv.	P	Public	-	-	1	-	2053	-14.15	-15.46	-17.2	IMA
2021-12-15	-	-	-	Szvc Mnfg Transformation &	4K1406	6799	Investors, nec	China	Foreign	3629	Electrical industrial apparatus, nec	China	Foreign	-	-	75	Pending	188.463	188.463	-	141.352	-	-	-	-	-	-	300035	300035	SZVC Manufacturing Transformation & Upgrade New Materials Fund LP	-	Natl Mnfg Transformation &	China	Hunan Zhongke Xingcheng Holding Co Ltd	-	Hunan Zhongke Electric Co Ltd	China	Sub.	P	Sub.	-	-	1	-	-	-	-	-	IMA
2021-12-15	-	-	-	China Tourism Group Duty Free	4L1981	4724	Travel agencies	China	Foreign	9721	International affairs	China	Foreign	-	-	100	Pending	19.864	19.864	-	19.865	601888	601888 N/A	-	-	-	-	-	-	China Tourism Group Duty Free Corp Ltd	Shanghai	China Natl Travel Svc Grp	Hong Kong	China Hong Kong China Travel Asset Management Co Ltd	-	China Natl Travel Svc Grp	Hong Kong	Public	P	Sub.	14217	-	1	-	-	-	-	-	IMA
2021-12-15	-	-	-	Guangdong High Dream	6E8825	3596	Scales and balances, except laboratory	China	Foreign	7376	Computer facilities management services	China	Foreign	-	-	20	Pending	66.59	66.59	-	13.318	300720	300720	300720	300720	-	-	-	-	Guangdong High Dream Intellectualized Machinery Co Ltd	ShenzChNxt	Guangdong High Dream	China	Chengdu NTS Software Co Ltd	-	Chengdu Xinrui Invest Co Ltd	China	Public	P	Sub.	511	-	1	-	-	-	-	-	IMA
2021-12-15	2021-12-30	2021-12-30	-	Huizhou Zhifeng Ind Dvlp Co	1M8920	6799	Investors, nec	China	Foreign	7375	Information retrieval services	China	Foreign	100	100	100	Completed	np	-	-	-	-	-	-	-	-	-	002668	002668	Huizhou Zhifeng Industry Development Co Ltd	-	Huizhou Zhifeng Ind Dvlp Co	China	Beihai Guoxin Intelligent E-Commerce Co Ltd	-	Guangdong Homa Appl Co Ltd	China	Priv.	C	Sub.	-	-	1	-	-	-	-	-	IMA
2021-12-15	-	-	-	Shenzhen Food Materials Grp	1M8444	6799	Investors, nec	China	Foreign	8734	Testing laboratories	China	Foreign	-	-	53.982	Pending	0	-	-	4.389	-	-	-	-	-	-	-	-	Shenzhen Food Materials Group Co Ltd	-	Shenzhen Food Materials Grp	China	Shenzhen Kaijixing Food Quality Testing Co Ltd	-	F.Q.T	China	Priv.	P	Priv.	-	-	1	-	-	-	-	-	IMA
2021-12-15	-	-	-	Jiangsu Hengshun Group Corp	47795J	2099	Food preparations, nec	China	Foreign	5099	Durable goods, nec	China	Foreign	-	-	100	Pending	np	-	-	-	-	-	-	-	-	-	600305	600305	Jiangsu Hengshun Group Corp	-	Jiangsu Hengshun Group Corp	China	Zhenjiang Hengshun Mall Co Ltd	-	Jiangsu Hengshun Vinegar-Ind	China	Priv.	P	Sub.	-	-	1	-	-	-	-	-	IMA
2021-12-15	-	-	-	Investor Group	46145M	6799	Investors, nec	China	Foreign	5065	Electronic parts and equipment, nec	China	Foreign	-	-	23.63	Pending	167.729	167.729	-	39.636	-	-	-	-	N/A	N/A	818	818	Investor Group	-	Investor Group	China	Megahunt Technologies Inc	SSE STR MK	Hi Sun Technology (China) Ltd	Hong Kong	Priv.	P	Sub.	-	-	1	-	-	-	-	-	IMA
2021-12-15	-	-	-	Investor Group	46145M	6799	Investors, nec	China	Foreign	7231	Beauty shops	China	Foreign	-	-	54	Pending	0	-	-	16.962	-	-	-	-	-	-	002612	002612	Investor Group	-	Investor Group	China	Shenzhen Milanboyu Medical Cosmetology Outpatient Department Co Ltd	-	Lancy Co Ltd	China	Priv.	P	Sub.	-	-	1	-	-	-	-	-	IMA
2021-12-15	-	-	-	Yunnan Power Grid Corp	0A6898	4911	Electric services	China	Foreign	4911	Electric services	China	Foreign	-	-	100	Pending	np	-	-	3.854	-	-	-	-	-	-	600995	600995	Yunnan Power Grid Corp	-	China Sthrn Power Grid Co Ltd	China	Yunnan Wenshan Electric Power Co Ltd- Properties (25)	-	Yunnan Wenshan Elec Power Co	China	Sub.	P	Sub.	-	-	1	-	-	-	-	-	IMA
2021-12-15	-	-	-	Investor Group	46145M	6799	Investors, nec	China	Foreign	6282	Investment advice	China	Foreign	-	-	100	Pending	0	-	-	15.863	-	-	-	-	-	-	-	-	Investor Group	-	Investor Group	China	Hangzhou Huafang Heang Investment Management Partnership LP	-	Holley Group Co Ltd	China	Priv.	P	Sub.	-	-	1	-	-	-	-	-	IMA
2021-12-15	-	-	-	Chen Hao	1M9331	6799	Investors, nec	China	Foreign	7372	Prepackaged Software	China	Foreign	-	-	68	Pending	1.376	1.376	-	0.936	-	-	-	-	-	-	300096	300096	Chen Hao	-	Chen Hao	China	Fujian YLZ Electronic Technology Co Ltd	-	YLZ Info Tech Co Ltd	China	Inv.	P	Sub.	-	-	1	-	-	-	-	-	IMA
2021-12-15	-	-	-	Tianjin State-owned Capital	9J5328	6799	Investors, nec	China	Foreign	6531	Real estate agents and managers	China	Foreign	-	-	17.61	Pending	0	-	-	33.064	-	-	-	-	-	-	600322	600322	Tianjin State-owned Capital Investment Management Co Ltd	-	Tianjin State-owned Capital	China	Tianjin Jili Building Co Ltd	-	Tianjin Rlty Dvlp (Grp) Co	China	Priv.	P	J.V.	-	-	1	-	-	-	-	-	IMA
2021-12-15	-	-	-	Shaangu Power (Luxembourg) SA	7E5035	4911	Electric services	China	Foreign	3511	Turbines and turbine generator sets	Czech Republic	Foreign	-	-	25	Pending	50.101	50.101	-	12.472	-	-	-	-	-	-	-	-	Shaangu Power (Luxembourg) SA	-	Xi'an Industrial Invest Grp Co	China	Ekol spol sro	-	Xi'an Industrial Invest Grp Co	China	Sub.	P	Sub.	-	-	1	-	-	-	-	-	IMA
2021-12-15	-	-	-	Beijing Feiyue Airport Tech	1M8275	6552	Land subdividers and developers, except cemeteries	China	Foreign	6552	Land subdividers and developers, except cemeteries	China	Foreign	-	-	49	Pending	157.052	157.052	-	76.958	-	-	-	-	-	-	002305	002305	Beijing Feiyue Airport Technology Industry Development Co Ltd	-	Power Constr Corp Of China	China	Wuhan Yuetian Enterprise Management Consulting Co Ltd	-	Langold Real Estate Co Ltd	China	Sub.	P	Sub.	-	-	1	-	-	-	-	-	IMA
2021-12-15	-	-	-	Xingfu Village Bk Co Ltd	2M1267	6799	Investors, nec	China	Foreign	6011	Federal Reserve banks	China	Foreign	-	-	30	Pending	19.059	19.059	-	5.718	-	-	601128	601128	-	-	-	-	Xingfu Village Bank Co Ltd	-	Jiangsu Changshu Rural Coml Bk	China	Zhuhai Nanping Village Bank	-	Zhuhai Nanping Village Bank	China	Sub.	P	Priv.	-	-	1	-	-	-	-	-	IMA
2021-12-15	2021-12-15	2021-12-15	-	Investor Group	46145M	6799	Investors, nec	China	Foreign	3674	Semiconductors and related devices	China	Foreign	-	-	-	Completed	np	-	-	1020.87	-	-	-	-	-	-	-	-	Investor Group	-	Investor Group	China	Chipone Technology (Beijing) Co Ltd	-	Chipone Tech (Beijing) Co Ltd	China	Priv.	C	Priv.	-	-	1	-	-	-	-	-	IMA
2021-12-15	-	-	-	Xiamen Tungsten Co Ltd	98396A	1061	Ferroalloy ores, except vanadium	China	Foreign	1222	Bituminous coal underground mining	China	Foreign	-	-	100	Pending	47.273	47.273	-	47.274	600549	600549	600549	600549	-	-	-	-	Xiamen Tungsten Co Ltd	Shanghai	Xiamen Tungsten Co Ltd	China	Bobai Judian Mining Co Ltd	-	Xiamen Sanhong Tungsten	China	Public	P	Sub.	13819	-	1	-	-	-	-	-	IMA
2021-12-15	-	-	-	Chengdu Langduo Entrp Mgmt	1M9333	8742	Management consulting services	China	Foreign	6515	Operators of residential mobile home sites	China	Foreign	-	-	10	Pending	47.116	47.116	-	4.712	-	-	106	106	-	-	106	106	Chengdu Langduo Enterprise Management Consulting Co Ltd	-	Landsea Green Group Co Ltd	Hong Kong	Chengdu Desun Rongda Property Co Ltd	-	Landsea Green Group Co Ltd	Hong Kong	Sub.	P	Sub.	-	-	1	-	-	-	-	-	IMA
2021-12-14	-	-	-	Guangzhou Huayao Bus Mgmt Co	1M8926	7374	Data processing services	China	Foreign	2834	Pharmaceutical preparations	China	Foreign	-	-	100	Pending	5.183	5.183	-	5.186	-	-	-	-	-	-	300147	300147	Guangzhou Huayao Business Management Co Ltd	-	Guangzhou Huayao Bus Mgmt Co	China	Guangdong Jiuji Daily & Health Products Co Ltd	-	Xiangxue Pharm Co Ltd	China	Priv.	P	Sub.	-	-	1	-	-	-	-	-	IMA
2021-12-14	-	-	-	Wuxi Coml Mansion Grp	8E7421	5012	Automobiles and other motor vehicles	China	Foreign	6411	Insurance agents, brokers, and service	China	Foreign	-	-	44	Pending	0	-	-	0.157	-	-	-	-	-	-	-	-	Wuxi Commercial Mansion Group Oriental Automobile Co Ltd	-	Shanghai Juneyao (Group) Ltd	China	Shanghai Dongrui Insurance Agency Co Ltd	-	Shanghai Juneyao (Group) Ltd	China	Sub.	P	Sub.	-	-	1	-	-	-	-	-	IMA
2021-12-14	-	-	-	Hudson Capital Inc	G4645C	6282	Investment advice	China	Foreign	1629	Heavy construction, nec	United States	Delaware	-	-	100	Pending	np	-	-	-	HUSN	HUSN	HUSN	HUSN	-	-	-	-	Hudson Capital Inc	Nasdaq	Hudson Capital Inc	China	Freight Systems Co Ltd	-	Freight Systems Co Ltd	United States	Public	P	Priv.	10	-	1	-	-	-	-	-	MA
2021-12-14	-	-	-	Beijing Hotgen Biotech Co Ltd	2J6540	2835	In vitro and in vivo diagnostic substances	China	Foreign	7372	Prepackaged Software	China	Foreign	-	-	38.099	Pending	63.147	63.147	-	24.074	688068	688068	688068	688068	-	-	-	-	Beijing Hotgen Biotech Co Ltd	SSE STR MK	Beijing Hotgen Biotech Co Ltd	China	Hangzhou Aorui Biotechnology Co Ltd	-	Hangzhou Aorui Biotech Co Ltd	China	Public	P	Priv.	724	-	1	-	-	-	-	-	IMA
2021-12-14	-	-	-	Investor Group	46145M	6799	Investors, nec	China	Foreign	3674	Semiconductors and related devices	China	Foreign	-	-	100	Pending	4617.49	4617.49	-	4620.46	-	-	-	-	-	-	-	-	Investor Group	-	Investor Group	China	Tsinghua Unigroup Ltd	-	Tsinghua University	China	Priv.	P	Sub.	-	-	1	-	-	-	-	-	IMA
2021-12-14	-	-	-	Creditors	22542Z	6799	Investors, nec	China	Foreign	7376	Computer facilities management services	China	Foreign	-	-	18.45	Pending	19274.3	19588.3	-	3616.38	-	-	-	-	000938	000938	000938	000938	Creditors	-	Creditors	China	Unisplendour Corp Ltd	Shenzhen	Unisplendour Corp Ltd	China	Priv.	P	Public	-	-	1	-	15497	-	-	-	IMA
2021-12-14	-	-	-	Investor Group	46145M	6799	Investors, nec	China	Foreign	3724	Aircraft engines and engine parts	China	Foreign	-	-	7.158	Pending	219.415	219.415	-	15.716	-	-	-	-	-	-	001696	001696	Investor Group	-	Investor Group	China	Chongqing Zongshen Aero Engine Manufacturing Co Ltd	-	Chongqing Zongshen Power Mach	China	Priv.	P	Sub.	-	-	1	-	-	-	-	-	IMA
2021-12-14	-	-	-	Creditors	22542Z	6799	Investors, nec	China	Foreign	3674	Semiconductors and related devices	China	Foreign	-	-	6.39	Pending	np	-	-	-	-	-	-	-	002049	002049	002049	002049	Creditors	-	Creditors	China	Unigroup Guoxin Microelectronics Co Ltd	ShenzSME	Unigrp Guoxin Microelectns Co	China	Priv.	P	Public	-	-	1	-	1899	-	-	-	IMA
2021-12-14	-	-	-	Yi Weihua	1M7902	6799	Investors, nec	China	Foreign	3231	Glass products, made of purchased glass	China	Foreign	-	-	11.09	Pending	393.399	361.988	2.96	45.181	-	-	-	-	603773	603773	603773	603773	Yi Weihua	-	Yi Weihua	China	WG Tech (Jiangxi) Co Ltd	Shanghai	WG Tech (Jiangxi) Co Ltd	China	Inv.	P	Public	-	-	1	-	2512	-3.35	1.38	6	IMA
2021-12-14	-	-	-	Creditors	22542Z	6799	Investors, nec	China	Foreign	8299	Schools and educational services, nec	China	Foreign	-	-	18.725	Pending	np	-	-	-	-	-	-	-	000526	000526	000526	000526	Creditors	-	Creditors	China	Xueda (Xiamen) Education Technology Group Co Ltd	Shenzhen	Xueda (Xiamen) Educ Tech Grp	China	Priv.	P	Public	-	-	1	-	11442	-	-	-	IMA
2021-12-14	-	-	-	SCI (Guangzhou) Info Tech Grp	1M8277	7376	Computer facilities management services	China	Foreign	7376	Computer facilities management services	China	Foreign	-	-	29.963	Pending	482.245	565.193	2.134	169.457	-	-	-	-	300550	300550	300550	300550	SCI (Guangzhou) Information Technology Group Co Ltd	-	SCI (Guangzhou) Invest Grp Co	China	Heren Health Co Ltd	ShenzChNxt	Heren Health Co Ltd	China	Sub.	P	Public	-	1	1	-	720	-1.88	-9.65	20.82	IMA
2021-12-14	-	-	-	Shantou Re Hexin Co Ltd	1M8447	6552	Land subdividers and developers, except cemeteries	China	Foreign	6552	Land subdividers and developers, except cemeteries	China	Foreign	-	-	100	Pending	37.694	37.694	-	37.718	-	-	-	-	-	-	002433	002433	Shantou Real Estate Hexin Co Ltd	-	Shantou Re Hexin Co Ltd	China	Shantou Taian Investment Development Co Ltd	-	Guangdong Taiantang Pharm Co	China	Priv.	P	Sub.	-	-	1	-	-	-	-	-	IMA
2021-12-14	-	-	-	Greentown Ppty Mgmt Grp Co Ltd	8E0701	6512	Operators of nonresidential buildings	China	Foreign	1711	Plumbing, heating and air conditioning	China	Foreign	-	-	51	Pending	64.394	64.394	-	32.862	-	-	2869	2869	-	-	-	-	Greentown Property Management Group Co Ltd	-	Greentown Service Group Co Ltd	China	Zhejiang Greentown Architectural Technology Co Ltd	-	Bluetown Ppty Constr Mgmt Grp	China	Sub.	P	Sub.	-	-	1	-	-	-	-	-	IMA
2021-12-14	-	-	-	Shenzhen Qianhai Zhuochuang	1M8295	6799	Investors, nec	China	Foreign	6799	Investors, nec	China	Foreign	-	-	100	Pending	23.559	23.559	-	23.574	-	-	-	-	-	-	-	-	Shenzhen Qianhai Zhuochuang Education Investment Co Ltd	-	Shenzhen Qianhai Zhuochuang	China	Guangdong Sun City Industrial Co Ltd	-	Nanning Yuzhuoqin Educ Dvlp	China	Priv.	P	Sub.	-	-	1	-	-	-	-	-	IMA
2021-12-14	-	-	-	Investor Group	46145M	6799	Investors, nec	China	Foreign	6282	Investment advice	China	Foreign	-	-	24.459	Pending	1220.04	1220.04	-	298.601	-	-	-	-	-	-	-	-	Investor Group	-	Investor Group	China	Sinopharm Finance Co Ltd	-	China Natl Pharm Grp Co Ltd	China	Priv.	P	Sub.	-	-	1	-	-	-	-	-	IMA
2021-12-14	2021-12-22	2021-12-22	-	Luoyang Xinqianglian Slewing	3J0418	3562	Ball and roller bearings	China	Foreign	3711	Motor vehicles and passenger car bodies	China	Foreign	4.5	4.5	4.5	Completed	348.151	348.151	-	15.677	300850	300850	300850	300850	-	-	-	-	Luoyang Xinqianglian Slewing Bearings Co Ltd	ShenzChNxt	Luoyang Xinqianglian Slewing	China	Shandong Jindi Precision Machinery Technology Co Ltd	-	Liaocheng Jindi Entrp Mgmt	China	Public	C	Sub.	1708	-	1	-	-	-	-	-	IMA
2021-12-14	-	-	-	Jinneng Hldg Shanxi Elec	1M7880	4911	Electric services	China	Foreign	4911	Electric services	China	Foreign	-	-	100	Pending	87.35	87.35	-	87.406	000767	000767	000767	000767	-	-	-	-	Jinneng Holding Shanxi Electric Power Co Ltd	Shenzhen	Jinneng Hldg Shanxi Elec	China	Shanxi Tianqiao Hydropower Co Ltd	-	Shanxi State-Owned Capital Op	China	Public	P	Sub.	8048	-	1	-	-	-	-	-	IMA
2021-12-14	-	-	-	Suzhou Jinfu Tech Co Ltd	4F5861	3679	Electronic components, nec	China	Foreign	8731	Commercial physical and biological research	China	Foreign	-	-	100	Pending	np	-	-	25.617	300128	300128	300128	300128	-	-	-	-	Suzhou Jinfu Technology Co Ltd	ShenzChNxt	Suzhou Jinfu Tech Co Ltd	China	Taixing Zhiguang Environmental Protection Technology Co Ltd- Assets	-	Taixing Zhiguang Envi	China	Public	P	Sub.	1548	-	1	-	-	-	-	-	IMA
2021-12-14	-	-	-	Investor Group	46145M	6799	Investors, nec	China	Foreign	3356	Rolling, drawing, & extruding of nonferrous metals	China	Foreign	-	-	56.01	Pending	117.786	117.786	-	66.014	-	-	-	-	-	-	-	-	Investor Group	-	Investor Group	China	Zhejiang Dewei Cemented Carbide Manufacturing Co Ltd	-	Zhejiang Dewei Cemented	China	Priv.	P	Priv.	-	-	1	-	-	-	-	-	IMA
2021-12-14	-	-	-	Investor Group	46145M	6799	Investors, nec	China	Foreign	8071	Medical laboratories	China	Foreign	-	-	16.79	Pending	271.313	271.313	-	45.583	-	-	-	-	-	-	300012	300012	Investor Group	-	Investor Group	China	Shanghai Centre Pinchuang Medical Testing Co Ltd	-	Centre Testing Intl Grp Co	China	Priv.	P	Sub.	-	-	1	-	-	-	-	-	IMA
2021-12-14	-	-	-	Roshow Technology Co Ltd	77838R	3357	Drawing and insulating of nonferrous wire	China	Foreign	3674	Semiconductors and related devices	China	Foreign	-	-	4.67	Pending	201.787	201.787	-	9.43	002617	002617	002617	002617	-	-	-	-	Roshow Technology Co Ltd	ShenzSME	Roshow Technology Co Ltd	China	Hefei Roshow Semiconductor Materials Co Ltd	-	Hefei Roshow Semiconductor	China	Public	P	Priv.	1480	-	1	-	-	-	-	-	IMA
2021-12-14	-	-	-	Shimao Services Holdings Ltd	9J7410	6531	Real estate agents and managers	China	Foreign	6531	Real estate agents and managers	China	Foreign	-	-	100	Pending	259.694	259.694	-	259.862	873	873	-	-	-	-	-	-	Shimao Services Holdings Ltd	Hong Kong	Gemfair Investments Ltd	Hong Kong	Shimao Property Management Co Ltd	-	Gemfair Investments Ltd	Hong Kong	Public	P	Sub.	24334	-	1	-	-	-	-	-	IMA
2021-12-14	-	-	-	Shenzhen Intl Trade Centre	1M7906	6531	Real estate agents and managers	China	Foreign	6531	Real estate agents and managers	China	Foreign	-	-	100	Pending	9.414	9.414	-	9.42	-	-	-	-	-	-	-	-	Shenzhen International Trade Centre Property Management Co Ltd	-	Shenzhen Invest Hldg Co Ltd	China	Shenzhen Shenfubao Property Development Co Ltd	-	Shenzhen Invest Hldg Co Ltd	China	Sub.	P	Sub.	-	-	1	-	-	-	-	-	IMA
2021-12-14	-	-	-	Shenzhen Intl Trade Centre	1M7906	6531	Real estate agents and managers	China	Foreign	6531	Real estate agents and managers	China	Foreign	-	-	100	Pending	3.282	3.282	-	3.284	-	-	-	-	-	-	-	-	Shenzhen International Trade Centre Property Management Co Ltd	-	Shenzhen Invest Hldg Co Ltd	China	Shenzhen Foreign Trade Property Management Co Ltd	-	Shenzhen Invest Hldg Co Ltd	China	Sub.	P	Sub.	-	-	1	-	-	-	-	-	IMA
2021-12-14	-	-	-	Shenzhen Intl Trade Centre	1M7906	6531	Real estate agents and managers	China	Foreign	6531	Real estate agents and managers	China	Foreign	-	-	100	Pending	14.107	14.107	-	14.116	-	-	-	-	-	-	-	-	Shenzhen International Trade Centre Property Management Co Ltd	-	Shenzhen Invest Hldg Co Ltd	China	Shenzhen Property Management Co Ltd	-	Shenzhen Invest Hldg Co Ltd	China	Sub.	P	Sub.	-	-	1	-	-	-	-	-	IMA
2021-12-14	-	-	-	Anhui Fuxiao Industrial Grp	1M4521	6799	Investors, nec	China	Foreign	4952	Sewerage systems	China	Foreign	-	-	6.67	Pending	47.103	47.103	-	3.144	-	-	-	-	-	-	-	-	Anhui Fuxiao Industrial Group Co Ltd	-	Anhui Fuxiao Industrial Grp	China	Anhui Anze Environmental Technology Co Ltd	-	Anhui Fuxiao Industrial Grp	China	Priv.	P	Sub.	-	-	1	-	-	-	-	-	IMA
2021-12-14	2021-12-17	2021-12-17	-	Guangzhou Guangyitang Invest	4F4047	5047	Medical, dental, and hospital equipment & supplies	China	Foreign	6799	Investors, nec	China	Foreign	70	100	70	Completed	1.166	1.166	-	0.817	-	-	-	-	-	-	000150	000150	Guangzhou Guangyitang Investment Co Ltd	-	Guangzhou Guangyitang Invest	China	Shanwei Yihua Lingnan Investment Co Ltd	-	Yihua Healthcare Co Ltd	China	Priv.	C	Sub.	-	-	1	-	-	-	-	-	IMA
2021-12-14	-	-	-	Investor Group	46145M	6799	Investors, nec	China	Foreign	6799	Investors, nec	China	Foreign	-	-	100	Pending	np	-	-	-	-	-	-	-	-	-	-	-	Investor Group	-	Investor Group	China	Ningbo Meishan Free Trade Port Zhishun Equity Investment Partnership LP	-	Ningbo Meishan Free Trade	China	Priv.	P	Sub.	-	-	1	-	-	-	-	-	IMA
2021-12-14	-	-	-	Shenzhen Intl Trade Centre	1M7906	6531	Real estate agents and managers	China	Foreign	7381	Detective, guard, and armored car services	China	Foreign	-	-	100	Pending	0.594	0.594	-	0.594	-	-	-	-	-	-	-	-	Shenzhen International Trade Centre Property Management Co Ltd	-	Shenzhen Invest Hldg Co Ltd	China	Shenzhen Bonded Zone Security Services Co Ltd	-	Shenzhen Invest Hldg Co Ltd	China	Sub.	P	Sub.	-	-	1	-	-	-	-	-	IMA
2021-12-14	-	-	-	Shenzhen Intl Trade Centre	1M7906	6531	Real estate agents and managers	China	Foreign	4941	Water supply	China	Foreign	-	-	100	Pending	3.413	3.413	-	3.415	-	-	-	-	-	-	-	-	Shenzhen International Trade Centre Property Management Co Ltd	-	Shenzhen Invest Hldg Co Ltd	China	Shenzhen Shenfubao Water & Electricity Municipal Service Co Ltd	-	Shenzhen Invest Hldg Co Ltd	China	Sub.	P	Sub.	-	-	1	-	-	-	-	-	IMA
2021-12-14	-	-	-	Investor Group	46145M	6799	Investors, nec	China	Foreign	6411	Insurance agents, brokers, and service	China	Foreign	-	-	35	Pending	2895.24	2895.24	-	1013.99	-	-	-	-	-	-	-	-	Investor Group	-	Investor Group	China	Dinghe Property Insurance Co Ltd	-	Dinghe Ppty Ins Co Ltd	China	Priv.	P	Priv.	-	-	1	-	-	-	-	-	IMA
2021-12-13	2022-01-30	2022-01-30	-	Investor Group	46145M	6799	Investors, nec	China	Foreign	4812	Radiotelephone communications	China	Foreign	100	100	100	Completed	157.159	157.159	-	157.023	-	-	-	-	-	-	-	-	Investor Group	-	Investor Group	China	Weike Terminal Technology (Dongguan) Co Ltd	-	Tinno Technology Group Co Ltd	China	Priv.	C	Sub.	-	-	1	-	-	-	-	-	IMA
2021-12-13	-	-	-	Powder Metallurgy Research	76395Y	3499	Fabricated metal products, nec	China	Foreign	3728	Aircraft parts,equipment	China	Foreign	-	-	31	Pending	0	-	-	5.474	-	-	-	-	-	-	HON	HON HON HONB34 LON	Powder Metallurgy Research Institute of Central South University Ltd	-	Hunan Xingxiang Invest Hldg	China	Honeywell Boyun Aviation System (Hunan) Co Ltd	-	Honeywell International Inc	United States	Sub.	P	J.V.	-	-	1	-	-	-	-	-	IMA
2021-12-13	-	-	-	Shimao Services Holdings Ltd	9J7410	6531	Real estate agents and managers	China	Foreign	6552	Land subdividers and developers, except cemeteries	China	Foreign	-	-	100	Pending	np	-	-	168.263	873	873	-	-	-	-	-	-	Shimao Services Holdings Ltd	Hong Kong	Gemfair Investments Ltd	Hong Kong	Shanghai Shimao Co Ltd- Property Management Business	-	Gemfair Investments Ltd	Hong Kong	Public	P	Sub.	24334	-	1	-	-	-	-	-	IMA
2021-12-13	2021-12-13	2021-12-13	-	Shenyang Yaxing Entrp Mgmt	1M8950	6799	Investors, nec	China	Foreign	6552	Land subdividers and developers, except cemeteries	China	Foreign	100	100	100	Completed	np	-	-	-	-	-	-	-	-	-	-	-	Shenyang Yaxing Enterprise Management Consulting Co Ltd	-	Shenyang Yaxing Entrp Mgmt	China	Shenyang Zhengda Hongyang Real Estate Co Ltd	-	Shenyang Zhengda Hongyang Re	China	Priv.	C	Priv.	-	1	1	-	-	-	-	-	IMA
2021-12-13	2021-12-13	2021-12-13	-	Yixing Envi Protection Ind Co	1M8619	8999	Services, nec	China	Foreign	6799	Investors, nec	China	Foreign	100	100	100	Completed	np	-	-	-	-	-	-	-	-	-	-	-	Yixing Environmental Protection Industry Co Ltd	-	Yixing Envi Protection Ind Co	China	Jiangsu Junyi Biological Technology Co Ltd	-	Jiangsu Junyi Biological Tech	China	Priv.	C	Priv.	-	1	1	-	-	-	-	-	IMA
2021-12-13	-	-	-	Hainan Shunagfeng Re Co Ltd	1M8495	6552	Land subdividers and developers, except cemeteries	China	Foreign	6552	Land subdividers and developers, except cemeteries	China	Foreign	-	-	-	Pending	np	-	-	45.166	-	-	-	-	-	-	-	-	Hainan Shunagfeng Real Estate Co Ltd	-	Alltogether Land Co Ltd	China	Wanning Guorui Real Estate Development Co Ltd	-	Alltogether Land Co Ltd	China	Sub.	P	Sub.	-	-	1	-	-	-	-	-	IMA
2021-12-13	2021-12-13	2021-12-13	-	Cloopen Group Holding Ltd	18900M	7372	Prepackaged Software	China	Foreign	7374	Data processing services	China	Foreign	100	100	100	Completed	np	-	-	-	RAAS	RAAS	RAAS	RAAS	-	-	-	-	Cloopen Group Holding Ltd	New York	Cloopen Group Holding Ltd	China	Beijing Zhuge Yunyou Technology Co Ltd	-	Beijing Zhuge Yunyou Tech Co	China	Public	C	Priv.	1194	-	1	-	-	-	-	-	IMA
2021-12-13	2021-12-13	2021-12-13	-	Suzhou Rongxin Constr Dvlp Co	7L4672	6552	Land subdividers and developers, except cemeteries	China	Foreign	2834	Pharmaceutical preparations	China	Foreign	-	-	-	Completed	np	-	-	-	-	-	-	-	-	-	-	-	Suzhou Rongxin Construction Development Co Ltd	-	Suzhou Rongxin Constr Dvlp Co	China	Suzhou Dongrui Pharmaceutical Technology Co Ltd	-	Suzhou Dongrui Pharm Tech Co	China	Priv.	C	Priv.	-	1	1	-	-	-	-	-	IMA
2021-12-13	-	-	-	China MeiDong Auto Hldngs Ltd	7A3552	5511	Motor vehicle dealers (new and used)	China	Foreign	5511	Motor vehicle dealers (new and used)	China	Foreign	-	-	100	Pending	581.487	581.487	-	580.985	1268	1268	-	-	-	-	-	-	China MeiDong Auto Holdings Ltd	Hong Kong	Fiducia Suisse SA	Switzerland	StarChase Motorsports Ltd	-	Wearnes-StarChase Ltd	Singapore	Public	P	Sub.	5085	-	1	-	-	-	-	-	IMA
2021-12-13	2021-12-13	2021-12-13	-	Investor Group	46145M	6799	Investors, nec	China	Foreign	5411	Grocery stores	China	Foreign	-	-	-	Completed	np	-	-	100	-	-	-	-	-	-	-	-	Investor Group	-	Investor Group	China	Beijing Jinyi Network Technology Co Ltd	-	Beijing Jinyi Network Tech Co	China	Priv.	C	Priv.	-	-	1	-	-	-	-	-	IMA
2021-12-13	-	-	-	Lishang Guochao (Zhejiang)	5L1972	8742	Management consulting services	China	Foreign	5099	Durable goods, nec	China	Foreign	-	-	39	Pending	9.052	9.052	-	3.527	-	-	-	-	-	-	-	-	Lishang Guochao (Zhejiang) Holdings Co Ltd	-	Honglou Group Co Ltd	China	Hainan Lvtou Black Tiger Technology Co Ltd	-	Hainan Lvtou Duty Free Prod	China	Sub.	P	Sub.	-	-	1	-	-	-	-	-	IMA
2021-12-13	2021-12-13	2021-12-13	-	Suzhou Longhou Mach Co Ltd	1M8614	3568	Mechanical power transmission equipment, nec	China	Foreign	2353	Hats, caps, and millinery	China	Foreign	-	-	-	Completed	np	-	-	-	-	-	-	-	-	-	8916	8916	Suzhou Longhou Machinery Co Ltd	-	Suzhou Longhou Mach Co Ltd	China	Guanglong Down Feather Products (Suzhou) Co Ltd	-	Kwong Lung Enterprise Co Ltd	Taiwan	Priv.	C	Sub.	-	1	1	-	-	-	-	-	IMA
2021-12-13	2021-12-13	2021-12-13	-	Nantong Haimen Water Envi	1M9088	8999	Services, nec	China	Foreign	2281	Yarn spinning mills	China	Foreign	100	100	100	Completed	np	-	-	-	-	-	-	-	-	-	-	-	Nantong Haimen Water Environmental Holding Co Ltd	-	Nantong Haimen Water Envi	China	Longwei Fufang Fiber (Haimen) Co Ltd	-	Longwei Fufang Fiber (Haimen)	China	Priv.	C	Priv.	-	1	1	-	-	-	-	-	IMA
2021-12-13	2021-12-13	2021-12-13	-	Kashi Distant International	5A6205	4213	Trucking, except local	China	Foreign	8742	Management consulting services	China	Foreign	100	100	100	Completed	np	-	-	-	-	-	-	-	-	-	-	-	Kashi Distant International Logistics Co Ltd	-	Kashi Distant International	China	Kashgar New Cooperation Datang International Logistics Co Ltd	-	Kashgar New Coop Datang Intl	China	Priv.	C	Priv.	-	1	1	-	-	-	-	-	IMA
2021-12-13	-	-	-	Changzhou Almaden Co Ltd	15968L	3674	Semiconductors and related devices	China	Foreign	3231	Glass products, made of purchased glass	China	Foreign	-	-	100	Pending	np	-	-	-	002623	002623	002623	002623	-	-	-	-	Changzhou Almaden Co Ltd	ShenzSME	Changzhou Almaden Co Ltd	China	Fengyang Guigu Intelligence Co Ltd	-	Shouguang Lingda Info Tech	China	Public	P	Sub.	804	-	1	-	-	-	-	-	IMA
2021-12-13	-	-	-	Investor Group	46145M	6799	Investors, nec	China	Foreign	7389	Business services, nec	China	Foreign	-	-	87.47	Pending	25.154	25.154	-	21.983	-	-	-	-	-	-	-	-	Investor Group	-	Investor Group	China	Hunan Aircraft Takeoff & Landing System Technology R&D Co Ltd	-	Hunan Xingxiang Invest Hldg	China	Priv.	P	Sub.	-	-	1	-	-	-	-	-	IMA
2021-12-11	2022-01-11	2022-01-11	-	Lv Renhong	1M7562	6799	Investors, nec	China	Foreign	8742	Management consulting services	China	Foreign	49	49	49	Completed	7.851	7.851	-	3.847	-	-	-	-	-	-	002871	002871	Lv Renhong	-	Lv Renhong	China	Qingdao Jiju Electromechanical Co Ltd	-	Qingdao Weflo Valve Co Ltd	China	Inv.	C	Sub.	-	-	1	-	-	-	-	-	IMA
2021-12-11	-	-	-	Shanghai DZH Ltd	5C6551	7374	Data processing services	China	Foreign	7376	Computer facilities management services	China	Foreign	-	-	75	Pending	16.487	16.487	-	12.366	601519	601519	601519	601519	-	-	-	-	Shanghai DZH Ltd	Shanghai	Shanghai DZH Ltd	China	iDou Technology (Shanghai) Co Ltd	-	iDou Tech (Shanghai) Co Ltd	China	Public	P	Priv.	980	-	1	-	-	-	-	-	IMA
2021-12-11	2021-12-31	2021-12-31	-	Changzhou Xingang Econ Dvlp	0F8019	7379	Computer related services,nec	China	Foreign	3241	Cement, hydraulic	China	Foreign	100	100	100	Completed	6.107	6.107	-	6.107	-	-	-	-	-	-	002671	002671	Changzhou Xingang Economic Development Co Ltd	-	Chang Changzhou Binjiang	China	Changzhou Zequan New Material Co Ltd	-	Shandong Longquan Pipeline	China	Sub.	C	Sub.	-	-	1	-	-	-	-	-	IMA
2021-12-11	-	-	-	INESA (Group) Co Ltd	7E3515	7375	Information retrieval services	China	Foreign	7376	Computer facilities management services	China	Foreign	-	-	43.75	Pending	2.071	2.071	-	0.906	-	-	-	-	-	-	-	-	INESA (Group) Co Ltd	-	INESA (Group) Co Ltd	China	Shanghai INESA Artificial Intelligence Innovation Institute Co Ltd	-	INESA (Group) Co Ltd	China	Priv.	P	J.V.	-	-	1	-	-	-	-	-	IMA
2021-12-11	-	-	-	NanHua Bio-medicine Co Ltd	3E4996	2835	In vitro and in vivo diagnostic substances	China	Foreign	2834	Pharmaceutical preparations	China	Foreign	-	-	100	Pending	np	-	-	-	000504	000504	000504	000504	-	-	002411	002411	NanHua Bio-Medicine Co Ltd	Shenzhen	NanHua Bio-medicine Co Ltd	China	YanAn Bicon Pharmaceutical Listed Co- Pharmaceutical Assets	-	YanAn Bicon Pharm Listed Co	China	Public	P	Sub.	395	-	1	-	-	-	-	-	IMA
2021-12-11	-	-	-	Henan Zhongrui Holding Co Ltd	2M1612	8742	Management consulting services	China	Foreign	7629	Electrical and electronic repair shops, nec	China	Foreign	-	-	100	Pending	129.417	129.417	-	129.417	-	-	-	-	-	-	002383	002383	Henan Zhongrui Holding Co Ltd	-	Henan Zhongrui Holding Co Ltd	China	Zhengzhou Hangkong Gangqu Xingpai Technology Co Ltd	-	Beijing Unistrong Science &	China	Priv.	P	Sub.	-	-	1	-	-	-	-	-	IMA
2021-12-11	2021-12-20	2021-12-20	-	Beijing Lifu Wealth Asset	2M0880	6799	Investors, nec	China	Foreign	5149	Groceries and related products, nec	China	Foreign	5	5	5	Completed	590.397	617.619	1.052	30.881	-	-	-	-	600381	600381	600381	600381	Beijing Lifu Wealth Asset Management Co Ltd	-	Beijing Lifu Wealth Asset	China	Qinghai Spring Medicinal Resources Technology Co Ltd	Shanghai	Qinghai Spring Medicinal	China	Priv.	C	Public	-	-	1	-	173	-10.31	-9.34	7.89	IMA
2021-12-11	2022-01-26	2022-01-26	-	Shanghai Linjun Electn Tech	7J0701	7376	Computer facilities management services	China	Foreign	1622	Bridge, tunnel, and elevated highway construction	China	Foreign	5.466	12.389	5.466	Completed	1112.73	1081	0.813	59.098	-	-	-	-	600106	600106	600106	600106	Shanghai Linjun Electronic Technology Co Ltd	-	Shanghai Linjun Electn Tech	China	Chongqing Road & Bridge Co Ltd	Shanghai	Chongqing Road & Bridge Co Ltd	China	Priv.	C	Public	-	-	1	-	140	21.88	46.74	103.14	IMA
2021-12-11	2021-12-27	2021-12-27	-	Shanghai Linjun Electn Tech	7J0701	7376	Computer facilities management services	China	Foreign	1622	Bridge, tunnel, and elevated highway construction	China	Foreign	6.922	6.922	6.922	Completed	1112.73	1081	0.813	74.831	-	-	-	-	600106	600106	600106	600106	Shanghai Linjun Electronic Technology Co Ltd	-	Shanghai Linjun Electn Tech	China	Chongqing Road & Bridge Co Ltd	Shanghai	Chongqing Road & Bridge Co Ltd	China	Priv.	C	Public	-	-	1	-	140	21.88	46.74	103.14	IMA
2021-12-11	2021-12-14	2021-12-14	-	Shaanxi Kanghui Pharm Co Ltd	8C6733	2834	Pharmaceutical preparations	China	Foreign	2834	Pharmaceutical preparations	China	Foreign	10.714	10.714	10.714	Completed	43.968	43.968	-	4.711	603139	603139	603139	603139	-	-	-	-	Shaanxi Kanghui Pharmaceutical Co Ltd	Shanghai	Shaanxi Kanghui Pharm Co Ltd	China	Hubei Kelai Biopharmaceutical Co Ltd	-	Yiwei Kangyuan (Beijing)	China	Public	C	Sub.	742	-	1	-	-	-	-	-	IMA
2021-12-11	2021-12-31	2021-12-31	-	Guangzhou Tinci Materials Tech	39828F	2869	Industrial organic chemicals, nec	China	Foreign	2822	Synthetic rubber (vulcanizable elastomers)	China	Foreign	23.704	82.964	23.704	Completed	329.962	329.962	-	78.214	002709	002709	002709	002709	-	-	002709	002709	Guangzhou Tinci Materials Technology Co Ltd	ShenzSME	Guangzhou Tinci Materials Tech	China	Zhejiang Tianshuo Fluorosilicone New Material Technology Co Ltd	-	Guangzhou Tinci Materials Tech	China	Public	C	Sub.	2933	-	1	-	-	-	-	-	IMA
2021-12-11	-	-	-	LBX Pharmacy Chain Joint	50892J	5912	Drug stores and proprietary stores	China	Foreign	5912	Drug stores and proprietary stores	China	Foreign	-	-	72	Pending	np	-	-	-	603883	603883	603883	603883	-	-	-	-	LBX Pharmacy Chain Joint Stock Co	Shanghai	LBX Pharmacy Chain Joint	China	Hunan Huairen Great Health Industry Development Co Ltd	-	Hunan Huairen Great Health	China	Public	P	Priv.	27212	-	1	-	-	-	-	-	IMA
2021-12-11	-	-	-	Investor Group	46145M	6799	Investors, nec	China	Foreign	7379	Computer related services,nec	China	Foreign	-	-	48.15	Pending	27.144	27.144	-	13.07	-	-	-	-	-	-	600879	600879	Investor Group	-	Investor Group	China	Aerospace Internet Of Things Technology Co Ltd	-	China Aerospace Times Electns	China	Priv.	P	Sub.	-	-	1	-	-	-	-	-	IMA
2021-12-11	2022-01-07	2022-01-07	-	Well Lead Med Co Ltd	9A0060	3841	Surgical and medical instruments and apparatus	China	Foreign	3841	Surgical and medical instruments and apparatus	China	Foreign	51.474	54.816	51.474	Completed	9.303	9.303	-	4.788	603309	603309	603309	603309	-	-	-	-	Well Lead Medical Co Ltd	Shanghai	Well Lead Med Co Ltd	China	Medsure Medical Technology Co Ltd	-	Medsure Med Tech Co Ltd	China	Public	C	Priv.	2755	-	1	-	-	-	-	-	IMA
2021-12-11	2022-01-07	2022-01-07	-	Wuhan Sanzhen Ind Hldg Co Ltd	98250L	4941	Water supply	China	Foreign	1622	Bridge, tunnel, and elevated highway construction	China	Foreign	100	100	100	Completed	121.237	121.237	-	121.237	600168	600168	600168	600168	-	-	-	-	Wuhan Sanzhen Industry Holding Co Ltd	Shanghai	Wuhan Sanzhen Ind Hldg Co Ltd	China	Wuhan Water Construction Engineering Co Ltd	-	Wuhan Urban Constr Invest &	China	Public	C	Sub.	1027	-	1	-	-	-	-	-	IMA
2021-12-11	2021-12-11	2021-12-11	-	Investor Group	46145M	6799	Investors, nec	China	Foreign	3692	Primary batteries, dry and wet	China	Foreign	-	-	-	Completed	np	-	-	942.137	-	-	-	-	-	-	-	-	Investor Group	-	Investor Group	China	SVOLT Energy Technology Co Ltd	-	Baoding Great Wall Hldg Grp	China	Priv.	C	Sub.	-	-	1	-	-	-	-	-	IMA
2021-12-11	-	-	-	Yunnan Invest Constr Co Ltd	7E9426	6799	Investors, nec	China	Foreign	6552	Land subdividers and developers, except cemeteries	China	Foreign	-	-	20	Pending	19.847	19.847	-	3.969	-	-	-	-	-	-	-	-	Yunnan Investment Construction Co Ltd	-	Yunnan Invest Hldg Grp Co Ltd	China	Kunming Zhengcheng Real Estate Development Co Ltd	-	Kunming Zhengcheng Re Dvlp Co	China	Sub.	P	Priv.	-	-	1	-	-	-	-	-	IMA
2021-12-11	-	-	-	Beijing Jiuting Chenghuan	1M9124	4225	General warehousing and storage	China	Foreign	8748	Business consulting services, nec	China	Foreign	-	-	100	Pending	22.925	22.925	-	22.925	-	-	-	-	-	-	603200	603200	Beijing Jiuting Chenghuan Technology Development Co Ltd	-	Beitu Consulting (Beijing) Co	China	Zhejiang Bodu Technology Co Ltd	-	Shanghai Emperor of Cleaning	China	Sub.	P	Sub.	-	-	1	-	-	-	-	-	IMA
2021-12-11	-	-	-	Investor Group	46145M	6799	Investors, nec	China	Foreign	3728	Aircraft parts,equipment	China	Foreign	-	-	11.99	Pending	196.442	196.442	-	23.553	-	-	-	-	-	-	600372	600372	Investor Group	-	Investor Group	China	Chengdu CAIC Electronics Co Ltd	-	China Avionics System Co Ltd	China	Priv.	P	Sub.	-	-	1	-	-	-	-	-	IMA
2021-12-11	-	-	-	Lei Peizhong	2M2808	6799	Investors, nec	China	Foreign	3949	Sporting and athletic goods, nec	China	Foreign	-	-	51	Pending	0.092	0.092	-	0.047	-	-	-	-	-	-	300716	300716	Lei Peizhong	-	Lei Peizhong	China	Dongguan Guoli Flying Knitting Products Co Ltd	-	Guangdong Guoli Science &	China	Inv.	P	Sub.	-	-	1	-	-	-	-	-	IMA
2021-12-11	-	-	-	Investor Group	46145M	6799	Investors, nec	China	Foreign	6799	Investors, nec	China	Foreign	-	-	39.354	Pending	11.193	11.193	-	4.405	-	-	-	-	-	-	603017	603017	Investor Group	-	Investor Group	China	Suzhou Yuanke No 1 Infrastructure Investment Partnership LP	-	ARTS Group Co Ltd	China	Priv.	P	Sub.	-	-	1	-	-	-	-	-	IMA
2021-12-10	2021-12-28	2021-12-28	-	Investor Group	46145M	6799	Investors, nec	China	Foreign	7375	Information retrieval services	China	Foreign	25.995	25.995	25.995	Completed	np	-	-	-	-	-	-	-	002072	002072	002072	002072	Investor Group	-	Investor Group	China	Kairuide Holding Co Ltd	ShenzSME	Kairuide Holding Co Ltd	China	Priv.	C	Public	-	-	1	-	21	-	-	-	IMA
2021-12-10	2021-12-31	2021-12-31	-	Investor Group	46145M	6799	Investors, nec	China	Foreign	7376	Computer facilities management services	China	Foreign	34.5	34.5	34.5	Completed	73.801	73.801	-	25.427	-	-	-	-	-	-	002425	002425	Investor Group	-	Investor Group	China	Hangzhou Huanwen Technology Co Ltd	-	Kaiser (China) Culture Co Ltd	China	Priv.	C	Sub.	-	-	1	-	-	-	-	-	IMA
2021-12-10	2021-12-25	2021-12-25	-	Investor Group	46145M	6799	Investors, nec	China	Foreign	3357	Drawing and insulating of nonferrous wire	China	Foreign	7.341	7.341	7.341	Completed	1491.17	843.104	-	61.81	-	-	-	-	002309	002309	002309	002309	Investor Group	-	Investor Group	China	Jiangsu Zhongli Group Co Ltd	ShenzSME	Jiangsu Zhongli Group Co Ltd	China	Priv.	C	Public	-	-	1	-	6554	-	-	-	IMA
2021-12-10	-	-	-	Hubei Forbon Tech Co Ltd	49042A	2819	Industrial inorganic chemicals, nec	China	Foreign	2816	Inorganic pigments	China	Foreign	-	-	70	Pending	19.628	19.628	-	13.721	300387	300387	300387	300387	-	-	-	-	Hubei Forbon Technology Co Ltd	ShenzChNxt	Hubei Forbon Tech Co Ltd	China	Xiangyu Biotechnology (Yueyang) Co Ltd	-	Hunan Xiangyu Tech Co Ltd	China	Public	P	Sub.	320	-	1	-	-	-	-	-	IMA
2021-12-10	2021-12-21	2021-12-21	-	Investor Group	46145M	6799	Investors, nec	China	Foreign	3661	Telephone&telegraph apparatus	China	Foreign	47.953	47.953	47.953	Completed	62.809	62.809	-	30.078	-	-	-	-	-	-	002151	002151	Investor Group	-	Investor Group	China	Shijiazhuang Incomm Microwave Technology Co Ltd	-	Beijing BDStar Navigation Co	China	Priv.	C	Sub.	-	-	1	-	-	-	-	-	IMA
2021-12-10	-	-	-	Ningbo Ronbay New Energy Tech	2J8120	3692	Primary batteries, dry and wet	China	Foreign	1796	Installation or erection of bldg. equipment, nec	China	Foreign	-	-	70	Pending	9.354	9.354	-	6.539	688005	688005	688005	688005	-	-	-	-	Ningbo Ronbay New Energy Technology Co Ltd	SSE STR MK	Ningbo Ronbay New Energy Tech	China	Jiangsu Fenggu Energy Saving Technology Co Ltd	-	Jiangsu Fenggu Energy Saving	China	Public	P	Priv.	1801	-	1	-	-	-	-	-	IMA
2021-12-10	2021-12-17	2021-12-17	-	Husdow Hldg Ltd	2M0946	6799	Investors, nec	China	Foreign	6111	Federal and federally-sponsored credit agencies	China	Foreign	25	25	25	Completed	46.668	46.668	-	11.651	-	-	-	-	-	-	-	-	Husdow Holdings Ltd	-	Husdow Hldg Ltd	China	Keen Best Investments Ltd	-	Keen Best Invests Ltd	China	Priv.	C	Priv.	-	-	1	-	-	-	-	-	IMA
2021-12-10	2022-01-12	2022-01-12	-	Fujian Dingchuang Hldg Co Ltd	9J9744	6799	Investors, nec	China	Foreign	3674	Semiconductors and related devices	China	Foreign	15.614	52.875	15.614	Completed	26.693	26.693	-	4.162	-	-	300706	300706	-	-	-	-	Fujian Dingchuang Holding Co Ltd	-	Fujian Acetron New Materials	China	Changzhou Sujing Electronic Material Co Ltd	-	Changzhou Sujing Electn	China	Sub.	C	Priv.	-	-	1	-	-	-	-	-	IMA
2021-12-10	2021-12-29	2021-12-29	-	Investor Group	46145M	6799	Investors, nec	China	Foreign	6799	Investors, nec	China	Foreign	43	45	43	Completed	15.702	15.702	-	6.743	-	-	-	-	-	-	-	-	Investor Group	-	Investor Group	China	Hangzhou Jiafu Zeshu Equity Investment Partnership LP	-	Hangzhou Jiafu Zeshu Eq	China	Priv.	C	Priv.	-	-	1	-	-	-	-	-	IMA
2021-12-10	-	-	-	Beijing United Rongbang New	6K8521	1629	Heavy construction, nec	China	Foreign	1623	Water, sewer, pipeline & utility line construction	China	Foreign	-	-	100	Pending	36.678	36.678	-	36.628	-	-	686	686	-	-	-	-	Beijing United Rongbang New Energy Technology Co Ltd	-	Beijing Energy Intl Hldg Co	Hong Kong	Heshun County Sineng Wind Energy Co Ltd	-	MAIF 2 Invests Greater China 2	China	Sub.	P	Sub.	-	-	1	-	-	-	-	-	IMA
2021-12-10	-	-	-	Beijing United Rongbang New	6K8521	1629	Heavy construction, nec	China	Foreign	1623	Water, sewer, pipeline & utility line construction	China	Foreign	-	-	100	Pending	30.353	30.353	-	30.311	-	-	686	686	-	-	-	-	Beijing United Rongbang New Energy Technology Co Ltd	-	Beijing Energy Intl Hldg Co	Hong Kong	Pianguan County Sineng Wind Energy Co Ltd	-	MAIF 2 Invests Greater China 2	China	Sub.	P	Sub.	-	-	1	-	-	-	-	-	IMA
2021-12-10	-	-	-	Beijing United Rongbang New	6K8521	1629	Heavy construction, nec	China	Foreign	1623	Water, sewer, pipeline & utility line construction	China	Foreign	-	-	100	Pending	33.286	33.286	-	33.241	-	-	686	686	-	-	-	-	Beijing United Rongbang New Energy Technology Co Ltd	-	Beijing Energy Intl Hldg Co	Hong Kong	Hunyuan Sineng New Energy Co Ltd	-	MAIF 2 Invests Greater China 2	China	Sub.	P	Sub.	-	-	1	-	-	-	-	-	IMA
2021-12-10	-	-	-	Beijing United Rongbang New	6K8521	1629	Heavy construction, nec	China	Foreign	1623	Water, sewer, pipeline & utility line construction	China	Foreign	-	-	100	Pending	41.154	41.154	-	41.098	-	-	686	686	-	-	-	-	Beijing United Rongbang New Energy Technology Co Ltd	-	Beijing Energy Intl Hldg Co	Hong Kong	Yangqu County Weilan New Energy Co Ltd	-	MAIF 2 Invests Greater China 2	China	Sub.	P	Sub.	-	-	1	-	-	-	-	-	IMA
2021-12-10	-	-	-	Guizhou Zhenhua Qunying Radio	1M6504	3625	Relays and industrial controls	China	Foreign	3541	Machine tools, metal cutting types	China	Foreign	-	-	100	Pending	np	-	-	2.201	-	-	000733	000733	-	-	-	-	Guizhou Zhenhua Qunying Radio Appliance Co Ltd (State-Owned No 891 Factory)	-	China Zhenhua (Grp) Science &	China	Guizhou Zhenhua Jiuda Transmission Co Ltd- Fixed Assets	-	China Electronics Corp	China	Sub.	P	Sub.	-	-	1	-	-	-	-	-	IMA
2021-12-10	-	-	-	Zhejiang Crystal-Optech Co Ltd	20663J	3674	Semiconductors and related devices	China	Foreign	3589	Service industry machines, nec	Japan	Foreign	-	-	100	Pending	np	-	-	6.93	002273	002273	002273	002273	-	-	6235	6235	Zhejiang Crystal-Optech Co Ltd	ShenzSME	Zhejiang Crystal-Optech Co Ltd	China	Optorun Co Ltd- Coating Equipment	-	Optorun Co Ltd	Japan	Public	P	Sub.	6062	-	1	-	-	-	-	-	IMA
2021-12-10	-	-	-	Investor Group	46145M	6799	Investors, nec	China	Foreign	8711	Engineering services	China	Foreign	-	-	100	Pending	7.616	7.616	-	7.605	-	-	-	-	-	-	300044	300044	Investor Group	-	Investor Group	China	Anhui Zhongqian Construction Engineering Co Ltd	-	Shenzhen Sunwin Intelligent Co	China	Priv.	P	Sub.	-	-	1	-	-	-	-	-	IMA
2021-12-10	-	-	-	Shenzhen King Explorer	81424Q	3559	Special industry machinery, nec	China	Foreign	5039	Construction materials, nec	China	Foreign	-	-	73.61	Pending	8.515	8.515	-	6.259	002917	002917	002917	002917	-	-	-	-	Shenzhen King Explorer Science &Technology Corp	ShenzSME	Shenzhen King Explorer	China	Tianjin Techton Civil Blasting Equipment Co Ltd	-	Beijing State-Owned Capital	China	Public	P	Sub.	1163	-	1	-	-	-	-	-	IMA
2021-12-10	-	-	-	Shenzhen Hui Chuang Da Tech	7C9967	3081	Unsupported plastics film and sheet	China	Foreign	3678	Electronic connectors	China	Foreign	-	-	100	Pending	62.809	62.809	-	62.723	300909	300909	300909	300909	-	-	-	-	Shenzhen Hui Chuang Da Technology Co Ltd	Shenzhen	Shenzhen Hui Chuang Da Tech	China	Dongguan Xinweixing Electronics Co Ltd	-	Dongguan Xinweixing Electns	China	Public	P	Priv.	1312	-	1	-	-	-	-	-	IMA
2021-12-10	-	-	-	Sunwave Communications Co Ltd	99116W	4899	Communications services, nec	China	Foreign	7376	Computer facilities management services	China	Foreign	-	-	8.886	Pending	10.178	10.178	-	0.903	002115	002115	002115	002115	-	-	002115	002115	Sunwave Communications Co Ltd	ShenzSME	Sunwave Communications Co Ltd	China	Zhejiang Sanwei Communication Technology Co Ltd	-	Sunwave Communications Co Ltd	China	Public	P	Sub.	1059	-	1	-	-	-	-	-	IMA
2021-12-10	2022-01-05	2022-01-05	-	CNNP Rich Energy Corp Ltd	9K2689	4911	Electric services	China	Foreign	1623	Water, sewer, pipeline & utility line construction	China	Foreign	100	100	100	Completed	33.697	33.697	-	98.099	-	-	-	-	-	-	-	-	CNNP Rich Energy Corp Ltd	-	China National Nuclear Corp	China	Xinjiang Jiuzhou Fangyuan New Energy Co Ltd	-	Ningjin Cnty Jingtaifu Tech	China	Sub.	C	Sub.	-	-	1	-	-	-	-	-	IMA
2021-12-10	2022-01-05	2022-01-05	-	CNNP Rich Energy Corp Ltd	9K2689	4911	Electric services	China	Foreign	1623	Water, sewer, pipeline & utility line construction	China	Foreign	100	100	100	Completed	7.066	7.066	-	42.864	-	-	-	-	-	-	-	-	CNNP Rich Energy Corp Ltd	-	China National Nuclear Corp	China	Hoboksar Mongolian Autonomous County Haitianda Photovoltaic Power Generation Co Ltd	-	Ningjin Cnty Jingtaifu Tech	China	Sub.	C	Sub.	-	-	1	-	-	-	-	-	IMA
2021-12-10	2022-01-05	2022-01-05	-	CNNP Rich Energy Corp Ltd	9K2689	4911	Electric services	China	Foreign	4911	Electric services	China	Foreign	100	100	100	Completed	4.554	4.554	-	28.948	-	-	-	-	-	-	-	-	CNNP Rich Energy Corp Ltd	-	China National Nuclear Corp	China	Beitun Haitianda Photovoltaic Power Generation Co Ltd	-	Ningjin Cnty Jingtaifu Tech	China	Sub.	C	Sub.	-	-	1	-	-	-	-	-	IMA
2021-12-10	2022-01-11	2022-01-11	-	Chutian Dragon Co Ltd	2K5294	3674	Semiconductors and related devices	China	Foreign	7372	Prepackaged Software	China	Foreign	10	10	10	Completed	28.264	28.264	-	2.823	003040	003040	-	-	-	-	-	-	Chutian Dragon Co Ltd	ShenzSME	Zhengzhou Xianghongwan Entrp	China	E-Cube (Hainan) Technology Co Ltd	-	E-Cube (Hainan) Tech Co Ltd	China	Public	C	Priv.	-	-	1	-	-	-	-	-	IMA
2021-12-10	-	-	-	Wuxi Weidong Robot Co Ltd	1M7331	7372	Prepackaged Software	China	Foreign	3841	Surgical and medical instruments and apparatus	China	Foreign	-	-	17.225	Pending	37.293	37.293	-	6.415	-	-	-	-	-	-	-	-	Wuxi Weidong Robot Co Ltd	-	Wuxi Weidong Robot Co Ltd	China	Jiangsu Hagong Yaoji Technology Co Ltd	-	Jiangsu Hagong Yaoji Tech Co	China	Priv.	P	Priv.	-	-	1	-	-	-	-	-	IMA
2021-12-10	-	-	-	Investor Group	46145M	6799	Investors, nec	China	Foreign	1541	Industrial buildings and warehouses	China	Foreign	-	-	50.808	Pending	nm	6.166	0.002	40.016	-	-	-	-	153	153	153	153	Investor Group	-	Investor Group	China	China Saite Group Co Ltd	Hong Kong	China Saite Group Co Ltd	China	Priv.	P	Public	-	-	1	-	-	-	-	-	IMA
2021-12-10	-	-	-	Chen Ke Ming Food Mnfg Co Ltd	1M6485	2099	Food preparations, nec	China	Foreign	6726	Investment offices, nec	China	Foreign	-	-	4.35	Pending	180.486	180.486	-	7.84	002661	002661	002661	002661	-	-	603517	603517	Chen Ke Ming Food Manufacturing Co Ltd	ShenzSME	Chen Ke Ming Food Mnfg Co Ltd	China	Chengdu Xinjin Siyiwu Equity Investment Fund Partnership LP	-	Juewei Food Co Ltd	China	Public	P	Sub.	4987	-	1	-	-	-	-	-	IMA
2021-12-10	-	-	-	Anhui Zhongding Hldg (Grp) Co	03500H	6799	Investors, nec	China	Foreign	3011	Tires and inner tubes	Japan	Foreign	-	-	100	Pending	np	-	-	-	-	-	-	-	-	-	5108	5108 5108 5108	Anhui Zhongding Holding (Group) Co Ltd	-	Anhui Zhongding Hldg (Grp) Co	China	Bridgestone Corp-Anti Vibration Rubber Business	-	Bridgestone Corp	Japan	Priv.	P	Sub.	10000	-	1	-	-	-	-	-	IMA
2021-12-10	2022-01-21	2022-01-21	-	Investor Group	46145M	6799	Investors, nec	China	Foreign	5047	Medical, dental, and hospital equipment & supplies	China	Foreign	51	51	51	Completed	13.83	13.83	-	7.044	-	-	-	-	-	-	300439	300439	Investor Group	-	Investor Group	China	Zhejiang Yongjie Medical Devices Co Ltd	-	MedSys Biotech Co Ltd	China	Priv.	C	Sub.	-	-	1	-	-	-	-	-	IMA
2021-12-09	-	-	-	Shanghai Fosun Pharm	82065Y	2834	Pharmaceutical preparations	China	Foreign	8731	Commercial physical and biological research	China	Foreign	-	-	87	Pending	0.721	0.721	-	0.631	-	-	600196	2196 600196	-	-	-	-	Shanghai Fosun Pharmaceutical Industrial Development Co Ltd	-	Shanghai Fosun Pharm (Grp) Co	China	Shanghai Xingchuang Health Technology Co Ltd	-	Fosun Interntional Hldgs Ltd	China	Sub.	P	Sub.	-	-	1	-	-	-	-	-	IMA
2021-12-09	-	-	-	Heilongjiang Jiuzhou	1M6200	4911	Electric services	China	Foreign	4911	Electric services	China	Foreign	-	-	-	Pending	np	-	-	-	-	-	300040	300040	-	-	300040	300040	Heilongjiang Jiuzhou Comprehensive Intelligent Energy Co Ltd	-	Harbin Jiuzhou Group Co Ltd	China	Qiqihar Jiuzhou Environment Energy Co Ltd	-	Harbin Jiuzhou Group Co Ltd	China	Sub.	P	Sub.	-	-	1	-	-	-	-	-	IMA
2021-12-09	2021-12-30	2021-12-30	-	State Power Invest Corp	1M6171	6282	Investment advice	China	Foreign	4911	Electric services	China	Foreign	51	51	51	Completed	28.51	28.51	-	14.617	-	-	-	-	-	-	300040	300040	State Power Investment Corporation Heilongjiang Lvtuo New Energy Co Ltd	-	State Power Invest Corp Ltd	China	Qiqihar Jiuzhou Environment Energy Co Ltd	-	Harbin Jiuzhou Group Co Ltd	China	Sub.	C	Sub.	-	-	1	-	-	-	-	-	IMA
2021-12-09	2021-12-30	2021-12-30	-	Investor Group	46145M	6799	Investors, nec	China	Foreign	4911	Electric services	China	Foreign	100	100	100	Completed	np	-	-	-	-	-	-	-	-	-	300040	300040	Investor Group	-	Investor Group	China	Qiqihar Jiuzhou Public Utilities Co Ltd	-	Harbin Jiuzhou Group Co Ltd	China	Priv.	C	Sub.	-	-	1	-	-	-	-	-	IMA
2021-12-09	-	-	-	Wuhan Raycus Fiber Laser Tech	75817T	3699	Electric equipment, nec	China	Foreign	3674	Semiconductors and related devices	China	Foreign	-	-	15	Pending	65.232	65.232	-	9.837	300747	300747	300747	300747	-	-	300747	300747	Wuhan Raycus Fiber Laser Technologies Co Ltd	ShenzChNxt	Wuhan Raycus Fiber Laser Tech	China	Wuhan Ruixin Special Optical Fiber Co Ltd	-	Wuhan Raycus Fiber Laser Tech	China	Public	P	Sub.	2532	-	1	-	-	-	-	-	IMA
2021-12-09	2021-12-20	2021-12-20	-	Luoyang Xinqianglian Slewing	3J0418	3562	Ball and roller bearings	China	Foreign	4911	Electric services	China	Foreign	55	55	55	Completed	50.179	50.179	-	27.745	300850	300850	300850	300850	-	-	-	-	Luoyang Xinqianglian Slewing Bearings Co Ltd	ShenzChNxt	Luoyang Xinqianglian Slewing	China	Luoyang Haozhi Machinery Co Ltd	-	Luoyang Haozhi Mach Co Ltd	China	Public	C	Priv.	1708	-	1	-	-	-	-	-	IMA
2021-12-09	-	-	-	Ningbo Fulu Entrp Mgmt	1M6526	8748	Business consulting services, nec	China	Foreign	7319	Advertising, nec	China	Foreign	-	-	70	Pending	24.641	24.641	-	17.341	-	-	-	-	-	-	300071	300071	Ningbo Fulu Enterprise Management Consulting Partnership LP	-	Ningbo Fulu Entrp Mgmt	China	Beijing Meiyi Media Co Ltd	-	Spearhead Integrated Mktg	China	Priv.	P	Sub.	-	-	1	-	-	-	-	-	IMA
2021-12-09	2021-12-24	2021-12-24	-	Zhongtai Sec (Shanghai) Asset	1J5868	6282	Investment advice	China	Foreign	7372	Prepackaged Software	China	Foreign	5.168	5.168	5.168	Completed	916.327	940.625	1.576	48.869	-	-	600918	600918	300365	300365	300365	300365	Zhongtai Securities (Shanghai) Asset Management Co Ltd	-	Zhongtai Securities Co Ltd	China	Beijing Forever Technology Co Ltd	ShenzChNxt	Beijing Forever Tech Co Ltd	China	Sub.	C	Public	-	-	1	-	1080	-16.94	-24.36	-31.22	IMA
2021-12-09	-	-	-	Bkdr Invest Hldg Co Ltd	1L4415	6799	Investors, nec	China	Foreign	7389	Business services, nec	China	Foreign	-	-	64.5	Pending	1.356	1.356	-	0.879	-	-	-	-	-	-	002141	002141	BKDR Investment Holding Co Ltd	-	Tibet Kaida Investment Co Ltd	China	Hengqin International Commodity Transaction Center Co Ltd	-	Infund Holdings Co Ltd	China	Sub.	P	Sub.	-	-	1	-	-	-	-	-	IMA
2021-12-09	2021-12-24	2021-12-24	-	Xiamen Wanbeixing Cinema Mgmt	2M0098	6799	Investors, nec	China	Foreign	1522	Residential construction, nec	China	Foreign	63.582	63.582	63.582	Completed	np	-	-	-	-	-	-	-	-	-	000673	000673	Xiamen Wanbeixing Cinema Management Co Ltd	-	Xiamen Wanbeixing Cinema Mgmt	China	Khorgas Lead Langxun Cinema Management Co Ltd	-	Lead Eastern Investment Co Ltd	China	Priv.	C	Sub.	-	-	1	-	-	-	-	-	IMA
2021-12-09	2021-12-24	2021-12-24	-	Xiamen Wanbeixing Cinema Mgmt	2M0098	6799	Investors, nec	China	Foreign	7812	Motion picture and video tape production	China	Foreign	100	100	100	Completed	np	-	-	-	-	-	-	-	-	-	000673	000673	Xiamen Wanbeixing Cinema Management Co Ltd	-	Xiamen Wanbeixing Cinema Mgmt	China	Xiamen Taihe Xinying Culture Communication Co Ltd	-	Lead Eastern Investment Co Ltd	China	Priv.	C	Sub.	-	-	1	-	-	-	-	-	IMA
2021-12-09	2021-12-24	2021-12-24	-	Xiamen Wanbeixing Cinema Mgmt	2M0098	6799	Investors, nec	China	Foreign	1522	Residential construction, nec	China	Foreign	100	100	100	Completed	np	-	-	-	-	-	-	-	-	-	000673	000673	Xiamen Wanbeixing Cinema Management Co Ltd	-	Xiamen Wanbeixing Cinema Mgmt	China	Khorgas Lead Huahui Cinema Management Co Ltd	-	Lead Eastern Investment Co Ltd	China	Priv.	C	Sub.	-	-	1	-	-	-	-	-	IMA
2021-12-09	2021-12-24	2021-12-24	-	Xiamen Wanbeixing Cinema Mgmt	2M0098	6799	Investors, nec	China	Foreign	7832	Motion picture theaters, except drive-in	China	Foreign	100	100	100	Completed	np	-	-	-	-	-	-	-	-	-	000673	000673	Xiamen Wanbeixing Cinema Management Co Ltd	-	Xiamen Wanbeixing Cinema Mgmt	China	Yuncheng Weilisi Guanyu Cinema Co Ltd	-	Lead Eastern Investment Co Ltd	China	Priv.	C	Sub.	-	-	1	-	-	-	-	-	IMA
2021-12-09	-	-	-	Investor Group	46145M	6799	Investors, nec	China	Foreign	6531	Real estate agents and managers	China	Foreign	-	-	100	Pending	0	-	-	57.539	-	-	-	-	-	-	600748	600748	Investor Group	-	Investor Group	China	Shaoxing Shangtou Real Estate Development Co Ltd	-	Shanghai Ind Dvlp Co Ltd	China	Priv.	P	Sub.	-	-	1	-	-	-	-	-	IMA
2021-12-09	2021-12-09	2021-12-09	-	Investor Group	46145M	6799	Investors, nec	China	Foreign	8299	Schools and educational services, nec	Nigeria	Foreign	-	-	-	Completed	np	-	-	15	-	-	-	-	-	-	-	-	Investor Group	-	Investor Group	China	uLesson Inc	-	uLesson Inc	Nigeria	Priv.	C	Priv.	-	-	1	-	-	-	-	-	IMA
2021-12-09	-	-	-	Power Constr Corp Of China	2A8236	1541	Industrial buildings and warehouses	China	Foreign	4952	Sewerage systems	China	Foreign	-	-	6	Pending	np	-	-	-	-	-	-	-	-	-	-	-	Power Construction Corp Of China	-	Power Constr Corp Of China	China	China Water Investment Co Ltd	-	China Water Investment Co Ltd	China	Priv.	P	Priv.	200000	-	1	-	-	-	-	-	IMA
2021-12-09	2021-12-28	2021-12-28	-	Alibaba (China) Network Tech	4E9519	7372	Prepackaged Software	China	Foreign	4724	Travel agencies	China	Foreign	6.043	11.06	6.043	Completed	722.542	626.752	0.695	38.079	-	-	BABA	9988 BABA	002707	002707	002707	002707	Alibaba (China) Network Technology Co Ltd	-	Alibaba Group Holding Ltd	China	UTour Group Co Ltd	ShenzSME	UTour Group Co Ltd	China	J.V.	C	Public	-	-	1	-	3089	-9.63	-15.68	-16.32	IMA
2021-12-09	2021-12-27	2021-12-27	-	Beijing Guofa Aviation Engine	5J3435	6282	Investment advice	China	Foreign	3559	Special industry machinery, nec	China	Foreign	5.607	5.607	5.607	Completed	246.272	250.869	5.254	14.14	-	-	-	-	300553	300553	300553	300553	Beijing Guofa Aviation Engine Industry Investment Fund Center LP	-	Beijing Guofa Aviation Engine	China	Hangzhou Jizhi Mechatronic Co Ltd	ShenzChNxt	Hangzhou Jizhi Mechatronic Co	China	Priv.	C	Public	-	-	1	-	264	-2.29	-6.14	2.3	IMA
2021-12-09	-	-	-	Ningbo Fulu Entrp Mgmt	1M6526	8748	Business consulting services, nec	China	Foreign	7311	Advertising agencies	China	Foreign	-	-	51	Pending	55.959	55.959	-	28.691	-	-	-	-	-	-	300071	300071	Ningbo Fulu Enterprise Management Consulting Partnership LP	-	Ningbo Fulu Entrp Mgmt	China	Shanghai Weixun Culture Communication Co Ltd	-	Spearhead Integrated Mktg	China	Priv.	P	Sub.	-	-	1	-	-	-	-	-	IMA
2021-12-09	-	-	-	Shenzhen MTC Co Ltd	83834R	3651	Household audio and video equipment	China	Foreign	6799	Investors, nec	China	Foreign	-	-	44.615	Pending	1019.26	1019.26	-	457.161	002429	002429	-	-	-	-	-	-	Shenzhen MTC Co Ltd	ShenzSME	Nanchang MTC Invest	China	Kunming Fengtai Investment Co Ltd	-	Kunming Fengtai Invest Co Ltd	China	Public	P	Priv.	13424	-	1	-	-	-	-	-	IMA
2021-12-09	2021-12-27	2021-12-27	-	Shenyang Coking Coal Co Ltd	1C7614	5052	Coal and other minerals and ores	China	Foreign	1222	Bituminous coal underground mining	China	Foreign	100	100	100	Completed	151.859	151.859	-	152.666	-	-	600758	600758	-	-	-	-	Shenyang Coking Coal Co Ltd	-	Liaoning Energy Ind Co Ltd	China	Hulunbuir Husheng Mining Co Ltd	-	Shenyang Coal Trade Grp Corp	China	Sub.	C	Sub.	-	-	1	-	-	-	-	-	IMA
2021-12-09	-	-	-	ICBC Finl Asset Invest Co Ltd	0H3812	6289	Security and commodity services, nec	China	Foreign	8711	Engineering services	China	Foreign	-	-	29.84	Pending	420.398	420.398	-	126.113	-	-	1398	1398 601398	-	-	600502	600502	ICBC Financial Asset Investment Co Ltd	-	Ind & Coml Bk of China Ltd	China	Anhui Road & Bridge Engineering Group Co Ltd	-	Anhui Constr Engineering Grp	China	Sub.	P	Sub.	-	-	1	-	-	-	-	-	IMA
2021-12-09	-	-	-	Investor Group	46145M	6799	Investors, nec	China	Foreign	6799	Investors, nec	China	Foreign	-	-	100	Pending	2.823	2.823	-	2.838	-	-	-	-	-	-	-	-	Investor Group	-	Investor Group	China	Zhuhai Hengqin Ruiying Investment Enterprise LP	-	Zhuhai Hengqin Ruiying Invest	China	Priv.	P	Priv.	-	-	1	-	-	-	-	-	IMA
2021-12-09	-	-	-	Investor Group	46145M	6799	Investors, nec	China	Foreign	3559	Special industry machinery, nec	China	Foreign	-	-	-	Pending	np	-	-	31.528	-	-	-	-	-	-	-	-	Investor Group	-	Investor Group	China	Wuhu Qidi Semiconductor Co Ltd	-	Wuhu Qidi Semiconductor	China	Priv.	P	Priv.	-	-	1	-	-	-	-	-	IMA
2021-12-09	2021-12-21	2021-12-21	-	Investor Group	46145M	6799	Investors, nec	China	Foreign	3211	Flat glass	China	Foreign	8.964	8.964	8.964	Completed	788.524	636.723	0.552	57.382	-	-	-	-	600293	600293	600293	600293	Investor Group	-	Investor Group	China	Hubei Sanxia New Building Materials Co Ltd	Shanghai	Hubei Sanxia New Bldg	China	Priv.	C	Public	-	-	1	-	2360	-11.17	-13.15	-17.06	IMA
2021-12-09	2022-01-04	2022-01-04	-	Investor Group	46145M	6799	Investors, nec	China	Foreign	7372	Prepackaged Software	China	Foreign	24.85	39.67	24.85	Completed	300.997	300.997	-	75.195	-	-	-	-	-	-	-	-	Investor Group	-	Investor Group	China	Datang Gaohong Zhilian Technology (Chongqing) Co Ltd	-	Datang Gaohong Zhilian Tech	China	Priv.	C	Priv.	-	-	1	-	-	-	-	-	IMA
2021-12-08	-	-	-	Zhejiang Dehong Automotive	9A3008	3621	Motors and generators	China	Foreign	3429	Hardware, nec	China	Foreign	-	-	60	Pending	16.552	16.552	-	9.897	603701	603701	603701	603701	-	-	-	-	Zhejiang Dehong Automotive Electronic & Electrical Co Ltd	Shanghai	Zhejiang Dehong Automotive	China	Chongqing Pulai Zhongli Auto Parts Co Ltd	-	Chongqing Pulai Zhongli Auto	China	Public	P	Priv.	429	-	1	-	-	-	-	-	IMA
2021-12-08	-	-	-	Investor Group	46145M	6799	Investors, nec	China	Foreign	4911	Electric services	China	Foreign	-	-	16.575	Pending	14266.2	14266.2	-	2356.38	-	-	-	-	-	-	-	-	Investor Group	-	Investor Group	China	Huadian Fuxin Energy Development Co Ltd	-	China Huadian Corp Ltd	China	Priv.	P	Sub.	-	-	1	-	-	-	-	-	IMA
2021-12-08	-	-	-	Gusui (Huzhou) Eq Invest	1M5625	6799	Investors, nec	China	Foreign	7372	Prepackaged Software	China	Foreign	-	-	20.41	Pending	0	-	-	8.64	-	-	-	-	-	-	-	-	Gusui (Huzhou) Equity Investment Partnership LP	-	Gusui (Huzhou) Eq Invest	China	Shanghai Zhiyu Information Technology Co Ltd	-	Shanghai Zhiyu Info Tech Co	China	Priv.	P	Priv.	-	-	1	-	-	-	-	-	IMA
2021-12-08	-	-	-	Ningbo Energy Group Co Ltd	65358T	4911	Electric services	China	Foreign	2899	Chemicals and chemical preparations, nec	China	Foreign	-	-	100	Pending	11.436	11.436	-	11.396	600982	600982	600982	600982	-	-	-	-	Ningbo Energy Group Co Ltd	Shanghai	Ningbo Energy Group Co Ltd	China	Ningbo Energy Group Material Distribution Co Ltd	-	Ningbo Dvlp & Invest Group Co	China	Public	P	Sub.	1135	-	1	-	-	-	-	-	IMA
2021-12-08	-	-	-	Fulian Tech (Lankao) Co Ltd	2M1759	6799	Investors, nec	China	Foreign	3559	Special industry machinery, nec	China	Foreign	-	-	100	Pending	np	-	-	45.239	-	-	-	-	-	-	-	-	Fulian Technology (Lankao) Co Ltd	-	Fulian Tech (Lankao) Co Ltd	China	Lankao Yufu Precision Technology Co Ltd-Asset	-	Lankao Yufu Precision Tech Co	China	Priv.	P	Sub.	-	-	1	-	-	-	-	-	IMA
2021-12-08	2022-01-05	2022-01-05	-	Dangyang State-Owned Capital	1M5705	6282	Investment advice	China	Foreign	5999	Retail stores, nec	China	Foreign	100	100	100	Completed	4.75	4.75	-	4.734	-	-	-	-	N/A	N/A	600293	600293	Dangyang State-Owned Capital Management Investment Holding Group Co Ltd	-	Dangyang State-Owned Capital	China	Shenzhen Holpe Commercial Chain Co Ltd	Shanghai	Hubei Sanxia New Bldg	China	Priv.	C	Sub.	-	-	1	-	-	-	-	-	IMA
2021-12-08	-	-	-	Zhejiang Wangneng Recycling	1M5674	4959	Sanitary services, nec	China	Foreign	7372	Prepackaged Software	China	Foreign	-	-	80	Pending	0	-	-	6.284	-	-	002034	002034	-	-	-	-	Zhejiang Wangneng Recycling Resources Utilization Co Ltd	-	Wangneng Environment Co Ltd	China	Zhejiang Xinli Ecological Technology Co Ltd	-	Zhejiang Xinli Ecological	China	Sub.	P	Priv.	-	-	1	-	-	-	-	-	IMA
2021-12-08	-	-	-	Li Huanchang	1M7792	6799	Investors, nec	China	Foreign	8748	Business consulting services, nec	China	Foreign	-	-	16.67	Pending	23.642	23.642	-	3.927	-	-	-	-	-	-	-	-	Li Huanchang	-	Li Huanchang	China	Shaoxing Shangyu Changhong Enterprise Management Partnership LP	-	Shaoxing Shangyu Changhong	China	Inv.	P	Priv.	-	-	1	-	-	-	-	-	IMA
2021-12-08	2021-12-08	2021-12-08	-	Beijing Huatian Food Grp Co	1M7698	5812	Eating places	China	Foreign	2099	Food preparations, nec	China	Foreign	52	100	52	Completed	5.832	5.832	-	3.022	-	-	-	-	-	-	600859	600859	Beijing Huatian Food Group Co Ltd	-	Beijing Huatian Food Grp Co	China	Beijing Wanfang Xidan Shopping Mall Co Ltd	-	Wangfujing Group Co Ltd	China	Priv.	C	Sub.	-	-	1	-	-	-	-	-	IMA
2021-12-08	2021-12-08	2021-12-08	-	BO Online Culture Tech Ltd	3M5123	8748	Business consulting services, nec	China	Foreign	6552	Land subdividers and developers, except cemeteries	China	Foreign	70.4	70.4	70.4	Completed	49.263	49.263	-	34.56	-	-	0970	0970	-	-	-	-	BO Online Culture Technology Ltd	-	New Spkle Roll Intl Grp Ltd	Hong Kong	Tianjin Wenfu Xin Tian Di Real Estate Co Ltd	-	Beijing Guangzhong Decoration	China	Sub.	C	Sub.	-	-	1	-	-	-	-	-	IMA
2021-12-08	-	-	-	Liaoning Fangda Grp	53003Y	3624	Carbon and graphite products	China	Foreign	4581	Airports and airport terminal services	China	Foreign	-	-	100	Pending	np	-	-	-	-	-	-	-	-	-	-	-	Liaoning Fangda Group Industrial Co Ltd	-	Beijing Fangda Intl Indl	China	HNA Group Co Ltd-Asset	-	Hainan Province Cihang	China	Sub.	P	Sub.	-	-	1	-	-	-	-	-	IMA
2021-12-08	2021-12-08	2021-12-08	-	Luqa Pharmaceuticals Co Ltd	0F3022	5912	Drug stores and proprietary stores	China	Foreign	3841	Surgical and medical instruments and apparatus	China	Foreign	100	100	100	Completed	np	-	-	-	-	-	867	867 CMSH	-	-	-	-	Luqa Pharmaceuticals Co Ltd	-	China Med Sys Hldg Ltd	Hong Kong	Shanghai Xuli Medical Devices Co Ltd	-	Shanghai Xuli Med Devices Co	China	Sub.	C	Priv.	-	-	1	-	-	-	-	-	IMA
2021-12-08	2021-12-29	2021-12-29	-	Ningbo Ruiding New Materials	1M5630	3081	Unsupported plastics film and sheet	China	Foreign	6282	Investment advice	China	Foreign	17.28	17.28	17.28	Completed	437.894	437.894	-	75.404	-	-	2313	2313	-	-	-	-	Ningbo Ruiding New Materials Co Ltd	-	Shenzhou International Group	China	Anhui Huamao Group Co Ltd	-	Anhui Huamao Group Co Ltd	China	Sub.	C	Priv.	-	-	1	-	-	-	-	-	IMA
2021-12-08	2021-12-08	2021-12-08	-	Sinotrans Ltd	82974V	4512	Air transportation, scheduled	China	Foreign	1622	Bridge, tunnel, and elevated highway construction	China	Foreign	50	100	50	Completed	np	-	-	-	598	598 601598	598	598 601598	-	-	598	598 601598	Sinotrans Ltd	Hong Kong	Sinotrans Ltd	China	Wuhu Sanshan Port Co Ltd	-	Sinotrans Ltd	China	Public	C	J.V.	34628	-	1	-	-	-	-	-	IMA
2021-12-08	2021-12-16	2021-12-16	-	Investor Group	46145M	6799	Investors, nec	China	Foreign	2834	Pharmaceutical preparations	China	Foreign	42	42	42	Completed	630.567	630.567	-	263.914	-	-	-	-	-	-	600572	600572	Investor Group	-	Investor Group	China	Jiangxi ZSM Pharmaceutical Co Ltd	-	Zhejiang Conba Pharm Co Ltd	China	Priv.	C	Sub.	-	-	1	-	-	-	-	-	IMA
2021-12-08	-	-	-	Liaoning Fu-An Heavy Ind Co	53027A	3325	Steel foundries, nec	China	Foreign	2822	Synthetic rubber (vulcanizable elastomers)	China	Foreign	-	-	49	Pending	47.293	47.293	-	23.093	603315	603315	-	-	-	-	000009	000009	Liaoning Fu-An Heavy Industry Co Ltd	Shanghai	Fu-An Holding Co Ltd	China	Sichuan Ruian New Material Technology Co Ltd	-	China Baoan Group Co Ltd	China	Public	P	J.V.	865	-	1	-	-	-	-	-	IMA
2021-12-08	-	-	-	Investor Group	46145M	6799	Investors, nec	China	Foreign	1481	Nonmetallic minerals services, except fuels	China	Foreign	-	-	51	Pending	16.821	16.821	-	8.549	-	-	-	-	-	-	0757	0757 9157	Investor Group	-	Investor Group	China	Solargiga Energy (Qinghai) Co Ltd	-	Solargiga Energy Holdings Ltd	Hong Kong	Priv.	P	Sub.	-	-	1	-	-	-	-	-	IMA
2021-12-08	-	-	-	Ningbo Energy Group Co Ltd	65358T	4911	Electric services	China	Foreign	4911	Electric services	China	Foreign	-	-	100	Pending	11.956	11.956	-	11.914	600982	600982	600982	600982	-	-	-	-	Ningbo Energy Group Co Ltd	Shanghai	Ningbo Energy Group Co Ltd	China	Ningbo Mingzhou Biomass Power Generation Co Ltd	-	Ningbo Dvlp & Invest Group Co	China	Public	P	Sub.	1135	-	1	-	-	-	-	-	IMA
2021-12-08	-	-	-	Ningbo Energy Group Co Ltd	65358T	4911	Electric services	China	Foreign	4911	Electric services	China	Foreign	-	-	10	Pending	512.052	512.052	-	51.027	600982	600982	600982	600982	-	-	0991	0991 601991 DAT	Ningbo Energy Group Co Ltd	Shanghai	Ningbo Energy Group Co Ltd	China	Zhejiang Datang Wushashan Power Generation Co Ltd	-	Datang Intl Power Generation	China	Public	P	Sub.	1135	-	1	-	-	-	-	-	IMA
2021-12-08	-	-	-	Wuhan Gen Grp (China) Inc	982569	3523	Farm machinery and equipment	China	Foreign	2833	Medicinal chemicals and botanical products	South Africa	Foreign	-	-	40	Pending	np	-	-	-	WUHN	WUHN	WUHN	WUHN	-	-	WUHN	WUHN	Wuhan General Group (China) Inc	Nasdaq	Wuhan Gen Grp (China) Inc	China	Tsime Pharmaceuticals & Medicinal Supplies (Pty) Ltd	-	Wuhan Gen Grp (China) Inc	China	Public	P	Sub.	-	-	1	-	-	-	-	-	IMA
2021-12-08	-	-	-	CNNP Rich Energy Corp Ltd	9K2689	4911	Electric services	China	Foreign	499A	Cogeneration, alternative energy sources	China	Foreign	-	-	100	Pending	np	-	-	-	-	-	-	-	-	-	-	-	CNNP Rich Energy Corp Ltd	-	China National Nuclear Corp	China	Shunfeng International Clean Energy Ltd-Asset	-	Faithsmart Ltd	Hong Kong	Sub.	P	Sub.	-	-	1	-	-	-	-	-	IMA
2021-12-08	-	-	-	Investor Group	46145M	6799	Investors, nec	China	Foreign	2844	Perfumes, cosmetics, and other toilet preparations	China	Foreign	-	-	-	Rumor	np	-	-	-	-	-	-	-	-	-	-	-	Investor Group	-	Investor Group	China	Xi'an Giant Biogene Technology Co Ltd	-	Xian Giant Biogene Tech Co	China	Priv.	R	Priv.	-	-	1	-	-	-	-	-	IMA
2021-12-08	-	-	-	Investor Group	46145M	6799	Investors, nec	China	Foreign	8731	Commercial physical and biological research	China	Foreign	-	-	40.28	Pending	0	-	-	16.73	-	-	-	-	-	-	-	-	Investor Group	-	Investor Group	China	Chengdu Zeling Biomedical Technology Co Ltd	-	Chengdu Zeling Biomed Tech Co	China	Priv.	P	Priv.	-	-	1	-	-	-	-	-	IMA
2021-12-08	2021-12-28	2021-12-28	-	Tengzhou Hongshengxing Entrp	1M5631	8742	Management consulting services	China	Foreign	2823	Cellulosic manmade fibers	China	Foreign	25	25	25	Completed	78.821	78.821	-	19.636	-	-	-	-	-	-	3396	3396	Tengzhou Hongshengxing Enterprise Management Partnership LP	-	Tengzhou Hongshengxing Entrp	China	Lianhong Gerun (Shandong) New Material Co Ltd	-	Legend Holdings Corp	China	Priv.	C	Sub.	-	-	1	-	-	-	-	-	IMA
2021-12-08	2021-12-28	2021-12-28	-	Jiujiang Hongshengjin Entrp	1M6045	8741	Management services	China	Foreign	2899	Chemicals and chemical preparations, nec	China	Foreign	20.913	20.913	20.913	Completed	55.174	55.174	-	11.498	-	-	-	-	-	-	3396	3396	Jiujiang Hongshengjin Enterprise Management Partnership LP	-	Jiujiang Hongshengjin Entrp	China	Jiangxi Keyuan Bio-Material Co Ltd	-	Legend Holdings Corp	China	Priv.	C	Sub.	-	-	1	-	-	-	-	-	IMA
2021-12-08	2021-12-28	2021-12-28	-	Xinjiang Tianye Co Ltd	98446Z	3523	Farm machinery and equipment	China	Foreign	2899	Chemicals and chemical preparations, nec	China	Foreign	100	100	100	Completed	46.339	46.339	-	46.178	600075	600075	600075	600075	-	-	-	-	Xinjiang Tianye Co Ltd	Shanghai	Xinjiang Tianye Co Ltd	China	Shihezi Tianyu Xinshi Chemical Co Ltd	-	Xinjiang Prodn And Constr	China	Public	C	Sub.	6223	-	1	-	-	-	-	-	IMA
2021-12-07	-	-	-	IMCD (China) Co Ltd	9L5622	6799	Investors, nec	China	Foreign	2819	Industrial inorganic chemicals, nec	China	Foreign	-	-	100	Pending	np	-	-	-	-	-	IMCD	IMCD	-	-	-	-	IMCD (China) Co Ltd	-	IMCD NV	Netherlands	Shanghai Syntec Additive Ltd	-	Shanghai Syntec Additive Ltd	China	Sub.	P	Priv.	-	-	1	-	-	-	-	-	IMA
2021-12-07	2022-01-06	2022-01-06	-	Henan Tong-Da Cable Co Ltd	42462Z	3643	Current-carrying wiring devices	China	Foreign	4731	Arrangement of transportation of freight and cargo	China	Foreign	25	60	25	Completed	15.861	15.861	-	3.963	002560	002560	002560	002560	-	-	-	-	Henan Tong-Da Cable Co Ltd	ShenzSME	Henan Tong-Da Cable Co Ltd	China	Henan Tongda New Material Co Ltd	-	Henan Haoda Alum Co Ltd	China	Public	C	Sub.	630	-	1	-	-	-	-	-	IMA
2021-12-07	2021-12-07	2021-12-07	-	Investor Group	46145M	6799	Investors, nec	China	Foreign	7374	Data processing services	China	Foreign	-	-	-	Completed	np	-	-	7.842	-	-	-	-	-	-	-	-	Investor Group	-	Investor Group	China	Nebula Brands	-	Nebula Brands	China	Priv.	C	Priv.	-	-	1	-	-	-	-	-	IMA
2021-12-07	-	-	-	Tongling Nonferrous Metals	89041R	3366	Copper foundries	China	Foreign	7372	Prepackaged Software	China	Foreign	-	-	-	Pending	np	-	-	7.842	000630	000630	000630	000630	-	-	-	-	Tongling Nonferrous Metals Group Co Ltd	Shenzhen	Tongling Nonferrous Metals	China	Guangzhou Guanggang Gas & Energy Co Ltd	-	Guangzhou Guanggang Gas &	China	Public	P	Priv.	14441	-	1	-	-	-	-	-	IMA
2021-12-07	-	-	-	Hubei Zhenhua Chemical Co Ltd	8A9255	2899	Chemicals and chemical preparations, nec	China	Foreign	3692	Primary batteries, dry and wet	China	Foreign	-	-	51	Pending	15.401	15.401	-	7.842	603067	603067	603067	603067	-	-	-	-	Hubei Zhenhua Chemical Co Ltd	Shanghai	Hubei Zhenhua Chemical Co Ltd	China	Xiamen Shouneng Technology Co Ltd	-	Xiamen Shouneng Tech Co Ltd	China	Public	P	Priv.	1213	-	1	-	-	-	-	-	IMA
2021-12-07	2021-12-15	2021-12-15	-	Jingdezhen State Owned Asts	47793F	6282	Investment advice	China	Foreign	4111	Local and suburban transit	China	Foreign	70	100	70	Completed	21.665	7.535	-	19.374	-	-	-	-	-	-	600561	600561	Jingdezhen State Owned Assets Operation & Investment Holding Group Co Ltd	-	Jingdezhen State Owned Asts	China	Jingdezhen Public Transportation Co Ltd	-	Jiangxi Changyun Co Ltd	China	Priv.	C	Sub.	-	-	1	-	-	-	-	-	IMA
2021-12-07	-	-	-	Poly Union Chem Hldg Grp Co	4K2415	2892	Explosives	China	Foreign	2892	Explosives	China	Foreign	-	-	70	Pending	50.149	50.149	-	35.05	002037	002037	002037	002037	-	-	-	-	Poly Union Chemical Holding Group Co Ltd	ShenzSME	Poly Union Chem Hldg Grp Co	China	Hebei Weixing Chemical Co Ltd	-	Hebei State-Owned Asset Hldg	China	Public	P	Sub.	7854	-	1	-	-	-	-	-	IMA
2021-12-07	-	-	-	Suzhou Industrial Park Heshun	90773Z	3699	Electric equipment, nec	China	Foreign	499A	Cogeneration, alternative energy sources	China	Foreign	-	-	100	Pending	0.034	0.034	-	15.059	300141	300141	300141	300141	-	-	-	-	Suzhou Industrial Park Heshun Electric Co Ltd	ShenzChNxt	Suzhou Industrial Park Heshun	China	Zaozhuang Leye Lvxiao Electrical Technology Co Ltd	-	Xi'an Leye Lvxiao Elecal Tech	China	Public	P	Sub.	237	-	1	-	-	-	-	-	IMA
2021-12-07	-	-	-	Guangzhou Dvlp New Energy Co	1L6060	4953	Refuse systems	China	Foreign	4911	Electric services	China	Foreign	-	-	100	Pending	23.448	23.448	-	23.411	-	-	-	-	-	-	-	-	Guangzhou Development New Energy Co Ltd	-	Guangzhou Industrial Invest	China	Yingcheng Donggang Wind Power Development Co Ltd	-	Fenghua Energy Invest Grp Co	China	Sub.	P	Sub.	-	-	1	-	-	-	-	-	IMA
2021-12-07	-	-	-	Shanghai Weikun Hosp Mgmt Co	8L6170	4731	Arrangement of transportation of freight and cargo	China	Foreign	8062	General medical and surgical hospitals	China	Foreign	-	-	51	Pending	np	-	-	-	-	-	600532	600532	-	-	-	-	Shanghai Weikun Hospital Management Co Ltd	-	Shanghai Topcare Med Svcs Co	China	Beijing Shanfang Hospital Co Ltd	-	Beijing Huashi Hailong Petro	China	Sub.	P	Sub.	-	-	1	-	-	-	-	-	IMA
2021-12-07	2021-12-07	2021-12-07	-	Investor Group	46145M	6799	Investors, nec	China	Foreign	6000	Banks	South Africa	Foreign	-	-	-	Completed	np	-	-	180	-	-	-	-	-	-	-	-	Investor Group	-	Investor Group	China	Tyme Bank Ltd	-	Tyme Bank Ltd	South Africa	Priv.	C	Priv.	-	-	1	-	-	-	-	-	IMA
2021-12-07	2021-12-22	2021-12-22	-	Three Gorges Ordos Energy Co	1M5078	4911	Electric services	China	Foreign	2899	Chemicals and chemical preparations, nec	China	Foreign	11.172	11.172	11.172	Completed	2915.64	2545.02	0.714	283.893	-	-	600905	600905	600277	600277	600277	600277	Three Gorges Ordos Energy Co Ltd	-	China Three Gorges Renewables	China	Elion Energy Co Ltd	Shanghai	Elion Energy Co Ltd	China	Sub.	C	Public	-	-	1	-	3963	-12.67	1.34	-7.33	IMA
2021-12-07	2022-01-05	2022-01-05	-	Investor Group	46145M	6799	Investors, nec	China	Foreign	3674	Semiconductors and related devices	China	Foreign	100	100	100	Completed	np	-	-	3.847	-	-	-	-	-	-	600537	600537	Investor Group	-	Investor Group	China	Changzhou Eging Photovoltaic Technology Co Ltd-Idle Assets	-	Eging Photovoltaic Tech	China	Priv.	C	Sub.	-	-	1	-	-	-	-	-	IMA
2021-12-07	-	-	-	Investor Group	46145M	6799	Investors, nec	China	Foreign	2834	Pharmaceutical preparations	China	Foreign	-	-	25	Pending	28.277	28.277	-	7.065	-	-	-	-	-	-	-	-	Investor Group	-	Investor Group	China	Chizhou Dongsheng Pharmaceutical Co Ltd	-	Chizhou Dongsheng Pharm Co	China	Priv.	P	Priv.	-	-	1	-	-	-	-	-	IMA
2021-12-07	-	-	-	Jinling Pharm Co Ltd	47756E	2834	Pharmaceutical preparations	China	Foreign	2834	Pharmaceutical preparations	China	Foreign	-	-	50	Pending	7.069	7.069	-	3.533	000919	000919	000919	000919	-	-	-	-	Jinling Pharmaceutical Co Ltd	Shenzhen	Jinling Pharm Co Ltd	China	Chizhou Dongsheng Pharmaceutical Co Ltd	-	Chizhou Dongsheng Pharm Co	China	Public	P	Priv.	4728	-	1	-	-	-	-	-	IMA
2021-12-07	2022-01-25	2022-01-25	-	Venus Medtech (Hangzhou) Inc	9E0364	8731	Commercial physical and biological research	China	Foreign	3841	Surgical and medical instruments and apparatus	Israel	Foreign	100	100	100	Completed	303.578	303.578	-	300	2500	2500	2500	2500	-	-	-	-	Venus Medtech (Hangzhou) Inc	Hong Kong	Venus Medtech (Hangzhou) Inc	China	Cardiovalve Ltd	-	Cardiovalve Ltd	Israel	Public	C	Priv.	514	-	1	-	-	-	-	-	IMA
2021-12-07	-	-	-	Harbin VITI Electronics Corp	41224Y	3714	Motor vehicle parts and accessories	China	Foreign	3429	Hardware, nec	China	Foreign	-	-	100	Pending	71.161	71.161	-	71.06	603023	603023	603023	603023	-	-	-	-	Harbin VITI Electronics Corp	Shanghai	Harbin VITI Electronics Corp	China	Shanghai Feier Automobile Fittings Co Ltd	-	Shanghai Feier Auto Fittings	China	Public	P	Priv.	243	1	1	3848912022	-	-	-	-	IMA
2021-12-07	-	-	-	Investor Group	46145M	6799	Investors, nec	China	Foreign	1311	Crude petroleum and natural gas	China	Foreign	-	-	100	Pending	0	-	-	2.353	-	-	-	-	-	-	002524	002524	Investor Group	-	Investor Group	China	Xinyuan Guangzheng Gas Co Ltd	-	Guangzheng Eye Hosp Grp Co	China	Priv.	P	Sub.	-	-	1	-	-	-	-	-	IMA
2021-12-07	2021-12-18	2021-12-18	-	SZZT Electronics Co Ltd	79081C	3575	Computer terminals	China	Foreign	1542	Nonresidential building construction, nec	China	Foreign	39	39	39	Completed	36.755	36.755	-	14.312	002197	002197	002197	002197	-	-	-	-	SZZT Electronics Co Ltd	ShenzSME	SZZT Electronics Co Ltd	China	Yongxing Longwangling Education Investment Construction Co Ltd	-	Shenzhen Xiangnan Derun Mgmt	China	Public	C	Sub.	1234	-	1	-	-	-	-	-	IMA
2021-12-07	-	-	-	Lead Eastern Investment Co Ltd	2A0837	8742	Management consulting services	China	Foreign	2092	Prepared fresh or frozen fish and seafoods	China	Foreign	-	-	35	Pending	np	-	-	-	000673	000673	000673	000673	-	-	-	-	Lead Eastern Investment Co Ltd	Shenzhen	Lead Eastern Investment Co Ltd	China	Zhangzhou Nantaiwu Fishing Port Development Co Ltd	-	Zhangzhou Nantaiwu Fishing	China	Public	P	Priv.	265	-	1	-	-	-	-	-	IMA
2021-12-07	-	-	-	Farnova Automobile (Changde)	2L0795	3711	Motor vehicles and passenger car bodies	China	Foreign	3711	Motor vehicles and passenger car bodies	China	Foreign	-	-	7	Pending	15.878	15.878	-	1.11	-	-	8153	8153	-	-	-	-	Farnova Automobile (Changde) Manufacturing Ltd	-	Farnova Group Holdings Ltd	Hong Kong	Guangxi Huaao Automobile Manufacturing Co Ltd	-	Changchun Huaao Automobile	China	Sub.	P	Sub.	-	-	1	-	-	-	-	-	IMA
2021-12-07	2021-12-07	2021-12-07	-	GF Fund Management Co Ltd	36066X	6289	Security and commodity services, nec	China	Foreign	6282	Investment advice	China	Foreign	46.607	100	46.607	Completed	np	-	-	-	-	-	000776	000776 1776	-	-	000776	000776 1776	GF Fund Management Co Ltd	-	GF Securities Co Ltd	China	Ruiyuan Capital Management Co Ltd	-	GF Securities Co Ltd	China	Sub.	C	Sub.	-	-	1	-	-	-	-	-	IMA
2021-12-07	-	-	-	Yichun Youli Tech Co Ltd	1M8790	6799	Investors, nec	China	Foreign	3691	Storage batteries	China	Foreign	-	-	70	Pending	51.616	51.616	-	36.075	-	-	002667	002667	-	-	-	-	Yichun Youli Technology Co Ltd	-	Anshan Heavy Duty Mining Mach	China	Jiangxi Jinhui Renewable Resources Co Ltd	-	Shiyan Hongsheng Trading	China	Sub.	P	Sub.	-	-	1	-	-	-	-	-	IMA
2021-12-07	2022-01-05	2022-01-05	-	Zhejiang Huatie Emergency	8J1270	7353	Heavy construction equipment rental and leasing	China	Foreign	8712	Architectural services	China	Foreign	49	100	49	Completed	109.964	109.964	-	53.799	603300	603300	603300	603300	-	-	603300	603300	Zhejiang Huatie Emergency Equipment Science & Technology Co Ltd	Shanghai	Zhejiang Huatie Emergency	China	Zhejiang Jitong Dikong Construction Technology Co Ltd	-	Zhejiang Huatie Emergency	China	Public	C	Sub.	1705	-	1	-	-	-	-	-	IMA
2021-12-07	-	-	-	SUFA Tech Ind Co Ltd CNNC	86963W	3491	Industrial valves	China	Foreign	3635	Household vacuum cleaners	China	Foreign	-	-	-	Pending	np	-	-	-	000777	000777	000777	000777	-	-	-	-	SUFA Technology Industry Co Ltd CNNC	Shenzhen	SUFA Tech Ind Co Ltd CNNC	China	Henan Hejing Cleaning Technology Co Ltd	-	Henan Hejing Cleaning Tech Co	China	Public	P	Priv.	1156	-	1	3845680022	-	-	-	-	IMA
2021-12-07	-	-	-	Investor Group	46145M	6799	Investors, nec	China	Foreign	2834	Pharmaceutical preparations	China	Foreign	-	-	25	Pending	62.837	62.837	-	15.685	-	-	-	-	-	-	-	-	Investor Group	-	Investor Group	China	Shandong Xingshun New Material Co Ltd	-	Shandong Xingshun New	China	Priv.	P	Priv.	-	-	1	-	-	-	-	-	IMA
2021-12-07	-	-	-	Sonic Hldg I Ltd	7K2569	6799	Investors, nec	China	Foreign	4731	Arrangement of transportation of freight and cargo	China	Foreign	-	-	30	Pending	1146.77	1146.77	-	343.497	-	-	BX	BX	-	-	BX	BX	Sonic Holdings I Ltd	-	Blackstone Inc	United States	Guangzhou International Airport R&F Integrated Logistics Park Co Ltd	-	Blackstone Inc	United States	Sub.	P	Sub.	-	-	1	-	-	-	-	-	IMA
2021-12-07	-	-	-	Zhejiang Xizi United	8C6390	8711	Engineering services	China	Foreign	4952	Sewerage systems	China	Foreign	-	-	51	Pending	0	-	-	15.998	-	-	002534	002534	-	-	-	-	Zhejiang Xizi United Engineering Co Ltd	-	Hangzhou Boiler Group Co Ltd	China	Wuxi Dongfang Environmental Engineering Design Institute Co Ltd	-	Wuxi Dongye Science & Tech Co	China	Sub.	P	Sub.	-	-	1	-	-	-	-	-	IMA
2021-12-07	-	-	-	Shuifa New Energy Co Ltd	1M5341	499A	Cogeneration, alternative energy sources	China	Foreign	1382	Oil and gas field exploration services	China	Foreign	-	-	51	Pending	0	-	-	15.685	-	-	603318	603318	-	-	-	-	Shuifa New Energy Co Ltd	-	Shuifa Energas Gas Co Ltd	China	Tieling Longshengfeng Natural Gas Co Ltd	-	Tieling Longshengfeng Natural	China	Sub.	P	Priv.	-	-	1	-	-	-	-	-	IMA
2021-12-07	-	-	-	Shuifa New Energy Co Ltd	1M5341	499A	Cogeneration, alternative energy sources	China	Foreign	4922	Natural gas transmission	China	Foreign	-	-	51	Pending	0	-	-	31.37	-	-	603318	603318	-	-	-	-	Shuifa New Energy Co Ltd	-	Shuifa Energas Gas Co Ltd	China	Tongliao Longshengfeng Natural Gas Co Ltd	-	Tongliao Longshengfeng	China	Sub.	P	Priv.	-	-	1	-	-	-	-	-	IMA
2021-12-07	-	-	-	IMCD (China) Co Ltd	9L5622	6799	Investors, nec	China	Foreign	2819	Industrial inorganic chemicals, nec	China	Foreign	-	-	100	Pending	np	-	-	-	-	-	IMCD	IMCD	-	-	-	-	IMCD (China) Co Ltd	-	IMCD NV	Netherlands	Shanghai Weike Additive Ltd	-	Shanghai Weike Additive Ltd	China	Sub.	P	Priv.	-	-	1	-	-	-	-	-	IMA
2021-12-06	-	-	-	Suzhou Yunchetong Info Tech	1M4836	7376	Computer facilities management services	China	Foreign	7379	Computer related services,nec	China	Foreign	-	-	100	Pending	0	-	-	42.363	-	-	-	-	-	-	002491	002491	Suzhou Yunchetong Information Technology Co Ltd	-	Suzhou Yunchetong Info Tech	China	Suzhou Raiyi Information Technology Co Ltd	-	Tongding Interconnection Info	China	Priv.	P	Sub.	-	-	1	-	-	-	-	-	IMA
2021-12-06	-	-	-	Hebei Gellec New Energy	1M4849	3692	Primary batteries, dry and wet	China	Foreign	3081	Unsupported plastics film and sheet	China	Foreign	-	-	100	Pending	np	-	-	-	-	-	-	-	-	-	300444	300444	Hebei Gellec New Energy Science & Technology Co Ltd	-	Hebei Gellec New Energy	China	Tianjin Dg Membrane Technology Co Ltd	-	Beijing SOJO Electric Co Ltd	China	Priv.	P	Sub.	-	-	1	-	-	-	-	-	IMA
2021-12-06	-	-	-	Investor Group	46145M	6799	Investors, nec	China	Foreign	3812	Search, detection, and navigation equipment	China	Foreign	-	-	40	Pending	62.739	62.739	-	25.095	-	-	-	-	-	-	300900	300900	Investor Group	-	Investor Group	China	Guanglian Airlines (Xian) Co Ltd	-	Guanglian Aviation Ind Co Ltd	China	Priv.	P	Sub.	-	-	1	-	-	-	-	-	IMA
2021-12-06	2021-12-06	2021-12-06	-	Pingdu Xincheng Water Dvlp Co	2M0830	4941	Water supply	China	Foreign	4941	Water supply	China	Foreign	-	-	-	Completed	np	-	-	16.155	-	-	-	-	-	-	-	-	Pingdu Xincheng Water Development Co Ltd	-	Pingdu Xincheng Water Dvlp Co	China	Qingdao Lanhao Water Co Ltd	-	Shuifa Envi Protection Grp Co	China	Priv.	C	Sub.	-	1	1	-	-	-	-	-	IMA
2021-12-06	-	-	-	Investor Group	46145M	6799	Investors, nec	China	Foreign	2819	Industrial inorganic chemicals, nec	China	Foreign	-	-	46.38	Pending	141.321	141.321	-	65.543	-	-	-	-	-	-	002340	002340	Investor Group	-	Investor Group	China	Hubei Green Tungsten Resource Recycling Co Ltd	-	GEM Co Ltd	China	Priv.	P	Sub.	-	-	1	-	-	-	-	-	IMA
2021-12-06	-	-	-	Sichuan Hezong Easy Buy Drugs	4J8368	5122	Drugs, drug proprietaries, and druggists' sundries	China	Foreign	8731	Commercial physical and biological research	China	Foreign	-	-	45	Pending	8.611	8.611	-	3.857	300937	300937	300937	300937	-	-	-	-	Sichuan Hezong Easy Buy Drugs Co Ltd	ShenzChNxt	Sichuan Hezong Easy Buy Drugs	China	Sichuan Jingcheng Medical Co Ltd	-	Sichuan Jingcheng Med Co Ltd	China	Public	P	Priv.	759	-	1	-	-	-	-	-	IMA
2021-12-06	-	-	-	Changchun Zhiyuan New Energy	6K7676	3714	Motor vehicle parts and accessories	China	Foreign	3694	Electrical equip. for internal combustion engines	China	Foreign	-	-	30	Pending	36.075	36.075	-	10.822	300985	300985	-	-	-	-	-	-	Changchun Zhiyuan New Energy Equipment Co Ltd	ShenzChNxt	Changchun Huifeng Automotive	China	Jiangsu Shiny Chancing Technology Co Ltd	-	Jiangsu Shiny Chancing Tech	China	Public	P	Priv.	764	-	1	-	-	-	-	-	IMA
2021-12-06	2022-01-20	2022-01-20	-	Xinxiang Tuoxin Pharm Co Ltd	9K3492	2833	Medicinal chemicals and botanical products	China	Foreign	6798	Real estate investment trusts	China	Foreign	100	100	100	Completed	np	-	-	0.756	301089	301089	301089	301089	-	-	-	-	Xinxiang Tuoxin Pharmaceutical Co Ltd	ShenzChNxt	Xinxiang Tuoxin Pharm Co Ltd	China	Xinxiang Tianfeng High-Tech Venture Development Co Ltd- Building Facilities (15)	-	Xinxiang Tianfeng High-Tech	China	Public	C	Sub.	1337	-	1	-	-	-	-	-	IMA
2021-12-06	-	-	-	Investor Group	46145M	6799	Investors, nec	China	Foreign	1531	Operative builders	China	Foreign	-	-	40	Pending	685.426	685.426	-	274.162	-	-	-	-	-	-	600383	600383	Investor Group	-	Investor Group	China	Nanjing Jinsheng Real Estate Development Co Ltd	-	Gemdale Corp	China	Priv.	P	Sub.	-	-	1	-	-	-	-	-	IMA
2021-12-06	-	-	2022-01-28	Sinomag New Energy Co Ltd	1M5130	499A	Cogeneration, alternative energy sources	China	Foreign	3674	Semiconductors and related devices	China	Foreign	-	-	100	Withdrawn	np	-	-	8.626	-	-	300835	300835	-	-	-	-	Sinomag New Energy Co Ltd	-	Sinomag Technology Co Ltd	China	Anhui Bowei New Magnetic Technology Co Ltd	-	Anhui Bowei New Magnetic Tech	China	Sub.	W	Priv.	-	-	1	-	-	-	-	-	IMA
2021-12-06	2021-12-06	2021-12-06	-	Investor Group	46145M	6799	Investors, nec	China	Foreign	7375	Information retrieval services	China	Foreign	-	-	-	Completed	np	-	-	-	-	-	-	-	-	-	-	-	Investor Group	-	Investor Group	China	Yichun 19 Degree E-Commerce Co Ltd	-	Yichun 19 Degree E-Commerce	China	Priv.	C	Priv.	-	-	1	-	-	-	-	-	IMA
2021-12-06	2021-12-06	2021-12-06	-	Investor Group	46145M	6799	Investors, nec	China	Foreign	2834	Pharmaceutical preparations	China	Foreign	-	-	-	Completed	np	-	-	58.816	-	-	-	-	-	-	-	-	Investor Group	-	Investor Group	China	Zhejiang Innoforce Pharmaceuticals Co Ltd	-	Innoforce	China	Priv.	C	Priv.	-	-	1	-	-	-	-	-	IMA
2021-12-06	-	-	-	Yuemintou (Guangzhou) Finl	1M5234	6282	Investment advice	China	Foreign	8731	Commercial physical and biological research	China	Foreign	-	-	100	Pending	2.823	2.823	-	2.823	-	-	-	-	-	-	300147	300147	Yuemintou (Guangzhou) Financial Investment Co Ltd	-	Gortune Investment Co Ltd	China	Guangzhou Xiangxue Bio-Medical Engineering Co Ltd	-	Xiangxue Pharm Co Ltd	China	Sub.	P	Sub.	-	-	1	-	-	-	-	-	IMA
2021-12-06	-	-	-	Inner Mongolia Zhungeer	1M5223	6799	Investors, nec	China	Foreign	6512	Operators of nonresidential buildings	China	Foreign	-	-	100	Pending	2.353	2.353	-	2.353	-	-	1277	1277	-	-	-	-	Inner Mongolia Zhungeer Kinetic Coal Ltd	-	Kinetic Mines & Energy Ltd	China	Wuhai Fuliang Real Estate Development Co Ltd	-	Zhungeer Fuliang Coal Co Ltd	China	Sub.	P	Sub.	-	-	1	-	-	-	-	-	IMA
2021-12-06	-	-	-	Luneng Group Co Ltd	55013K	6552	Land subdividers and developers, except cemeteries	China	Foreign	6552	Land subdividers and developers, except cemeteries	China	Foreign	-	-	100	Pending	np	-	-	2075.26	-	-	-	-	-	-	-	-	Luneng Group Co Ltd	-	China Lvfa Invest Grp Co Ltd	China	Tianjin Guangyu Development Co Ltd-Equity Assets	-	China Lvfa Invest Grp Co Ltd	China	Sub.	P	Sub.	-	-	1	-	-	-	-	-	IMA
2021-12-04	-	-	-	State Power Invest Corp Ltd	0F6090	4911	Electric services	China	Foreign	4911	Electric services	China	Foreign	-	-	49.35	Pending	492.618	492.618	-	243.107	-	-	-	-	-	-	000875	000875	State Power Investment Corp Ltd	-	State Power Invest Corp Ltd	China	Jilin Jidian New Energy Co Ltd	-	Jilin Electric Power Co Ltd	China	Priv.	P	Sub.	-	-	1	-	-	-	-	-	IMA
2021-12-04	2021-12-21	2021-12-21	-	Guangdong Hongda Civil	2M2000	2892	Explosives	China	Foreign	5169	Chemicals and allied products, nec	China	Foreign	100	100	100	Completed	5.708	5.708	-	5.708	-	-	002683	002683	-	-	-	-	Guangdong Hongda Civil Explosive Group Co Ltd	-	Guangdong Hongda Blasting Co	China	Guangdong Civil Blasting Equipment Co Ltd	-	Guangdong Envi Protection Grp	China	Sub.	C	Sub.	-	-	1	-	-	-	-	-	IMA
2021-12-04	-	-	-	Investor Group	46145M	6799	Investors, nec	China	Foreign	6552	Land subdividers and developers, except cemeteries	China	Foreign	-	-	67	Pending	156.843	156.843	-	105.085	-	-	-	-	-	-	600048	600048	Investor Group	-	Investor Group	China	Zhengzhou Zhanteng Real Estate Co Ltd	-	Poly Dvlps & Hldg Grp Co Ltd	China	Priv.	P	Sub.	-	-	1	-	-	-	-	-	IMA
2021-12-04	-	-	-	Broadford (Shenzhen) Port	1M4769	4785	Inspection and fixed facilities for motor vehicles	China	Foreign	6552	Land subdividers and developers, except cemeteries	China	Foreign	-	-	49	Pending	106.036	106.036	-	51.958	-	-	-	-	-	-	-	-	Broadford (Shenzhen) Port Development Co Ltd	-	China Merchants Group Ltd	Hong Kong	Zhanjiang China Merchants Port City Investment Co Ltd	-	China Merchants Group Ltd	Hong Kong	Sub.	P	Sub.	-	-	1	-	-	-	-	-	IMA
2021-12-04	-	-	-	Zhuzhou Times Huasheng New	2M8292	2821	Plastics materials and synthetic resins	China	Foreign	2821	Plastics materials and synthetic resins	China	Foreign	-	-	42	Pending	281.709	281.709	-	118.387	-	-	-	-	-	-	-	-	Zhuzhou Times Huasheng New Material Technology Co Ltd	-	Guochuang Invest Guidance	China	Zhuzhou Times Huaxin New Materials Technology Co Ltd	-	Zhuzhou Times Huaxin New	China	Sub.	P	Priv.	-	-	1	-	-	-	-	-	IMA
2021-12-04	-	-	-	Dalian Changying Ocean Ranch	3M5622	0273	Animal aquaculture	China	Foreign	0273	Animal aquaculture	China	Foreign	-	-	100	Pending	np	-	-	14.9	-	-	-	-	-	-	002069	002069	Dalian Changying Ocean Ranch Co Ltd	-	Dalian Changying Ocean Ranch	China	Zoneco Group Co Ltd-Zhuanghe Branch Related Assets	-	Zoneco Group Co Ltd	China	Priv.	P	Sub.	-	-	1	-	-	-	-	-	IMA
2021-12-04	-	-	-	Boai NKY Medical Holdings Ltd	7J7163	2899	Chemicals and chemical preparations, nec	China	Foreign	2899	Chemicals and chemical preparations, nec	China	Foreign	-	-	-	Intended	np	-	-	94.106	300109	300109	300109	300109	300109	300109	300109	300109	Boai NKY Medical Holdings Ltd	ShenzChNxt	Boai NKY Medical Holdings Ltd	China	Boai NKY Medical Holdings Ltd	ShenzChNxt	Boai NKY Medical Holdings Ltd	China	Public	I	Public	-	-	1	-	962	-	-	-	IMA
2021-12-04	-	-	-	Shenma Industry Co Ltd	81969W	2899	Chemicals and chemical preparations, nec	China	Foreign	2821	Plastics materials and synthetic resins	China	Foreign	-	-	49	Pending	29.858	29.858	-	14.63	600810	600810	-	-	-	-	-	-	Shenma Industry Co Ltd	Shanghai	China Pingmei Shenma Energy &	China	Shanghai Shen Ma Engineering Plastics Co Ltd	-	China Pingmei Shenma Energy &	China	Public	P	Sub.	9454	-	1	-	-	-	-	-	IMA
2021-12-04	-	-	-	Shanghai Titan Scientific Co	2H7473	2899	Chemicals and chemical preparations, nec	China	Foreign	2869	Industrial organic chemicals, nec	China	Foreign	-	-	77.554	Pending	35.76	35.76	-	27.734	688133	688133	688133	688133	-	-	-	-	Shanghai Titan Scientific Co Ltd	SSE STR MK	Shanghai Titan Scientific Co	China	Anhui Tedia High Purity Solvents Co Ltd	-	Tedia Asia-Pac Ltd	Hong Kong	Public	P	Sub.	696	-	1	-	-	-	-	-	IMA
2021-12-04	2021-12-30	2021-12-30	-	Huzhou Tangwen Entrp Mgmt	1M8949	8748	Business consulting services, nec	China	Foreign	8748	Business consulting services, nec	China	Foreign	100	100	100	Completed	2.353	2.353	-	2.353	-	-	-	-	-	-	002621	002621	Huzhou Tangwen Enterprise Management Consulting Co Ltd	-	Tangxin Wealth Invest Mgmt Co	China	Beijing Cardinal Educational Consulting Co Ltd	-	Dalian My Gym Educ Tech Co	China	Sub.	C	Sub.	-	-	1	-	-	-	-	-	IMA
2021-12-04	-	-	-	Shenzhen Hopewind Invest Co	8L6011	8748	Business consulting services, nec	China	Foreign	8711	Engineering services	China	Foreign	-	-	9.195	Pending	34.115	34.115	-	3.137	-	-	603063	603063	-	-	-	-	Shenzhen Hopewind Investment Co Ltd	-	Shenzhen Hopewind Elec Co Ltd	China	Qingchun Semiconductor (Shanghai) Co Ltd	-	Qingchun Semiconductor	China	Sub.	P	Priv.	-	-	1	-	-	-	-	-	IMA
2021-12-04	-	-	-	Yuanlong Yatu (Beijing)	1M4791	6799	Investors, nec	China	Foreign	7376	Computer facilities management services	China	Foreign	-	-	40	Pending	50.974	50.974	-	20.39	-	-	-	-	-	-	002878	002878	Yuanlong Yatu (Beijing) Investment Co Ltd	-	Yuanlong Yatu (Beijing)	China	Shanghai Qianma Network Technology Co Ltd	-	Beijing Yuanlong Yato Culture	China	Priv.	P	Sub.	-	-	1	-	-	-	-	-	IMA
2021-12-04	-	-	-	Jiangxi Yufan Agricultural	1M5509	5191	Farm supplies	China	Foreign	8742	Management consulting services	China	Foreign	-	-	9	Pending	50.19	50.19	-	4.517	-	-	-	-	-	-	-	-	Jiangxi Yufan Agricultural Development Co Ltd	-	Jiangxi Yufan Agricultural	China	Jiangxi Zhongsheng Supply Chain Finance Co Ltd	-	Jiangxi Zhongsheng Supply	China	Priv.	P	Priv.	-	-	1	-	-	-	-	-	IMA
2021-12-04	-	-	-	Shanghai Baosight Software Co	82011H	7372	Prepackaged Software	China	Foreign	5063	Electrical apparatus and equip	China	Foreign	-	-	100	Pending	22.899	22.899	-	22.899	900926	600845 900926	900926	600845 900926	-	-	-	-	Shanghai Baosight Software Co Ltd	Shanghai	Shanghai Baosight Software Co	China	Wuhan Gangdi Electric Co Ltd	-	Wuhan Gangdi Elec Grp Co Ltd	China	Public	P	Sub.	4206	-	1	-	-	-	-	-	IMA
2021-12-04	-	-	-	Langfang Ningchi Trading Co	1M4800	5021	Furniture	China	Foreign	7011	Hotels and motels	China	Foreign	-	-	83.333	Pending	13.332	13.332	-	11.11	-	-	-	-	-	-	600892	600892	Langfang Ningchi Trading Co Ltd	-	Langfang Ningchi Trading Co	China	Hebei Quanyechang Hotel Management Co Ltd	-	Dasheng Times Cultural Invest	China	Priv.	P	Sub.	-	-	1	-	-	-	-	-	IMA
2021-12-04	-	-	-	Wufu Technology Group Co Ltd	1M4700	6799	Investors, nec	China	Foreign	7372	Prepackaged Software	China	Foreign	-	-	53.33	Pending	np	-	-	-	-	-	-	-	-	-	002453	002453	Wufu Technology Group Co Ltd	-	Tianjing Runjing Invest Co	China	Doublerise (Beijing) Technology Co Ltd	-	Great Chinasoft Tech Co Ltd	China	Sub.	P	Sub.	-	-	1	-	-	-	-	-	IMA
2021-12-04	-	-	-	Shenzhen Hualin Tianqin	1M4714	6282	Investment advice	China	Foreign	7812	Motion picture and video tape production	China	Foreign	-	-	45.454	Pending	np	-	-	-	-	-	-	-	-	-	-	-	Shenzhen Hualin Tianqin Investment Management Co Ltd	-	Shenzhen Hualin Tianqin	China	Kangxi Pictures Media Shenzhen Co Ltd	-	Kangxi Pictures Media	China	Priv.	P	Priv.	-	-	1	-	-	-	-	-	IMA
2021-12-03	-	-	-	Investor Group	46145M	6799	Investors, nec	China	Foreign	4833	Television broadcasting stations	China	Foreign	-	-	12	Pending	52.281	52.281	-	6.273	-	-	-	-	-	-	-	-	Investor Group	-	Investor Group	China	Beijing Palmyue Film & Television Co Ltd	-	Beijing Palmyue Film & Tv Co	China	Priv.	P	Priv.	-	-	1	-	-	-	-	-	IMA
2021-12-03	-	-	-	Jiangsu Hengshun Vinegar-Ind	47795V	2099	Food preparations, nec	China	Foreign	2035	Pickled fruits and vegetables, salad dressings	China	Foreign	-	-	35	Pending	8.591	8.591	-	3.006	600305	600305	600305	600305	-	-	600305	600305	Jiangsu Hengshun Vinegar-Industry Co Ltd	Shanghai	Jiangsu Hengshun Vinegar-Ind	China	Shanxi Hengshun Mature Vinegar Co Ltd	-	Jiangsu Hengshun Vinegar-Ind	China	Public	P	Sub.	2651	-	1	-	-	-	-	-	IMA
2021-12-03	2021-12-03	2021-12-03	-	Investor Group	46145M	6799	Investors, nec	China	Foreign	3711	Motor vehicles and passenger car bodies	China	Foreign	16.39	16.39	16.39	Completed	np	-	-	-	-	-	-	-	-	-	-	-	Investor Group	-	Investor Group	China	Shenzhen Wuzhoulong Motors Co Ltd	-	Guangdong Fuda Invest Mgmt Co	China	Priv.	C	Sub.	-	-	1	-	-	-	-	-	IMA
2021-12-03	2021-12-13	2021-12-13	-	Beijing Sailaikesi Intl Tech	1M4826	3674	Semiconductors and related devices	China	Foreign	3823	Process control instruments	Sweden	Foreign	9.73	12.201	9.73	Completed	627.009	627.009	-	61.615	-	-	300456	300456	-	-	300456	300456	Beijing Sailaikesi International Technology Co Ltd	-	Sai Microelectronics Inc	China	Silex Microsystems AB	-	Sai Microelectronics Inc	China	Sub.	C	Sub.	-	-	1	-	-	-	-	-	IMA
2021-12-03	-	-	-	Wuhan Contemporary Tianxin	1M4630	6282	Investment advice	China	Foreign	7999	Amusement and recreation svcs	China	Foreign	-	-	10.98	Pending	26.426	26.426	-	2.901	-	-	-	-	-	-	600136	600136 N/A	Wuhan Contemporary Tianxin Wealth Investment Management Co Ltd	-	Wuhan Tianying Invest Grp Co	China	Wuhan Xinying Sports Co Ltd	-	Wuhan DDMC Culture & Sports	China	Sub.	P	Sub.	-	-	1	-	-	-	-	-	IMA
2021-12-03	2022-01-19	2022-01-19	-	Hefei Industrial Invest	1M4753	8748	Business consulting services, nec	China	Foreign	3714	Motor vehicle parts and accessories	China	Foreign	5	5	5	Completed	1586.45	1293.29	1.291	64.659	-	-	-	-	002488	002488	002488	002488	Hefei Industrial Investment Xingchao Low-Carbon Venture Capital Partnership LP	-	Hefei Ind Invest Hldg Grp Co	China	Zhejiang Jingu Co Ltd	ShenzSME	Zhejiang Jingu Co Ltd	China	Sub.	C	Public	-	-	1	-	1739	-9.96	-2.14	18.93	IMA
2021-12-03	-	-	-	Hefei Dongxin Ind Invest	1M4731	8748	Business consulting services, nec	China	Foreign	3714	Motor vehicle parts and accessories	China	Foreign	-	-	5	Pending	1586.45	1293.29	1.291	64.659	-	-	-	-	002488	002488	002488	002488	Hefei Dongxin Industry Investment Venture Capital Partnership LP	-	Anhui Chaohu Econ Dvlp Zone	China	Zhejiang Jingu Co Ltd	ShenzSME	Zhejiang Jingu Co Ltd	China	Sub.	P	Public	-	-	1	-	1739	-9.96	-2.14	18.93	IMA
2021-12-03	2021-12-13	2021-12-13	-	Shenzhen Ruichengrui Invest	1M3995	6799	Investors, nec	China	Foreign	3651	Household audio and video equipment	China	Foreign	7.952	7.952	7.952	Completed	4100.03	3337.09	0.738	265.733	-	-	-	-	002429	002429	-	-	Shenzhen Ruichengrui Investment Partnership LP	-	Shenzhen Runrui Huafu Invest	China	Shenzhen MTC Co Ltd	ShenzSME	Nanchang MTC Invest	China	Sub.	C	Public	-	-	1	-	13424	-4.28	-6.37	-9.09	IMA
2021-12-03	-	-	-	Zhang Shouchun	5K5167	6799	Investors, nec	China	Foreign	7374	Data processing services	China	Foreign	-	-	3.669	Pending	328.465	245.73	-	9.015	-	-	-	-	300038	300038	300038	300038	Zhang Shouchun	-	Zhang Shouchun	China	Beijing Shuzhi Technology Co Ltd	ShenzChNxt	Beijing Shuzhi Tech Co Ltd	China	Inv.	P	Public	-	-	1	-	1910	-	-	-	IMA
2021-12-03	2021-12-28	2021-12-28	-	Hengtong Group Co Ltd	42552V	3357	Drawing and insulating of nonferrous wire	China	Foreign	3669	Communications equipment, nec	China	Foreign	5	24.046	5	Completed	7813.38	6668.89	2.827	333.862	-	-	-	-	600487	600487	600487	600487	Hengtong Group Co Ltd	-	Hengtong Group Co Ltd	China	Hengtong Optic-Electric Co Ltd	Shanghai	Hengtong Optic-Electric Co Ltd	China	Priv.	C	Public	-	-	1	-	15293	12.01	9.36	14.14	IMA
2021-12-03	-	-	-	Suzhou Lujin Re Co Ltd	5K4064	6552	Land subdividers and developers, except cemeteries	China	Foreign	6552	Land subdividers and developers, except cemeteries	China	Foreign	-	-	45	Pending	356.069	356.069	-	160.218	-	-	1098	1098	-	-	-	-	Suzhou Lujin Real Estate Co Ltd	-	Road King Infrastructure Ltd	Hong Kong	Kuangjin Property Development (Suzhou) Co Ltd	-	China Minmetals Corp	China	Sub.	P	Sub.	-	-	1	-	-	-	-	-	IMA
2021-12-03	-	-	-	Nanjing Yunhai Special Metals	63192M	3339	Primary nonferrous metals, except copper, aluminum	China	Foreign	3711	Motor vehicles and passenger car bodies	China	Foreign	-	-	13.42	Pending	93.498	93.498	-	12.546	002182	002182	002182	002182	-	-	-	-	Nanjing Yunhai Special Metals Co Ltd	ShenzSME	Nanjing Yunhai Special Metals	China	Baomake (Hefei) Technology Co Ltd	-	China Baowu Steel Group Co Ltd	China	Public	P	Sub.	3636	-	1	-	-	-	-	-	IMA
2021-12-03	-	-	-	Towngas China Energy Invest	1M7502	6799	Investors, nec	China	Foreign	4911	Electric services	China	Foreign	-	-	100	Pending	np	-	-	79.859	-	-	0003	0003	-	-	0003	0003	Towngas China Energy Investment Ltd	-	Hong Kong & China Gas Co Ltd	Hong Kong	Hong Kong & China Integrated Power Investment (Shenzhen) Ltd-Smart Energy Companies	-	Hong Kong & China Gas Co Ltd	Hong Kong	Sub.	P	Sub.	-	-	1	-	-	-	-	-	IMA
2021-12-03	-	-	-	Investor Group	46145M	6799	Investors, nec	China	Foreign	7389	Business services, nec	China	Foreign	-	-	38.89	Pending	389.458	389.458	-	151.448	-	-	-	-	-	-	-	-	Investor Group	-	Investor Group	China	Xi'an High Voltage Apparatus Research Institute Co Ltd	-	China XD Group Co Ltd	China	Priv.	P	Sub.	-	1	1	-	-	-	-	-	IMA
2021-12-03	-	-	-	Investor Group	46145M	6799	Investors, nec	China	Foreign	2836	Biological products, except diagnostic substances	China	Foreign	-	-	60	Pending	0	-	-	79.154	-	-	-	-	-	-	002584	002584	Investor Group	-	Investor Group	China	Shandong ACV Biotech Co Ltd	-	Xilong Scientific Co Ltd	China	Priv.	P	Sub.	-	-	1	-	-	-	-	-	IMA
2021-12-03	-	-	-	China Shenghai Group Ltd	G2117S	2077	Animal and marine fats and oils	China	Foreign	8742	Management consulting services	China	Foreign	-	-	70	Pending	1.568	1.568	-	1.098	1676	1676	-	-	-	-	-	-	China Shenghai Group Ltd	Hong Kong	Lau Shek Yau John	Hong Kong	Guangzhou Yunxihaowu Supply Chain Ltd	-	Guangzhou Yunxihaowu Supply	China	Public	P	Priv.	486	-	1	-	-	-	-	-	IMA
2021-12-03	-	-	-	Jinan High-Tech Industrial	1M3930	8711	Engineering services	China	Foreign	2836	Biological products, except diagnostic substances	China	Foreign	-	-	27.22	Pending	131.749	131.749	-	35.859	-	-	600807	600807	-	-	002584	002584	Jinan High-Tech Industrial Development Co Ltd	-	Jinan High-Tech Dvlp Co Ltd	China	Shandong ACV Biotech Co Ltd	-	Xilong Scientific Co Ltd	China	Sub.	P	Sub.	-	-	1	-	-	-	-	-	IMA
2021-12-02	-	-	-	Zhengping Tech Ind Dvlp Co	1M4884	7374	Data processing services	China	Foreign	4729	Arrangement of passenger transportation, nec	China	Foreign	-	-	100	Pending	39.672	39.672	-	39.728	-	-	603843	603843	-	-	-	-	Zhengping Technology Industry Development Co Ltd	-	Zhengping Road & Bridge	China	Haidong Pinganyi Cultural Tourism Co Ltd	-	Qinghai Gold Sunshine Invest	China	Sub.	P	Sub.	-	-	1	-	-	-	-	-	IMA
2021-12-02	2021-12-31	2021-12-31	-	Guangzhou Kangqi Asset Mgmt	1M3476	8748	Business consulting services, nec	China	Foreign	3444	Sheet metal work	China	Foreign	4.373	4.373	4.373	Completed	406.401	343.214	0.62	15.029	-	-	-	-	002514	002514	002514	002514	Guangzhou Kangqi Asset Management Center LP	-	Guangzhou Kangqi Asset Mgmt	China	Jiangsu Boamax Technologies Group Co Ltd	ShenzSME	Jiangsu Boamax Tech Grp Co	China	Priv.	C	Public	-	-	1	-	1524	-20.68	-14.32	-0.5	IMA
2021-12-02	-	-	-	Tang Kaijian	1M4067	6799	Investors, nec	China	Foreign	3353	Aluminum sheet, plate, and foil	China	Foreign	-	-	-	Pending	np	-	-	23.558	-	-	-	-	003038	003038	003038	003038	Tang Kaijian	-	Tang Kaijian	China	Anhui Xinbo Aluminum Co Ltd	ShenzSME	Anhui Xinbo Aluminum Co Ltd	China	Inv.	P	Public	-	-	1	-	1412	-	-	-	IMA
2021-12-02	2022-01-30	2022-01-30	-	Sembcorp Energy (Shanghai)	0M7718	1623	Water, sewer, pipeline & utility line construction	China	Foreign	4911	Electric services	China	Foreign	35	35	35	Completed	672.132	672.132	-	235.579	-	-	S36	S36	-	-	-	-	Sembcorp Energy (Shanghai) Holding Co Ltd	-	Sembcorp Industries Ltd	Singapore	SDIC New Energy Investment Co Ltd	-	State Dvlp & Invest Corp Ltd	China	Sub.	C	Sub.	-	-	1	-	-	-	-	-	IMA
2021-12-02	2021-12-29	2021-12-29	-	Kale Envi Tech (Shanghai) Co	8K6387	3564	Industrial and commercial fans and blowers	China	Foreign	8711	Engineering services	China	Foreign	100	100	100	Completed	0.147	0.147	-	0.147	301070	301070	301070	301070	-	-	-	-	Kale Environmental Technology (Shanghai) Co Ltd	ShenzChNxt	Kale Envi Tech (Shanghai) Co	China	Kaile New Energy Technology (Shanghai) Co Ltd	-	Kaile New Energy Tech	China	Public	C	Priv.	453	-	1	-	-	-	-	-	IMA
2021-12-02	2021-12-31	2021-12-31	-	Guangdong Ruixiang Tech Co	1M3501	7376	Computer facilities management services	China	Foreign	7376	Computer facilities management services	China	Foreign	100	100	100	Completed	86.571	86.571	-	86.693	-	-	-	-	-	-	002031	002031	Guangdong Ruixiang Technology Co Ltd	-	Guangdong Ruixiang Tech Co	China	Tianjin Xunying Digital Technology Co Ltd	-	Greatoo Intelligent Equip Inc	China	Priv.	C	Sub.	-	-	1	-	-	-	-	-	IMA
2021-12-02	-	-	-	Shenzhen City New China Water	2F3466	4953	Refuse systems	China	Foreign	499A	Cogeneration, alternative energy sources	China	Foreign	-	-	100	Pending	3.509	3.509	-	3.509	-	-	1129	1129	-	-	000803	000803	Shenzhen City New China Water Environmental Technology Ltd	-	China Water Industry Group Ltd	Hong Kong	Zhengzhou Xinguan Energy Development Ltd	-	BECE Legend Group Co Ltd	China	Sub.	P	Sub.	-	-	1	-	-	-	-	-	IMA
2021-12-02	-	-	-	Shenzhen City New China Water	2F3466	4953	Refuse systems	China	Foreign	4922	Natural gas transmission	China	Foreign	-	-	100	Pending	0.488	0.488	-	0.488	-	-	1129	1129	-	-	000803	000803	Shenzhen City New China Water Environmental Technology Ltd	-	China Water Industry Group Ltd	Hong Kong	Fushun Shifang Bioenergy Ltd	-	BECE Legend Group Co Ltd	China	Sub.	P	Sub.	-	-	1	-	-	-	-	-	IMA
2021-12-02	2021-12-10	2021-12-10	-	Hangzhou Huaruan New Momentum	1M4758	6799	Investors, nec	China	Foreign	6552	Land subdividers and developers, except cemeteries	China	Foreign	3.991	3.991	3.991	Completed	1175.39	570.433	0.317	22.796	-	-	-	-	000918	000918	000918	000918	Hangzhou Huaruan New Momentum Asset Management Co Ltd	-	Hangzhou Huaruan New Momentum	China	China Calxon Group Co Ltd	Shenzhen	China Calxon Group Co Ltd	China	Priv.	C	Public	-	-	1	-	2877	-13.48	-13.85	-19.68	IMA
2021-12-02	-	-	-	Investor Group	46145M	6799	Investors, nec	China	Foreign	7372	Prepackaged Software	China	Foreign	-	-	3.29	Pending	46.716	46.716	-	1.539	-	-	-	-	-	-	300520	300520	Investor Group	-	Investor Group	China	Anhui Zhongke Guochuang Highly Trustworthy Software Co Ltd	-	Guochuang Software Co Ltd	China	Priv.	P	Sub.	-	-	1	-	-	-	-	-	IMA
2021-12-02	-	-	-	Fawer Automotive Parts Ltd Co	2A7549	3714	Motor vehicle parts and accessories	China	Foreign	3714	Motor vehicle parts and accessories	China	Foreign	-	-	23.077	Pending	10.467	431.569	-	99.734	000030	000030	000030	000030	600742	600742	600742	600742	Fawer Automotive Parts Ltd Co	Shenzhen	Fawer Automotive Parts Ltd Co	China	Changchun FAWAY Automobile Components Co Ltd	Shanghai	Changchun FAWAY Auto	China	Public	P	Public	7397	-	1	-	14173	-	-	-	IMA
2021-12-02	-	-	-	Guangxi Tongzhou Hldg Co Ltd	1M3978	6282	Investment advice	China	Foreign	4925	Gas production and/or distribution	China	Foreign	-	-	100	Pending	12.546	12.546	-	12.564	-	-	-	-	-	-	8270	8270	Guangxi Tongzhou Holding Co Ltd	-	Guangxi Tongzhou Hldg Co Ltd	China	Guangxi Beiliu Gas Co Ltd	-	China Cbm Group Co Ltd	Hong Kong	Priv.	P	Sub.	-	-	1	-	-	-	-	-	IMA
2021-12-02	-	-	-	Shanghai Haohai Med Tech Dvlp	3L2810	5047	Medical, dental, and hospital equipment & supplies	China	Foreign	5048	Ophthalmic goods	China	Foreign	-	-	51	Pending	0	-	-	10.994	-	-	6826	6826 688366	-	-	-	-	Shanghai Haohai Medical Technology Development Co Ltd	-	Shanghai Haohai Biological	China	Xiamen Nanpeng Optical Co Ltd	-	Xiamen Nanpeng Grp Co Ltd	China	Sub.	P	Sub.	-	-	1	-	-	-	-	-	IMA
2021-12-02	-	-	-	Shenzhen City New China Water	2F3466	4953	Refuse systems	China	Foreign	1382	Oil and gas field exploration services	China	Foreign	-	-	100	Pending	2.356	2.356	-	2.356	-	-	1129	1129	-	-	000803	000803	Shenzhen City New China Water Environmental Technology Ltd	-	China Water Industry Group Ltd	Hong Kong	Xiamen Shifang Yuantong Bioenergy Ltd	-	BECE Legend Group Co Ltd	China	Sub.	P	Sub.	-	-	1	-	-	-	-	-	IMA
2021-12-01	-	-	-	Full Profit Entrps Ltd	1M4945	6799	Investors, nec	China	Foreign	6799	Investors, nec	Hong Kong	Foreign	-	-	8.41	Pending	73.241	73.241	-	6.156	-	-	8005	8005	-	-	-	-	Full Profit Enterprises Ltd	-	Yuxing Infotech Invest Hldg	China	Profound View Group	-	Profound View Group	Hong Kong	Sub.	P	Priv.	-	-	1	-	-	-	-	-	IMA
2021-12-01	2022-01-11	2022-01-11	-	Beijing Lier High Temperature	07884H	3297	Nonclay refractories	China	Foreign	3255	Clay refractories	China	Foreign	43.536	43.536	43.536	Completed	18.365	18.365	-	8	002392	002392	002392	002392	-	-	-	-	Beijing Lier High Temperature Materials Co Ltd	ShenzSME	Beijing Lier High Temperature	China	Wuhan Winning Technology Co Ltd	-	Wuhan Winning Tech Co Ltd	China	Public	C	Priv.	2284	-	1	-	-	-	-	-	IMA
2021-12-01	-	-	-	Heilongjiang Transport Dvlp Co	42156T	1611	Highway and street construction	China	Foreign	6799	Investors, nec	China	Foreign	-	-	-	Pending	np	-	-	15.707	601188	601188	-	-	-	-	-	-	Heilongjiang Transport Development Co Ltd	Shanghai	Heilongjiang Expressway Grp Co	China	Heilongjiang Transportation Longyuan Investment Co Ltd	-	Heilongjiang Expressway Grp Co	China	Public	P	Sub.	608	-	1	-	-	-	-	-	IMA
2021-12-01	-	-	-	Heilongjiang Transp Longyuan	1M3341	6799	Investors, nec	China	Foreign	499A	Cogeneration, alternative energy sources	China	Foreign	-	-	-	Pending	np	-	-	3.143	-	-	-	-	-	-	-	-	Heilongjiang Transportation Longyuan Investment Co Ltd	-	Heilongjiang Expressway Grp Co	China	Guangdong Tianshu New Energy Technology Co Ltd	-	Guangdong Tianshu New Energy	China	Sub.	P	Priv.	-	-	1	-	-	-	-	-	IMA
2021-12-01	-	-	-	Beijing Guofa Aviation Engine	5J3435	6282	Investment advice	China	Foreign	8711	Engineering services	China	Foreign	-	-	3.75	Pending	125.642	125.642	-	4.714	-	-	-	-	-	-	000534	000534	Beijing Guofa Aviation Engine Industry Investment Fund Center LP	-	Beijing Guofa Aviation Engine	China	Shanghai Wedge Precision Casting Co Ltd	-	Wedge Industrial Co Ltd	China	Priv.	P	Sub.	-	-	1	-	-	-	-	-	IMA
2021-12-01	2021-12-03	2021-12-03	-	Yunnan Jianzhijia Chain	4L0139	5912	Drug stores and proprietary stores	China	Foreign	5912	Drug stores and proprietary stores	China	Foreign	100	100	100	Completed	15.129	15.129	-	15.137	-	-	605266	605266	-	-	-	-	Yunnan Jianzhijia Chain Health Pharmacy Co Ltd	-	Yunnan Jianzhijia	China	Pu'er Baicaotang Optimal Medicine Co Ltd	-	Puer Baicaotang Optimal	China	Sub.	C	Priv.	-	-	1	-	-	-	-	-	IMA
2021-12-01	-	-	-	Beijing Emphasis Media Co Ltd	8E8232	7819	Services allied to motion picture production	China	Foreign	7372	Prepackaged Software	China	Foreign	-	-	10	Pending	3.268	3.268	-	0.327	-	-	8368	8368	-	-	8368	8368	Beijing Emphasis Media Co Ltd	-	Creative China Holdings Ltd	China	Beijing Yiju Creative Technology Ltd	-	Creative China Holdings Ltd	China	Sub.	P	Sub.	-	-	1	-	-	-	-	-	IMA
2021-12-01	-	-	-	Dongguan City Guanxinzhongnan	1M3591	6799	Investors, nec	China	Foreign	6799	Investors, nec	China	Foreign	-	-	100	Pending	35.337	35.337	-	35.355	-	-	-	-	-	-	413	413	Dongguan City Guanxinzhongnan Shiye Co Ltd	-	Dongguan City Guanxinzhongnan	China	Dongguan Nority Corporate Management Ltd	-	South China Holdings Co Ltd	Hong Kong	Priv.	P	Sub.	-	-	1	-	-	-	-	-	IMA
2021-12-01	-	-	-	Wise Road Capital Ltd	6E4810	6799	Investors, nec	China	Foreign	6531	Real estate agents and managers	United Kingdom	Foreign	-	-	100	Pending	1226.34	1226.34	-	1228	-	-	-	-	-	-	3711	3711	Wise Road Capital Ltd	-	Wise Road Capital Ltd	China	GAPT Holdings Ltd	-	ASE Technology Holding Co Ltd	Taiwan	Priv.	P	Sub.	-	-	1	-	-	-	-	-	IMA
2021-12-01	2021-12-01	2021-12-01	-	Centurium Capital Mgmt Ltd	6H3002	6799	Investors, nec	China	Foreign	5499	Miscellaneous food stores	China	Foreign	-	-	-	Completed	np	-	-	239.921	-	-	-	-	-	-	-	-	Centurium Capital Management Ltd	-	Centurium Capital Mgmt Ltd	China	Luckin Coffee (Beijing) Co Ltd	-	Luckin Coffee (Beijing) Co Ltd	China	Priv.	C	Priv.	-	-	1	-	21308	-	-	-	IMA
2021-12-01	2021-12-23	2021-12-23	-	Shanghai Kangda New Material	1M3091	2821	Plastics materials and synthetic resins	China	Foreign	2891	Adhesives and sealants	China	Foreign	20.63	100	20.63	Completed	9.897	9.897	-	2.043	-	-	002669	002669	-	-	002669	002669	Shanghai Kangda New Material Technology Co Ltd	-	Kangda New Materials (Grp) Co	China	Tangshan Fengnan District Kangda Chemical New Material Co Ltd	-	Kangda New Materials (Grp) Co	China	Sub.	C	Sub.	-	-	1	-	-	-	-	-	IMA
2021-12-01	-	-	-	Hangzhou Youngsun Intelligent	9A3274	3565	Packaging machinery	China	Foreign	3565	Packaging machinery	China	Foreign	-	-	70	Pending	np	-	-	-	603901	603901	603901	603901	-	-	-	-	Hangzhou Youngsun Intelligent Equipment Co Ltd	Shanghai	Hangzhou Youngsun Intelligent	China	Langfang Baiguan Packaging Machinery Co Ltd	-	Langfang Baiguan Pkg Mach Co	China	Public	P	Priv.	3422	-	1	-	-	-	-	-	IMA
2021-12-01	-	-	-	Investor Group	46145M	6799	Investors, nec	China	Foreign	6552	Land subdividers and developers, except cemeteries	China	Foreign	-	-	60	Pending	0	-	-	471.402	-	-	-	-	-	-	600606	600606	Investor Group	-	Investor Group	China	Shanghai Real Estate Xinghong Real Estate Development Co Ltd	-	Greenland Holdings Corp Ltd	China	Priv.	P	Sub.	-	-	1	-	-	-	-	-	IMA
2021-12-01	2022-01-04	2022-01-04	-	Investor Group	46145M	6799	Investors, nec	China	Foreign	8742	Management consulting services	China	Foreign	45.67	45.67	45.67	Completed	182.913	82.893	0.157	93.925	-	-	-	-	002356	002356	002356	002356	Investor Group	-	Investor Group	China	Shenzhen Hemei Group Co Ltd	ShenzSME	Shenzhen Hemei Group Co Ltd	China	Priv.	C	Public	-	-	1	-	722	-77.97	-74.55	-74.75	IMA
2021-12-01	2022-01-18	2022-01-18	-	Ni Guotao	1M3139	6799	Investors, nec	China	Foreign	5311	Department stores	China	Foreign	10	12.574	10	Completed	685.699	473.055	0.691	47.33	-	-	-	-	002264	002264	002264	002264	Ni Guotao	-	Ni Guotao	China	New Huadu Supercenter Co Ltd	ShenzSME	New Huadu Supercenter Co Ltd	China	Inv.	C	Public	-	-	1	-	5516	-17.91	4.76	11.39	IMA
2021-12-01	2022-01-14	2022-01-14	-	Guangdong Runhong Fuchuang	1M3167	7376	Computer facilities management services	China	Foreign	6798	Real estate investment trusts	China	Foreign	23.773	23.773	23.773	Completed	308.786	168.487	-	40.075	-	-	-	-	000609	000609	000609	000609	Guangdong Runhong Fuchuang Technology Center LP	-	Guangdong Runhong Fuchuang	China	Beijing Zodi Investment Co Ltd	Shenzhen	Beijing Zodi Investment Co Ltd	China	Priv.	C	Public	-	-	1	-	179	-	-	-	IMA
2021-12-01	-	-	-	Xinjiang Silu Qianyuan Energy	2M7430	4911	Electric services	China	Foreign	4911	Electric services	China	Foreign	-	-	100	Pending	np	-	-	174.419	-	-	-	-	-	-	600100	600100	Xinjiang Silu Qianyuan Energy Co Ltd	-	State Power Invest Corp Ltd	China	Jiangsu Changshun Xinhe New Energy Co Ltd-Photovoltaic Power Plant(9)	-	Tsinghua Tongfang Co Ltd	China	Sub.	P	Sub.	-	-	1	-	-	-	-	-	IMA
2021-12-01	-	-	-	Wuhan Xinsili Culture Dvlp Co	3M5081	6799	Investors, nec	China	Foreign	8299	Schools and educational services, nec	China	Foreign	-	-	100	Pending	np	-	-	-	-	-	-	-	-	-	REDU	REDU	Wuhan Xinsili Culture Development Co Ltd	-	Wuhan Xinsili Culture Dvlp Co	China	Rise (Tianjin) Education Information Consulting Co Ltd	-	RISE Education Cayman Ltd	China	Priv.	P	Sub.	-	-	1	-	-	-	-	-	IMA
2021-12-01	2022-01-14	2022-01-14	-	W Shanghai Automotive Svc Co	6E2609	5013	Automotive parts, supplies	China	Foreign	8748	Business consulting services, nec	China	Foreign	100	100	100	Completed	3.618	3.618	-	3.62	605151	605151	605151	605151	-	-	-	-	West Shanghai Automotive Service Co Ltd	Shanghai	W Shanghai Automotive Svc Co	China	Shanghai Xingding Supply Chain Co Ltd	-	Shanghai Nan'an Ind Co Ltd	China	Public	C	Sub.	1588	-	1	-	-	-	-	-	IMA
2021-12-01	-	-	-	Investor Group	46145M	6799	Investors, nec	China	Foreign	6211	Security brokers, dealers, and flotation companies	China	Foreign	-	-	31.369	Pending	12138.3	11819.9	1.697	3709.73	-	-	-	-	600918	600918	600918	600918	Investor Group	-	Investor Group	China	Zhongtai Securities Co Ltd	Shanghai	Zhongtai Securities Co Ltd	China	Priv.	P	Public	-	1	1	-	7758	3.85	5.68	17.52	IMA
2021-12-01	2021-12-01	2021-12-01	-	Investor Group	46145M	6799	Investors, nec	China	Foreign	6282	Investment advice	France	Foreign	-	-	-	Completed	np	-	-	5.668	-	-	-	-	-	-	-	-	Investor Group	-	Investor Group	China	Unlimitd Technologies SAS	-	Unlimitd Technologies SAS	France	Priv.	C	Priv.	-	-	1	-	-	-	-	-	IMA
2021-12-01	-	-	-	Wise Road Capital Ltd	6E4810	6799	Investors, nec	China	Foreign	3674	Semiconductors and related devices	Taiwan	Foreign	-	-	24.63	Pending	233.001	233.001	-	57.511	-	-	-	-	-	-	-	-	Wise Road Capital Ltd	-	Wise Road Capital Ltd	China	Ase Semiconductor (Kunshan) Co Ltd	-	Ase Semiconductor (Kunshan)	Taiwan	Priv.	P	Priv.	-	-	1	-	-	-	-	-	IMA
2021-12-01	-	-	-	Wise Road Capital Ltd	6E4810	6799	Investors, nec	China	Foreign	6799	Investors, nec	China	Foreign	-	-	100	Pending	231.88	231.88	-	232	-	-	-	-	-	-	3711	3711	Wise Road Capital Ltd	-	Wise Road Capital Ltd	China	ASE (Kun Shan) Inc	-	ASE Technology Holding Co Ltd	Taiwan	Priv.	P	Sub.	-	-	1	-	-	-	-	-	IMA
2021-12-01	-	-	-	Ningbo Yunxie Mgmt Consulting	2M1586	6799	Investors, nec	China	Foreign	7376	Computer facilities management services	China	Foreign	-	-	-	Pending	np	-	-	-	-	-	-	-	-	-	300170	300170	Ningbo Yunxie Management Consulting Partnership LP	-	Ningbo Yunxie Mgmt Consulting	China	Shanghai Zhenyun Information Technology Co Ltd	-	Hand Enterprise Solutions Co	China	Priv.	P	Sub.	-	-	1	-	-	-	-	-	IMA
2021-12-01	2021-12-01	2021-12-01	-	Huaxin Cement Co Ltd	44332J	3241	Cement, hydraulic	China	Foreign	3241	Cement, hydraulic	Zambia	Foreign	100	100	100	Completed	np	-	-	150	600801	600801 900933	600801	600801 900933	-	-	LHN	LHN LHN	Huaxin Cement Co Ltd	Shanghai	Huaxin Cement Co Ltd	China	Holcim Ag-Zambian Cement Business	-	Holcim AG	Switzerland	Public	C	Sub.	16860	-	1	-	-	-	-	-	IMA
2021-12-01	-	-	-	Jiangsu Rijiu Optoelectns	4J8174	3674	Semiconductors and related devices	China	Foreign	3674	Semiconductors and related devices	China	Foreign	-	-	-	Intended	np	-	-	150	003015	003015	003015	003015	003015	003015	003015	003015	Jiangsu Rijiu Optoelectronics Jointstock Co Ltd	ShenzSME	Jiangsu Rijiu Optoelectns	China	Jiangsu Rijiu Optoelectronics Jointstock Co Ltd	ShenzSME	Jiangsu Rijiu Optoelectns	China	Public	I	Public	-	-	1	-	431	-	-	-	IMA
2021-12-01	-	-	-	Li Wei Guo	1M3194	6799	Investors, nec	China	Foreign	4953	Refuse systems	China	Foreign	-	-	-	Pending	np	-	-	-	-	-	-	-	603588	603588	603588	603588	Li Wei Guo	-	Li Wei Guo	China	Beijing GeoEnviron Engineering & Technology Inc	Shanghai	Beijing GeoEnviron	China	Inv.	P	Public	-	-	1	-	3184	-	-	-	IMA
[truncated: 14,123 more rows]

## Sheet: Search Criteria
Search Criteria
Request	Operator	Description	Hits
Database	Include	All Mergers & Acquisitions	n/a
Acquiror Nation (Code)	Include	China	80962
Date Announced	Between	01/01/2020 to 02/13/2022	15121
Custom Report		ma1...	15121
